# Supplementary material for: Investigating Host and Parasitic Plant Interaction by Tissue-Specific Gene Analyses on Tomato and Cuscuta campestris Interface at Three Haustorial Developmental Stages
Source: Front Plant Sci. 2022 Feb 10;12:764843. doi: 10.3389/fpls.2021.764843 (PMC8866705; doi:10.3389/fpls.2021.764843)
Supplement: Supplementary file 8 [file Table_1.XLSX]

## Sheet: supersom.data.LCM.3x2
Supplemental Table S1. The SOM clustering gene list in C. campestris haustorial tissue LCM RNA-Seq data and results of PCA analysis and multilevel SOM clustering using selected genes in the upper 50% quartile of coefﬁcient of variation.
	Scaled expression levels for SOM analysis			Principal component values			SOM analysis results
Gene ID	Intermediate	Mature	Early	PC1	PC2	PC3	Unit number	Distances
Cc000006	1.15209	-0.643262	-0.508827	0.863579	1.86008	3.88578e-15	1	0.306332
Cc000010	1.0951	-0.864682	-0.230413	1.18324	1.54268	4.60743e-15	1	0.0426486
Cc000043	1.15399	-0.612016	-0.541977	0.818537	1.89309	3.44169e-15	1	0.356517
Cc000046	0.860968	-1.09686	0.235888	1.52039	0.875093	4.97519e-15	1	0.13463
Cc000051	0.938488	-1.05185	0.113362	1.45467	1.0662	4.92661e-15	1	0.0488897
Cc000064	0.899758	-1.07664	0.176881	1.49082	0.968556	4.9509e-15	1	0.0877328
Cc000070	1.13802	-0.738386	-0.399631	1.00079	1.74371	4.21885e-15	1	0.171049
Cc000076	1.07996	-0.893915	-0.186041	1.22553	1.48615	4.2466e-15	1	0.0239283
Cc000157	1.13843	-0.736482	-0.40195	0.998043	1.7463	3.66374e-15	1	0.17347
Cc000188	1.07233	-0.907082	-0.165249	1.24459	1.45915	4.35763e-15	1	0.0171979
Cc000204	0.883562	-1.08559	0.202027	1.5039	0.929054	5.22499e-15	1	0.10643
Cc000205	0.900378	-1.07628	0.175902	1.4903	0.970083	5.09662e-15	1	0.0870437
Cc000208	1.13206	-0.763076	-0.368986	1.03643	1.70909	3.88578e-15	1	0.140799
Cc000233	0.776198	-1.12846	0.352264	1.56688	0.682656	5.13478e-15	1	0.258933
Cc000236	1.15467	-0.570262	-0.58441	0.758372	1.93361	2.9976e-15	1	0.427516
Cc000245	1.15461	-0.564896	-0.589716	0.750641	1.93854	3.33067e-15	1	0.436952
Cc000272	0.837118	-1.10734	0.270226	1.53577	0.819453	5.23193e-15	1	0.166833
Cc000289	0.853212	-1.10042	0.247206	1.52561	0.856856	5.16254e-15	1	0.14484
Cc000319	1.14025	-0.727853	-0.412393	0.98559	1.75789	3.71925e-15	1	0.184608
Cc000325	0.836902	-1.10743	0.270531	1.5359	0.818953	5.2458e-15	1	0.167136
Cc000330	0.847652	-1.10288	0.255228	1.52922	0.84387	5.3707e-15	1	0.152317
Cc000331	1.10251	-0.848508	-0.253998	1.15985	1.5721	4.38538e-15	1	0.0550483
Cc000345	0.851337	-1.10126	0.249919	1.52684	0.85247	5.1209e-15	1	0.147346
Cc000347	0.912375	-1.06911	0.156738	1.47984	0.999848	4.89539e-15	1	0.0741223
Cc000353	1.14337	-0.711433	-0.431937	0.961896	1.77931	3.77476e-15	1	0.206495
Cc000359	0.788908	-1.12467	0.335764	1.56128	0.710618	4.63518e-15	1	0.23865
Cc000373	1.09489	-0.865122	-0.229764	1.18387	1.54186	3.83027e-15	1	0.0423312
Cc000375	0.96318	-1.03315	0.0699653	1.42745	1.13117	5.19723e-15	1	0.0291607
Cc000410	1.15469	-0.573076	-0.581614	0.762427	1.931	3.10862e-15	1	0.422594
Cc000453	0.849519	-1.10206	0.252542	1.52802	0.848223	5.23193e-15	1	0.149791
Cc000458	0.9156	-1.06711	0.151508	1.47692	1.00792	4.72799e-15	1	0.0707853
Cc000482	1.01552	-0.983724	-0.0317942	1.35565	1.27808	4.80171e-15	1	0.00429727
Cc000492	1.15293	-0.631891	-0.521034	0.847186	1.87237	3.33067e-15	1	0.324291
Cc000496	1.15018	-0.663483	-0.486698	0.892733	1.83743	3.71925e-15	1	0.275286
Cc000504	0.778089	-1.12792	0.349828	1.56608	0.686798	5.52336e-15	1	0.255882
Cc000506	0.858494	-1.09801	0.239513	1.52208	0.869262	5.02376e-15	1	0.137858
Cc000508	0.89666	-1.07841	0.18175	1.49341	0.960945	4.95437e-15	1	0.0912048
Cc000525	0.951915	-1.04199	0.090075	1.44032	1.10124	5.30131e-15	1	0.0376207
Cc000550	1.08139	-0.891327	-0.190067	1.22178	1.49134	4.91274e-15	1	0.0253812
Cc000586	0.978135	-1.02052	0.0423819	1.40908	1.17175	5.23193e-15	1	0.0194647
Cc000603	0.993745	-1.00614	0.012395	1.38819	1.21522	4.21885e-15	1	0.0114203
Cc000608	0.895108	-1.07929	0.184179	1.49469	0.95714	5.15907e-15	1	0.0929638
Cc000622	0.797937	-1.12179	0.323855	1.55703	0.730657	5.05151e-15	1	0.224568
Cc000656	1.13797	-0.738577	-0.399398	1.00107	1.74345	4.10783e-15	1	0.170806
Cc000662	0.907881	-1.07185	0.16397	1.48384	0.988649	4.96304e-15	1	0.0788697
Cc000676	1.08	-0.893833	-0.186169	1.22541	1.48632	4.13558e-15	1	0.0239737
Cc000677	0.757556	-1.13348	0.375928	1.57433	0.642147	5.16254e-15	1	0.289615
Cc000745	0.829677	-1.11034	0.280666	1.54017	0.802349	5.06539e-15	1	0.177354
Cc000747	1.14851	-0.470808	-0.677698	0.615148	2.01519	2.66454e-15	1	0.61308
Cc000752	0.931772	-1.05652	0.12475	1.46148	1.04892	5.31172e-15	1	0.0549778
Cc000763	1.00576	-0.994139	-0.0116202	1.37077	1.24956	5.00988e-15	1	0.00684994
Cc000867	1.15036	-0.488511	-0.661845	0.640634	2.00212	2.88658e-15	1	0.578459
Cc000870	1.15284	-0.519744	-0.6331	0.685606	1.97756	2.88658e-15	1	0.519016
Cc000871	1.11479	-0.818036	-0.296753	1.11581	1.6243	4.32987e-15	1	0.0819542
Cc000889	1.15272	-0.5178	-0.634919	0.682807	1.97914	3.10862e-15	1	0.522654
Cc000902	1.15191	-0.506498	-0.645413	0.666533	1.98821	2.9976e-15	1	0.543965
Cc000905	0.997206	-1.00277	0.00556567	1.3833	1.22503	4.42701e-15	1	0.00995123
Cc000909	1.1538	-0.537349	-0.616448	0.710961	1.96285	2.77556e-15	1	0.486461
Cc000915	1.15406	-0.610281	-0.543781	0.816038	1.89485	3.27516e-15	1	0.359378
Cc000916	1.03076	-0.966102	-0.0646572	1.33009	1.32389	4.55191e-15	1	0.00265815
Cc000987	1.15392	-0.540267	-0.613656	0.715163	1.96035	2.77556e-15	1	0.481134
Cc001018	1.12012	-0.802951	-0.31717	1.09402	1.64871	3.94129e-15	1	0.0968554
Cc001019	0.977664	-1.02093	0.0432675	1.40968	1.17045	4.91274e-15	1	0.0197418
Cc001041	1.15393	-0.540499	-0.613434	0.715497	1.96015	3.21965e-15	1	0.480711
Cc001067	0.811876	-1.11702	0.305148	1.55	0.761897	5.23193e-15	1	0.203383
Cc001099	0.999313	-1.00069	0.00137342	1.38027	1.23103	4.63518e-15	1	0.00911611
Cc001126	1.14681	-0.690125	-0.456683	0.931157	1.80592	3.66374e-15	1	0.236194
Cc001157	0.813293	-1.11652	0.303224	1.54925	0.765095	4.96825e-15	1	0.201267
Cc001180	1.1529	-0.520604	-0.632295	0.686844	1.97685	3.10862e-15	1	0.51741
Cc001219	1.12441	-0.789745	-0.334666	1.07494	1.66935	3.9968e-15	1	0.1107
Cc001225	1.12655	-0.782721	-0.343834	1.0648	1.68006	4.16334e-15	1	0.118356
Cc001227	0.96921	-1.02818	0.0589704	1.42022	1.14741	4.71845e-15	1	0.0250316
Cc001245	0.962014	-1.03409	0.0720725	1.42881	1.12805	4.85723e-15	1	0.0299921
Cc001275	0.810028	-1.11768	0.307651	1.55096	0.757734	5.14866e-15	1	0.206152
Cc001290	1.04537	-0.947418	-0.0979542	1.303	1.3695	4.69069e-15	1	0.00419195
Cc001306	0.753734	-1.13444	0.380704	1.57575	0.633913	4.85723e-15	1	0.296038
Cc001326	0.869033	-1.09299	0.223956	1.51473	0.89421	4.93355e-15	1	0.124293
Cc001335	0.933924	-1.05504	0.121119	1.45932	1.05444	4.97519e-15	1	0.0529957
Cc001346	0.836776	-1.10748	0.270709	1.53598	0.818663	5.21805e-15	1	0.167312
Cc001356	1.11076	-0.828629	-0.282126	1.13112	1.60661	4.27436e-15	1	0.0721007
Cc001373	1.06697	-0.915816	-0.151158	1.25723	1.44066	3.9968e-15	1	0.0133688
Cc001395	1.07453	-0.903372	-0.171162	1.23921	1.46686	4.71845e-15	1	0.0189806
Cc001440	0.988592	-1.01103	0.0224389	1.3953	1.20073	5.09315e-15	1	0.0138254
Cc001448	1.1306	-0.768557	-0.362039	1.04434	1.70113	4.05231e-15	1	0.134387
Cc001484	0.817019	-1.11516	0.298145	1.54726	0.773519	5.38458e-15	1	0.195741
Cc001505	1.11129	-0.827268	-0.284019	1.12915	1.60891	4.05231e-15	1	0.0733377
Cc001571	0.95932	-1.03624	0.076918	1.43194	1.12086	5.09315e-15	1	0.0319527
Cc001582	0.82134	-1.11356	0.292217	1.5449	0.783323	4.95437e-15	1	0.189397
Cc001598	0.893596	-1.08013	0.186538	1.49593	0.953443	4.83294e-15	1	0.0946882
Cc001604	1.05615	-0.93232	-0.123826	1.28113	1.40437	4.41314e-15	1	0.00761596
Cc001621	1.15396	-0.541279	-0.612685	0.716622	1.95948	3.21965e-15	1	0.47929
Cc001625	1.15469	-0.572309	-0.582377	0.76132	1.93172	3.21965e-15	1	0.423935
Cc001680	0.896339	-1.07859	0.182253	1.49368	0.960158	5.14519e-15	1	0.0915674
Cc001684	1.15465	-0.586471	-0.568182	0.781725	1.91835	3.44169e-15	1	0.399438
Cc001720	1.15165	-0.503243	-0.648412	0.661846	1.99077	3.21965e-15	1	0.550156
Cc001738	1.15131	-0.652237	-0.499072	0.876519	1.85016	3.21965e-15	1	0.292409
Cc001740	0.889618	-1.08233	0.192713	1.49914	0.943741	4.97519e-15	1	0.0992828
Cc001794	1.0994	-0.855451	-0.243953	1.16989	1.55962	4.16334e-15	1	0.0495571
Cc001808	0.95423	-1.04022	0.085987	1.43773	1.10735	5.07927e-15	1	0.0358057
Cc001816	0.856395	-1.09897	0.242578	1.52349	0.864325	5.4956e-15	1	0.140618
Cc001830	0.815841	-1.11559	0.299753	1.5479	0.770853	5.09315e-15	1	0.197483
Cc001860	1.04913	-0.942297	-0.106828	1.29558	1.38151	4.46865e-15	1	0.00514565
Cc001879	1.09845	-0.857543	-0.240903	1.17292	1.55582	4.16334e-15	1	0.0479517
Cc001892	1.12451	-0.789423	-0.335089	1.07448	1.66985	4.05231e-15	1	0.111047
Cc001920	0.957133	-1.03796	0.0808273	1.43445	1.11504	4.9058e-15	1	0.0335842
Cc001922	0.991068	-1.0087	0.0176306	1.39191	1.20768	4.89886e-15	1	0.0126377
Cc001938	0.906068	-1.07294	0.166869	1.48542	0.984148	5.31519e-15	1	0.0808166
Cc001961	0.830758	-1.10992	0.279157	1.53955	0.804827	5.07927e-15	1	0.175812
Cc001964	0.958925	-1.03655	0.0776252	1.4324	1.11981	4.51722e-15	1	0.0322446
Cc001969	1.15188	-0.645749	-0.506134	0.867164	1.85735	3.16414e-15	1	0.302451
Cc001970	1.15092	-0.494643	-0.65628	0.649463	1.99744	2.77556e-15	1	0.566621
Cc001972	0.88857	-1.0829	0.194333	1.49998	0.941192	5.05845e-15	1	0.100507
Cc001982	1.09607	-0.862625	-0.233449	1.18027	1.54649	4.32987e-15	1	0.0441484
Cc001993	1.14526	-0.700218	-0.445046	0.945717	1.79348	3.94129e-15	1	0.221948
Cc001994	0.978585	-1.02012	0.0415356	1.40851	1.17298	4.44089e-15	1	0.0192021
Cc002030	1.11832	-0.808209	-0.310107	1.10161	1.64031	4.38538e-15	1	0.0915485
Cc002040	0.999593	-1.00041	0.000813947	1.37987	1.23183	4.71845e-15	1	0.00900849
Cc002047	0.970335	-1.02723	0.0568994	1.41885	1.15046	4.98213e-15	1	0.0242931
Cc002086	0.927237	-1.05958	0.132346	1.46594	1.03733	4.60049e-15	1	0.0592511
Cc002111	1.14261	-0.715611	-0.427003	0.967925	1.77393	3.88578e-15	1	0.200841
Cc002135	0.860601	-1.09703	0.236427	1.52064	0.874227	5.31519e-15	1	0.135108
Cc002140	1.15469	-0.572837	-0.581852	0.762081	1.93123	3.33067e-15	1	0.423013
Cc002144	1.14613	-0.69468	-0.45145	0.937728	1.80034	3.66374e-15	1	0.229725
Cc002154	0.988804	-1.01083	0.0220281	1.39501	1.20133	5.31519e-15	1	0.0137214
Cc002159	1.15398	-0.612365	-0.541613	0.819041	1.89273	3.77476e-15	1	0.355941
Cc002183	0.877943	-1.08852	0.210576	1.50819	0.915514	5.34295e-15	1	0.11322
Cc002186	1.05691	-0.931206	-0.125701	1.27952	1.40687	4.82947e-15	1	0.00794035
Cc002224	0.947329	-1.04544	0.0981103	1.44534	1.08919	4.79478e-15	1	0.0413302
Cc002234	0.843983	-1.10446	0.260482	1.53154	0.835337	5.73153e-15	1	0.157322
Cc002236	1.07244	-0.906897	-0.165545	1.24432	1.45953	4.55191e-15	1	0.0172847
Cc002237	1.14899	-0.475154	-0.673835	0.621406	2.01204	2.88658e-15	1	0.604518
Cc002321	0.874871	-1.09008	0.215213	1.51048	0.908146	5.03764e-15	1	0.116996
Cc002336	1.15376	-0.617211	-0.53655	0.826025	1.88776	3.4972e-15	1	0.347992
Cc002371	1.15315	-0.6283	-0.524854	0.84201	1.87618	3.27516e-15	1	0.330035
Cc002374	1.15283	-0.633362	-0.519464	0.849307	1.8708	3.66374e-15	1	0.321947
Cc002376	0.956204	-1.03869	0.0824838	1.43551	1.11257	4.43395e-15	1	0.034289
Cc002390	0.810333	-1.11757	0.307238	1.55081	0.75842	4.91274e-15	1	0.205694
Cc002407	1.05079	-0.939985	-0.110801	1.29223	1.38687	4.46865e-15	1	0.00564726
Cc002415	1.15257	-0.515506	-0.63706	0.679504	1.981	2.88658e-15	1	0.526956
Cc002428	1.14807	-0.681031	-0.467041	0.91804	1.81689	3.10862e-15	1	0.249299
Cc002450	1.15397	-0.541442	-0.612529	0.716856	1.95934	2.88658e-15	1	0.478994
Cc002459	1.15464	-0.56697	-0.587669	0.753628	1.93664	3.44169e-15	1	0.433297
Cc002474	1.1296	-0.772177	-0.357421	1.04957	1.69581	3.94129e-15	1	0.130216
Cc002480	1.10386	-0.845401	-0.258455	1.15536	1.57761	4.16334e-15	1	0.0575853
Cc002490	1.15097	-0.655851	-0.495114	0.881729	1.8461	3.66374e-15	1	0.286867
Cc002504	0.873239	-1.09091	0.217666	1.51168	0.904242	5.36376e-15	1	0.11902
Cc002507	1.15097	-0.495221	-0.655754	0.650295	1.997	3.21965e-15	1	0.56551
Cc002543	1.10592	-0.840548	-0.265371	1.14835	1.58613	4.38538e-15	1	0.0616443
Cc002555	0.814275	-1.11616	0.301889	1.54873	0.767311	4.996e-15	1	0.199806
Cc002587	1.15169	-0.503622	-0.648063	0.662391	1.99047	3.10862e-15	1	0.549434
Cc002614	0.840727	-1.10584	0.265117	1.53357	0.827791	5.17641e-15	1	0.161809
Cc002640	1.06966	-0.911482	-0.15818	1.25096	1.44989	4.02456e-15	1	0.0152034
Cc002644	1.09138	-0.872297	-0.21908	1.19425	1.52839	4.05231e-15	1	0.0372983
Cc002646	1.11857	-0.807469	-0.311105	1.10054	1.64149	4.10783e-15	1	0.0922883
Cc002647	1.13001	-0.770682	-0.359331	1.04741	1.69801	4.27436e-15	1	0.131933
Cc002669	0.972171	-1.02568	0.0535096	1.41659	1.15545	5.00988e-15	1	0.0231111
Cc002703	1.14796	-0.466086	-0.681874	0.608351	2.01858	2.44249e-15	1	0.622425
Cc002718	1.15351	-0.622092	-0.531421	0.833061	1.8827	3.33067e-15	1	0.340048
Cc002730	0.994626	-1.00529	0.0106618	1.38695	1.21771	4.59355e-15	1	0.0110347
Cc002731	1.15315	-0.628436	-0.524711	0.842205	1.87604	3.38618e-15	1	0.329818
Cc002742	1.1541	-0.544861	-0.609241	0.72178	1.95638	3.44169e-15	1	0.472785
Cc002743	0.754703	-1.1342	0.379496	1.57539	0.635999	5.07927e-15	1	0.294405
Cc002748	0.876162	-1.08943	0.213267	1.50952	0.91124	5.00988e-15	1	0.115404
Cc002750	1.06242	-0.922936	-0.139482	1.26754	1.42522	4.21885e-15	1	0.0106417
Cc002751	0.979695	-1.01914	0.0394427	1.40708	1.17604	4.59355e-15	1	0.0185614
Cc002781	1.09025	-0.874546	-0.215702	1.19751	1.52411	4.16334e-15	1	0.0357795
Cc002782	0.9413	-1.04984	0.108545	1.45175	1.07348	5.44703e-15	1	0.0464284
Cc002809	0.903754	-1.07431	0.170556	1.48742	0.978415	4.90406e-15	1	0.0833287
Cc002834	1.11055	-0.829142	-0.281412	1.13186	1.60574	4.32987e-15	1	0.0716366
Cc002846	0.900945	-1.07595	0.175006	1.48982	0.971481	4.996e-15	1	0.0864153
Cc002852	1.10739	-0.837008	-0.270382	1.14323	1.59228	4.10783e-15	1	0.064679
Cc002859	1.024	-0.97413	-0.0498738	1.34173	1.30338	4.60743e-15	1	0.00300877
Cc002860	1.15322	-0.627235	-0.525985	0.840473	1.87731	3.44169e-15	1	0.331747
Cc002868	1.15064	-0.659149	-0.491487	0.886485	1.84237	3.05311e-15	1	0.281841
Cc002884	1.15285	-0.633024	-0.519825	0.848819	1.87116	3.44169e-15	1	0.322486
Cc002887	0.867186	-1.09389	0.226703	1.51605	0.889818	5.00988e-15	1	0.126635
Cc002891	0.983423	-1.01579	0.0323675	1.40221	1.18634	4.52416e-15	1	0.0164893
Cc002893	1.01657	-0.982566	-0.0340006	1.35397	1.28118	4.69069e-15	1	0.0040894
Cc002897	0.972442	-1.02545	0.0530068	1.41625	1.15619	5.19029e-15	1	0.0229386
Cc002920	0.997201	-1.00278	0.00557487	1.38331	1.22502	4.80171e-15	1	0.00995312
Cc002933	1.08463	-0.885362	-0.199269	1.21315	1.50316	4.27436e-15	1	0.0288854
Cc002948	1.08183	-0.890525	-0.19131	1.22062	1.49294	4.19109e-15	1	0.0258395
Cc003007	1.13747	-0.740863	-0.396602	1.00437	1.74033	3.60822e-15	1	0.167915
Cc003015	1.15464	-0.587565	-0.567075	0.783302	1.9173	3.33067e-15	1	0.397566
Cc003026	0.870748	-1.09215	0.221397	1.51349	0.898296	5.13478e-15	1	0.122133
Cc003080	1.11053	-0.829211	-0.281316	1.13196	1.60562	4.38538e-15	1	0.0715744
Cc003097	1.10918	-0.83259	-0.276595	1.13684	1.59987	4.44089e-15	1	0.0685507
Cc003112	1.02376	-0.974417	-0.0493388	1.34215	1.30264	4.91274e-15	1	0.00303333
Cc003115	1.15417	-0.54687	-0.607303	0.724675	1.95463	3.21965e-15	1	0.469148
Cc003116	1.15211	-0.509146	-0.642967	0.670345	1.98611	3.10862e-15	1	0.538948
Cc003120	1.14895	-0.67414	-0.474812	0.908102	1.82505	3.71925e-15	1	0.259395
Cc003126	1.0287	-0.968592	-0.0601052	1.3337	1.3176	4.4964e-15	1	0.00269865
Cc003137	0.992533	-1.0073	0.0147706	1.38988	1.2118	4.73233e-15	1	0.0119629
Cc003168	0.985881	-1.01355	0.0276649	1.39895	1.19317	4.85723e-15	1	0.0151921
Cc003178	1.1152	-0.816931	-0.298265	1.11421	1.62612	4.32987e-15	1	0.0830118
Cc003198	1.02695	-0.970674	-0.0562753	1.33672	1.31228	4.69069e-15	1	0.00277924
Cc003210	0.967593	-1.02953	0.0619353	1.42218	1.14304	4.39232e-15	1	0.0261106
Cc003271	1.14639	-0.692982	-0.453404	0.935278	1.80243	3.77476e-15	1	0.23213
Cc003280	1.06339	-0.921447	-0.141939	1.26538	1.42848	4.91274e-15	1	0.0111821
Cc003297	0.770654	-1.13002	0.359367	1.56919	0.670547	5.38458e-15	1	0.267945
Cc003303	0.880499	-1.0872	0.206698	1.50625	0.921663	4.60049e-15	1	0.110112
Cc003328	1.10618	-0.839937	-0.266238	1.14746	1.58719	3.88578e-15	1	0.062164
Cc003337	0.922062	-1.06299	0.140925	1.4709	1.0242	5.05325e-15	1	0.0642808
Cc003348	1.15242	-0.513362	-0.639056	0.676417	1.98273	2.9976e-15	1	0.530988
Cc003350	0.795924	-1.12245	0.326523	1.55799	0.726178	5.02376e-15	1	0.227683
Cc003403	0.920565	-1.06395	0.143389	1.47231	1.02042	5.08751e-15	1	0.0657656
Cc003410	1.05018	-0.940831	-0.109349	1.29346	1.38492	4.94049e-15	1	0.00545862
Cc003420	0.774753	-1.12887	0.354121	1.56749	0.679495	5.44009e-15	1	0.261272
Cc003443	1.02106	-0.977518	-0.043542	1.34665	1.29455	4.60743e-15	1	0.00335248
Cc003500	1.11423	-0.819545	-0.294684	1.11799	1.62181	3.77476e-15	1	0.0805191
Cc003511	1.151	-0.655469	-0.495534	0.881178	1.84653	3.88578e-15	1	0.287452
Cc003526	0.992934	-1.00692	0.013986	1.38932	1.21293	4.88498e-15	1	0.0117819
Cc003547	0.865069	-1.09491	0.229842	1.51754	0.884794	5.14172e-15	1	0.129338
Cc003557	0.89632	-1.0786	0.182283	1.49369	0.96011	4.50334e-15	1	0.0915895
Cc003559	0.819851	-1.11412	0.294265	1.54572	0.77994	4.81559e-15	1	0.191576
Cc003568	0.778138	-1.1279	0.349765	1.56606	0.686905	5.19029e-15	1	0.255804
Cc003594	1.05675	-0.931436	-0.125315	1.27985	1.40636	4.69069e-15	1	0.00787266
Cc003612	0.908167	-1.07168	0.163513	1.48358	0.989358	5.05151e-15	1	0.0785651
Cc003624	1.08092	-0.892183	-0.188737	1.22302	1.48963	4.08007e-15	1	0.0248958
Cc003639	1.13106	-0.766846	-0.364214	1.04187	1.70362	3.83027e-15	1	0.136377
Cc003642	0.790318	-1.12423	0.333915	1.56063	0.713737	5.10703e-15	1	0.236433
Cc003667	0.947214	-1.04552	0.0983101	1.44546	1.08889	4.85723e-15	1	0.0414249
Cc003674	1.14834	-0.46932	-0.679016	0.613007	2.01626	2.77556e-15	1	0.616019
Cc003676	1.14777	-0.683309	-0.464458	0.921326	1.81417	3.77476e-15	1	0.245993
Cc003698	1.06519	-0.918639	-0.14655	1.26132	1.43458	4.7462e-15	1	0.0122443
Cc003724	1.1169	-0.81221	-0.304695	1.10739	1.63384	4.10783e-15	1	0.0875909
Cc003726	0.936753	-1.05307	0.116321	1.45645	1.06172	4.83294e-15	1	0.0504348
Cc003741	1.10854	-0.834181	-0.274362	1.13914	1.59715	4.21885e-15	1	0.0671452
Cc003748	0.920242	-1.06416	0.14392	1.47262	1.0196	5.22239e-15	1	0.0660881
Cc003765	1.14128	-0.72265	-0.418632	0.978081	1.76476	3.9968e-15	1	0.191447
Cc003766	1.00776	-0.992053	-0.0157095	1.36774	1.25537	4.59355e-15	1	0.00623755
Cc003772	0.802031	-1.12043	0.318401	1.55502	0.739794	5.25968e-15	1	0.218275
Cc003779	1.08376	-0.886984	-0.196777	1.2155	1.49997	4.38538e-15	1	0.0279112
Cc003817	1.13791	-0.738881	-0.399026	1.0015	1.74304	4.10783e-15	1	0.17042
Cc003840	1.12832	-0.776704	-0.351613	1.05611	1.6891	4.05231e-15	1	0.125071
Cc003856	1.14694	-0.689179	-0.457766	0.929793	1.80708	3.88578e-15	1	0.237545
Cc003857	0.949623	-1.04372	0.0941022	1.44284	1.09521	5.05845e-15	1	0.0394564
Cc003863	0.938037	-1.05217	0.114132	1.45514	1.06503	4.80171e-15	1	0.0492895
Cc003901	1.04563	-0.947075	-0.0985527	1.30251	1.37031	4.4964e-15	1	0.00424905
Cc003915	1.1064	-0.839407	-0.266989	1.1467	1.58812	4.55191e-15	1	0.0626158
Cc003927	1.08611	-0.882574	-0.203536	1.20912	1.50862	4.10783e-15	1	0.0305969
Cc003948	0.894507	-1.07962	0.185118	1.49519	0.95567	4.79825e-15	1	0.0936478
Cc003990	1.04497	-0.947965	-0.0970012	1.3038	1.36821	4.44089e-15	1	0.0041032
Cc003991	1.15196	-0.644824	-0.507137	0.865831	1.85837	3.38618e-15	1	0.303892
Cc003992	1.01439	-0.984962	-0.0294257	1.35745	1.27475	4.7462e-15	1	0.00453607
Cc004000	1.14446	-0.705125	-0.439333	0.952796	1.78732	3.88578e-15	1	0.215137
Cc004028	1.14601	-0.695479	-0.450529	0.93888	1.79936	3.60822e-15	1	0.228597
Cc004035	1.09115	-0.872754	-0.218394	1.19491	1.52752	4.16334e-15	1	0.0369871
Cc004037	1.13164	-0.764661	-0.366983	1.03872	1.7068	3.77476e-15	1	0.138933
Cc004048	1.15188	-0.506042	-0.645835	0.665875	1.98857	3.10862e-15	1	0.544833
Cc004050	1.01237	-0.987158	-0.0252067	1.36063	1.2688	4.60743e-15	1	0.00500158
Cc004051	1.15464	-0.5667	-0.587935	0.75324	1.93689	3.44169e-15	1	0.433771
Cc004059	1.1175	-0.810546	-0.306949	1.10499	1.63653	4.16334e-15	1	0.0892282
Cc004074	1.01726	-0.9818	-0.0354567	1.35286	1.28322	4.91274e-15	1	0.00395993
Cc004127	1.04898	-0.942498	-0.106482	1.29587	1.38105	4.57967e-15	1	0.00510424
Cc004129	0.985077	-1.01428	0.0292061	1.40002	1.19093	4.59355e-15	1	0.0156102
Cc004136	1.15113	-0.654099	-0.497035	0.879203	1.84807	3.21965e-15	1	0.289549
Cc004151	1.09967	-0.85487	-0.244798	1.16905	1.56067	4.27436e-15	1	0.0500071
Cc004156	1.10682	-0.838385	-0.268436	1.14522	1.58989	4.44089e-15	1	0.0634913
Cc004165	0.978276	-1.02039	0.0421177	1.4089	1.17213	4.8711e-15	1	0.0193825
Cc004170	1.1249	-0.788167	-0.336734	1.07266	1.67177	4.32987e-15	1	0.112402
Cc004199	1.07918	-0.895296	-0.183885	1.22753	1.48337	4.69069e-15	1	0.0231703
Cc004202	0.824024	-1.11254	0.288516	1.5434	0.789432	4.996e-15	1	0.185492
Cc004213	1.14228	-0.717426	-0.424853	0.970543	1.77158	3.71925e-15	1	0.198404
Cc004214	1.07323	-0.905585	-0.16764	1.24242	1.46227	4.46865e-15	1	0.0179062
Cc004229	0.916001	-1.06686	0.150856	1.47655	1.00893	4.70045e-15	1	0.0703751
Cc004240	1.15465	-0.56776	-0.586888	0.754766	1.93592	3.10862e-15	1	0.431907
Cc004264	1.14229	-0.717375	-0.424913	0.97047	1.77165	3.71925e-15	1	0.198472
Cc004275	1.05987	-0.926806	-0.133064	1.27314	1.41669	4.57967e-15	1	0.00931406
Cc004279	0.885909	-1.08434	0.19843	1.50207	0.934735	4.8711e-15	1	0.103638
Cc004303	0.88073	-1.08708	0.206347	1.50608	0.922219	4.94049e-15	1	0.109833
Cc004304	0.856489	-1.09893	0.242442	1.52343	0.864544	5.35683e-15	1	0.140495
Cc004318	1.03043	-0.966501	-0.0639309	1.33067	1.32289	4.27436e-15	1	0.00266059
Cc004321	1.14655	-0.691894	-0.454654	0.933709	1.80376	3.77476e-15	1	0.233674
Cc004343	0.996336	-1.00362	0.00728838	1.38454	1.22256	4.56579e-15	1	0.0103091
Cc004358	1.0943	-0.866338	-0.227962	1.18563	1.53959	4.44089e-15	1	0.041458
Cc004360	0.852099	-1.10092	0.248818	1.52634	0.854251	4.78784e-15	1	0.146326
Cc004365	0.844591	-1.1042	0.259613	1.53116	0.836749	4.84335e-15	1	0.156488
Cc004367	0.90145	-1.07566	0.174208	1.48939	0.972725	4.60743e-15	1	0.0858575
Cc004374	1.07205	-0.907557	-0.16449	1.24527	1.45815	4.02456e-15	1	0.0169765
Cc004377	1.12901	-0.77429	-0.354716	1.05262	1.69269	3.83027e-15	1	0.127805
Cc004381	0.846616	-1.10333	0.256715	1.52988	0.841456	5.1209e-15	1	0.153725
Cc004387	1.00533	-0.994585	-0.010743	1.37141	1.24831	4.56579e-15	1	0.00698759
Cc004406	0.938622	-1.05176	0.113134	1.45454	1.06654	4.91274e-15	1	0.0487714
Cc004417	1.11931	-0.805327	-0.313986	1.09745	1.64493	3.94129e-15	1	0.0944427
Cc004431	1.04007	-0.954426	-0.0856401	1.31316	1.35273	4.66294e-15	1	0.00324895
Cc004436	1.09432	-0.866301	-0.228017	1.18558	1.53966	4.94049e-15	1	0.0414845
Cc004449	1.15469	-0.572815	-0.581874	0.762049	1.93125	3.33067e-15	1	0.423051
Cc004467	0.984757	-1.01458	0.0298181	1.40045	1.19004	4.94049e-15	1	0.0157781
Cc004497	0.790668	-1.12412	0.333455	1.56047	0.714511	5.13478e-15	1	0.235884
Cc004499	1.10265	-0.84819	-0.254456	1.15939	1.57266	4.10783e-15	1	0.055306
Cc004508	1.15161	-0.648892	-0.502721	0.871695	1.85388	3.27516e-15	1	0.297573
Cc004565	1.1546	-0.590446	-0.564154	0.787454	1.91452	3.33067e-15	1	0.392649
Cc004578	1.05244	-0.937647	-0.114798	1.28885	1.39226	4.85723e-15	1	0.00619846
Cc004592	1.04192	-0.952006	-0.0899157	1.30965	1.35856	4.71845e-15	1	0.00352631
Cc004671	1.14581	-0.696779	-0.449028	0.940756	1.79775	4.05231e-15	1	0.226766
Cc004725	0.894026	-1.07989	0.185868	1.49558	0.954493	5.04458e-15	1	0.0941971
Cc004727	1.15212	-0.642816	-0.509309	0.862936	1.86057	3.27516e-15	1	0.30703
Cc004732	0.776462	-1.12839	0.351924	1.56677	0.683234	5.13478e-15	1	0.258506
Cc004772	0.952559	-1.0415	0.0889403	1.4396	1.10294	4.84335e-15	1	0.0371121
Cc004778	1.123	-0.794219	-0.328777	1.0814	1.66243	3.94129e-15	1	0.105928
Cc004827	0.838221	-1.10689	0.268668	1.5351	0.821997	5.44009e-15	1	0.165292
Cc004840	1.01624	-0.982928	-0.0333114	1.3545	1.28021	4.41314e-15	1	0.00415282
Cc004863	0.800573	-1.12092	0.320347	1.55574	0.736537	5.17641e-15	1	0.220509
Cc004911	0.928377	-1.05882	0.130444	1.46483	1.04024	5.56846e-15	1	0.058165
Cc004925	1.01682	-0.982281	-0.0345424	1.35356	1.28194	4.88498e-15	1	0.00404052
Cc004943	1.08541	-0.883892	-0.201522	1.21103	1.50605	4.16334e-15	1	0.0297822
Cc004971	0.969115	-1.02826	0.0591452	1.42034	1.14716	5.19029e-15	1	0.0250945
Cc004983	0.823507	-1.11274	0.28923	1.54369	0.788255	5.30131e-15	1	0.186241
Cc004994	0.968208	-1.02902	0.0608084	1.42144	1.14471	5.2458e-15	1	0.0256975
Cc004995	1.02783	-0.969628	-0.0582025	1.3352	1.31496	4.44089e-15	1	0.00273337
Cc005009	0.998617	-1.00138	0.00276112	1.38128	1.22905	5.06539e-15	1	0.00938693
Cc005012	0.76381	-1.13187	0.368059	1.57193	0.655672	5.35683e-15	1	0.279201
Cc005021	0.786232	-1.1255	0.339264	1.56249	0.704706	5.19029e-15	1	0.242877
Cc005022	0.970964	-1.0267	0.0557406	1.41808	1.15217	4.66294e-15	1	0.0238853
Cc005036	0.843996	-1.10446	0.260463	1.53154	0.835367	5.05151e-15	1	0.157304
Cc005053	0.778632	-1.12776	0.349128	1.56584	0.687988	5.44009e-15	1	0.255008
Cc005055	0.839855	-1.10621	0.266354	1.5341	0.825773	5.3707e-15	1	0.163018
Cc005066	0.942634	-1.04888	0.106247	1.45035	1.07695	5.04805e-15	1	0.0452785
Cc005085	1.05054	-0.940328	-0.110213	1.29273	1.38608	4.55191e-15	1	0.00557013
Cc005095	0.874755	-1.09014	0.215388	1.51056	0.907868	5.11396e-15	1	0.11714
Cc005116	0.806513	-1.1189	0.312392	1.55277	0.749834	5.03764e-15	1	0.211452
Cc005120	1.1493	-0.478094	-0.671211	0.625637	2.00988	2.33147e-15	1	0.598751
Cc005224	0.819569	-1.11422	0.294652	1.54587	0.7793	4.95437e-15	1	0.191989
Cc005236	0.978417	-1.02027	0.0418528	1.40872	1.17252	5.09315e-15	1	0.0193003
Cc005273	1.1029	-0.847609	-0.255291	1.15855	1.5737	4.21885e-15	1	0.0557777
Cc005306	1.06718	-0.915483	-0.151699	1.25675	1.44137	4.4964e-15	1	0.0135048
Cc005324	0.848539	-1.10249	0.253953	1.52865	0.845937	4.84335e-15	1	0.151115
Cc005357	1.03584	-0.959821	-0.0760199	1.32098	1.33955	5.05151e-15	1	0.00281933
Cc005362	0.837961	-1.107	0.269036	1.53526	0.821396	4.88498e-15	1	0.165655
Cc005380	0.983411	-1.0158	0.0323918	1.40223	1.1863	5.19029e-15	1	0.0164962
Cc005385	1.02942	-0.967721	-0.0616999	1.33244	1.3198	4.60743e-15	1	0.00267763
Cc005399	0.773159	-1.12932	0.356165	1.56816	0.676011	5.2458e-15	1	0.263861
Cc005434	1.15444	-0.555791	-0.598644	0.737525	1.94675	3.33067e-15	1	0.453119
Cc005452	0.854306	-1.09992	0.245618	1.52489	0.859421	5.31519e-15	1	0.143384
Cc005453	0.918971	-1.06498	0.146006	1.4738	1.0164	5.39759e-15	1	0.0673621
Cc005475	1.15375	-0.61745	-0.5363	0.82637	1.88752	3.27516e-15	1	0.347602
Cc005477	1.07121	-0.90895	-0.162257	1.24729	1.45523	4.60743e-15	1	0.0163354
Cc005494	1.13368	-0.756782	-0.376897	1.02734	1.71811	3.9968e-15	1	0.148299
Cc005504	1.03475	-0.961188	-0.0735613	1.32296	1.33617	4.60743e-15	1	0.00275268
Cc005516	1.1543	-0.550909	-0.603394	0.730492	1.95108	3.33067e-15	1	0.461868
Cc005528	1.06612	-0.917178	-0.148937	1.2592	1.43773	4.52416e-15	1	0.0128191
Cc005553	0.769738	-1.13027	0.360536	1.56956	0.668551	5.38458e-15	1	0.269443
Cc005554	1.05726	-0.930682	-0.126583	1.27876	1.40805	4.52416e-15	1	0.00809639
Cc005558	1.11068	-0.828824	-0.281855	1.1314	1.60628	3.9968e-15	1	0.071924
Cc005560	0.954955	-1.03966	0.0847019	1.43692	1.10927	4.96825e-15	1	0.0352452
Cc005571	1.08546	-0.883799	-0.201665	1.21089	1.50623	4.32987e-15	1	0.0298394
Cc005572	1.15456	-0.592934	-0.561625	0.791038	1.9121	3.44169e-15	1	0.388422
Cc005574	0.804695	-1.11953	0.314834	1.55369	0.745757	5.20417e-15	1	0.214211
Cc005575	1.1292	-0.773589	-0.355613	1.05161	1.69373	4.05231e-15	1	0.128603
Cc005576	0.892572	-1.0807	0.188132	1.49676	0.950942	5.05845e-15	1	0.095863
Cc005593	1.12193	-0.797513	-0.324416	1.08616	1.65729	4.21885e-15	1	0.102468
Cc005631	0.770519	-1.13006	0.35954	1.56925	0.670252	5.10703e-15	1	0.268165
Cc005635	0.917148	-1.06613	0.148986	1.47549	1.01181	4.97917e-15	1	0.0692054
Cc005646	0.819206	-1.11436	0.295149	1.54607	0.778477	5.06539e-15	1	0.192521
Cc005655	1.04368	-0.949677	-0.0940078	1.30628	1.36414	4.66294e-15	1	0.00384163
Cc005667	0.975106	-1.02316	0.0480547	1.41293	1.16345	5.32907e-15	1	0.0212788
Cc005669	1.04122	-0.952918	-0.0883063	1.31098	1.35637	4.69069e-15	1	0.00341566
Cc005688	1.06178	-0.92391	-0.137873	1.26895	1.42309	4.35763e-15	1	0.0102974
Cc005694	0.816259	-1.11544	0.299183	1.54767	0.771798	5.34295e-15	1	0.196865
Cc005735	0.782194	-1.12671	0.344518	1.56429	0.69581	5.19029e-15	1	0.249299
Cc005737	1.15336	-0.528537	-0.624824	0.69827	1.97029	3.10862e-15	1	0.502668
Cc005772	0.843784	-1.10455	0.260765	1.53167	0.834875	5.10703e-15	1	0.157594
Cc005817	0.823674	-1.11267	0.288999	1.5436	0.788635	5.41234e-15	1	0.185999
Cc005827	1.14094	-0.724372	-0.416572	0.980566	1.7625	3.71925e-15	1	0.189173
Cc005831	0.807721	-1.11849	0.310766	1.55215	0.752546	5.20417e-15	1	0.209626
Cc005848	0.842809	-1.10496	0.262156	1.53228	0.832613	4.95437e-15	1	0.158935
Cc005849	0.851976	-1.10097	0.248996	1.52642	0.853963	5.16254e-15	1	0.146491
Cc005854	1.0654	-0.918299	-0.147105	1.26083	1.43531	4.63518e-15	1	0.0123764
Cc005858	1.10354	-0.846134	-0.257406	1.15642	1.57631	3.9968e-15	1	0.0569826
Cc005870	1.10784	-0.835909	-0.271931	1.14164	1.59417	4.60743e-15	1	0.0656327
Cc005881	1.1429	-0.714071	-0.428826	0.965702	1.77592	3.71925e-15	1	0.202919
Cc005885	0.959208	-1.03633	0.0771192	1.43207	1.12056	4.6213e-15	1	0.0320356
Cc005886	0.780724	-1.12715	0.346423	1.56494	0.69258	5.2458e-15	1	0.25165
Cc005894	1.15448	-0.596593	-0.557891	0.796312	1.90852	3.55271e-15	1	0.382231
Cc005922	0.808021	-1.11838	0.310361	1.552	0.75322	5.06539e-15	1	0.209173
Cc005949	1.14591	-0.69613	-0.449777	0.93982	1.79855	3.60822e-15	1	0.227679
Cc005958	0.997484	-1.0025	0.00501254	1.3829	1.22582	4.53804e-15	1	0.00983814
Cc005990	0.902997	-1.07475	0.171756	1.48807	0.976546	5.29438e-15	1	0.0841555
Cc006018	1.07473	-0.903042	-0.171685	1.23874	1.46754	4.27436e-15	1	0.0191433
Cc006033	1.15439	-0.600301	-0.554091	0.801654	1.90486	3.33067e-15	1	0.375994
Cc006109	1.07888	-0.895825	-0.183057	1.22829	1.4823	4.4964e-15	1	0.0228829
Cc006141	1.13703	-0.742791	-0.394239	1.00715	1.73768	3.55271e-15	1	0.165491
Cc006182	1.03733	-0.957942	-0.0793833	1.31826	1.34416	4.41314e-15	1	0.00293894
Cc006206	1.15358	-0.532762	-0.620819	0.704355	1.96674	2.9976e-15	1	0.494876
Cc006209	1.1547	-0.576835	-0.577866	0.767841	1.92749	3.21965e-15	1	0.416053
Cc006247	1.1541	-0.609207	-0.544897	0.814489	1.89594	3.27516e-15	1	0.361155
Cc006276	0.930132	-1.05764	0.127505	1.46311	1.04472	5.16774e-15	1	0.0565082
Cc006277	0.973721	-1.02436	0.0506349	1.41466	1.15967	4.89886e-15	1	0.0221348
Cc006282	1.0608	-0.925406	-0.135392	1.27112	1.41979	4.69069e-15	1	0.00978159
Cc006284	1.08225	-0.88977	-0.192478	1.21953	1.49445	4.41314e-15	1	0.0262746
Cc006285	1.10486	-0.843056	-0.261804	1.15197	1.58174	4.60743e-15	1	0.0595324
Cc006292	1.1245	-0.789451	-0.335051	1.07452	1.6698	4.16334e-15	1	0.111016
Cc006328	0.939905	-1.05084	0.110938	1.45321	1.06986	5.1105e-15	1	0.0476427
Cc006329	1.15215	-0.509652	-0.642499	0.671073	1.9857	2.88658e-15	1	0.537991
Cc006348	0.780893	-1.1271	0.346204	1.56486	0.692951	5.4956e-15	1	0.251379
Cc006352	0.7577	-1.13345	0.375747	1.57427	0.642459	5.2458e-15	1	0.289373
Cc006387	0.910789	-1.07009	0.159299	1.48126	0.995887	4.50508e-15	1	0.0757857
Cc006389	1.11773	-0.809892	-0.307835	1.10404	1.63759	4.21885e-15	1	0.0898758
Cc006399	1.07687	-0.899352	-0.177519	1.2334	1.47512	4.55191e-15	1	0.0210136
Cc006401	0.912979	-1.06874	0.155763	1.4793	1.00136	5.408e-15	1	0.0734935
Cc006405	1.03807	-0.956993	-0.0810772	1.31688	1.34649	4.996e-15	1	0.00301163
Cc006435	0.914487	-1.0678	0.153318	1.47793	1.00513	4.99253e-15	1	0.0719307
Cc006467	1.14858	-0.471478	-0.677103	0.616114	2.01471	2.88658e-15	1	0.611756
Cc006482	0.853434	-1.10032	0.246884	1.52546	0.857377	5.3707e-15	1	0.144544
Cc006487	1.03559	-0.96014	-0.0754457	1.32144	1.33876	4.69069e-15	1	0.00280219
Cc006492	1.14371	-0.709521	-0.434185	0.959138	1.78175	3.66374e-15	1	0.2091
Cc006539	0.892197	-1.08091	0.188716	1.49707	0.950025	5.19029e-15	1	0.0962956
Cc006540	1.10261	-0.848269	-0.254342	1.15951	1.57252	4.16334e-15	1	0.0552421
Cc006567	1.0669	-0.915931	-0.150971	1.2574	1.44041	4.60743e-15	1	0.0133219
Cc006575	0.944676	-1.04739	0.102718	1.44818	1.08226	5.10009e-15	1	0.0435425
Cc006599	0.972232	-1.02563	0.053397	1.41651	1.15561	5.06539e-15	1	0.0230724
Cc006601	1.07474	-0.903018	-0.171724	1.2387	1.46759	4.44089e-15	1	0.0191554
Cc006602	0.862991	-1.0959	0.23291	1.51899	0.879873	5.17641e-15	1	0.13201
Cc006612	1.02241	-0.975969	-0.0464433	1.3444	1.2986	4.57967e-15	1	0.00318059
Cc006651	0.879662	-1.08763	0.20797	1.50689	0.919648	4.67681e-15	1	0.111126
Cc006652	0.822168	-1.11324	0.291077	1.54444	0.785206	5.75928e-15	1	0.188189
Cc006653	1.1524	-0.639337	-0.51306	0.857919	1.86436	3.66374e-15	1	0.312492
Cc006676	0.792164	-1.12365	0.331488	1.55977	0.717826	5.2458e-15	1	0.233541
Cc006677	0.896967	-1.07824	0.181269	1.49316	0.961697	5.01682e-15	1	0.0908588
Cc006691	1.14444	-0.705264	-0.439171	0.952996	1.78715	3.88578e-15	1	0.214945
Cc006692	0.935607	-1.05388	0.118269	1.45762	1.05876	4.61783e-15	1	0.0514663
Cc006715	0.790959	-1.12403	0.333072	1.56033	0.715157	4.7462e-15	1	0.235427
Cc006770	1.15262	-0.516239	-0.636376	0.68056	1.98041	2.9976e-15	1	0.52558
Cc006779	0.903347	-1.07455	0.171202	1.48777	0.977409	5.29785e-15	1	0.0837732
Cc006795	0.891554	-1.08127	0.189714	1.49759	0.948457	5.2007e-15	1	0.097037
Cc006810	1.01741	-0.981627	-0.035786	1.35261	1.28369	4.88498e-15	1	0.0039315
Cc006814	0.97701	-1.0215	0.0444944	1.41052	1.16866	4.88498e-15	1	0.0201294
Cc006832	1.15453	-0.594581	-0.559947	0.793411	1.91049	3.44169e-15	1	0.385632
Cc006855	1.1539	-0.614121	-0.539782	0.821572	1.89094	3.21965e-15	1	0.353054
Cc006860	1.13706	-0.742668	-0.39439	1.00697	1.73785	3.9968e-15	1	0.165645
Cc006865	0.910077	-1.07052	0.160444	1.48189	0.994114	4.85376e-15	1	0.0765358
Cc006876	1.07421	-0.903915	-0.1703	1.24	1.46574	4.71845e-15	1	0.018714
Cc006879	1.01849	-0.980419	-0.038074	1.35085	1.2869	4.82947e-15	1	0.0037426
Cc006908	0.948756	-1.04438	0.0956196	1.44379	1.09293	4.58661e-15	1	0.0401603
Cc006913	1.12436	-0.789899	-0.334465	1.07516	1.66911	3.9968e-15	1	0.110535
Cc006921	1.08703	-0.880829	-0.206196	1.20659	1.51202	4.16334e-15	1	0.0316918
Cc006947	1.14425	-0.706344	-0.437908	0.954555	1.78578	3.88578e-15	1	0.213456
Cc006949	1.0483	-0.943431	-0.104872	1.29723	1.37887	4.63518e-15	1	0.00491569
Cc006951	1.12845	-0.776236	-0.352215	1.05543	1.6898	3.9968e-15	1	0.125599
Cc006957	0.903449	-1.07449	0.17104	1.48768	0.977662	4.72539e-15	1	0.0836616
Cc007012	1.09914	-0.856021	-0.243123	1.17072	1.55859	4.55191e-15	1	0.0491174
Cc007023	1.1525	-0.638009	-0.514487	0.856006	1.8658	3.4972e-15	1	0.314584
Cc007024	0.855155	-1.09954	0.244384	1.52432	0.861413	5.06539e-15	1	0.142258
Cc007035	0.96181	-1.03425	0.0724406	1.42905	1.12751	4.98906e-15	1	0.0301386
Cc007092	0.800526	-1.12094	0.32041	1.55576	0.736432	4.98213e-15	1	0.220582
Cc007097	0.904949	-1.0736	0.168655	1.48639	0.981373	4.92141e-15	1	0.0820283
Cc007104	0.956736	-1.03827	0.0815354	1.4349	1.11399	4.44783e-15	1	0.0338845
Cc007107	0.932042	-1.05634	0.124296	1.46121	1.04961	4.88151e-15	1	0.0547278
Cc007124	1.05989	-0.926781	-0.133105	1.27311	1.41675	4.41314e-15	1	0.0093221
Cc007151	0.791993	-1.12371	0.331713	1.55985	0.717448	5.2458e-15	1	0.233808
Cc007156	1.15461	-0.564562	-0.590045	0.75016	1.93884	2.9976e-15	1	0.437541
Cc007210	1.14661	-0.691465	-0.455147	0.93309	1.80429	3.77476e-15	1	0.234284
Cc007267	1.15467	-0.569818	-0.58485	0.757732	1.93402	3.21965e-15	1	0.428294
Cc007286	1.03881	-0.95604	-0.082774	1.3155	1.34881	4.55191e-15	1	0.00309281
Cc007306	0.89989	-1.07656	0.176672	1.49071	0.968881	5.35336e-15	1	0.087586
Cc007311	1.15107	-0.496337	-0.654737	0.651901	1.99614	2.9976e-15	1	0.563366
Cc007312	1.03039	-0.966556	-0.06383	1.33075	1.32275	4.69069e-15	1	0.00266105
Cc007344	0.869566	-1.09273	0.223162	1.51435	0.895477	5.21111e-15	1	0.123622
Cc007373	1.03438	-0.961649	-0.0727311	1.32363	1.33503	4.21885e-15	1	0.00273414
Cc007374	0.847344	-1.10301	0.25567	1.52942	0.843153	5.2458e-15	1	0.152734
Cc007383	0.954787	-1.03979	0.0849995	1.43711	1.10882	4.84335e-15	1	0.0353746
Cc007393	0.87471	-1.09017	0.215456	1.5106	0.90776	4.97519e-15	1	0.117195
Cc007458	1.04349	-0.949937	-0.0935522	1.30665	1.36352	4.77396e-15	1	0.0038041
Cc007487	0.808606	-1.11818	0.309571	1.5517	0.754536	5.10703e-15	1	0.20829
Cc007490	0.9298	-1.05786	0.128062	1.46343	1.04387	4.5311e-15	1	0.05682
Cc007514	1.15113	-0.654097	-0.497038	0.879199	1.84807	3.83027e-15	1	0.289553
Cc007551	1.03522	-0.960603	-0.0746146	1.32212	1.33762	4.94049e-15	1	0.00277908
Cc007559	0.925742	-1.06058	0.134834	1.46739	1.03353	5.09662e-15	1	0.0606871
Cc007563	0.999797	-1.0002	0.000406534	1.37957	1.23242	4.76008e-15	1	0.0089307
Cc007567	1.11051	-0.829253	-0.281257	1.13202	1.60555	3.94129e-15	1	0.0715363
Cc007576	0.839483	-1.10636	0.266882	1.53433	0.824912	5.30131e-15	1	0.163535
Cc007583	1.03382	-0.962346	-0.0714739	1.32464	1.3333	5.02376e-15	1	0.00270987
Cc007591	1.15446	-0.556625	-0.597831	0.738726	1.94601	3.44169e-15	1	0.451631
Cc007609	1.1335	-0.757502	-0.375996	1.02838	1.71708	4.55191e-15	1	0.147434
Cc007611	1.15469	-0.572252	-0.582433	0.761239	1.93177	2.88658e-15	1	0.424033
Cc007625	1.15232	-0.640324	-0.511997	0.859343	1.86329	3.4972e-15	1	0.310938
Cc007627	1.06851	-0.913348	-0.155165	1.25366	1.44593	4.32987e-15	1	0.0143976
Cc007650	0.782084	-1.12674	0.34466	1.56434	0.695569	4.69069e-15	1	0.249474
Cc007712	1.15027	-0.487615	-0.662655	0.639344	2.00279	3.21965e-15	1	0.580195
Cc007717	0.753906	-1.1344	0.38049	1.57568	0.634284	5.05151e-15	1	0.295747
Cc007741	0.94887	-1.04429	0.095419	1.44366	1.09323	4.64212e-15	1	0.0400669
Cc007753	1.06265	-0.922578	-0.140073	1.26702	1.42601	4.41314e-15	1	0.01077
Cc007774	1.07627	-0.900398	-0.175871	1.23491	1.47298	4.46865e-15	1	0.0204747
Cc007791	0.996611	-1.00335	0.00674312	1.38415	1.22334	5.03764e-15	1	0.0101949
Cc007794	0.778515	-1.12779	0.349278	1.56589	0.687732	5.55112e-15	1	0.255196
Cc007802	0.897286	-1.07805	0.180767	1.49289	0.962482	5.16948e-15	1	0.0904987
Cc007812	1.0746	-0.903255	-0.171347	1.23905	1.4671	4.4964e-15	1	0.019038
Cc007833	0.984448	-1.01486	0.0304112	1.40086	1.18918	4.88498e-15	1	0.0159419
Cc007839	1.03817	-0.956872	-0.0812928	1.31671	1.34678	4.77396e-15	1	0.00302148
Cc007892	0.937555	-1.05251	0.114955	1.45563	1.06379	5.0307e-15	1	0.0497182
Cc007903	1.15427	-0.549985	-0.60429	0.729162	1.9519	2.9976e-15	1	0.46353
Cc007906	0.837363	-1.10724	0.26988	1.53562	0.820018	5.35683e-15	1	0.16649
Cc007920	0.801081	-1.12075	0.319669	1.55549	0.737672	5.14866e-15	1	0.21973
Cc007936	1.13523	-0.750487	-0.384741	1.01826	1.72699	3.94129e-15	1	0.155947
Cc007991	0.866426	-1.09426	0.227832	1.51658	0.888012	4.64906e-15	1	0.127603
Cc008008	0.821019	-1.11368	0.292659	1.54508	0.782594	5.3707e-15	1	0.189866
Cc008018	0.774746	-1.12888	0.35413	1.5675	0.679478	5.30131e-15	1	0.261285
Cc008023	0.891877	-1.08109	0.189212	1.49733	0.949245	5.25621e-15	1	0.0966639
Cc008038	1.0142	-0.98517	-0.0290289	1.35775	1.27419	4.4964e-15	1	0.00457766
Cc008045	0.897404	-1.07799	0.180583	1.49279	0.96277	5.2805e-15	1	0.0903666
Cc008063	1.15251	-0.514712	-0.6378	0.67836	1.98164	2.77556e-15	1	0.528449
Cc008067	1.01093	-0.9887	-0.0222296	1.36287	1.2646	4.85723e-15	1	0.00536099
Cc008068	1.15372	-0.53564	-0.618079	0.708499	1.9643	2.88658e-15	1	0.489591
Cc008085	0.890679	-1.08175	0.191071	1.49829	0.946325	5.04458e-15	1	0.0980495
Cc008091	0.943072	-1.04856	0.105493	1.44989	1.07808	4.25701e-15	1	0.0449044
Cc008103	0.994812	-1.00511	0.0102962	1.38669	1.21824	4.78784e-15	1	0.0109545
Cc008123	0.801917	-1.12047	0.318553	1.55508	0.73954	4.91274e-15	1	0.218449
Cc008128	1.00419	-0.995756	-0.00843371	1.37311	1.24503	4.73233e-15	1	0.00736059
Cc008141	1.06479	-0.91927	-0.145515	1.26223	1.43321	4.55191e-15	1	0.0120004
Cc008178	1.15277	-0.518515	-0.63425	0.683837	1.97856	3.21965e-15	1	0.521314
Cc008182	0.773992	-1.12909	0.355097	1.56781	0.677831	5.19029e-15	1	0.262507
Cc008200	0.835086	-1.10818	0.273089	1.53699	0.814771	5.17641e-15	1	0.169684
Cc008220	0.826659	-1.11152	0.284866	1.54191	0.795444	5.25968e-15	1	0.181684
Cc008227	1.15098	-0.655745	-0.495231	0.881576	1.84622	3.71925e-15	1	0.28703
Cc008229	1.03911	-0.955665	-0.0834418	1.31496	1.34972	4.41314e-15	1	0.00312706
Cc008230	1.15192	-0.506564	-0.645353	0.666627	1.98816	2.88658e-15	1	0.543841
Cc008241	1.1224	-0.796071	-0.326329	1.08408	1.65955	3.9968e-15	1	0.103977
Cc008267	1.01224	-0.987295	-0.0249442	1.36083	1.26843	4.48253e-15	1	0.00503225
Cc008272	1.10582	-0.840776	-0.265047	1.14868	1.58573	3.9968e-15	1	0.061451
Cc008273	1.12014	-0.802911	-0.317224	1.09396	1.64877	3.94129e-15	1	0.0968964
Cc008323	1.11089	-0.828297	-0.282589	1.13064	1.60717	4.38538e-15	1	0.0724018
Cc008372	0.929323	-1.05818	0.128862	1.4639	1.04265	4.89365e-15	1	0.0572699
Cc008410	0.93351	-1.05533	0.121819	1.45974	1.05337	4.63865e-15	1	0.0533748
Cc008420	1.14668	-0.690975	-0.455708	0.932384	1.80489	3.60822e-15	1	0.234982
Cc008426	0.913055	-1.06869	0.155639	1.47923	1.00155	4.8208e-15	1	0.0734142
Cc008430	1.15414	-0.608092	-0.546052	0.812883	1.89707	3.16414e-15	1	0.363
Cc008444	1.15416	-0.607715	-0.546443	0.81234	1.89745	3.21965e-15	1	0.363625
Cc008465	0.938362	-1.05194	0.113577	1.4548	1.06587	4.87804e-15	1	0.0490012
Cc008468	1.15469	-0.580745	-0.573949	0.773475	1.92381	2.88658e-15	1	0.409283
Cc008476	1.15166	-0.648379	-0.503279	0.870955	1.85445	3.4972e-15	1	0.298367
Cc008499	1.1523	-0.640659	-0.511637	0.859825	1.86292	3.38618e-15	1	0.310413
Cc008518	0.902896	-1.07481	0.171916	1.48816	0.976297	4.71151e-15	1	0.0842662
Cc008533	1.14584	-0.69654	-0.449304	0.94041	1.79805	3.83027e-15	1	0.227103
Cc008542	1.01199	-0.987563	-0.0244274	1.36122	1.2677	4.71845e-15	1	0.00509319
Cc008548	1.09012	-0.874802	-0.215318	1.19788	1.52362	4.10783e-15	1	0.035609
Cc008563	1.01448	-0.984867	-0.0296091	1.35731	1.27501	4.77396e-15	1	0.00451701
Cc008568	1.1152	-0.816915	-0.298286	1.11419	1.62615	4.16334e-15	1	0.0830271
Cc008569	1.14608	-0.695016	-0.451063	0.938212	1.79993	3.44169e-15	1	0.229251
Cc008576	1.02644	-0.971275	-0.0551667	1.33759	1.31075	4.80171e-15	1	0.00281049
Cc008611	1.02024	-0.978453	-0.0417833	1.348	1.29209	4.57967e-15	1	0.00346853
Cc008612	1.15286	-0.519981	-0.632879	0.685947	1.97736	3.21965e-15	1	0.518574
Cc008630	1.09838	-0.85769	-0.240689	1.17313	1.55555	4.32987e-15	1	0.0478401
Cc008631	1.10981	-0.831035	-0.27877	1.1346	1.60252	4.21885e-15	1	0.0699353
Cc008634	0.926117	-1.06033	0.13421	1.46703	1.03448	5.01682e-15	1	0.0603254
Cc008635	1.13093	-0.767332	-0.363596	1.04258	1.70292	3.9968e-15	1	0.135811
Cc008655	1.14471	-0.703617	-0.441093	0.95062	1.78922	3.9968e-15	1	0.217222
Cc008663	1.14824	-0.679786	-0.46845	0.916245	1.81838	3.66374e-15	1	0.251112
Cc008671	0.765747	-1.13135	0.365608	1.57117	0.659873	5.55112e-15	1	0.276001
Cc008673	1.08887	-0.877259	-0.211611	1.20143	1.51891	4.32987e-15	1	0.0339867
Cc008724	1.1376	-0.740269	-0.39733	1.00351	1.74114	3.71925e-15	1	0.168664
Cc008738	1.14422	-0.706528	-0.437694	0.954819	1.78555	3.94129e-15	1	0.213204
Cc008741	1.1529	-0.632234	-0.520669	0.84768	1.872	3.38618e-15	1	0.323744
Cc008780	1.13452	-0.753387	-0.381136	1.02244	1.72292	4.55191e-15	1	0.152406
Cc008831	1.15053	-0.49036	-0.660171	0.643296	2.00071	3.10862e-15	1	0.574881
Cc008867	0.996545	-1.00342	0.00687491	1.38424	1.22315	4.66294e-15	1	0.0102224
Cc008880	1.14055	-0.726358	-0.41419	0.983432	1.75987	3.94129e-15	1	0.186564
Cc008881	1.07428	-0.903803	-0.170476	1.23984	1.46597	4.66294e-15	1	0.0187685
Cc008900	1.14432	-0.705963	-0.438354	0.954005	1.78627	3.55271e-15	1	0.213981
Cc008931	0.765981	-1.13129	0.365311	1.57107	0.660382	4.91274e-15	1	0.275615
Cc008936	0.973865	-1.02423	0.0503666	1.41448	1.16006	4.66294e-15	1	0.0220449
Cc008942	1.14287	-0.7142	-0.428673	0.965888	1.77576	3.9968e-15	1	0.202744
Cc008955	1.1547	-0.576713	-0.577987	0.767666	1.92761	3.33067e-15	1	0.416263
Cc008957	1.1043	-0.844376	-0.259921	1.15388	1.57942	4.60743e-15	1	0.0584331
Cc008986	0.883761	-1.08548	0.201722	1.50375	0.929537	5.2805e-15	1	0.106191
Cc008994	1.08325	-0.887937	-0.195309	1.21688	1.49808	4.10783e-15	1	0.0273461
Cc008995	0.805515	-1.11925	0.313733	1.55328	0.747596	4.84335e-15	1	0.212964
Cc009023	1.14854	-0.677407	-0.471136	0.912814	1.8212	3.60822e-15	1	0.254591
Cc009024	0.99495	-1.00497	0.0100243	1.3865	1.21863	4.67681e-15	1	0.0108951
Cc009029	1.14589	-0.696245	-0.449644	0.939985	1.79841	3.94129e-15	1	0.227517
Cc009041	0.919377	-1.06472	0.145339	1.47343	1.01742	5.12958e-15	1	0.0669535
Cc009074	1.00085	-0.999148	-0.00170271	1.37804	1.23543	4.78784e-15	1	0.00853559
Cc009080	1.14855	-0.471237	-0.677317	0.615766	2.01488	2.88658e-15	1	0.612232
Cc009096	1.14916	-0.672383	-0.476782	0.905568	1.82712	3.44169e-15	1	0.261992
Cc009113	1.07192	-0.907761	-0.164162	1.24557	1.45773	4.35763e-15	1	0.0168815
Cc009124	1.04928	-0.942078	-0.107205	1.29527	1.38202	4.88498e-15	1	0.00519131
Cc009138	1.04023	-0.954214	-0.0860149	1.31285	1.35324	4.35763e-15	1	0.00327114
Cc009139	1.13128	-0.766009	-0.365275	1.04066	1.70484	4.16334e-15	1	0.137354
Cc009155	0.984373	-1.01493	0.0305538	1.40096	1.18897	4.8711e-15	1	0.0159814
Cc009166	1.15409	-0.54451	-0.609579	0.721275	1.95668	3.33067e-15	1	0.473421
Cc009191	1.07025	-0.910518	-0.159734	1.24956	1.45193	4.41314e-15	1	0.0156291
Cc009198	1.15405	-0.543387	-0.61066	0.719658	1.95766	3.44169e-15	1	0.475458
Cc009218	1.13064	-0.768392	-0.362249	1.04411	1.70137	3.94129e-15	1	0.134579
Cc009258	0.814274	-1.11616	0.301889	1.54873	0.76731	4.91274e-15	1	0.199807
Cc009279	0.876056	-1.08948	0.213428	1.5096	0.910985	5.02376e-15	1	0.115535
Cc009298	0.952993	-1.04117	0.0881738	1.43912	1.10408	5.10703e-15	1	0.0367706
Cc009350	0.883556	-1.08559	0.202036	1.50391	0.92904	5.32907e-15	1	0.106436
Cc009398	1.0181	-0.980859	-0.0372406	1.35149	1.28573	4.60743e-15	1	0.00380966
Cc009413	0.870028	-1.0925	0.222473	1.51401	0.896578	5.33601e-15	1	0.123039
Cc009415	0.848553	-1.10249	0.253933	1.52864	0.84597	5.38458e-15	1	0.151096
Cc009432	1.15386	-0.615076	-0.538784	0.822949	1.88996	3.66374e-15	1	0.351486
Cc009445	1.11735	-0.810968	-0.306378	1.1056	1.63585	4.21885e-15	1	0.088812
Cc009456	1.07942	-0.894873	-0.184546	1.22691	1.48422	4.66294e-15	1	0.0234013
Cc009489	1.15464	-0.587771	-0.566866	0.783599	1.9171	3.10862e-15	1	0.397213
Cc009502	0.780127	-1.12732	0.347196	1.5652	0.691268	5.16254e-15	1	0.252607
Cc009511	0.78597	-1.12558	0.339605	1.56261	0.704128	5.32907e-15	1	0.243292
Cc009515	0.847463	-1.10296	0.2555	1.52934	0.843429	5.17641e-15	1	0.152574
Cc009519	0.768845	-1.13052	0.361673	1.56993	0.666607	5.07927e-15	1	0.270906
Cc009523	0.856026	-1.09914	0.243117	1.52374	0.863457	4.82947e-15	1	0.141106
Cc009554	0.927882	-1.05915	0.13127	1.46531	1.03898	5.09662e-15	1	0.0586351
Cc009629	0.890167	-1.08203	0.191863	1.4987	0.945079	5.36376e-15	1	0.0986434
Cc009650	0.979883	-1.01897	0.0390886	1.40684	1.17655	4.81559e-15	1	0.0184543
Cc009676	0.802656	-1.12022	0.317566	1.55471	0.741192	5.28744e-15	1	0.217319
Cc009712	1.15303	-0.522688	-0.630338	0.689846	1.97514	3.10862e-15	1	0.513523
Cc009719	0.888061	-1.08318	0.195118	1.50038	0.939955	4.93355e-15	1	0.101103
Cc009723	0.967883	-1.02929	0.0614047	1.42183	1.14383	4.57273e-15	1	0.0259156
Cc009725	1.15465	-0.567841	-0.586808	0.754884	1.93584	3.33067e-15	1	0.431764
Cc009726	1.11494	-0.81762	-0.297323	1.11521	1.62499	4.32987e-15	1	0.0823522
Cc009729	0.776974	-1.12824	0.351266	1.56655	0.684353	5.02376e-15	1	0.257681
Cc009732	1.05091	-0.93981	-0.1111	1.29198	1.38728	5.19029e-15	1	0.00568692
Cc009753	1.11103	-0.827926	-0.283105	1.1301	1.6078	4.32987e-15	1	0.0727385
Cc009763	0.871296	-1.09187	0.220579	1.5131	0.8996	5.42622e-15	1	0.121447
Cc009775	1.13042	-0.769187	-0.361238	1.04525	1.70021	3.71925e-15	1	0.133659
Cc009866	1.15465	-0.567968	-0.586682	0.755067	1.93572	3.21965e-15	1	0.43154
Cc009881	0.93323	-1.05552	0.122292	1.46002	1.05265	4.95784e-15	1	0.0536318
Cc009929	0.991871	-1.00794	0.0160645	1.3908	1.20994	5.17641e-15	1	0.0122653
Cc009932	1.10432	-0.844317	-0.260005	1.15379	1.57952	4.32987e-15	1	0.058482
Cc009942	0.825689	-1.1119	0.286211	1.54246	0.793229	5.1209e-15	1	0.183082
Cc009951	0.998668	-1.00133	0.00265775	1.3812	1.2292	4.84335e-15	1	0.00936656
Cc009953	0.806793	-1.11881	0.312015	1.55263	0.750463	4.996e-15	1	0.211028
Cc009957	1.15059	-0.491008	-0.659583	0.644229	2.00022	2.88658e-15	1	0.573628
Cc009982	1.1435	-0.710687	-0.432815	0.96082	1.78026	3.38618e-15	1	0.20751
Cc009984	0.762877	-1.13211	0.369238	1.57229	0.653649	4.96825e-15	1	0.280748
Cc009989	1.13301	-0.759426	-0.373582	1.03116	1.71434	3.9968e-15	1	0.14513
Cc009996	0.940148	-1.05067	0.110521	1.45295	1.07049	5.1556e-15	1	0.0474301
Cc010009	1.15465	-0.586575	-0.568076	0.781875	1.91825	3.33067e-15	1	0.399259
Cc010012	1.14085	-0.724827	-0.416027	0.981222	1.7619	3.44169e-15	1	0.188575
Cc010038	1.10699	-0.837971	-0.269021	1.14462	1.59061	4.21885e-15	1	0.0638468
Cc010055	1.1038	-0.845524	-0.258279	1.15554	1.57739	4.16334e-15	1	0.0574841
Cc010063	0.904443	-1.0739	0.16946	1.48683	0.980121	4.95264e-15	1	0.0825777
Cc010085	1.14814	-0.467661	-0.680484	0.610618	2.01745	2.88658e-15	1	0.619303
Cc010115	0.86176	-1.09648	0.234723	1.51984	0.876964	5.11396e-15	1	0.133602
Cc010135	0.81238	-1.11684	0.304464	1.54974	0.763035	4.85723e-15	1	0.202629
Cc010142	0.905474	-1.07329	0.167817	1.48594	0.982674	5.16948e-15	1	0.0814591
Cc010153	1.14599	-0.695564	-0.450431	0.939002	1.79925	3.77476e-15	1	0.228478
Cc010180	1.12512	-0.78747	-0.337646	1.07165	1.67284	3.94129e-15	1	0.113158
Cc010181	1.1514	-0.651245	-0.500156	0.875088	1.85126	3.44169e-15	1	0.293937
Cc010187	1.15169	-0.50366	-0.648028	0.662446	1.99044	2.9976e-15	1	0.549362
Cc010233	0.756594	-1.13373	0.377133	1.57469	0.640072	5.10703e-15	1	0.291228
Cc010241	0.920379	-1.06407	0.143696	1.47249	1.01995	4.55235e-15	1	0.0659517
Cc010252	1.15414	-0.545871	-0.608268	0.723235	1.9555	3.33067e-15	1	0.470956
Cc010312	1.1481	-0.680824	-0.467276	0.917742	1.81714	3.77476e-15	1	0.2496
Cc010316	0.901092	-1.07587	0.174774	1.4897	0.971844	5.24233e-15	1	0.0862524
Cc010322	0.860494	-1.09708	0.236583	1.52071	0.873975	5.32907e-15	1	0.135247
Cc010354	1.15083	-0.493582	-0.657246	0.647935	1.99826	2.66454e-15	1	0.568663
Cc010367	1.13611	-0.746778	-0.389331	1.0129	1.73217	3.55271e-15	1	0.16052
Cc010384	0.834428	-1.10844	0.274014	1.53738	0.813256	5.3707e-15	1	0.170611
Cc010385	1.1523	-0.640606	-0.511693	0.859749	1.86298	3.33067e-15	1	0.310495
Cc010406	1.14847	-0.470506	-0.677966	0.614714	2.01541	3.10862e-15	1	0.613676
Cc010422	1.04045	-0.953931	-0.0865167	1.31244	1.35393	4.66294e-15	1	0.00330148
Cc010424	0.927314	-1.05953	0.132218	1.46587	1.03753	4.55365e-15	1	0.0591772
Cc010430	0.935469	-1.05397	0.118503	1.45776	1.05841	4.9058e-15	1	0.0515908
Cc010437	1.14858	-0.471483	-0.677099	0.61612	2.0147	2.77556e-15	1	0.611747
Cc010439	1.07682	-0.899443	-0.177376	1.23353	1.47494	4.82947e-15	1	0.0209663
Cc010447	0.840986	-1.10574	0.26475	1.53341	0.828388	5.35683e-15	1	0.161451
Cc010477	1.0543	-0.935002	-0.119294	1.28502	1.39829	4.63518e-15	1	0.00687448
Cc010492	1.15025	-0.66286	-0.487387	0.891836	1.83814	3.71925e-15	1	0.276224
Cc010504	0.833201	-1.10894	0.275738	1.53811	0.810433	5.42622e-15	1	0.172345
Cc010515	0.874302	-1.09037	0.216069	1.5109	0.906784	4.96131e-15	1	0.117701
Cc010516	1.09205	-0.870934	-0.221119	1.19228	1.53096	4.05231e-15	1	0.0382319
Cc010529	0.799775	-1.12118	0.321409	1.55613	0.734757	4.82947e-15	1	0.221735
Cc010584	0.894319	-1.07973	0.18541	1.49534	0.955212	4.98213e-15	1	0.0938616
Cc010620	1.15446	-0.597561	-0.556901	0.797705	1.90757	3.44169e-15	1	0.380601
Cc010661	1.03696	-0.958407	-0.0785529	1.31893	1.34303	4.55191e-15	1	0.00290636
Cc010666	1.05294	-0.936944	-0.115995	1.28783	1.39387	4.38538e-15	1	0.00637271
Cc010682	0.894804	-1.07946	0.184654	1.49494	0.956397	4.86763e-15	1	0.0933095
Cc010693	1.15444	-0.556109	-0.598335	0.737982	1.94647	2.9976e-15	1	0.452552
Cc010738	1.15313	-0.628692	-0.524439	0.842574	1.87577	3.60822e-15	1	0.329407
Cc010776	1.15376	-0.536553	-0.617208	0.709815	1.96353	3.10862e-15	1	0.487918
Cc010777	1.08825	-0.878458	-0.209796	1.20316	1.5166	4.10783e-15	1	0.0332074
Cc010788	1.15301	-0.630539	-0.522475	0.845237	1.87381	3.38618e-15	1	0.32645
Cc010796	0.938198	-1.05206	0.113858	1.45497	1.06545	5.13131e-15	1	0.049147
Cc010865	0.777918	-1.12797	0.350048	1.56615	0.686424	4.996e-15	1	0.256157
Cc010889	0.870894	-1.09207	0.221179	1.51339	0.898643	5.44703e-15	1	0.12195
Cc010894	1.11892	-0.806482	-0.312433	1.09912	1.64308	4.16334e-15	1	0.0932781
Cc010916	0.873582	-1.09073	0.217152	1.51143	0.905061	5.12784e-15	1	0.118594
Cc010922	1.05958	-0.927246	-0.13233	1.27378	1.41572	4.35763e-15	1	0.00916996
Cc010945	1.15462	-0.565438	-0.589181	0.751422	1.93804	3.21965e-15	1	0.435996
Cc010946	1.08817	-0.878623	-0.209545	1.2034	1.51628	4.4964e-15	1	0.0331006
Cc010954	1.12849	-0.776085	-0.352409	1.05521	1.69002	4.10783e-15	1	0.125769
Cc010983	0.945436	-1.04684	0.101401	1.44737	1.08425	4.91274e-15	1	0.0429038
Cc010984	1.05024	-0.940755	-0.109481	1.29335	1.38509	4.94049e-15	1	0.00547547
Cc011001	1.07215	-0.90739	-0.164757	1.24503	1.4585	4.55191e-15	1	0.0170543
Cc011040	1.01191	-0.987647	-0.0242652	1.36134	1.26747	4.78784e-15	1	0.00511248
Cc011044	0.836865	-1.10745	0.270583	1.53592	0.818868	4.7462e-15	1	0.167187
Cc011091	0.902829	-1.07485	0.172023	1.48822	0.976131	4.86763e-15	1	0.0843398
Cc011104	1.1255	-0.786227	-0.339269	1.06986	1.67474	3.9968e-15	1	0.114509
Cc011106	1.15302	-0.522508	-0.630508	0.689587	1.97529	2.9976e-15	1	0.513859
Cc011119	0.93231	-1.05615	0.123843	1.46094	1.0503	5.32213e-15	1	0.0544794
Cc011125	1.0812	-0.891682	-0.189515	1.2223	1.49063	4.30211e-15	1	0.0251794
Cc011143	0.983721	-1.01552	0.0317988	1.40182	1.18717	4.78784e-15	1	0.016329
Cc011155	1.03179	-0.96484	-0.0669543	1.32826	1.32707	4.77396e-15	1	0.00266052
Cc011206	1.15461	-0.564512	-0.590094	0.750087	1.93889	3.33067e-15	1	0.43763
Cc011220	1.15308	-0.629539	-0.523539	0.843795	1.87487	3.60822e-15	1	0.32805
Cc011223	1.14991	-0.483981	-0.665931	0.634113	2.00552	2.9976e-15	1	0.587254
Cc011228	1.12327	-0.793377	-0.329889	1.08019	1.66374	3.88578e-15	1	0.10682
Cc011276	0.902415	-1.0751	0.17268	1.48857	0.975107	4.93008e-15	1	0.0847949
Cc011278	1.1515	-0.650123	-0.501379	0.87347	1.85251	3.60822e-15	1	0.295668
Cc011279	1.14606	-0.695144	-0.450915	0.938397	1.79977	4.16334e-15	1	0.22907
Cc011288	1.07939	-0.894919	-0.184473	1.22698	1.48413	4.4964e-15	1	0.0233759
Cc011290	1.0702	-0.910603	-0.159598	1.24968	1.45175	4.52416e-15	1	0.0155914
Cc011293	0.833956	-1.10863	0.274678	1.53766	0.81217	4.78784e-15	1	0.171277
Cc011303	1.141	-0.724083	-0.416918	0.980149	1.76288	3.77476e-15	1	0.189555
Cc011317	1.15429	-0.603871	-0.550417	0.8068	1.90131	3.27516e-15	1	0.370021
Cc011327	1.09164	-0.871768	-0.219871	1.19349	1.52939	4.55191e-15	1	0.0376592
Cc011374	0.978153	-1.0205	0.0423478	1.40906	1.1718	4.98213e-15	1	0.0194541
Cc011394	1.07169	-0.908143	-0.163551	1.24612	1.45693	4.55191e-15	1	0.0167051
Cc011397	0.770835	-1.12997	0.359137	1.56912	0.670941	5.13478e-15	1	0.267649
Cc011418	0.867403	-1.09378	0.226382	1.51589	0.890332	5.07233e-15	1	0.12636
Cc011441	1.09549	-0.863851	-0.231641	1.18204	1.54422	4.27436e-15	1	0.0432516
Cc011458	1.15131	-0.652201	-0.499112	0.876467	1.8502	3.94129e-15	1	0.292464
Cc011465	1.15277	-0.518506	-0.634259	0.683824	1.97857	3.21965e-15	1	0.521331
Cc011491	0.919068	-1.06491	0.145847	1.47371	1.01664	5.23236e-15	1	0.0672645
Cc011507	1.08123	-0.891617	-0.189617	1.2222	1.49076	4.35763e-15	1	0.0252163
Cc011520	0.97221	-1.02565	0.053437	1.41654	1.15555	5.19029e-15	1	0.0230861
Cc011528	0.935971	-1.05362	0.11765	1.45725	1.0597	4.97519e-15	1	0.0511378
Cc011566	0.993278	-1.00659	0.0133111	1.38884	1.2139	4.7462e-15	1	0.0116276
Cc011596	0.952839	-1.04129	0.0884457	1.43929	1.10368	4.70457e-15	1	0.0368915
Cc011630	1.15393	-0.540517	-0.613417	0.715523	1.96013	2.77556e-15	1	0.480678
Cc011638	0.85977	-1.09742	0.237645	1.52121	0.872268	5.46785e-15	1	0.13619
Cc011663	0.95585	-1.03896	0.0831131	1.43591	1.11164	5.26662e-15	1	0.0345588
Cc011696	1.10918	-0.832597	-0.276585	1.13685	1.59986	4.38538e-15	1	0.0685445
Cc011711	1.04056	-0.95379	-0.0867659	1.31224	1.35427	4.57967e-15	1	0.00331682
Cc011751	0.975424	-1.02289	0.0474626	1.41253	1.16432	5.03764e-15	1	0.0210851
Cc011759	0.787942	-1.12497	0.337028	1.56172	0.708483	5.19029e-15	1	0.240172
Cc011794	1.12956	-0.772326	-0.357231	1.04979	1.69559	3.60822e-15	1	0.130046
Cc011817	0.847969	-1.10274	0.254773	1.52902	0.844607	4.77396e-15	1	0.151888
Cc011819	1.15467	-0.569985	-0.584685	0.757972	1.93387	3.21965e-15	1	0.428001
Cc011829	1.02	-0.97872	-0.0412821	1.34839	1.29139	4.60743e-15	1	0.00350324
Cc011837	0.834355	-1.10847	0.274117	1.53743	0.813088	5.56499e-15	1	0.170714
Cc011850	0.978107	-1.02054	0.0424351	1.40912	1.17167	4.67681e-15	1	0.0194813
Cc011854	0.763983	-1.13182	0.36784	1.57186	0.656047	5.02376e-15	1	0.278915
Cc011863	0.829283	-1.1105	0.281216	1.5404	0.801445	4.85723e-15	1	0.177918
Cc011885	1.09779	-0.85897	-0.238817	1.17498	1.55321	4.44089e-15	1	0.04687
Cc011886	0.774265	-1.12901	0.354748	1.5677	0.678427	4.94049e-15	1	0.262065
Cc011909	1.13318	-0.758754	-0.374426	1.03019	1.7153	3.88578e-15	1	0.145934
Cc012005	0.948033	-1.04491	0.0968812	1.44457	1.09104	5.14172e-15	1	0.0407506
Cc012014	1.12217	-0.796781	-0.325388	1.0851	1.65844	4.05231e-15	1	0.103233
Cc012026	1.06146	-0.924401	-0.137059	1.26966	1.42201	4.57967e-15	1	0.0101261
Cc012036	1.0124	-0.987122	-0.0252762	1.36058	1.2689	4.89886e-15	1	0.00499349
Cc012053	1.10641	-0.839373	-0.267038	1.14665	1.58817	4.10783e-15	1	0.0626449
Cc012064	0.858223	-1.09813	0.23991	1.52226	0.868623	5.14866e-15	1	0.138214
Cc012067	0.867328	-1.09382	0.226493	1.51594	0.890155	5.04458e-15	1	0.126455
Cc012098	0.758503	-1.13324	0.374741	1.57397	0.644192	5.21805e-15	1	0.28803
Cc012100	0.894562	-1.07959	0.185032	1.49514	0.955804	5.15213e-15	1	0.0935853
Cc012134	1.14582	-0.696725	-0.449091	0.940677	1.79782	3.94129e-15	1	0.226842
Cc012158	1.15205	-0.508354	-0.6437	0.669204	1.98674	2.77556e-15	1	0.540447
Cc012178	1.15336	-0.528438	-0.624918	0.698127	1.97037	3.21965e-15	1	0.502852
Cc012186	1.1146	-0.818556	-0.296041	1.11656	1.62345	3.9968e-15	1	0.0814589
Cc012230	0.797723	-1.12186	0.324138	1.55713	0.730181	5.38458e-15	1	0.224898
Cc012260	0.874751	-1.09015	0.215395	1.51057	0.907858	4.93355e-15	1	0.117145
Cc012266	0.9589	-1.03657	0.0776705	1.43243	1.11974	5.10009e-15	1	0.0322633
Cc012296	1.0865	-0.881842	-0.204654	1.20806	1.51005	4.16334e-15	1	0.0310541
Cc012301	1.124	-0.791062	-0.332936	1.07684	1.66732	3.60822e-15	1	0.109286
Cc012349	0.821606	-1.11346	0.291851	1.54475	0.783928	4.96825e-15	1	0.189009
Cc012364	1.11726	-0.811213	-0.306046	1.10595	1.63545	3.88578e-15	1	0.0885702
Cc012398	0.968592	-1.0287	0.0601052	1.42098	1.14574	4.80171e-15	1	0.0254416
Cc012416	1.13883	-0.734622	-0.404212	0.995358	1.74882	3.66374e-15	1	0.17585
Cc012468	1.10487	-0.84303	-0.261841	1.15193	1.58178	4.32987e-15	1	0.0595539
Cc012472	1.15053	-0.66022	-0.490305	0.888029	1.84115	3.66374e-15	1	0.280216
Cc012477	0.772417	-1.12953	0.357115	1.56847	0.674391	5.16254e-15	1	0.265069
Cc012480	1.15463	-0.566224	-0.588405	0.752555	1.93732	3.33067e-15	1	0.434609
Cc012499	1.15148	-0.650411	-0.501066	0.873885	1.85219	3.27516e-15	1	0.295224
Cc012505	0.973018	-1.02496	0.0519399	1.41554	1.15775	5.03764e-15	1	0.022575
Cc012524	1.04144	-0.95264	-0.0887976	1.31057	1.35704	4.44089e-15	1	0.00344864
Cc012562	1.02587	-0.971947	-0.0539243	1.33856	1.30902	4.91274e-15	1	0.00284975
Cc012572	0.913108	-1.06866	0.155553	1.47918	1.00168	5.27443e-15	1	0.0733589
Cc012580	1.15465	-0.586734	-0.567915	0.782105	1.9181	3.66374e-15	1	0.398987
Cc012588	0.970326	-1.02724	0.0569171	1.41886	1.15044	4.81559e-15	1	0.0242994
Cc012598	0.950977	-1.0427	0.0917251	1.44135	1.09877	4.76008e-15	1	0.0383672
Cc012607	0.81861	-1.11458	0.295967	1.5464	0.777124	5.38458e-15	1	0.193397
Cc012608	0.814633	-1.11603	0.301401	1.54854	0.76812	4.84335e-15	1	0.199274
Cc012626	0.817072	-1.11514	0.298072	1.54723	0.773639	4.78784e-15	1	0.195663
Cc012627	0.770115	-1.13017	0.360054	1.56941	0.669374	4.85723e-15	1	0.268825
Cc012650	1.04244	-0.951322	-0.0911198	1.30866	1.36021	4.60743e-15	1	0.00361403
Cc012657	1.10875	-0.833659	-0.275095	1.13839	1.59804	4.44089e-15	1	0.0676053
Cc012668	0.84953	-1.10206	0.252527	1.52801	0.848248	5.02376e-15	1	0.149777
Cc012682	1.15193	-0.506701	-0.645227	0.666824	1.98805	2.9976e-15	1	0.543581
Cc012689	0.824104	-1.11251	0.288405	1.54336	0.789615	5.23193e-15	1	0.185375
Cc012694	1.15321	-0.627439	-0.525768	0.840769	1.87709	3.33067e-15	1	0.331417
Cc012721	0.993571	-1.00631	0.0127366	1.38844	1.21473	4.80171e-15	1	0.0114973
Cc012723	0.795634	-1.12254	0.326907	1.55813	0.725532	4.94049e-15	1	0.228134
Cc012724	0.999908	-1.00009	0.000183381	1.37941	1.23274	4.6213e-15	1	0.00888829
Cc012746	1.15469	-0.57224	-0.582445	0.761222	1.93178	3.44169e-15	1	0.424054
Cc012753	1.15394	-0.613267	-0.540673	0.820341	1.89181	3.4972e-15	1	0.354457
Cc012756	1.13342	-0.75783	-0.375585	1.02886	1.71662	4.16334e-15	1	0.147041
Cc012799	1.14548	-0.698852	-0.446629	0.943746	1.79518	3.94129e-15	1	0.223857
Cc012805	1.00264	-0.997339	-0.00530073	1.37541	1.24057	5.05151e-15	1	0.00789123
Cc012902	1.07116	-0.909031	-0.162126	1.24741	1.45506	4.27436e-15	1	0.0162983
Cc012905	0.788474	-1.12481	0.336332	1.56148	0.709659	5.38458e-15	1	0.239333
Cc012914	1.15006	-0.664634	-0.485421	0.894394	1.8361	3.33067e-15	1	0.273553
Cc012920	0.897187	-1.07811	0.180923	1.49297	0.962238	5.25621e-15	1	0.0906103
Cc012930	1.08828	-0.878412	-0.209866	1.2031	1.51669	4.10783e-15	1	0.0332372
Cc012940	1.05218	-0.938022	-0.114158	1.28939	1.3914	4.71845e-15	1	0.00610711
Cc012965	0.889326	-1.08249	0.193165	1.49937	0.94303	4.93355e-15	1	0.0996234
Cc013019	0.871945	-1.09155	0.219607	1.51262	0.901149	5.00988e-15	1	0.120635
Cc013121	0.790759	-1.12409	0.333335	1.56043	0.714713	5.02376e-15	1	0.235741
Cc013154	1.13034	-0.7695	-0.360839	1.04571	1.69975	4.27436e-15	1	0.133296
Cc013176	1.01049	-0.989174	-0.0213118	1.36356	1.2633	4.81559e-15	1	0.00547696
Cc013222	1.02192	-0.976533	-0.0453889	1.34522	1.29713	4.85723e-15	1	0.00324025
Cc013240	1.00565	-0.994254	-0.011394	1.37093	1.24924	4.96825e-15	1	0.00688522
Cc013276	1.08172	-0.890735	-0.190984	1.22093	1.49252	4.35763e-15	1	0.0257189
Cc013317	0.756647	-1.13371	0.377067	1.57467	0.640186	4.85723e-15	1	0.291139
Cc013348	1.13896	-0.734018	-0.404945	0.994487	1.74963	3.83027e-15	1	0.176625
Cc013353	1.13193	-0.76359	-0.368337	1.03717	1.70835	3.88578e-15	1	0.140193
Cc013393	0.842435	-1.10512	0.262688	1.53251	0.831746	5.21805e-15	1	0.15945
Cc013422	1.05227	-0.937898	-0.11437	1.28921	1.39168	4.52416e-15	1	0.0061373
Cc013430	1.1547	-0.576732	-0.577968	0.767694	1.92759	3.10862e-15	1	0.41623
Cc013435	1.14613	-0.694679	-0.451451	0.937726	1.80035	3.66374e-15	1	0.229727
Cc013442	1.09892	-0.856518	-0.2424	1.17143	1.55768	4.27436e-15	1	0.048736
Cc013486	0.79244	-1.12356	0.331124	1.55964	0.71844	5.07927e-15	1	0.233108
Cc013509	0.875207	-1.08991	0.214708	1.51023	0.90895	5.51642e-15	1	0.116581
Cc013535	1.15423	-0.548632	-0.6056	0.727213	1.95308	3.44169e-15	1	0.465968
Cc013608	1.01674	-0.982378	-0.0343588	1.3537	1.28168	4.60743e-15	1	0.00405698
Cc013643	1.04757	-0.944437	-0.103132	1.29869	1.37652	4.66294e-15	1	0.00472054
Cc013656	0.99981	-1.00019	0.000380737	1.37955	1.23245	4.53804e-15	1	0.00892579
Cc013657	0.877532	-1.08873	0.211199	1.5085	0.914526	4.76702e-15	1	0.113723
Cc013693	0.98818	-1.01141	0.0232349	1.39585	1.19958	5.13478e-15	1	0.0140285
Cc013708	1.03664	-0.95881	-0.0778318	1.31952	1.34204	4.44089e-15	1	0.00287968
Cc013709	1.05559	-0.933124	-0.12247	1.2823	1.40255	4.57967e-15	1	0.00738781
Cc013710	1.01574	-0.983483	-0.0322542	1.3553	1.27873	4.55191e-15	1	0.00425278
Cc013744	0.895154	-1.07926	0.184106	1.49465	0.957255	4.88498e-15	1	0.0929105
Cc013767	1.15181	-0.505194	-0.646616	0.664655	1.98924	2.77556e-15	1	0.546443
Cc013768	0.846481	-1.10339	0.256908	1.52997	0.841144	5.1209e-15	1	0.153908
Cc013773	1.03082	-0.966024	-0.0647994	1.32998	1.32409	4.77396e-15	1	0.00265785
Cc013784	1.07737	-0.898483	-0.178888	1.23214	1.4769	4.66294e-15	1	0.0214671
Cc013799	1.07489	-0.902756	-0.172139	1.23832	1.46813	4.71845e-15	1	0.019285
Cc013817	1.15465	-0.568118	-0.586534	0.755282	1.93559	3.33067e-15	1	0.431278
Cc013829	1.15064	-0.491562	-0.659081	0.645027	1.9998	2.88658e-15	1	0.572559
Cc013853	1.01288	-0.986602	-0.0262773	1.35983	1.27031	4.77396e-15	1	0.00487858
Cc013865	1.02461	-0.973421	-0.0511923	1.3407	1.30522	4.71845e-15	1	0.0029518
Cc013883	1.00241	-0.997572	-0.00483815	1.37575	1.23991	4.84335e-15	1	0.00797198
Cc013887	1.11157	-0.826541	-0.28503	1.1281	1.61013	4.21885e-15	1	0.0740025
Cc013891	1.05816	-0.929365	-0.128791	1.27685	1.411	4.19109e-15	1	0.00849739
Cc013895	0.911239	-1.06981	0.158573	1.48086	0.997011	4.92228e-15	1	0.0753118
Cc013897	1.00215	-0.997835	-0.00431595	1.37613	1.23916	4.63518e-15	1	0.00806388
Cc013899	1.11167	-0.826281	-0.28539	1.12772	1.61057	3.94129e-15	1	0.0742407
Cc013903	0.827146	-1.11134	0.284189	1.54163	0.796558	5.09315e-15	1	0.180982
Cc013905	0.955592	-1.03916	0.0835704	1.4362	1.11095	5.00294e-15	1	0.0347556
Cc013916	1.03381	-0.962352	-0.071462	1.32465	1.33328	4.19109e-15	1	0.00270967
Cc013917	0.797215	-1.12203	0.324813	1.55737	0.729049	4.85723e-15	1	0.225684
Cc013918	1.1057	-0.841063	-0.26464	1.14909	1.58523	4.27436e-15	1	0.0612085
Cc013930	0.917656	-1.06581	0.148156	1.47502	1.01309	4.52383e-15	1	0.0686892
Cc013936	1.13016	-0.770157	-0.360001	1.04665	1.69878	3.9968e-15	1	0.132537
Cc013960	1.12001	-0.803276	-0.316736	1.09449	1.64819	4.16334e-15	1	0.0965244
Cc013974	1.14962	-0.481079	-0.668539	0.629934	2.00768	2.88658e-15	1	0.592913
Cc013981	0.985182	-1.01419	0.029005	1.39988	1.19122	4.85723e-15	1	0.0155553
Cc013982	1.1545	-0.558814	-0.59569	0.741879	1.94404	3.10862e-15	1	0.44773
Cc013990	1.033	-0.963357	-0.0696443	1.32611	1.33078	4.80171e-15	1	0.00268276
Cc013991	1.04465	-0.948384	-0.0962697	1.3044	1.36721	4.77396e-15	1	0.00403686
Cc014009	0.970211	-1.02734	0.0571291	1.419	1.15013	4.82947e-15	1	0.0243744
Cc014043	0.75922	-1.13306	0.373841	1.5737	0.645739	5.16254e-15	1	0.286833
Cc014045	1.14851	-0.677642	-0.470871	0.913153	1.82092	3.05311e-15	1	0.254246
Cc014051	0.941573	-1.04965	0.108075	1.45147	1.07419	5.08621e-15	1	0.0461923
Cc014094	0.797656	-1.12188	0.324227	1.55716	0.730033	4.66294e-15	1	0.225001
Cc014107	1.14886	-0.674866	-0.473996	0.909149	1.8242	3.83027e-15	1	0.258325
Cc014114	1.13917	-0.733037	-0.406135	0.99307	1.75096	3.9968e-15	1	0.177887
Cc014188	1.11677	-0.812582	-0.304189	1.10793	1.63323	4.05231e-15	1	0.0872261
Cc014231	1.07967	-0.894432	-0.185235	1.22628	1.48511	4.46865e-15	1	0.0236434
Cc014238	1.02746	-0.970064	-0.0573997	1.33583	1.31384	4.82947e-15	1	0.00275117
Cc014267	1.10925	-0.832424	-0.276827	1.1366	1.60016	4.10783e-15	1	0.0686978
Cc014285	1.00349	-0.996475	-0.00701239	1.37416	1.24301	4.52416e-15	1	0.00759781
Cc014288	1.1547	-0.57519	-0.579507	0.765472	1.92903	3.33067e-15	1	0.41891
Cc014324	1.15393	-0.613386	-0.540548	0.820513	1.89169	3.66374e-15	1	0.354261
Cc014329	0.976161	-1.02225	0.0460847	1.41159	1.16633	4.70457e-15	1	0.0206383
Cc014368	1.15468	-0.582855	-0.571828	0.776516	1.9218	3.10862e-15	1	0.405644
Cc014399	1.15417	-0.546821	-0.60735	0.724604	1.95467	3.21965e-15	1	0.469237
Cc014423	1.10164	-0.850466	-0.251177	1.16268	1.5686	4.05231e-15	1	0.0534748
Cc014425	1.03076	-0.966099	-0.0646639	1.33008	1.3239	4.60743e-15	1	0.00265814
Cc014439	1.07237	-0.90701	-0.165365	1.24448	1.4593	4.4964e-15	1	0.0172317
Cc014441	1.1523	-0.640622	-0.511677	0.859772	1.86296	3.27516e-15	1	0.310471
Cc014451	1.00668	-0.99318	-0.0135031	1.36937	1.25224	5.10703e-15	1	0.00656197
Cc014519	1.15256	-0.515433	-0.637128	0.679399	1.98106	3.10862e-15	1	0.527094
Cc014540	1.14728	-0.686838	-0.460441	0.926416	1.80992	3.66374e-15	1	0.240902
Cc014541	1.15459	-0.563671	-0.590923	0.748876	1.93965	3.10862e-15	1	0.439116
Cc014548	0.990035	-1.00968	0.0196413	1.39333	1.20478	5.03764e-15	1	0.0131263
Cc014553	1.1504	-0.661452	-0.488946	0.889805	1.83975	3.38618e-15	1	0.278351
Cc014582	0.94407	-1.04784	0.103767	1.44883	1.08068	4.88498e-15	1	0.0440547
Cc014586	1.00267	-0.997309	-0.0053611	1.37537	1.24065	4.84335e-15	1	0.00788074
Cc014596	0.946244	-1.04624	0.0999989	1.44651	1.08636	5.32213e-15	1	0.0422294
Cc014639	0.811825	-1.11704	0.305217	1.55003	0.761783	5.31519e-15	1	0.203458
Cc014658	0.766592	-1.13113	0.364536	1.57083	0.661709	5.21805e-15	1	0.274608
Cc014662	1.04084	-0.953421	-0.0874181	1.3117	1.35516	4.77396e-15	1	0.00335782
Cc014664	0.764684	-1.13164	0.366954	1.57159	0.657566	4.77396e-15	1	0.277757
Cc014669	1.14678	-0.6903	-0.456483	0.931409	1.80571	3.60822e-15	1	0.235945
Cc014684	0.805395	-1.11929	0.313895	1.55334	0.747326	4.81559e-15	1	0.213147
Cc014690	0.814313	-1.11615	0.301836	1.54871	0.767399	4.95437e-15	1	0.199749
Cc014709	1.15233	-0.512177	-0.640157	0.674709	1.98368	2.9976e-15	1	0.533223
Cc014713	1.15458	-0.563118	-0.591467	0.748079	1.94015	3.33067e-15	1	0.440093
Cc014730	0.841854	-1.10537	0.263515	1.53287	0.8304	4.59355e-15	1	0.160251
Cc014733	1.11036	-0.829636	-0.280724	1.13257	1.6049	3.88578e-15	1	0.0711913
Cc014742	0.919185	-1.06484	0.145655	1.47361	1.01694	4.45737e-15	1	0.0671469
Cc014747	0.805953	-1.1191	0.313145	1.55306	0.748578	5.19029e-15	1	0.212301
Cc014750	0.788853	-1.12469	0.335836	1.5613	0.710496	5.13478e-15	1	0.238737
Cc014755	0.907842	-1.07187	0.164033	1.48387	0.988552	5.19723e-15	1	0.0789117
Cc014762	1.06377	-0.920851	-0.142919	1.26452	1.42978	4.77396e-15	1	0.0114026
Cc014764	1.15317	-0.628135	-0.52503	0.841772	1.87636	3.4972e-15	1	0.3303
Cc014768	1.14985	-0.666519	-0.483328	0.897111	1.83393	3.66374e-15	1	0.270725
Cc014772	0.902354	-1.07513	0.172777	1.48862	0.974957	5.11743e-15	1	0.0848615
Cc014782	0.824462	-1.11237	0.287909	1.54316	0.790432	4.84335e-15	1	0.184856
Cc014785	0.981702	-1.01735	0.0356439	1.40447	1.18157	5.2458e-15	1	0.0174308
Cc014802	0.896636	-1.07842	0.181788	1.49343	0.960886	5.19723e-15	1	0.0912321
Cc014832	0.918178	-1.06548	0.147304	1.47454	1.0144	5.46286e-15	1	0.0681618
Cc014836	1.12257	-0.795538	-0.327034	1.08331	1.66038	4.21885e-15	1	0.104537
Cc014851	1.13894	-0.734109	-0.404835	0.994617	1.74951	3.88578e-15	1	0.176509
Cc014854	0.770975	-1.12993	0.358957	1.56906	0.671247	4.69069e-15	1	0.26742
Cc014867	1.12964	-0.77203	-0.357609	1.04936	1.69603	3.94129e-15	1	0.130384
Cc014885	1.15411	-0.544953	-0.609153	0.721913	1.9563	3.10862e-15	1	0.472619
Cc014887	1.15443	-0.598692	-0.555742	0.799336	1.90645	3.33067e-15	1	0.378696
Cc014938	1.06884	-0.912823	-0.156015	1.2529	1.44705	4.66294e-15	1	0.014622
Cc014942	0.892905	-1.08052	0.187613	1.49649	0.951755	4.93008e-15	1	0.0954803
Cc014992	0.754812	-1.13417	0.379359	1.57535	0.636234	4.88498e-15	1	0.294221
Cc015005	1.15458	-0.563012	-0.591571	0.747927	1.94025	2.9976e-15	1	0.44028
Cc015029	1.15082	-0.493542	-0.657282	0.647878	1.99829	3.10862e-15	1	0.56874
Cc015053	0.790905	-1.12405	0.333144	1.56036	0.715036	4.94049e-15	1	0.235512
Cc015054	1.06837	-0.91358	-0.154789	1.25399	1.44544	4.52416e-15	1	0.0142992
Cc015073	0.833825	-1.10869	0.274862	1.53774	0.811869	4.89886e-15	1	0.171462
Cc015082	0.959387	-1.03618	0.0767976	1.43187	1.12104	5.44703e-15	1	0.0319032
Cc015085	1.15298	-0.631134	-0.521841	0.846094	1.87318	3.33067e-15	1	0.3255
Cc015135	1.15431	-0.550984	-0.603321	0.730601	1.95102	3.10862e-15	1	0.461733
Cc015137	1.02368	-0.9745	-0.0491844	1.34227	1.30242	4.38538e-15	1	0.00304057
Cc015145	0.919668	-1.06453	0.144863	1.47316	1.01815	4.82817e-15	1	0.0666626
Cc015156	0.813514	-1.11644	0.302924	1.54914	0.765592	4.95437e-15	1	0.200939
Cc015160	0.796495	-1.12226	0.325767	1.55772	0.727448	4.85723e-15	1	0.226798
Cc015176	1.10673	-0.838616	-0.26811	1.14555	1.58949	4.38538e-15	1	0.0632931
Cc015192	1.08438	-0.885834	-0.198545	1.21384	1.50223	4.44089e-15	1	0.0286002
Cc015200	1.12998	-0.770817	-0.359159	1.04761	1.69781	4.10783e-15	1	0.131778
Cc015212	1.06817	-0.913902	-0.154266	1.25446	1.44475	4.32987e-15	1	0.0141627
Cc015227	1.15407	-0.544014	-0.610057	0.720561	1.95711	3.33067e-15	1	0.474321
Cc015241	1.07475	-0.903003	-0.171747	1.23868	1.46762	4.46865e-15	1	0.0191625
Cc015304	1.11457	-0.818635	-0.295933	1.11668	1.62332	4.27436e-15	1	0.0813841
Cc015308	1.07076	-0.909678	-0.161086	1.24834	1.4537	4.60743e-15	1	0.0160053
Cc015313	0.962663	-1.03356	0.0708996	1.42805	1.12979	4.85029e-15	1	0.0295277
Cc015322	1.05006	-0.941003	-0.109055	1.29371	1.38452	4.32987e-15	1	0.00542119
Cc015333	1.08536	-0.883988	-0.201374	1.21117	1.50586	4.4964e-15	1	0.0297229
Cc015344	0.880112	-1.0874	0.207286	1.50655	0.920731	5.23193e-15	1	0.110581
Cc015361	1.02777	-0.969705	-0.05806	1.33531	1.31476	4.88498e-15	1	0.0027364
Cc015405	1.14779	-0.683105	-0.464689	0.921032	1.81441	3.94129e-15	1	0.246287
Cc015412	1.1168	-0.812515	-0.304281	1.10783	1.63334	4.27436e-15	1	0.0872923
Cc015420	1.15187	-0.645907	-0.505963	0.867392	1.85718	3.77476e-15	1	0.302205
Cc015435	0.849374	-1.10213	0.252751	1.52811	0.847885	4.69069e-15	1	0.149987
Cc015442	1.14173	-0.72032	-0.421411	0.974719	1.76782	3.77476e-15	1	0.194538
Cc015455	1.10765	-0.836385	-0.27126	1.14233	1.59335	4.44089e-15	1	0.0652189
Cc015470	1.14796	-0.466094	-0.681867	0.608364	2.01857	2.77556e-15	1	0.622408
Cc015472	1.00918	-0.990559	-0.0186218	1.36557	1.25949	4.60743e-15	1	0.00583085
Cc015530	1.1545	-0.558819	-0.595685	0.741887	1.94404	3.10862e-15	1	0.44772
Cc015549	0.980572	-1.01836	0.0377856	1.40594	1.17845	5.13478e-15	1	0.0180631
Cc015551	1.15448	-0.596606	-0.557878	0.79633	1.90851	3.44169e-15	1	0.382211
Cc015554	1.11167	-0.826277	-0.285396	1.12772	1.61058	3.83027e-15	1	0.0742442
Cc015633	1.15053	-0.660153	-0.49038	0.887932	1.84123	3.33067e-15	1	0.280318
Cc015643	1.13095	-0.767248	-0.363703	1.04245	1.70304	3.9968e-15	1	0.135909
Cc015652	0.895457	-1.07909	0.183634	1.49441	0.957995	4.62477e-15	1	0.0925674
Cc015662	1.13797	-0.738581	-0.399393	1.00107	1.74345	3.66374e-15	1	0.170801
Cc015674	1.10973	-0.831215	-0.278519	1.13486	1.60222	4.10783e-15	1	0.0697747
Cc015677	1.15441	-0.599696	-0.554713	0.800783	1.90546	3.10862e-15	1	0.37701
Cc015683	1.07812	-0.897168	-0.180953	1.23024	1.47957	4.66294e-15	1	0.022162
Cc015692	0.986513	-1.01296	0.0264498	1.3981	1.19493	4.81559e-15	1	0.0148673
Cc015706	0.783086	-1.12645	0.34336	1.5639	0.697774	4.91274e-15	1	0.247875
Cc015718	0.77129	-1.12985	0.358556	1.56893	0.671933	5.05151e-15	1	0.266906
Cc015722	0.864724	-1.09508	0.230351	1.51778	0.883977	4.89886e-15	1	0.12978
Cc015732	0.789012	-1.12464	0.335627	1.56123	0.710848	5.27356e-15	1	0.238486
Cc015736	1.1275	-0.77953	-0.347968	1.06019	1.68487	3.88578e-15	1	0.121899
Cc015803	1.11763	-0.81016	-0.307473	1.10443	1.63716	4.27436e-15	1	0.0896104
Cc015823	1.15193	-0.645191	-0.50674	0.866359	1.85797	3.05311e-15	1	0.303321
Cc015830	1.04124	-0.952897	-0.0883432	1.31095	1.35642	4.66294e-15	1	0.00341811
Cc015881	0.814082	-1.11623	0.302151	1.54884	0.766876	5.21805e-15	1	0.200093
Cc015886	1.10205	-0.849545	-0.252505	1.16135	1.57025	4.27436e-15	1	0.0542124
Cc015888	1.15467	-0.570494	-0.58418	0.758706	1.9334	3.21965e-15	1	0.427109
Cc015899	1.11036	-0.829643	-0.280713	1.13258	1.60489	4.71845e-15	1	0.0711846
Cc015925	0.842314	-1.10517	0.262861	1.53259	0.831466	5.13478e-15	1	0.159616
Cc015945	1.15131	-0.499067	-0.652242	0.655833	1.99403	2.88658e-15	1	0.558131
Cc015969	0.816017	-1.11553	0.299513	1.5478	0.771251	5.14866e-15	1	0.197222
Cc015973	1.11241	-0.824365	-0.288044	1.12496	1.61379	3.9968e-15	1	0.0760055
Cc015999	1.15099	-0.495394	-0.655597	0.650544	1.99687	3.10862e-15	1	0.565178
Cc016009	1.15437	-0.601168	-0.553201	0.802903	1.904	3.55271e-15	1	0.374541
Cc016010	1.02383	-0.974335	-0.0494921	1.34203	1.30285	4.57967e-15	1	0.00302621
Cc016025	1.10609	-0.840133	-0.26596	1.14775	1.58685	4.44089e-15	1	0.0619971
Cc016028	1.10841	-0.834514	-0.273894	1.13962	1.59657	3.94129e-15	1	0.0668527
Cc016048	0.892864	-1.08054	0.187679	1.49653	0.951653	4.9058e-15	1	0.0955283
Cc016052	0.834922	-1.10824	0.27332	1.53709	0.814392	5.19029e-15	1	0.169915
Cc016093	0.82599	-1.11178	0.285793	1.54229	0.793918	5.32907e-15	1	0.182647
Cc016127	0.992939	-1.00691	0.0139751	1.38932	1.21295	4.94049e-15	1	0.0117794
Cc016159	0.815417	-1.11575	0.300332	1.54812	0.769893	5.14866e-15	1	0.198111
Cc016162	0.967748	-1.0294	0.0616514	1.422	1.14346	5.2458e-15	1	0.0260062
Cc016181	1.04819	-0.94358	-0.104614	1.29744	1.37852	4.69069e-15	1	0.00488625
Cc016208	1.00274	-0.997233	-0.00551027	1.37526	1.24086	5.17641e-15	1	0.00785486
Cc016227	1.01054	-0.989115	-0.0214263	1.36347	1.26346	4.98213e-15	1	0.00546237
Cc016231	1.15365	-0.534151	-0.619498	0.706354	1.96557	3.21965e-15	1	0.492324
Cc016242	0.955265	-1.03942	0.0841509	1.43657	1.11009	4.85723e-15	1	0.0350063
Cc016251	0.876449	-1.08928	0.212835	1.50931	0.911927	5.12784e-15	1	0.115051
Cc016259	1.02531	-0.972611	-0.0526948	1.33953	1.30731	4.46865e-15	1	0.002893
Cc016270	1.14532	-0.699863	-0.445458	0.945204	1.79392	3.60822e-15	1	0.222444
Cc016276	1.0444	-0.948727	-0.0956704	1.3049	1.3664	4.52416e-15	1	0.00398368
Cc016282	1.1547	-0.575786	-0.578913	0.76633	1.92848	3.10862e-15	1	0.417874
Cc016298	0.94831	-1.04471	0.0963988	1.44427	1.09176	5.04458e-15	1	0.0405244
Cc016305	1.15469	-0.572808	-0.581881	0.76204	1.93125	3.55271e-15	1	0.423063
Cc016309	1.11234	-0.824546	-0.287794	1.12522	1.61348	3.88578e-15	1	0.0758379
Cc016313	0.851197	-1.10132	0.250122	1.52693	0.852141	5.38458e-15	1	0.147535
Cc016374	1.04406	-0.949171	-0.0948923	1.30555	1.36534	4.4964e-15	1	0.0039162
Cc016380	0.924609	-1.06132	0.136714	1.46848	1.03065	4.8607e-15	1	0.0617846
Cc016400	0.813425	-1.11647	0.303045	1.54918	0.765392	5.16254e-15	1	0.201071
Cc016410	1.15214	-0.509447	-0.642688	0.670779	1.98587	2.88658e-15	1	0.538378
Cc016428	1.15466	-0.568524	-0.586132	0.755867	1.93521	3.10862e-15	1	0.430565
Cc016466	0.923884	-1.0618	0.137916	1.46917	1.02881	5.39412e-15	1	0.0624918
Cc016473	1.0328	-0.963607	-0.0691918	1.32647	1.33015	4.85723e-15	1	0.00267755
Cc016494	0.969175	-1.02821	0.0590338	1.42027	1.14732	4.91274e-15	1	0.0250544
Cc016496	1.15049	-0.489974	-0.660521	0.642741	2.00101	3.21965e-15	1	0.575626
Cc016497	1.15389	-0.539516	-0.614375	0.714083	1.96099	3.21965e-15	1	0.482502
Cc016499	0.952875	-1.04126	0.088382	1.43925	1.10377	4.656e-15	1	0.0368631
Cc016501	1.08589	-0.88299	-0.202901	1.20972	1.50781	4.32987e-15	1	0.0303387
Cc016526	0.860579	-1.09704	0.236459	1.52066	0.874175	4.89886e-15	1	0.135136
Cc016549	1.15461	-0.589632	-0.564981	0.78628	1.9153	3.21965e-15	1	0.394037
Cc016577	1.14992	-0.665826	-0.484098	0.896112	1.83473	3.71925e-15	1	0.271764
Cc016582	0.859912	-1.09735	0.237437	1.52111	0.872602	5.17641e-15	1	0.136005
Cc016586	1.01567	-0.983555	-0.0321168	1.3554	1.27853	4.63518e-15	1	0.00426601
Cc016592	1.05923	-0.927766	-0.131464	1.27453	1.41456	4.85723e-15	1	0.00900187
Cc016595	1.14075	-0.725329	-0.415425	0.981947	1.76123	3.94129e-15	1	0.187915
Cc016668	0.904434	-1.07391	0.169473	1.48684	0.9801	5.13825e-15	1	0.0825868
Cc016691	1.02978	-0.967283	-0.0625011	1.3318	1.32091	4.77396e-15	1	0.00266985
Cc016708	1.08004	-0.893762	-0.186279	1.22531	1.48646	4.77396e-15	1	0.024013
Cc016777	1.11569	-0.815587	-0.3001	1.11227	1.62833	3.94129e-15	1	0.0843052
Cc016799	0.907173	-1.07228	0.165104	1.48446	0.986889	5.06019e-15	1	0.0796285
Cc016801	1.1008	-0.852348	-0.248456	1.16541	1.56522	4.55191e-15	1	0.0519803
Cc016803	0.858684	-1.09792	0.239235	1.52195	0.869709	5.20417e-15	1	0.137609
Cc016835	1.12602	-0.784501	-0.34152	1.06737	1.67737	3.94129e-15	1	0.116397
Cc016841	1.14913	-0.476493	-0.672641	0.623333	2.01106	2.77556e-15	1	0.60189
Cc016847	1.04055	-0.953802	-0.0867441	1.31226	1.35424	4.55191e-15	1	0.00331547
Cc016848	1.14354	-0.710449	-0.433095	0.960476	1.78057	3.88578e-15	1	0.207835
Cc016856	0.873363	-1.09084	0.217481	1.51159	0.904537	5.11396e-15	1	0.118867
Cc016885	1.13453	-0.753348	-0.381185	1.02239	1.72297	4.21885e-15	1	0.152454
Cc016921	1.15239	-0.639469	-0.512917	0.85811	1.86422	3.44169e-15	1	0.312283
Cc016926	1.1546	-0.59037	-0.564232	0.787344	1.91459	3.44169e-15	1	0.39278
Cc016933	1.1143	-0.819358	-0.294941	1.11772	1.62212	4.77396e-15	1	0.0806969
Cc016967	0.827658	-1.11114	0.283477	1.54134	0.797729	4.76008e-15	1	0.180246
Cc016978	1.15444	-0.598658	-0.555777	0.799287	1.90648	3.44169e-15	1	0.378753
Cc016979	1.12466	-0.788947	-0.335712	1.07379	1.67058	3.94129e-15	1	0.111559
Cc017003	0.869988	-1.09252	0.222532	1.51404	0.896484	5.34295e-15	1	0.123089
Cc017020	1.15201	-0.507808	-0.644204	0.668419	1.98717	3.44169e-15	1	0.541481
Cc017058	0.824516	-1.11235	0.287836	1.54313	0.790553	5.05151e-15	1	0.184779
Cc017077	0.92876	-1.05856	0.129802	1.46445	1.04122	4.99427e-15	1	0.0578012
Cc017080	1.02676	-0.970896	-0.0558663	1.33704	1.31172	4.60743e-15	1	0.00279036
Cc017099	0.815434	-1.11574	0.300308	1.54811	0.769933	4.8711e-15	1	0.198085
Cc017115	1.09201	-0.871023	-0.220987	1.19241	1.5308	4.21885e-15	1	0.038171
Cc017116	1.0497	-0.941496	-0.108206	1.29442	1.38338	4.80171e-15	1	0.0053145
Cc017119	1.13788	-0.739021	-0.398856	1.00171	1.74285	3.9968e-15	1	0.170243
Cc017124	0.907329	-1.07218	0.164854	1.48432	0.987277	5.31693e-15	1	0.0794607
Cc017130	0.839398	-1.1064	0.267002	1.53438	0.824716	4.91274e-15	1	0.163653
Cc017134	1.08628	-0.882258	-0.204019	1.20866	1.50924	4.38538e-15	1	0.0307938
Cc017154	0.986302	-1.01316	0.0268555	1.39839	1.19434	4.85723e-15	1	0.0149753
Cc017186	1.11756	-0.810351	-0.307214	1.10471	1.63685	4.27436e-15	1	0.0894214
Cc017240	0.928627	-1.05865	0.130025	1.46458	1.04088	4.6612e-15	1	0.0579274
Cc017249	1.07088	-0.909491	-0.161388	1.24807	1.45409	4.41314e-15	1	0.01609
Cc017263	0.858334	-1.09808	0.239747	1.52219	0.868885	4.996e-15	1	0.138068
Cc017265	0.86269	-1.09604	0.233354	1.5192	0.879162	4.94049e-15	1	0.132399
Cc017274	1.1547	-0.575521	-0.579178	0.765948	1.92872	3.33067e-15	1	0.418336
Cc017307	1.15195	-0.506984	-0.644966	0.667232	1.98782	3.21965e-15	1	0.543045
Cc017377	0.982498	-1.01663	0.0341294	1.40343	1.18378	4.89886e-15	1	0.0169918
Cc017378	1.129	-0.774294	-0.354709	1.05263	1.69268	3.88578e-15	1	0.1278
Cc017384	1.01264	-0.986865	-0.025771	1.36021	1.2696	4.60743e-15	1	0.00493634
Cc017423	0.825238	-1.11207	0.286835	1.54272	0.792202	5.45397e-15	1	0.183733
Cc017444	1.15373	-0.617758	-0.535977	0.826813	1.8872	3.27516e-15	1	0.347099
Cc017451	1.10258	-0.848343	-0.254236	1.15961	1.57239	4.32987e-15	1	0.0551821
Cc017502	1.05847	-0.928895	-0.129578	1.27617	1.41205	4.7462e-15	1	0.0086437
Cc017521	0.871216	-1.09191	0.220698	1.51315	0.899409	5.19029e-15	1	0.121547
Cc017528	0.976392	-1.02204	0.045652	1.4113	1.16697	4.91274e-15	1	0.0204991
Cc017551	1.08774	-0.879449	-0.208294	1.2046	1.51469	4.77396e-15	1	0.0325702
Cc017553	1.14994	-0.665646	-0.484298	0.895853	1.83494	3.60822e-15	1	0.272033
Cc017557	0.993547	-1.00633	0.0127839	1.38847	1.21466	4.78784e-15	1	0.011508
Cc017559	1.15453	-0.59448	-0.560049	0.793266	1.91059	2.9976e-15	1	0.385803
Cc017611	1.15113	-0.654192	-0.496934	0.879337	1.84797	3.33067e-15	1	0.289407
Cc017738	0.898036	-1.07763	0.179591	1.49227	0.964321	4.70804e-15	1	0.0896568
Cc017739	0.897303	-1.07804	0.180742	1.49288	0.962521	5.20417e-15	1	0.0904806
Cc017771	1.15116	-0.497377	-0.653787	0.6534	1.99534	3.10862e-15	1	0.561369
Cc017855	1.09985	-0.85447	-0.245381	1.16847	1.5614	4.71845e-15	1	0.0503185
Cc017899	1.15438	-0.600813	-0.553565	0.802392	1.90435	3.33067e-15	1	0.375135
Cc017908	0.990132	-1.00958	0.0194521	1.39319	1.20505	4.41314e-15	1	0.0130798
Cc017936	1.09334	-0.86831	-0.225032	1.18849	1.5359	4.05231e-15	1	0.0400593
Cc017942	1.15448	-0.557629	-0.596849	0.740173	1.94511	2.9976e-15	1	0.449839
Cc017967	1.14969	-0.481785	-0.667905	0.630951	2.00715	2.77556e-15	1	0.591534
Cc017968	1.15465	-0.568103	-0.586549	0.755261	1.9356	3.10862e-15	1	0.431304
Cc017972	0.837856	-1.10704	0.269184	1.53532	0.821155	5.06539e-15	1	0.165801
Cc017999	1.0428	-0.950851	-0.0919471	1.30798	1.36133	4.63518e-15	1	0.00367674
Cc018025	1.12081	-0.800894	-0.319919	1.09104	1.65197	3.94129e-15	1	0.0989644
Cc018040	1.04591	-0.946692	-0.0992192	1.30195	1.37122	4.80171e-15	1	0.00431386
Cc018055	0.770783	-1.12999	0.359203	1.56914	0.670828	5.60663e-15	1	0.267734
Cc018062	1.15238	-0.512895	-0.63949	0.675743	1.98311	2.9976e-15	1	0.531869
Cc018095	1.0806	-0.892761	-0.187838	1.22386	1.48847	4.08007e-15	1	0.0245708
Cc018104	1.11051	-0.829263	-0.281244	1.13203	1.60554	4.32987e-15	1	0.071528
Cc018141	1.12557	-0.785977	-0.339596	1.0695	1.67512	4.38538e-15	1	0.114782
Cc018143	0.868155	-1.09342	0.225263	1.51536	0.892121	5.45397e-15	1	0.125405
Cc018144	0.937459	-1.05258	0.115118	1.45573	1.06354	4.90233e-15	1	0.0498035
Cc018163	1.02699	-0.970627	-0.0563627	1.33665	1.31241	4.55191e-15	1	0.00277692
Cc018173	0.813001	-1.11662	0.30362	1.54941	0.764436	5.13478e-15	1	0.201702
Cc018188	1.09672	-0.861258	-0.235461	1.17829	1.54901	4.38538e-15	1	0.0451579
Cc018191	1.07915	-0.89535	-0.1838	1.22761	1.48326	4.44089e-15	1	0.0231409
Cc018201	0.842017	-1.1053	0.263284	1.53277	0.830777	4.89886e-15	1	0.160026
Cc018218	0.960554	-1.03526	0.0747016	1.43052	1.12415	4.9058e-15	1	0.0310474
Cc018225	1.08443	-0.885736	-0.198695	1.21369	1.50243	4.32987e-15	1	0.0286593
Cc018236	0.847405	-1.10299	0.255583	1.52938	0.843294	4.77396e-15	1	0.152652
Cc018246	0.897032	-1.0782	0.181167	1.4931	0.961857	5.21805e-15	1	0.0907853
Cc018279	0.793038	-1.12337	0.330336	1.55936	0.719766	5.2458e-15	1	0.232174
Cc018333	1.00716	-0.992686	-0.0144707	1.36866	1.25361	4.81559e-15	1	0.00641797
Cc018399	0.851404	-1.10123	0.249822	1.52679	0.852627	5.44009e-15	1	0.147256
Cc018431	1.02635	-0.971378	-0.0549755	1.33774	1.31048	4.46865e-15	1	0.00281624
Cc018459	1.13752	-0.7406	-0.396924	1.00399	1.74069	3.94129e-15	1	0.168246
Cc018463	0.879457	-1.08774	0.208281	1.50704	0.919154	5.32907e-15	1	0.111375
Cc018465	1.13116	-0.766488	-0.364667	1.04136	1.70414	3.77476e-15	1	0.136794
Cc018478	0.893452	-1.08021	0.186762	1.49605	0.953091	5.55112e-15	1	0.094853
Cc018519	0.858478	-1.09802	0.239537	1.52209	0.869225	5.35683e-15	1	0.137879
Cc018550	0.905222	-1.07344	0.168219	1.48616	0.98205	5.21458e-15	1	0.0817318
Cc018597	1.14505	-0.701538	-0.443513	0.947621	1.79183	3.66374e-15	1	0.220108
Cc018603	1.13231	-0.762113	-0.370201	1.03504	1.71048	4.10783e-15	1	0.141936
Cc018633	0.87509	-1.08997	0.214884	1.51031	0.908671	5.01682e-15	1	0.116725
Cc018635	1.1268	-0.781914	-0.344881	1.06363	1.68128	3.83027e-15	1	0.119248
Cc018640	1.00284	-0.997133	-0.00570928	1.37511	1.24115	4.91274e-15	1	0.00782043
Cc018657	0.898768	-1.07721	0.178439	1.49165	0.966122	4.93008e-15	1	0.0888364
Cc018688	0.935624	-1.05386	0.118239	1.45761	1.05881	5.02029e-15	1	0.0514503
Cc018694	0.902804	-1.07487	0.172064	1.48824	0.976068	5.50254e-15	1	0.0843678
Cc018698	1.11838	-0.808031	-0.310348	1.10135	1.64059	3.94129e-15	1	0.0917268
Cc018699	1.13444	-0.753734	-0.380704	1.02294	1.72243	3.77476e-15	1	0.151984
Cc018729	1.09394	-0.86709	-0.226846	1.18672	1.53819	4.10783e-15	1	0.0409221
Cc018757	1.15467	-0.584053	-0.570622	0.778241	1.92066	3.33067e-15	1	0.403585
Cc018766	1.15458	-0.562684	-0.591894	0.747454	1.94055	3.55271e-15	1	0.440862
Cc018840	0.943293	-1.0484	0.105111	1.44965	1.07866	5.19029e-15	1	0.0447155
Cc018841	0.991172	-1.0086	0.0174285	1.39177	1.20797	4.80171e-15	1	0.0125892
Cc018860	1.05499	-0.934002	-0.120987	1.28357	1.40056	4.30211e-15	1	0.00714443
Cc018880	1.14945	-0.479457	-0.669991	0.6276	2.00888	2.88658e-15	1	0.596081
Cc018882	0.778519	-1.12779	0.349274	1.56589	0.68774	5.07927e-15	1	0.25519
Cc018889	1.08845	-0.878068	-0.210386	1.2026	1.51735	4.71845e-15	1	0.0334597
Cc018894	1.15285	-0.633064	-0.519783	0.848876	1.87112	3.38618e-15	1	0.322423
Cc018899	0.809507	-1.11786	0.308356	1.55124	0.756561	5.32907e-15	1	0.206935
Cc018901	0.907686	-1.07197	0.164283	1.48401	0.988164	5.06019e-15	1	0.0790787
Cc018923	0.895874	-1.07885	0.18298	1.49406	0.959019	5.14866e-15	1	0.0920934
Cc018957	0.827457	-1.11121	0.283758	1.54145	0.797268	5.16254e-15	1	0.180536
Cc018959	1.15405	-0.543371	-0.610676	0.719634	1.95767	3.21965e-15	1	0.475487
Cc018976	0.843235	-1.10478	0.261549	1.53201	0.833601	4.92661e-15	1	0.158349
Cc018979	1.00931	-0.990422	-0.0188878	1.36537	1.25987	4.52416e-15	1	0.00579494
Cc018990	1.12907	-0.774073	-0.354994	1.05231	1.69301	3.94129e-15	1	0.128052
Cc019007	1.15375	-0.617451	-0.536299	0.826371	1.88752	3.21965e-15	1	0.347601
Cc019031	0.857295	-1.09856	0.241266	1.52289	0.86644	4.92661e-15	1	0.139432
Cc019044	1.03093	-0.965898	-0.0650306	1.32979	1.32441	4.69069e-15	1	0.0026575
Cc019047	0.951487	-1.04232	0.0908286	1.44079	1.10011	5.01682e-15	1	0.0379606
Cc019051	0.754766	-1.13418	0.379417	1.57537	0.636134	4.996e-15	1	0.294299
Cc019073	1.15456	-0.561752	-0.592809	0.746112	1.94139	3.21965e-15	1	0.442512
Cc019107	1.03326	-0.963043	-0.0702123	1.32565	1.33156	4.996e-15	1	0.00269013
Cc019109	1.1439	-0.708385	-0.435518	0.957499	1.7832	3.66374e-15	1	0.210654
Cc019134	0.959654	-1.03597	0.0763186	1.43156	1.12175	5.30131e-15	1	0.0317065
Cc019160	1.06137	-0.924534	-0.136839	1.26985	1.42171	4.85723e-15	1	0.0100801
Cc019172	0.948962	-1.04422	0.0952582	1.44356	1.09347	5.25274e-15	1	0.039992
Cc019176	0.976685	-1.02179	0.0451036	1.41093	1.16777	4.64906e-15	1	0.0203235
Cc019182	1.05988	-0.926794	-0.133084	1.27313	1.41672	4.46865e-15	1	0.00931796
Cc019185	0.826708	-1.11151	0.284797	1.54188	0.795557	4.84335e-15	1	0.181612
Cc019220	0.881782	-1.08653	0.204745	1.50527	0.924755	5.11396e-15	1	0.108564
Cc019234	1.11105	-0.827887	-0.283159	1.13005	1.60786	4.32987e-15	1	0.0727742
Cc019251	1.15426	-0.549449	-0.604809	0.728389	1.95237	2.88658e-15	1	0.464496
Cc019263	0.827775	-1.11109	0.283315	1.54127	0.797996	5.3707e-15	1	0.180078
Cc019264	0.930606	-1.05732	0.12671	1.46264	1.04593	5.47826e-15	1	0.0560645
Cc019291	0.773338	-1.12927	0.355936	1.56808	0.676402	4.82947e-15	1	0.26357
Cc019321	0.771369	-1.12982	0.358454	1.5689	0.672106	4.96825e-15	1	0.266776
Cc019333	1.11011	-0.830259	-0.279854	1.13347	1.60384	4.32987e-15	1	0.0706307
Cc019390	1.099	-0.856336	-0.242664	1.17117	1.55801	4.44089e-15	1	0.0488751
Cc019401	1.05171	-0.938684	-0.113027	1.29035	1.38987	4.35763e-15	1	0.00594847
Cc019402	1.03476	-0.961169	-0.0735959	1.32294	1.33622	4.41314e-15	1	0.0027535
Cc019459	0.862196	-1.09628	0.234082	1.51954	0.877993	5.21805e-15	1	0.133038
Cc019468	1.14085	-0.724869	-0.415977	0.981283	1.76184	3.71925e-15	1	0.188519
Cc019478	1.04332	-0.950154	-0.0931702	1.30697	1.363	4.80171e-15	1	0.00377312
Cc019483	0.954997	-1.03962	0.0846273	1.43687	1.10938	4.84335e-15	1	0.0352128
Cc019484	0.801995	-1.12044	0.318449	1.55504	0.739714	5.17641e-15	1	0.21833
Cc019498	1.15438	-0.553464	-0.600912	0.734172	1.94882	2.88658e-15	1	0.457283
Cc019560	1.12136	-0.799245	-0.322116	1.08866	1.65457	3.83027e-15	1	0.100667
Cc019567	1.11019	-0.830054	-0.28014	1.13318	1.60419	4.21885e-15	1	0.0708148
Cc019576	1.13173	-0.764346	-0.367381	1.03826	1.70725	4.27436e-15	1	0.139303
Cc019597	0.843595	-1.10463	0.261036	1.53179	0.834436	5.31519e-15	1	0.157854
Cc019629	0.7953	-1.12265	0.327348	1.55829	0.72479	5.16254e-15	1	0.228651
Cc019686	0.853466	-1.1003	0.246838	1.52544	0.857451	5.20417e-15	1	0.144502
Cc019713	0.927458	-1.05944	0.131978	1.46573	1.0379	4.89019e-15	1	0.0590399
Cc019720	0.87049	-1.09227	0.221783	1.51368	0.897679	5.4054e-15	1	0.122458
Cc019733	0.825425	-1.112	0.286577	1.54261	0.792627	5.09315e-15	1	0.183464
Cc019740	0.790342	-1.12423	0.333883	1.56062	0.71379	5.32907e-15	1	0.236396
Cc019750	1.02878	-0.968493	-0.0602871	1.33356	1.31785	4.60743e-15	1	0.00269588
Cc019758	1.03133	-0.965403	-0.0659305	1.32908	1.32565	4.77396e-15	1	0.00265758
Cc019789	0.77946	-1.12752	0.348058	1.56549	0.689804	5.2458e-15	1	0.253678
Cc019823	0.935169	-1.05418	0.119011	1.45807	1.05764	5.05498e-15	1	0.0518623
Cc019825	0.95237	-1.04164	0.0892741	1.43981	1.10244	5.00988e-15	1	0.0372613
Cc019834	1.15277	-0.518636	-0.634138	0.68401	1.97846	2.88658e-15	1	0.521089
Cc019859	0.906318	-1.07279	0.166471	1.4852	0.984767	4.97866e-15	1	0.0805476
Cc019881	1.07676	-0.899546	-0.177215	1.23368	1.47473	4.32987e-15	1	0.0209133
Cc019889	0.907528	-1.07206	0.164536	1.48415	0.98777	4.93355e-15	1	0.0792481
Cc019890	1.03172	-0.964936	-0.06678	1.3284	1.32683	5.10703e-15	1	0.00265981
Cc019900	1.1547	-0.576797	-0.577903	0.767787	1.92753	3.21965e-15	1	0.416118
Cc019934	0.793769	-1.12314	0.329372	1.55902	0.721388	5.2458e-15	1	0.231034
Cc019969	1.0352	-0.960619	-0.0745846	1.32214	1.33758	4.52416e-15	1	0.00277829
Cc020070	1.07131	-0.908771	-0.162543	1.24703	1.45561	4.32987e-15	1	0.0164167
Cc020080	0.796337	-1.12231	0.325976	1.5578	0.727096	4.82947e-15	1	0.227043
Cc020106	1.05651	-0.931791	-0.124718	1.28036	1.40556	4.08007e-15	1	0.00776886
Cc020108	0.913391	-1.06849	0.155095	1.47892	1.00239	5.10876e-15	1	0.0730647
Cc020121	0.818046	-1.11479	0.29674	1.54671	0.775845	5.13478e-15	1	0.194228
Cc020127	1.11994	-0.803498	-0.316438	1.09481	1.64784	4.05231e-15	1	0.0962977
Cc020132	0.997364	-1.00262	0.00525119	1.38307	1.22548	4.80171e-15	1	0.00988682
Cc020137	0.754013	-1.13437	0.380356	1.57564	0.634514	5.16254e-15	1	0.295566
Cc020146	1.0829	-0.88858	-0.194317	1.21781	1.49681	4.66294e-15	1	0.026968
Cc020158	0.919959	-1.06434	0.144385	1.47288	1.01889	5.10139e-15	1	0.066371
Cc020165	1.15295	-0.521447	-0.631504	0.688059	1.97616	2.88658e-15	1	0.515837
Cc020221	1.0441	-0.949121	-0.0949804	1.30547	1.36546	4.88498e-15	1	0.00392375
Cc020291	1.01871	-0.980174	-0.038538	1.3505	1.28755	4.55191e-15	1	0.00370615
Cc020319	0.865295	-1.0948	0.229506	1.51738	0.88533	5.23886e-15	1	0.129048
Cc020325	0.958253	-1.03708	0.0788284	1.43317	1.11802	5.07233e-15	1	0.0327445
Cc020329	1.15469	-0.572478	-0.582209	0.761564	1.93156	3.21965e-15	1	0.423639
Cc020344	1.15316	-0.628211	-0.524949	0.841882	1.87628	3.27516e-15	1	0.330178
Cc020352	0.986912	-1.01259	0.0256808	1.39757	1.19604	4.57967e-15	1	0.0146639
Cc020374	0.840436	-1.10597	0.26553	1.53375	0.827116	4.80171e-15	1	0.162212
Cc020375	0.846248	-1.10349	0.257242	1.53011	0.840602	5.03764e-15	1	0.154225
Cc020385	1.0972	-0.860236	-0.236961	1.17681	1.55089	4.38538e-15	1	0.0459191
Cc020405	1.12789	-0.778188	-0.349701	1.05825	1.68688	4.38538e-15	1	0.123402
Cc020415	0.782635	-1.12658	0.343946	1.5641	0.696781	5.07927e-15	1	0.248595
Cc020427	0.758469	-1.13325	0.374783	1.57398	0.644119	5.21805e-15	1	0.288087
Cc020436	0.83942	-1.10639	0.266971	1.53437	0.824767	5.09315e-15	1	0.163622
Cc020445	1.14682	-0.690057	-0.456761	0.93106	1.80601	4.05231e-15	1	0.236291
Cc020449	0.895565	-1.07903	0.183464	1.49432	0.958262	5.18682e-15	1	0.0924438
Cc020468	1.15307	-0.52338	-0.629688	0.690843	1.97457	2.9976e-15	1	0.512235
Cc020469	1.08824	-0.878484	-0.209756	1.2032	1.51655	4.32987e-15	1	0.0331906
Cc020477	1.08004	-0.893771	-0.186266	1.22532	1.48644	4.4964e-15	1	0.0240083
Cc020489	1.1216	-0.798516	-0.323084	1.08761	1.65572	3.94129e-15	1	0.101423
Cc020495	1.09325	-0.868496	-0.224756	1.18876	1.53556	4.27436e-15	1	0.0399287
Cc020502	0.785512	-1.12571	0.340203	1.56282	0.703117	5.60663e-15	1	0.244018
Cc020510	0.84688	-1.10322	0.256336	1.52971	0.842071	5.46785e-15	1	0.153366
Cc020520	1.12956	-0.772323	-0.357235	1.04978	1.6956	4.21885e-15	1	0.130049
Cc020524	1.15409	-0.609513	-0.544579	0.81493	1.89563	3.4972e-15	1	0.360649
Cc020536	1.07845	-0.896594	-0.181853	1.22941	1.48074	4.69069e-15	1	0.0224688
Cc020563	1.15044	-0.66105	-0.48939	0.889225	1.84021	3.21965e-15	1	0.27896
Cc020589	1.12579	-0.78526	-0.340532	1.06846	1.67621	3.88578e-15	1	0.115566
Cc020606	1.08397	-0.886599	-0.19737	1.21494	1.50073	4.4964e-15	1	0.0281411
Cc020614	0.825772	-1.11187	0.286096	1.54242	0.79342	5.19029e-15	1	0.182962
Cc020620	1.10853	-0.834208	-0.274324	1.13918	1.5971	4.10783e-15	1	0.0671215
Cc020626	1.06643	-0.916673	-0.149761	1.25847	1.43881	4.7462e-15	1	0.0130211
Cc020637	1.07537	-0.901945	-0.173424	1.23715	1.4698	4.13558e-15	1	0.01969
Cc020654	0.805074	-1.1194	0.314325	1.5535	0.746607	5.19029e-15	1	0.213634
Cc020683	1.05521	-0.933683	-0.121526	1.28311	1.40129	4.66294e-15	1	0.00723209
Cc020688	1.01102	-0.988608	-0.0224079	1.36274	1.26485	4.95437e-15	1	0.00533876
Cc020725	0.834779	-1.1083	0.273522	1.53717	0.814063	5.17641e-15	1	0.170117
Cc020736	1.02714	-0.970449	-0.0566902	1.33639	1.31286	4.60743e-15	1	0.00276846
Cc020754	0.840362	-1.106	0.265634	1.53379	0.826946	5.21805e-15	1	0.162314
Cc020763	0.841088	-1.10569	0.264604	1.53334	0.828626	5.13478e-15	1	0.161309
Cc020800	1.08013	-0.893602	-0.186529	1.22508	1.48678	4.38538e-15	1	0.024102
Cc020825	0.800071	-1.12109	0.321016	1.55599	0.735416	4.7462e-15	1	0.221281
Cc020861	1.01346	-0.985975	-0.0274841	1.35892	1.27201	4.77396e-15	1	0.00474392
Cc020865	1.1294	-0.772898	-0.356499	1.05061	1.69475	4.05231e-15	1	0.129392
Cc020874	1.14848	-0.677879	-0.470604	0.913494	1.82064	3.77476e-15	1	0.253899
Cc020942	1.09647	-0.861787	-0.234683	1.17905	1.54804	3.94129e-15	1	0.0447662
Cc020952	0.939574	-1.05108	0.111505	1.45355	1.06901	5.20764e-15	1	0.0479327
Cc020972	1.09526	-0.864329	-0.230936	1.18273	1.54333	4.16334e-15	1	0.0429049
Cc020973	0.972833	-1.02512	0.0522831	1.41577	1.15725	5.02376e-15	1	0.0226916
Cc020979	0.868438	-1.09328	0.224843	1.51515	0.892792	4.73233e-15	1	0.125047
Cc020995	1.11215	-0.825033	-0.287119	1.12592	1.61267	4.27436e-15	1	0.0753876
Cc021006	0.998602	-1.00139	0.00279029	1.3813	1.22901	4.66294e-15	1	0.00939268
Cc021030	1.15416	-0.546414	-0.607743	0.724018	1.95502	3.21965e-15	1	0.469973
Cc021068	1.15195	-0.644937	-0.507014	0.865993	1.85825	3.66374e-15	1	0.303716
Cc021084	0.984384	-1.01492	0.0305332	1.40094	1.189	5.25968e-15	1	0.0159757
Cc021101	1.12486	-0.788301	-0.336559	1.07286	1.67157	3.88578e-15	1	0.112258
Cc021113	0.955248	-1.03943	0.0841824	1.43659	1.11004	5.03764e-15	1	0.0350199
Cc021159	0.773131	-1.12933	0.3562	1.56817	0.675951	5.27356e-15	1	0.263906
Cc021168	1.15431	-0.550992	-0.603314	0.730612	1.95101	3.21965e-15	1	0.46172
Cc021170	1.15361	-0.533419	-0.620194	0.705301	1.96619	3.44169e-15	1	0.493668
Cc021171	1.14806	-0.681156	-0.466899	0.918221	1.81674	3.71925e-15	1	0.249116
Cc021172	1.145	-0.701834	-0.443169	0.948047	1.79146	3.9968e-15	1	0.219697
Cc021186	0.912936	-1.06877	0.155831	1.47933	1.00125	4.99167e-15	1	0.0735374
Cc021200	0.848726	-1.10241	0.253685	1.52853	0.846372	5.27356e-15	1	0.150863
Cc021240	1.15204	-0.508223	-0.64382	0.669017	1.98684	3.21965e-15	1	0.540694
Cc021263	1.01283	-0.986654	-0.0261776	1.3599	1.27017	4.77396e-15	1	0.0048899
Cc021320	0.919195	-1.06483	0.145639	1.4736	1.01696	4.86807e-15	1	0.0671372
Cc021328	0.906505	-1.07268	0.166171	1.48504	0.985232	5.18856e-15	1	0.0803459
Cc021343	0.844133	-1.1044	0.260267	1.53145	0.835685	4.85723e-15	1	0.157116
Cc021346	0.933622	-1.05525	0.12163	1.45963	1.05366	4.98213e-15	1	0.053272
Cc021413	1.09228	-0.870474	-0.221806	1.19162	1.53183	4.10783e-15	1	0.0385493
Cc021416	1.14089	-0.724659	-0.416228	0.98098	1.76212	3.77476e-15	1	0.188795
Cc021434	0.928923	-1.05845	0.129531	1.46429	1.04163	4.81733e-15	1	0.0576475
Cc021436	1.02914	-0.968062	-0.0610769	1.33293	1.31894	4.57967e-15	1	0.00268496
Cc021445	0.950184	-1.0433	0.0931182	1.44223	1.09668	5.30825e-15	1	0.0390035
Cc021501	1.05592	-0.932644	-0.12328	1.2816	1.40364	4.32987e-15	1	0.00752344
Cc021507	1.15262	-0.516293	-0.636326	0.680637	1.98036	2.9976e-15	1	0.525479
Cc021511	0.923186	-1.06226	0.13907	1.46984	1.02705	5.22152e-15	1	0.0631746
Cc021555	0.882545	-1.08613	0.20358	1.50469	0.926598	5.39152e-15	1	0.107647
Cc021563	1.09022	-0.874595	-0.215628	1.19758	1.52401	4.4964e-15	1	0.0357467
Cc021614	1.11563	-0.815744	-0.299886	1.1125	1.62807	4.32987e-15	1	0.0841539
Cc021623	0.975754	-1.0226	0.046846	1.41211	1.16522	4.77396e-15	1	0.0208845
Cc021635	1.06149	-0.924355	-0.137135	1.26959	1.42211	4.63518e-15	1	0.0101421
Cc021638	0.805726	-1.11918	0.31345	1.55317	0.748068	5.06539e-15	1	0.212645
Cc021669	0.944258	-1.0477	0.103442	1.44863	1.08117	5.07233e-15	1	0.0438958
Cc021685	1.05473	-0.93438	-0.120348	1.28411	1.39971	4.41314e-15	1	0.00704148
Cc021697	1.15465	-0.56806	-0.586591	0.7552	1.93564	3.33067e-15	1	0.431379
Cc021699	1.15331	-0.527607	-0.625704	0.69693	1.97106	3.33067e-15	1	0.504389
Cc021705	0.819126	-1.11439	0.29526	1.54612	0.778294	5.27356e-15	1	0.192639
Cc021725	1.025	-0.972974	-0.0520218	1.34005	1.30637	4.80171e-15	1	0.00291853
Cc021758	1.00426	-0.995688	-0.00856965	1.37301	1.24522	4.85723e-15	1	0.0073382
Cc021759	0.823113	-1.11289	0.289773	1.54391	0.787359	5.00988e-15	1	0.186813
Cc021763	1.15117	-0.653702	-0.49747	0.87863	1.84852	3.44169e-15	1	0.290159
Cc021787	1.14794	-0.682023	-0.465917	0.919472	1.81571	3.27516e-15	1	0.247857
Cc021811	1.13874	-0.735061	-0.403679	0.995992	1.74823	3.55271e-15	1	0.175287
Cc021814	0.898139	-1.07757	0.179429	1.49218	0.964575	4.996e-15	1	0.0895411
Cc021895	1.10043	-0.853189	-0.247239	1.16662	1.56371	4.44089e-15	1	0.0513193
Cc021905	0.875604	-1.08971	0.21411	1.50993	0.909901	5.21111e-15	1	0.116092
Cc021926	1.14461	-0.704245	-0.44036	0.951526	1.78843	3.71925e-15	1	0.216352
Cc021964	0.914133	-1.06803	0.153893	1.47825	1.00424	4.85506e-15	1	0.0722968
Cc021980	0.926895	-1.05981	0.132916	1.46627	1.03646	4.84508e-15	1	0.0595783
Cc021985	0.891446	-1.08133	0.189881	1.49767	0.948194	4.64559e-15	1	0.0971617
Cc021988	1.13476	-0.752424	-0.382334	1.02105	1.72427	3.88578e-15	1	0.153578
Cc021999	0.954185	-1.04025	0.0860665	1.43779	1.10723	4.98906e-15	1	0.0358405
Cc022009	0.988567	-1.01105	0.022487	1.39533	1.20066	4.59355e-15	1	0.0138377
Cc022013	1.07459	-0.903271	-0.171321	1.23907	1.46707	4.69069e-15	1	0.01903
Cc022014	1.14575	-0.697143	-0.448608	0.94128	1.7973	3.66374e-15	1	0.226255
Cc022025	1.07989	-0.894039	-0.185848	1.22571	1.4859	4.71845e-15	1	0.0238601
Cc022036	1.05836	-0.929059	-0.129303	1.27641	1.41168	4.46865e-15	1	0.00859244
Cc022037	1.0295	-0.967621	-0.061883	1.33229	1.32006	4.55191e-15	1	0.00267568
Cc022061	1.1547	-0.579385	-0.575313	0.771516	1.92509	3.33067e-15	1	0.411632
Cc022067	1.14631	-0.693502	-0.452806	0.936029	1.80179	3.77476e-15	1	0.231392
Cc022126	0.823453	-1.11276	0.289304	1.54372	0.788132	5.02376e-15	1	0.186319
Cc022171	1.15392	-0.540192	-0.613728	0.715056	1.96041	3.10862e-15	1	0.48127
Cc022205	0.962071	-1.03404	0.0719693	1.42875	1.1282	4.94049e-15	1	0.029951
Cc022222	0.82419	-1.11248	0.288286	1.54331	0.789811	4.85723e-15	1	0.185251
Cc022261	1.02454	-0.973502	-0.0510418	1.34082	1.30501	4.4964e-15	1	0.00295805
Cc022268	1.00272	-0.997255	-0.00546856	1.37529	1.24081	4.81559e-15	1	0.00786209
Cc022283	1.15365	-0.534179	-0.619471	0.706395	1.96554	2.88658e-15	1	0.492271
Cc022290	1.05683	-0.931325	-0.125502	1.27969	1.40661	4.4964e-15	1	0.00790541
Cc022296	1.00573	-0.99417	-0.0115606	1.37081	1.24948	4.88498e-15	1	0.00685922
Cc022388	0.966121	-1.03074	0.064623	1.42395	1.13908	5.12784e-15	1	0.0271106
Cc022506	0.922521	-1.06269	0.140168	1.47047	1.02536	4.74967e-15	1	0.0638283
Cc022510	0.778321	-1.12785	0.349529	1.56598	0.687306	4.66294e-15	1	0.255509
Cc022512	0.825381	-1.11202	0.286637	1.54264	0.792528	5.10703e-15	1	0.183526
Cc022515	1.07598	-0.900891	-0.175091	1.23562	1.47197	4.19109e-15	1	0.0202228
Cc022516	1.15291	-0.520772	-0.632137	0.687087	1.97671	2.77556e-15	1	0.517096
Cc022518	1.07109	-0.909138	-0.161955	1.24756	1.45484	4.41314e-15	1	0.0162499
Cc022568	1.06828	-0.913731	-0.154544	1.25421	1.44511	4.32987e-15	1	0.0142351
Cc022601	1.08649	-0.881848	-0.204644	1.20807	1.51004	4.4964e-15	1	0.0310502
Cc022614	1.09293	-0.86915	-0.223782	1.1897	1.53433	4.66294e-15	1	0.0394705
Cc022630	1.14896	-0.474857	-0.674099	0.620978	2.01225	2.9976e-15	1	0.605102
Cc022632	1.15109	-0.496584	-0.654511	0.652257	1.99595	2.9976e-15	1	0.562892
Cc022640	0.958741	-1.0367	0.0779558	1.43261	1.11931	5.1556e-15	1	0.0323815
Cc022658	0.850544	-1.10161	0.251065	1.52735	0.850615	4.7462e-15	1	0.148412
Cc022673	1.14652	-0.692061	-0.454462	0.933951	1.80356	3.60822e-15	1	0.233436
Cc022680	1.03138	-0.965348	-0.0660315	1.329	1.32579	4.82947e-15	1	0.00265773
Cc022684	0.906029	-1.07296	0.166933	1.48546	0.984049	4.97866e-15	1	0.0808597
Cc022697	0.920121	-1.06424	0.144119	1.47273	1.0193	5.19767e-15	1	0.0662088
Cc022701	0.839295	-1.10644	0.267148	1.53445	0.824478	5.1209e-15	1	0.163796
Cc022744	1.15445	-0.556518	-0.597935	0.738572	1.9461	3.55271e-15	1	0.451821
Cc022749	1.08604	-0.882707	-0.203333	1.20931	1.50836	4.66294e-15	1	0.0305143
Cc022750	1.14219	-0.71791	-0.424278	0.971242	1.77096	3.66374e-15	1	0.197755
Cc022780	1.04947	-0.941821	-0.107648	1.29489	1.38262	4.32987e-15	1	0.00524544
Cc022802	0.983658	-1.01558	0.0319202	1.4019	1.18699	4.77396e-15	1	0.0163632
Cc022810	1.02537	-0.972531	-0.0528419	1.33941	1.30751	4.996e-15	1	0.0028876
Cc022820	1.10405	-0.844941	-0.259113	1.1547	1.57842	4.21885e-15	1	0.057965
Cc022821	1.15429	-0.5505	-0.60379	0.729903	1.95144	3.33067e-15	1	0.462604
Cc022822	1.15354	-0.531995	-0.621547	0.70325	1.96739	2.88658e-15	1	0.496288
Cc022830	0.968337	-1.02891	0.0605733	1.42128	1.14505	4.95437e-15	1	0.0256118
Cc022841	0.880239	-1.08733	0.207094	1.50645	0.921036	4.69763e-15	1	0.110427
Cc022842	0.958314	-1.03703	0.0787197	1.4331	1.11818	4.89192e-15	1	0.0326991
Cc022861	1.14985	-0.666483	-0.483368	0.89706	1.83397	3.44169e-15	1	0.270779
Cc022877	0.911314	-1.06977	0.158453	1.48079	0.997197	5.17728e-15	1	0.0752336
Cc022880	0.882009	-1.08641	0.204398	1.5051	0.925304	5.14172e-15	1	0.108291
Cc022885	1.15095	-0.656011	-0.494939	0.88196	1.84592	3.60822e-15	1	0.286622
Cc022893	0.966781	-1.0302	0.0634199	1.42316	1.14085	4.57967e-15	1	0.0266604
Cc022905	1.10594	-0.840501	-0.265438	1.14828	1.58621	4.16334e-15	1	0.0616844
Cc022928	1.09919	-0.855917	-0.243276	1.17056	1.55878	4.32987e-15	1	0.049198
Cc022954	0.767194	-1.13097	0.363772	1.57059	0.663017	5.66214e-15	1	0.273617
Cc022967	1.1099	-0.830805	-0.279091	1.13426	1.60292	3.9968e-15	1	0.070141
Cc022971	1.1011	-0.851699	-0.249396	1.16447	1.56639	3.88578e-15	1	0.0524938
Cc022991	0.852138	-1.1009	0.24876	1.52631	0.854344	5.03764e-15	1	0.146274
Cc022992	1.05941	-0.927491	-0.131922	1.27414	1.41517	4.69069e-15	1	0.00909058
Cc023008	1.06956	-0.911642	-0.157923	1.25119	1.44955	4.10783e-15	1	0.0151335
Cc023028	1.13265	-0.760819	-0.371832	1.03317	1.71234	4.05231e-15	1	0.143472
Cc023049	0.867749	-1.09362	0.225867	1.51565	0.891155	5.02376e-15	1	0.12592
Cc023059	0.812347	-1.11686	0.304508	1.54975	0.762961	5.03764e-15	1	0.202678
Cc023076	1.02534	-0.972565	-0.0527792	1.33946	1.30743	4.82947e-15	1	0.00288989
Cc023077	0.799354	-1.12132	0.32197	1.55634	0.733817	5.31519e-15	1	0.222383
Cc023081	0.897254	-1.07807	0.180818	1.49292	0.962402	4.89192e-15	1	0.090535
Cc023094	1.14757	-0.684749	-0.46282	0.923403	1.81244	3.83027e-15	1	0.24391
Cc023096	1.09659	-0.861534	-0.235055	1.17869	1.5485	4.32987e-15	1	0.0449534
Cc023120	1.09049	-0.874061	-0.216433	1.1968	1.52503	3.88578e-15	1	0.036105
Cc023126	1.12231	-0.796355	-0.325952	1.08449	1.6591	4.16334e-15	1	0.103679
Cc023136	1.03513	-0.96071	-0.0744226	1.32227	1.33735	4.19109e-15	1	0.00277403
Cc023149	0.919365	-1.06472	0.145359	1.47344	1.01739	5.1569e-15	1	0.0669659
Cc023152	1.02425	-0.973846	-0.0504009	1.34132	1.30412	4.52416e-15	1	0.00298539
Cc023155	1.09138	-0.872296	-0.219081	1.19425	1.52839	4.16334e-15	1	0.0372987
Cc023156	1.15432	-0.551384	-0.602933	0.731176	1.95066	3.21965e-15	1	0.461016
Cc023160	0.937536	-1.05252	0.114987	1.45565	1.06374	5.20417e-15	1	0.049735
Cc023203	1.11936	-0.805202	-0.314153	1.09727	1.64512	4.05231e-15	1	0.0945685
Cc023204	1.12511	-0.787496	-0.337611	1.07169	1.6728	3.9968e-15	1	0.113129
Cc023212	0.770588	-1.13004	0.359451	1.56922	0.670404	5.46785e-15	1	0.268052
Cc023229	1.02114	-0.977423	-0.0437191	1.34651	1.2948	4.94049e-15	1	0.00334129
Cc023230	0.857371	-1.09853	0.241156	1.52284	0.866618	5.05151e-15	1	0.139333
Cc023244	0.932993	-1.05568	0.122691	1.46026	1.05205	4.81212e-15	1	0.0538492
Cc023250	0.775573	-1.12864	0.353067	1.56715	0.681288	5.16254e-15	1	0.259944
Cc023262	1.14418	-0.706746	-0.437438	0.955134	1.78527	3.77476e-15	1	0.212903
Cc023269	0.99442	-1.00549	0.0110681	1.38725	1.21713	4.66294e-15	1	0.0111243
Cc023308	0.798225	-1.1217	0.323472	1.55689	0.731299	5.19029e-15	1	0.224124
Cc023321	0.82686	-1.11145	0.284587	1.5418	0.795903	4.91274e-15	1	0.181394
Cc023322	1.13544	-0.749612	-0.385827	1.01699	1.72822	3.83027e-15	1	0.157022
Cc023340	0.965979	-1.03086	0.0648818	1.42412	1.13869	5.04458e-15	1	0.027208
Cc023352	0.860333	-1.09715	0.23682	1.52082	0.873595	5.39846e-15	1	0.135456
Cc023360	1.07311	-0.905778	-0.167332	1.2427	1.46187	4.55191e-15	1	0.0178139
Cc023375	1.02223	-0.976184	-0.0460418	1.34471	1.29804	4.66294e-15	1	0.00320293
Cc023446	1.15439	-0.600494	-0.553893	0.801933	1.90467	3.21965e-15	1	0.37567
Cc023486	0.888381	-1.08301	0.194624	1.50013	0.940733	5.14866e-15	1	0.100728
Cc023495	1.1485	-0.470744	-0.677755	0.615056	2.01524	2.88658e-15	1	0.613206
Cc023498	1.15403	-0.542911	-0.611118	0.718972	1.95807	3.21965e-15	1	0.476322
Cc023530	1.14919	-0.672203	-0.476983	0.905309	1.82733	3.44169e-15	1	0.262258
Cc023544	0.87497	-1.09003	0.215064	1.5104	0.908384	5.12784e-15	1	0.116873
Cc023553	0.870392	-1.09232	0.221929	1.51375	0.897446	4.7809e-15	1	0.122581
Cc023556	0.88729	-1.0836	0.196306	1.50099	0.938084	4.83641e-15	1	0.102008
Cc023567	0.843322	-1.10475	0.261424	1.53196	0.833803	5.25968e-15	1	0.158229
Cc023576	0.880912	-1.08698	0.20607	1.50594	0.922658	4.92661e-15	1	0.109613
Cc023600	1.14779	-0.683145	-0.464644	0.92109	1.81436	3.71925e-15	1	0.24623
Cc023601	0.958841	-1.03662	0.0777755	1.4325	1.11958	4.98906e-15	1	0.0323068
Cc023606	1.00215	-0.997833	-0.00432024	1.37613	1.23917	4.63518e-15	1	0.00806312
Cc023664	1.1458	-0.696854	-0.448941	0.940864	1.79766	3.38618e-15	1	0.22666
Cc023683	1.15284	-0.633129	-0.519714	0.84897	1.87105	3.27516e-15	1	0.32232
Cc023696	0.834055	-1.10859	0.274539	1.53761	0.812397	5.21805e-15	1	0.171138
Cc023701	0.985439	-1.01395	0.0285124	1.39954	1.19194	5.27356e-15	1	0.0154212
Cc023735	0.92584	-1.06051	0.134671	1.46729	1.03378	5.24233e-15	1	0.0605927
Cc023770	1.02162	-0.976873	-0.0447515	1.34571	1.29624	4.69069e-15	1	0.00327787
Cc023799	1.15286	-0.632798	-0.520066	0.848494	1.8714	3.4972e-15	1	0.322845
Cc023834	1.15328	-0.626303	-0.526973	0.83913	1.87829	3.38618e-15	1	0.333246
Cc023840	0.8548	-1.0997	0.2449	1.52456	0.860579	5.13478e-15	1	0.142728
Cc023869	1.02148	-0.97704	-0.0444388	1.34595	1.2958	4.69069e-15	1	0.00329675
Cc023902	1.05329	-0.936447	-0.116841	1.28711	1.395	4.66294e-15	1	0.00649842
Cc023904	1.07638	-0.900201	-0.176181	1.23463	1.47339	4.71845e-15	1	0.0205754
Cc023906	1.15365	-0.619533	-0.534114	0.829373	1.88536	3.9968e-15	1	0.344205
Cc023908	1.15293	-0.631804	-0.521128	0.84706	1.87246	3.10862e-15	1	0.324431
Cc023920	1.14954	-0.669201	-0.48034	0.900979	1.83083	3.55271e-15	1	0.266718
Cc023925	1.06095	-0.925179	-0.135769	1.27079	1.42029	4.7462e-15	1	0.00985879
Cc023933	0.764209	-1.13176	0.367554	1.57177	0.656537	5.10703e-15	1	0.278542
Cc023934	1.08274	-0.888872	-0.193866	1.21823	1.49623	4.57967e-15	1	0.0267969
Cc023945	0.812058	-1.11696	0.304901	1.5499	0.762308	5.20417e-15	1	0.20311
Cc023955	1.14951	-0.66947	-0.48004	0.901367	1.83051	3.77476e-15	1	0.266318
Cc023969	1.14737	-0.686172	-0.4612	0.925456	1.81072	3.77476e-15	1	0.241859
Cc024008	0.841845	-1.10537	0.263528	1.53288	0.830378	5.28744e-15	1	0.160263
Cc024043	0.755781	-1.13393	0.37815	1.57499	0.63832	5.21805e-15	1	0.292593
Cc024061	1.15433	-0.602569	-0.551759	0.804924	1.9026	3.33067e-15	1	0.372195
Cc024111	1.10711	-0.837688	-0.269421	1.14421	1.5911	4.21885e-15	1	0.0640912
Cc024128	1.13225	-0.762376	-0.369869	1.03542	1.7101	3.83027e-15	1	0.141626
Cc024147	0.942376	-1.04907	0.106693	1.45062	1.07628	4.88151e-15	1	0.0455003
Cc024163	1.07859	-0.896335	-0.18226	1.22903	1.48127	4.52416e-15	1	0.0226082
Cc024173	0.854574	-1.0998	0.245228	1.52471	0.86005	4.70457e-15	1	0.143028
Cc024174	0.998907	-1.00109	0.00218303	1.38086	1.22988	4.59355e-15	1	0.00927343
Cc024175	0.811534	-1.11715	0.305611	1.55018	0.761127	5.10703e-15	1	0.203893
Cc024206	1.12298	-0.794275	-0.328704	1.08148	1.66235	4.27436e-15	1	0.10587
Cc024215	1.01531	-0.983955	-0.0313535	1.35598	1.27746	4.57967e-15	1	0.00434048
Cc024224	0.781599	-1.12689	0.345289	1.56455	0.694503	4.96825e-15	1	0.250249
Cc024252	1.15402	-0.542711	-0.61131	0.718684	1.95824	2.77556e-15	1	0.476686
Cc024299	0.768754	-1.13054	0.361788	1.56996	0.66641	5.07927e-15	1	0.271054
Cc024310	1.0795	-0.894729	-0.184771	1.22671	1.48451	4.13558e-15	1	0.0234801
Cc024320	0.898819	-1.07718	0.178358	1.49161	0.966248	4.89539e-15	1	0.0887791
Cc024348	0.91638	-1.06662	0.150239	1.4762	1.00988	4.83858e-15	1	0.0699877
Cc024415	0.870564	-1.09224	0.221672	1.51363	0.897857	5.29438e-15	1	0.122364
Cc024422	0.757494	-1.1335	0.376006	1.57435	0.642013	5.27356e-15	1	0.289719
Cc024438	1.15242	-0.638978	-0.513446	0.857402	1.86475	3.38618e-15	1	0.313057
Cc024442	0.983576	-1.01565	0.0320768	1.40201	1.18676	4.71845e-15	1	0.0164073
Cc024444	0.903442	-1.07449	0.171051	1.48769	0.977644	4.92661e-15	1	0.0836695
Cc024473	1.07359	-0.904979	-0.168606	1.24154	1.46353	4.60743e-15	1	0.0181973
Cc024474	1.14972	-0.482127	-0.667598	0.631444	2.0069	3.21965e-15	1	0.590867
Cc024491	1.00594	-0.993954	-0.0119847	1.3705	1.25008	4.95437e-15	1	0.0067934
Cc024510	0.827211	-1.11131	0.284098	1.54159	0.796707	5.16254e-15	1	0.180888
Cc024558	0.845233	-1.10393	0.258696	1.53076	0.83824	5.27356e-15	1	0.155611
Cc024593	0.757085	-1.1336	0.376519	1.57451	0.641131	5.30131e-15	1	0.290404
Cc024612	1.05265	-0.937356	-0.115293	1.28843	1.39292	4.32987e-15	1	0.00627012
Cc024676	0.975029	-1.02323	0.0481988	1.41302	1.16324	4.80171e-15	1	0.0213261
Cc024697	1.00097	-0.999026	-0.00194421	1.37786	1.23578	4.51028e-15	1	0.00849117
Cc024722	0.808514	-1.11821	0.309696	1.55175	0.754328	5.34295e-15	1	0.208429
Cc024725	1.10014	-0.853838	-0.246297	1.16756	1.56254	4.16334e-15	1	0.0508106
Cc024738	0.999329	-1.00067	0.0013401	1.38025	1.23108	4.91274e-15	1	0.00910967
Cc024747	1.14984	-0.666549	-0.483294	0.897155	1.8339	3.83027e-15	1	0.27068
Cc024800	0.823102	-1.11289	0.289789	1.54392	0.787333	5.30131e-15	1	0.18683
Cc024812	1.12883	-0.774903	-0.353929	1.05351	1.69178	3.9968e-15	1	0.127109
Cc024821	0.963581	-1.03282	0.0692397	1.42697	1.13225	4.78784e-15	1	0.0288773
Cc024864	0.949502	-1.04382	0.0943136	1.44297	1.09489	5.12784e-15	1	0.0395541
Cc024866	0.932683	-1.0559	0.123216	1.46057	1.05125	4.79825e-15	1	0.0541356
Cc024870	1.07447	-0.903475	-0.170998	1.23936	1.46665	4.96825e-15	1	0.0189297
Cc024896	1.09315	-0.868706	-0.224444	1.18906	1.53516	4.21885e-15	1	0.0397814
Cc024900	1.12078	-0.800982	-0.319801	1.09117	1.65183	4.05231e-15	1	0.0988733
Cc024933	0.756418	-1.13377	0.377352	1.57475	0.639694	5.05151e-15	1	0.291522
Cc024934	0.75872	-1.13319	0.374469	1.57389	0.644659	4.996e-15	1	0.287669
Cc024949	1.13298	-0.759536	-0.373445	1.03132	1.71418	4.10783e-15	1	0.145
Cc024952	1.14682	-0.690059	-0.456759	0.931062	1.80601	3.83027e-15	1	0.236289
Cc025000	0.756615	-1.13372	0.377107	1.57468	0.640117	4.7462e-15	1	0.291193
Cc025001	1.08348	-0.887498	-0.195986	1.21624	1.49895	4.46865e-15	1	0.0276058
Cc025016	0.935042	-1.05427	0.119226	1.4582	1.05731	4.70804e-15	1	0.0519775
Cc025019	1.14136	-0.722264	-0.419093	0.977524	1.76527	3.77476e-15	1	0.191958
Cc025029	0.783205	-1.12641	0.343205	1.56385	0.698036	5.32907e-15	1	0.247686
Cc025030	0.868728	-1.09314	0.22441	1.51495	0.893484	5.2805e-15	1	0.124679
Cc025036	0.973285	-1.02473	0.0514438	1.41521	1.15848	5.05151e-15	1	0.0224071
Cc025042	1.00457	-0.995368	-0.00920058	1.37255	1.24612	4.88498e-15	1	0.00723501
Cc025045	1.14883	-0.473729	-0.675103	0.619354	2.01308	2.88658e-15	1	0.60732
Cc025063	1.15469	-0.572522	-0.582165	0.761627	1.93152	3.10862e-15	1	0.423563
Cc025065	1.06654	-0.916499	-0.150045	1.25822	1.43919	4.2466e-15	1	0.0130914
Cc025087	0.94416	-1.04777	0.103612	1.44873	1.08092	4.91968e-15	1	0.0439786
Cc025089	0.977059	-1.02146	0.0444026	1.41046	1.16879	4.55191e-15	1	0.0201002
Cc025091	0.836239	-1.10771	0.271466	1.5363	0.817425	4.76008e-15	1	0.168065
Cc025113	0.859895	-1.09736	0.237462	1.52112	0.872563	4.81559e-15	1	0.136026
Cc025151	1.03086	-0.965984	-0.0648733	1.32992	1.32419	4.7462e-15	1	0.00265772
Cc025219	0.791558	-1.12384	0.332285	1.56005	0.716483	5.05151e-15	1	0.234489
Cc025232	0.98906	-1.01059	0.021532	1.39466	1.20205	4.60743e-15	1	0.0135963
Cc025272	1.15467	-0.569822	-0.584846	0.757737	1.93402	3.10862e-15	1	0.428287
Cc025292	0.976342	-1.02209	0.0457451	1.41136	1.16683	4.51028e-15	1	0.020529
Cc025301	1.06596	-0.917426	-0.148532	1.25956	1.43719	4.38538e-15	1	0.0127202
Cc025313	0.97403	-1.02409	0.0500589	1.41428	1.16051	4.73233e-15	1	0.021942
Cc025326	0.864606	-1.09513	0.230526	1.51787	0.883697	5.1556e-15	1	0.129931
Cc025334	0.832554	-1.1092	0.276645	1.53849	0.808947	4.88498e-15	1	0.173261
Cc025356	0.759673	-1.13295	0.373272	1.57353	0.646718	5.32907e-15	1	0.286077
Cc025378	1.10996	-0.830652	-0.279305	1.13404	1.60318	4.16334e-15	1	0.0702781
Cc025400	0.894783	-1.07947	0.184686	1.49496	0.956346	4.4062e-15	1	0.093333
Cc025424	0.864379	-1.09524	0.230861	1.51802	0.88316	5.12784e-15	1	0.130222
Cc025466	1.13268	-0.760704	-0.371976	1.03301	1.7125	3.60822e-15	1	0.143608
Cc025478	1.15062	-0.65934	-0.491276	0.886761	1.84215	3.83027e-15	1	0.281551
Cc025513	1.03264	-0.963799	-0.0688449	1.32675	1.32967	4.66294e-15	1	0.00267396
Cc025514	1.09967	-0.854872	-0.244796	1.16905	1.56067	4.16334e-15	1	0.050006
Cc025544	0.878032	-1.08847	0.210441	1.50812	0.915729	5.09315e-15	1	0.113111
Cc025570	0.974924	-1.02332	0.0483941	1.41315	1.16295	5.03764e-15	1	0.0213903
Cc025579	0.991872	-1.00793	0.0160634	1.3908	1.20994	4.56579e-15	1	0.012265
Cc025580	0.937834	-1.05231	0.114478	1.45535	1.06451	4.78784e-15	1	0.0494694
Cc025606	0.76116	-1.13256	0.371401	1.57296	0.649934	5.07927e-15	1	0.283599
Cc025618	0.776316	-1.12843	0.352112	1.56683	0.682914	5.02376e-15	1	0.258743
Cc025644	1.00516	-0.99476	-0.0103994	1.37167	1.24783	4.70457e-15	1	0.00704211
Cc025668	1.12473	-0.78873	-0.335997	1.07347	1.67091	4.05231e-15	1	0.111794
Cc025677	0.842909	-1.10492	0.262014	1.53222	0.832844	4.70457e-15	1	0.158798
Cc025691	1.14545	-0.699032	-0.446421	0.944006	1.79496	4.05231e-15	1	0.223605
Cc025693	1.15311	-0.524023	-0.629083	0.691769	1.97404	2.9976e-15	1	0.511039
Cc025694	1.14161	-0.720939	-0.420674	0.975613	1.76701	3.77476e-15	1	0.193715
Cc025753	1.1546	-0.564325	-0.590278	0.749819	1.93906	3.21965e-15	1	0.437959
Cc025804	0.867038	-1.09396	0.226923	1.51615	0.889466	4.91968e-15	1	0.126823
Cc025858	0.821811	-1.11338	0.291569	1.54464	0.784394	4.96825e-15	1	0.18871
Cc025891	0.803051	-1.12009	0.317037	1.55451	0.742076	4.84335e-15	1	0.216716
Cc025906	0.969333	-1.02808	0.0587447	1.42007	1.14775	4.76008e-15	1	0.0249505
Cc025917	1.11859	-0.807415	-0.311178	1.10046	1.64158	4.16334e-15	1	0.0923426
Cc025919	0.93709	-1.05284	0.115747	1.45611	1.06259	4.67681e-15	1	0.0501331
Cc025926	1.11058	-0.829081	-0.281498	1.13177	1.60584	4.16334e-15	1	0.0716922
Cc025944	1.13421	-0.754638	-0.379576	1.02425	1.72115	3.9968e-15	1	0.150887
Cc025963	0.788513	-1.12479	0.336281	1.56146	0.709745	5.21805e-15	1	0.239272
Cc025964	0.803884	-1.11981	0.315921	1.5541	0.743941	5.30131e-15	1	0.215445
Cc025999	0.81756	-1.11496	0.297405	1.54697	0.774744	4.81559e-15	1	0.194943
Cc026016	1.10852	-0.83423	-0.274293	1.13921	1.59706	4.05231e-15	1	0.0671023
Cc026020	1.13824	-0.73737	-0.400869	0.999324	1.7451	4.27436e-15	1	0.172339
Cc026031	1.04107	-0.953124	-0.0879438	1.31127	1.35588	4.57967e-15	1	0.00339178
Cc026050	1.02501	-0.972962	-0.0520433	1.34004	1.3064	4.60743e-15	1	0.00291769
Cc026115	1.15243	-0.638855	-0.513578	0.857225	1.86488	3.60822e-15	1	0.31325
Cc026132	0.917351	-1.06601	0.148655	1.47531	1.01232	4.83429e-15	1	0.0689993
Cc026156	1.07147	-0.908518	-0.16295	1.24666	1.45614	4.32987e-15	1	0.0165329
Cc026176	1.11656	-0.813167	-0.303395	1.10878	1.63228	4.60743e-15	1	0.0866547
Cc026182	1.10685	-0.838316	-0.268534	1.14512	1.59001	3.94129e-15	1	0.0635507
Cc026212	1.03222	-0.964322	-0.0678961	1.32751	1.32837	4.27436e-15	1	0.00266592
Cc026217	1.11194	-0.825592	-0.286345	1.12673	1.61173	4.21885e-15	1	0.0748728
Cc026231	0.8274	-1.11124	0.283836	1.54149	0.797139	5.3707e-15	1	0.180617
Cc026285	0.834372	-1.10847	0.274094	1.53742	0.813127	5.10703e-15	1	0.17069
Cc026287	0.890151	-1.08204	0.191888	1.49871	0.945039	4.52416e-15	1	0.0986624
Cc026296	1.13911	-0.733309	-0.405804	0.993463	1.75059	4.21885e-15	1	0.177536
Cc026308	1.09011	-0.87482	-0.21529	1.1979	1.52358	4.27436e-15	1	0.0355964
Cc026328	0.980555	-1.01837	0.0378165	1.40596	1.17841	5.03764e-15	1	0.0180723
Cc026341	0.857238	-1.09859	0.241349	1.52293	0.866306	5.10703e-15	1	0.139507
Cc026396	0.882986	-1.08589	0.202908	1.50435	0.927662	5.08621e-15	1	0.107119
Cc026407	1.12959	-0.772205	-0.357386	1.04961	1.69577	4.10783e-15	1	0.130184
Cc026420	1.05815	-0.929371	-0.128781	1.27686	1.41099	5.13478e-15	1	0.00849546
Cc026458	1.10799	-0.835531	-0.272463	1.14109	1.59482	4.55191e-15	1	0.0659626
Cc026476	1.0496	-0.941634	-0.107969	1.29462	1.38306	4.82947e-15	1	0.00528504
Cc026519	1.15461	-0.565045	-0.589569	0.750855	1.9384	3.21965e-15	1	0.436689
Cc026521	0.990276	-1.00945	0.0191717	1.393	1.20546	4.76008e-15	1	0.0130111
Cc026523	1.1544	-0.599855	-0.554549	0.801012	1.9053	3.33067e-15	1	0.376742
Cc026524	0.946685	-1.04592	0.0992307	1.44603	1.08751	5.02376e-15	1	0.0418625
Cc026529	1.13026	-0.769787	-0.360473	1.04612	1.69933	4.21885e-15	1	0.132965
Cc026530	1.04858	-0.943055	-0.105522	1.29668	1.37975	4.7462e-15	1	0.0049909
Cc026542	0.78109	-1.12704	0.34595	1.56478	0.693383	5.2458e-15	1	0.251065
Cc026562	0.86928	-1.09287	0.223588	1.51455	0.894798	4.91274e-15	1	0.123982
Cc026569	0.997416	-1.00256	0.00514817	1.383	1.22563	4.80171e-15	1	0.00986579
Cc026581	1.15254	-0.515178	-0.637366	0.679031	1.98127	3.10862e-15	1	0.527573
Cc026593	0.941146	-1.04996	0.10881	1.45191	1.07308	4.62477e-15	1	0.046562
Cc026603	1.01163	-0.98795	-0.0236785	1.36178	1.26664	4.60743e-15	1	0.00518288
Cc026610	1.00008	-0.999917	-0.000166804	1.37915	1.23324	4.91274e-15	1	0.00882203
Cc026618	0.911922	-1.06939	0.15747	1.48025	0.998717	5.00294e-15	1	0.0745956
Cc026632	0.941634	-1.0496	0.107969	1.4514	1.07435	5.2354e-15	1	0.046139
Cc026651	1.10307	-0.847227	-0.255838	1.158	1.57437	4.32987e-15	1	0.0560883
Cc026661	1.05627	-0.932139	-0.124131	1.28087	1.40477	4.30211e-15	1	0.00766801
Cc026714	1.11962	-0.804416	-0.315209	1.09613	1.64638	4.44089e-15	1	0.0953652
Cc026722	1.06576	-0.917733	-0.148031	1.26001	1.43653	4.55191e-15	1	0.0125988
Cc026725	1.15202	-0.507908	-0.644112	0.668563	1.98709	2.88658e-15	1	0.541292
Cc026736	0.821946	-1.11333	0.291382	1.54456	0.784703	4.98213e-15	1	0.188512
Cc026762	1.14939	-0.478889	-0.6705	0.626782	2.0093	2.77556e-15	1	0.597193
Cc026796	1.10194	-0.849799	-0.252139	1.16172	1.5698	4.4964e-15	1	0.0540088
Cc026798	1.1078	-0.835996	-0.271808	1.14177	1.59402	4.21885e-15	1	0.0655569
Cc026813	1.01089	-0.988743	-0.0221465	1.36293	1.26448	4.53804e-15	1	0.0053714
Cc026863	1.1513	-0.498954	-0.652345	0.65567	1.99412	2.55351e-15	1	0.558347
Cc026874	1.12156	-0.798628	-0.322936	1.08777	1.65554	3.94129e-15	1	0.101307
Cc026888	1.12825	-0.776931	-0.351321	1.05643	1.68876	4.05231e-15	1	0.124815
Cc026919	0.95914	-1.03638	0.0772399	1.43215	1.12038	4.78784e-15	1	0.0320854
Cc026927	1.09602	-0.862742	-0.233277	1.18043	1.54627	3.88578e-15	1	0.0440626
Cc026960	0.958711	-1.03672	0.0780092	1.43265	1.11924	5.05151e-15	1	0.0324036
Cc026965	1.07274	-0.906395	-0.166348	1.24359	1.46058	4.44089e-15	1	0.0175212
Cc026972	1.15351	-0.622086	-0.531427	0.833053	1.88271	3.16414e-15	1	0.340057
Cc027044	1.0699	-0.911102	-0.158795	1.2504	1.4507	4.21885e-15	1	0.0153708
Cc027079	1.15457	-0.592447	-0.562121	0.790337	1.91257	3.21965e-15	1	0.389248
Cc027089	0.791323	-1.12392	0.332594	1.56016	0.715963	5.21805e-15	1	0.234856
Cc027139	1.15275	-0.634483	-0.518266	0.850923	1.8696	3.44169e-15	1	0.320166
Cc027141	1.14796	-0.46612	-0.681844	0.608401	2.01856	2.9976e-15	1	0.622357
Cc027142	0.817838	-1.11486	0.297024	1.54682	0.775374	5.16254e-15	1	0.194534
Cc027184	1.15468	-0.583879	-0.570796	0.777992	1.92083	3.55271e-15	1	0.403883
Cc027195	1.07429	-0.903794	-0.170492	1.23983	1.46599	4.44089e-15	1	0.0187732
Cc027196	1.13434	-0.754113	-0.380232	1.02349	1.72189	3.88578e-15	1	0.151525
Cc027216	1.03224	-0.96429	-0.067953	1.32746	1.32844	4.44089e-15	1	0.00266633
Cc027247	0.896192	-1.07867	0.182482	1.4938	0.959798	4.68722e-15	1	0.0917334
Cc027249	1.04583	-0.946806	-0.0990209	1.30212	1.37095	4.38538e-15	1	0.00429445
Cc027253	1.02589	-0.971929	-0.0539581	1.33854	1.30907	4.77396e-15	1	0.00284862
Cc027296	1.13939	-0.732017	-0.40737	0.991598	1.75233	3.83027e-15	1	0.179203
Cc027299	1.07711	-0.898943	-0.178163	1.23281	1.47596	4.80171e-15	1	0.0212263
Cc027318	0.833711	-1.10873	0.275023	1.53781	0.811605	4.88498e-15	1	0.171624
Cc027347	0.928563	-1.0587	0.130132	1.46465	1.04071	5.27529e-15	1	0.057988
Cc027348	1.06077	-0.925455	-0.135311	1.27119	1.41968	4.44089e-15	1	0.0097651
Cc027391	1.03809	-0.956974	-0.0811123	1.31685	1.34653	4.44089e-15	1	0.00301323
Cc027423	0.820063	-1.11404	0.293973	1.5456	0.780422	5.50948e-15	1	0.191264
Cc027449	1.15466	-0.569432	-0.585232	0.757176	1.93438	3.44169e-15	1	0.42897
Cc027463	1.15462	-0.56514	-0.589475	0.750992	1.93831	2.9976e-15	1	0.436521
Cc027466	0.874554	-1.09024	0.21569	1.51071	0.907388	5.06539e-15	1	0.117388
Cc027469	1.15415	-0.608086	-0.546059	0.812874	1.89707	3.55271e-15	1	0.363011
Cc027556	1.15388	-0.539325	-0.614558	0.713807	1.96116	3.44169e-15	1	0.482852
Cc027557	1.05075	-0.940029	-0.110725	1.2923	1.38677	4.41314e-15	1	0.00563728
Cc027581	0.888579	-1.0829	0.194319	1.49997	0.941214	5.02376e-15	1	0.100496
Cc027593	1.01194	-0.987619	-0.0243184	1.3613	1.26755	4.64906e-15	1	0.00510614
Cc027600	1.08097	-0.892098	-0.188869	1.2229	1.4898	4.44089e-15	1	0.0249437
Cc027613	1.15466	-0.568819	-0.58584	0.756292	1.93494	2.9976e-15	1	0.430047
Cc027623	1.05015	-0.940872	-0.10928	1.29352	1.38482	4.55191e-15	1	0.00544984
Cc027640	1.1523	-0.640549	-0.511755	0.859666	1.86304	3.38618e-15	1	0.310585
Cc027645	0.818608	-1.11458	0.295969	1.5464	0.77712	5.02376e-15	1	0.1934
Cc027686	1.04946	-0.941839	-0.107616	1.29492	1.38258	4.85723e-15	1	0.00524157
Cc027687	0.799847	-1.12116	0.321314	1.5561	0.734917	5.13478e-15	1	0.221624
Cc027700	1.1516	-0.502627	-0.648977	0.660959	1.99125	2.9976e-15	1	0.551329
Cc027705	0.785539	-1.12571	0.340167	1.56281	0.703178	4.96825e-15	1	0.243975
Cc027710	0.919787	-1.06445	0.144668	1.47304	1.01845	4.95177e-15	1	0.0665433
Cc027744	0.81393	-1.11629	0.302357	1.54892	0.766533	4.6213e-15	1	0.200319
Cc027749	1.15456	-0.593074	-0.561483	0.79124	1.91196	3.44169e-15	1	0.388185
Cc027758	1.02395	-0.974188	-0.0497653	1.34182	1.30323	4.63518e-15	1	0.00301369
Cc027768	1.06724	-0.915387	-0.151856	1.25661	1.44158	4.30211e-15	1	0.0135445
Cc027790	1.14914	-0.476579	-0.672565	0.623456	2.011	3.10862e-15	1	0.601721
Cc027796	0.938688	-1.05171	0.113021	1.45447	1.06671	4.66988e-15	1	0.0487133
Cc027800	1.11164	-0.82636	-0.285281	1.12784	1.61044	4.27436e-15	1	0.0741682
Cc027834	0.970709	-1.02692	0.0562101	1.41839	1.15148	4.63518e-15	1	0.02405
Cc027860	0.905998	-1.07298	0.166981	1.48548	0.983974	4.83641e-15	1	0.0808926
Cc027873	0.990524	-1.00921	0.0186907	1.39266	1.20615	4.4964e-15	1	0.0128938
Cc027877	1.15105	-0.654966	-0.496086	0.880453	1.8471	3.66374e-15	1	0.288221
Cc027911	1.05461	-0.934552	-0.120056	1.28436	1.39932	4.44089e-15	1	0.00699497
Cc027917	1.14694	-0.689213	-0.457728	0.929841	1.80704	3.44169e-15	1	0.237497
Cc027931	1.15466	-0.568566	-0.58609	0.755929	1.93517	2.9976e-15	1	0.43049
Cc027938	0.878292	-1.08834	0.210048	1.50792	0.916353	5.37764e-15	1	0.112794
Cc027963	0.798066	-1.12175	0.323683	1.55696	0.730945	5.35683e-15	1	0.224369
Cc027987	0.771164	-1.12988	0.358716	1.56898	0.671659	5.38458e-15	1	0.267112
Cc028007	0.813138	-1.11657	0.303435	1.54934	0.764744	5.31519e-15	1	0.201498
Cc028009	1.05923	-0.927763	-0.131468	1.27453	1.41457	4.46865e-15	1	0.00900276
Cc028020	0.91098	-1.06997	0.15899	1.48109	0.996365	4.98039e-15	1	0.075584
Cc028113	0.840781	-1.10582	0.265041	1.53353	0.827914	4.6213e-15	1	0.161735
Cc028157	1.15184	-0.646227	-0.505616	0.867853	1.85683	3.16414e-15	1	0.301708
Cc028161	0.9651	-1.03158	0.0664829	1.42517	1.13633	4.92661e-15	1	0.027815
Cc028163	1.11448	-0.818864	-0.295618	1.11701	1.62294	4.05231e-15	1	0.0811658
Cc028181	0.997001	-1.00297	0.00597099	1.38359	1.22445	4.76008e-15	1	0.0100347
Cc028218	1.06125	-0.924715	-0.136539	1.27012	1.42132	4.71845e-15	1	0.0100177
Cc028254	0.971011	-1.02667	0.0556545	1.41802	1.15229	4.55191e-15	1	0.0238552
Cc028260	1.11752	-0.810481	-0.307037	1.1049	1.63664	3.9968e-15	1	0.0892924
Cc028264	1.15165	-0.64849	-0.503158	0.871115	1.85433	3.21965e-15	1	0.298195
Cc028296	0.85056	-1.1016	0.251042	1.52734	0.850653	5.3707e-15	1	0.14839
Cc028300	0.997811	-1.00218	0.00436448	1.38243	1.22675	4.81559e-15	1	0.00970676
Cc028304	1.15339	-0.529135	-0.624259	0.69913	1.96979	3.21965e-15	1	0.501564
Cc028327	1.13187	-0.763812	-0.368057	1.03749	1.70803	3.66374e-15	1	0.139932
Cc028333	1.14985	-0.666456	-0.483398	0.897021	1.834	3.60822e-15	1	0.270819
Cc028346	1.12448	-0.789511	-0.334974	1.0746	1.66971	4.32987e-15	1	0.110952
Cc028353	1.05085	-0.939902	-0.110943	1.29211	1.38707	3.91354e-15	1	0.00566607
Cc028361	1.12282	-0.794763	-0.328059	1.08219	1.66159	4.32987e-15	1	0.105354
Cc028364	0.862738	-1.09602	0.233283	1.51917	0.879276	5.07927e-15	1	0.132336
Cc028379	0.966385	-1.03053	0.0641414	1.42364	1.13979	4.83641e-15	1	0.0269299
Cc028387	1.0685	-0.913366	-0.155135	1.25368	1.44589	4.66294e-15	1	0.0143898
Cc028388	0.862579	-1.0961	0.233517	1.51928	0.8789	5.05151e-15	1	0.132542
Cc028403	1.09099	-0.873078	-0.217908	1.19538	1.5269	4.71845e-15	1	0.0367673
Cc028406	1.07195	-0.90771	-0.164244	1.24549	1.45783	4.32987e-15	1	0.0169051
Cc028452	0.921355	-1.06345	0.14209	1.47157	1.02241	5.07754e-15	1	0.0649808
Cc028454	1.01766	-0.981348	-0.0363141	1.3522	1.28443	4.46865e-15	1	0.00388656
Cc028506	1.08295	-0.888487	-0.194461	1.21767	1.497	4.35763e-15	1	0.0270228
Cc028508	1.09599	-0.862798	-0.233195	1.18051	1.54617	4.60743e-15	1	0.0440217
Cc028526	0.887188	-1.08365	0.196463	1.50107	0.937837	5.19029e-15	1	0.102128
Cc028535	0.812462	-1.11681	0.304352	1.54969	0.76322	5.4956e-15	1	0.202506
Cc028548	0.877227	-1.08889	0.211659	1.50872	0.913795	5.18335e-15	1	0.114096
Cc028554	0.757896	-1.1334	0.375503	1.5742	0.64288	5.05151e-15	1	0.289046
Cc028574	1.1345	-0.753479	-0.381022	1.02258	1.72279	3.71925e-15	1	0.152295
Cc028610	1.06787	-0.914378	-0.153495	1.25515	1.44373	4.80171e-15	1	0.013963
Cc028664	1.09742	-0.859767	-0.23765	1.17613	1.55175	4.10783e-15	1	0.0462708
Cc028708	1.14792	-0.465789	-0.682136	0.607924	2.01879	2.9976e-15	1	0.623014
Cc028713	1.01207	-0.987472	-0.0246029	1.36109	1.26795	4.92661e-15	1	0.00507241
Cc028727	1.09257	-0.869892	-0.222676	1.19077	1.53293	4.16334e-15	1	0.0389532
Cc028756	1.06734	-0.915228	-0.152114	1.25638	1.44192	4.02456e-15	1	0.0136099
Cc028757	1.15427	-0.604554	-0.549712	0.807784	1.90062	3.44169e-15	1	0.368882
Cc028763	0.773399	-1.12926	0.355858	1.56806	0.676535	4.94049e-15	1	0.263471
Cc028768	1.09441	-0.866112	-0.228296	1.18531	1.54002	4.4964e-15	1	0.0416193
Cc028774	0.945361	-1.04689	0.101531	1.44745	1.08405	5.46091e-15	1	0.0429664
Cc028806	1.15428	-0.604248	-0.550028	0.807343	1.90093	3.33067e-15	1	0.369392
Cc028815	1.15319	-0.525416	-0.627771	0.693775	1.97289	2.9976e-15	1	0.508451
Cc028856	0.946056	-1.04638	0.100324	1.44671	1.08587	5.20417e-15	1	0.0423854
Cc028863	1.15368	-0.534865	-0.618818	0.707383	1.96496	3.21965e-15	1	0.491013
Cc028875	1.13421	-0.754666	-0.379542	1.02429	1.72111	3.94129e-15	1	0.150854
Cc028879	0.823118	-1.11288	0.289766	1.54391	0.78737	4.78784e-15	1	0.186806
Cc028882	0.974668	-1.02354	0.0488719	1.41348	1.16225	5.21805e-15	1	0.0215479
Cc028931	0.800781	-1.12085	0.320069	1.55564	0.737003	5.30131e-15	1	0.220189
Cc028933	1.15175	-0.647275	-0.504479	0.869364	1.85567	3.4972e-15	1	0.300079
Cc028947	1.15198	-0.644543	-0.507441	0.865426	1.85868	3.55271e-15	1	0.304331
Cc029000	1.14855	-0.677351	-0.471199	0.912733	1.82127	3.88578e-15	1	0.254673
Cc029012	0.859038	-1.09776	0.238717	1.52171	0.870543	5.13478e-15	1	0.137146
Cc029024	0.995975	-1.00398	0.00800181	1.38505	1.22154	4.81559e-15	1	0.0104598
Cc029063	1.11519	-0.816938	-0.298255	1.11422	1.62611	4.10783e-15	1	0.0830049
Cc029064	0.905703	-1.07315	0.167451	1.48574	0.983243	5.10356e-15	1	0.0812108
Cc029088	0.804096	-1.11973	0.315637	1.55399	0.744416	5.03764e-15	1	0.215122
Cc029105	0.894369	-1.0797	0.185333	1.4953	0.955332	4.89192e-15	1	0.0938055
Cc029124	0.885321	-1.08465	0.199332	1.50253	0.933311	4.69069e-15	1	0.104334
Cc029150	1.12383	-0.791584	-0.33225	1.0776	1.66652	4.27436e-15	1	0.108729
Cc029196	1.15463	-0.566028	-0.588599	0.752273	1.9375	2.9976e-15	1	0.434954
Cc029198	1.15114	-0.497098	-0.654042	0.652998	1.99555	2.9976e-15	1	0.561904
Cc029225	0.903736	-1.07432	0.170583	1.48744	0.978372	5.00121e-15	1	0.0833478
Cc029235	1.15346	-0.530428	-0.623034	0.700994	1.9687	3.21965e-15	1	0.499175
Cc029256	1.04309	-0.950468	-0.0926196	1.30743	1.36225	4.38538e-15	1	0.00372919
Cc029261	0.905618	-1.07321	0.167588	1.48581	0.983031	5.01682e-15	1	0.0813034
Cc029268	0.838406	-1.10681	0.268406	1.53499	0.822424	4.7462e-15	1	0.165034
Cc029274	1.08702	-0.880833	-0.20619	1.2066	1.51201	3.88578e-15	1	0.0316891
Cc029278	0.949513	-1.04381	0.0942942	1.44296	1.09492	5.03764e-15	1	0.0395451
Cc029295	1.14913	-0.476418	-0.672708	0.623225	2.01111	2.88658e-15	1	0.602036
Cc029317	1.15192	-0.506535	-0.64538	0.666585	1.98818	3.44169e-15	1	0.543896
Cc029322	0.915046	-1.06746	0.152409	1.47742	1.00653	5.08534e-15	1	0.0713543
Cc029349	0.848475	-1.10252	0.254046	1.52869	0.845786	5.03764e-15	1	0.151203
Cc029353	1.03419	-0.961884	-0.0723075	1.32397	1.33445	4.55191e-15	1	0.00272545
Cc029363	1.01305	-0.98642	-0.0266278	1.35956	1.2708	4.7462e-15	1	0.00483904
Cc029385	1.15063	-0.65923	-0.491398	0.886601	1.84228	3.77476e-15	1	0.281719
Cc029386	0.779257	-1.12758	0.34832	1.56557	0.689359	5.19029e-15	1	0.254003
Cc029393	0.925421	-1.06079	0.135367	1.4677	1.03272	4.91621e-15	1	0.0609974
Cc029408	1.02294	-0.975365	-0.0475715	1.34352	1.30017	4.94049e-15	1	0.00312033
Cc029447	1.15185	-0.505751	-0.646103	0.665457	1.9888	2.66453e-15	1	0.545385
Cc029456	1.02718	-0.970398	-0.0567842	1.33632	1.31299	4.7462e-15	1	0.00276608
Cc029479	1.12086	-0.80075	-0.32011	1.09084	1.6522	4.16334e-15	1	0.0991119
Cc029480	0.804011	-1.11976	0.315752	1.55404	0.744225	4.8711e-15	1	0.215252
Cc029494	1.14842	-0.678367	-0.470053	0.914198	1.82006	3.77476e-15	1	0.253186
Cc029507	1.08463	-0.885368	-0.19926	1.21316	1.50315	4.69069e-15	1	0.0288818
Cc029548	0.911526	-1.06964	0.158111	1.4806	0.997726	5.09228e-15	1	0.0750112
Cc029584	0.959116	-1.0364	0.0772835	1.43218	1.12031	5.04458e-15	1	0.0321034
Cc029624	1.14993	-0.484122	-0.665805	0.634315	2.00541	2.9976e-15	1	0.586981
Cc029639	1.07903	-0.895569	-0.183458	1.22792	1.48282	4.41314e-15	1	0.023022
Cc029657	1.13638	-0.745613	-0.390768	1.01122	1.73378	3.77476e-15	1	0.161967
Cc029703	0.802452	-1.12029	0.317838	1.55481	0.740736	4.84335e-15	1	0.217631
Cc029747	0.817096	-1.11513	0.29804	1.54722	0.773693	5.09315e-15	1	0.195628
Cc029751	0.775937	-1.12854	0.3526	1.56699	0.682084	5.27356e-15	1	0.259356
Cc029761	0.914823	-1.0676	0.152773	1.47762	1.00597	4.69243e-15	1	0.0715847
Cc029780	1.09554	-0.863747	-0.231795	1.18189	1.54441	4.38538e-15	1	0.0433276
Cc029785	1.03256	-0.963897	-0.0686665	1.32689	1.32943	4.46865e-15	1	0.00267225
Cc029813	1.01441	-0.984938	-0.0294731	1.35741	1.27481	4.52416e-15	1	0.00453114
Cc029862	1.04311	-0.950438	-0.0926729	1.30738	1.36232	4.82947e-15	1	0.0037334
Cc029902	1.14729	-0.686764	-0.460525	0.92631	1.81001	3.55271e-15	1	0.241008
Cc029921	0.872511	-1.09127	0.218758	1.51221	0.902502	5.07233e-15	1	0.119927
Cc029940	1.13521	-0.750577	-0.38463	1.01839	1.72687	3.94129e-15	1	0.155837
Cc029941	1.09486	-0.865172	-0.229689	1.18395	1.54177	4.27436e-15	1	0.0422951
Cc029945	1.15427	-0.54994	-0.604333	0.729097	1.95193	3.33067e-15	1	0.463611
Cc029950	0.995899	-1.00405	0.00815212	1.38516	1.22132	4.95437e-15	1	0.0104918
Cc029971	0.889505	-1.08239	0.192888	1.49923	0.943467	4.76008e-15	1	0.0994141
Cc029977	1.1544	-0.599836	-0.554568	0.800985	1.90532	3.21965e-15	1	0.376773
Cc029986	1.1117	-0.826214	-0.285482	1.12763	1.61068	4.21885e-15	1	0.0743014
Cc029991	0.971935	-1.02588	0.0539468	1.41688	1.15481	4.55191e-15	1	0.0232617
Cc029995	0.975812	-1.02255	0.0467378	1.41204	1.16538	4.84335e-15	1	0.0208494
Cc030009	1.06289	-0.922205	-0.14069	1.26648	1.42682	4.44089e-15	1	0.010905
Cc030015	1.03752	-0.957696	-0.0798226	1.3179	1.34477	4.77396e-15	1	0.00295699
Cc030028	1.1536	-0.533178	-0.620423	0.704954	1.96639	3.21965e-15	1	0.494111
Cc030029	1.02971	-0.967368	-0.0623465	1.33193	1.3207	4.52416e-15	1	0.0026712
Cc030061	1.15228	-0.511406	-0.640873	0.673599	1.9843	3.21965e-15	1	0.534677
Cc030084	0.859431	-1.09757	0.238142	1.52144	0.871469	4.996e-15	1	0.136632
Cc030086	1.15465	-0.567658	-0.586989	0.754619	1.93601	3.21965e-15	1	0.432087
Cc030096	1.01079	-0.988853	-0.0219334	1.36309	1.26418	4.52416e-15	1	0.00539816
Cc030152	0.760706	-1.13268	0.371973	1.57313	0.648951	5.44009e-15	1	0.284355
Cc030208	0.892517	-1.08073	0.188217	1.49681	0.950808	5.60663e-15	1	0.0959263
Cc030213	0.965193	-1.03151	0.0663135	1.42506	1.13658	4.91968e-15	1	0.0277504
Cc030215	1.12121	-0.799713	-0.321492	1.08934	1.65383	4.16334e-15	1	0.100182
Cc030230	1.1532	-0.525655	-0.627546	0.694119	1.97269	3.44169e-15	1	0.508007
Cc030239	1.15391	-0.614014	-0.539893	0.821418	1.89105	3.4972e-15	1	0.353229
Cc030305	0.830672	-1.10995	0.279277	1.5396	0.804629	5.46785e-15	1	0.175935
Cc030321	1.1315	-0.765206	-0.366293	1.0395	1.70601	3.88578e-15	1	0.138294
Cc030332	0.907926	-1.07182	0.163899	1.4838	0.98876	4.911e-15	1	0.0788221
Cc030351	1.04479	-0.948198	-0.0965942	1.30414	1.36765	4.88498e-15	1	0.0040661
Cc030372	1.00488	-0.995047	-0.00983273	1.37208	1.24702	4.51028e-15	1	0.00713278
Cc030404	1.15277	-0.518597	-0.634174	0.683955	1.97849	3.21965e-15	1	0.521162
Cc030483	0.899554	-1.07675	0.177201	1.491	0.968055	5.05845e-15	1	0.0879594
Cc030486	1.08543	-0.883863	-0.201567	1.21098	1.5061	4.38538e-15	1	0.0298001
Cc030497	0.923377	-1.06213	0.138754	1.46966	1.02753	4.86416e-15	1	0.0629873
Cc030510	1.02527	-0.972647	-0.0526281	1.33958	1.30722	5.02376e-15	1	0.00289547
Cc030517	0.939341	-1.05124	0.111904	1.45379	1.06841	5.03417e-15	1	0.0481373
Cc030522	1.04213	-0.951726	-0.0904086	1.30925	1.35924	4.35762e-15	1	0.00356171
Cc030539	1.06515	-0.918706	-0.146439	1.26141	1.43443	4.44089e-15	1	0.012218
Cc030561	0.780151	-1.12732	0.347165	1.56519	0.691321	4.96825e-15	1	0.252569
Cc030567	0.920299	-1.06413	0.143828	1.47256	1.01974	4.94483e-15	1	0.0660319
Cc030589	1.0773	-0.898613	-0.178683	1.23233	1.47663	4.57967e-15	1	0.0213988
Cc030606	1.01543	-0.983822	-0.0316064	1.35579	1.27782	4.46865e-15	1	0.00431562
Cc030608	1.13946	-0.73169	-0.407765	0.991126	1.75276	3.83027e-15	1	0.179625
Cc030625	1.15467	-0.585167	-0.569498	0.779846	1.9196	3.21965e-15	1	0.401672
Cc030638	1.05298	-0.93688	-0.116104	1.28774	1.39401	4.63518e-15	1	0.00638876
Cc030674	1.15379	-0.537227	-0.616564	0.710785	1.96295	2.9976e-15	1	0.486684
Cc030681	1.10133	-0.851167	-0.250165	1.1637	1.56735	4.05231e-15	1	0.0529163
Cc030684	1.15356	-0.532273	-0.621283	0.703651	1.96715	3.10862e-15	1	0.495775
Cc030695	1.15292	-0.631986	-0.520933	0.847323	1.87227	3.33067e-15	1	0.324139
Cc030698	0.774235	-1.12902	0.354786	1.56771	0.678361	4.80172e-15	1	0.262114
Cc030701	1.00486	-0.995073	-0.00978246	1.37212	1.24695	4.69069e-15	1	0.00714087
Cc030706	0.769614	-1.13031	0.360694	1.56961	0.668281	5.4956e-15	1	0.269646
Cc030752	1.15406	-0.543835	-0.610229	0.720303	1.95727	3.21965e-15	1	0.474645
Cc030755	1.15377	-0.616966	-0.536806	0.825673	1.88801	3.10862e-15	1	0.348392
Cc030756	1.15045	-0.660914	-0.489539	0.88903	1.84036	3.71925e-15	1	0.279164
Cc030771	0.807074	-1.11871	0.311637	1.55248	0.751094	5.1209e-15	1	0.210603
Cc030783	1.05487	-0.934174	-0.120696	1.28382	1.40017	4.41314e-15	1	0.0070975
Cc030786	0.775103	-1.12878	0.353672	1.56734	0.680259	5.27356e-15	1	0.260706
Cc030798	0.931725	-1.05655	0.12483	1.46153	1.04879	4.54151e-15	1	0.0550219
Cc030806	1.01469	-0.984634	-0.0300554	1.35697	1.27563	4.996e-15	1	0.004471
Cc030810	1.05423	-0.935103	-0.119123	1.28516	1.39806	4.69069e-15	1	0.00684765
Cc030825	1.15268	-0.517205	-0.635475	0.68195	1.97962	2.66453e-15	1	0.523769
Cc030892	1.1123	-0.824659	-0.287636	1.12538	1.61329	3.94129e-15	1	0.0757329
Cc030901	0.997047	-1.00293	0.00587986	1.38352	1.22458	5.30132e-15	1	0.0100159
Cc030903	1.13238	-0.761846	-0.370538	1.03466	1.71086	3.71925e-15	1	0.142253
Cc030933	1.08966	-0.875706	-0.213956	1.19918	1.52189	4.55191e-15	1	0.0350079
Cc030954	0.917314	-1.06603	0.148715	1.47534	1.01223	5.33825e-15	1	0.0690366
Cc030958	1.08977	-0.87549	-0.214281	1.19887	1.5223	4.44089e-15	1	0.0351509
Cc030964	1.15423	-0.605777	-0.548449	0.809547	1.8994	3.44169e-15	1	0.366845
Cc030984	1.06273	-0.922457	-0.140273	1.26685	1.42627	4.80172e-15	1	0.0108138
Cc030994	0.988274	-1.01133	0.0230541	1.39573	1.19984	4.44089e-15	1	0.0139822
Cc031009	0.793188	-1.12333	0.330139	1.55929	0.720098	5.27356e-15	1	0.231941
Cc031028	0.907601	-1.07202	0.164418	1.48408	0.987953	5.1955e-15	1	0.0791692
Cc031053	0.926601	-1.06001	0.133406	1.46656	1.03571	5.1608e-15	1	0.0598604
Cc031075	1.13986	-0.729767	-0.410087	0.988351	1.75534	3.83027e-15	1	0.182116
Cc031100	0.778527	-1.12779	0.349263	1.56589	0.687758	4.71845e-15	1	0.255177
Cc031126	1.11044	-0.829443	-0.280993	1.1323	1.60523	4.38538e-15	1	0.0713652
Cc031132	0.839463	-1.10637	0.26691	1.53434	0.824867	5.44009e-15	1	0.163562
Cc031139	0.777071	-1.12821	0.35114	1.56651	0.684567	5.13478e-15	1	0.257523
Cc031150	0.798949	-1.12146	0.322508	1.55654	0.732915	5.1209e-15	1	0.223006
Cc031153	1.15018	-0.486696	-0.663485	0.638021	2.00348	2.77556e-15	1	0.581977
Cc031209	0.781369	-1.12696	0.345588	1.56465	0.693996	5.02376e-15	1	0.250618
Cc031212	1.06984	-0.911199	-0.158637	1.25055	1.45049	4.7462e-15	1	0.0153278
Cc031329	0.770046	-1.13019	0.360142	1.56944	0.669223	5.41234e-15	1	0.268938
Cc031350	0.805208	-1.11935	0.314145	1.55343	0.746908	4.59355e-15	1	0.21343
Cc031355	1.04059	-0.953739	-0.0868562	1.31217	1.35439	4.63518e-15	1	0.00332242
Cc031387	0.998927	-1.00107	0.00214274	1.38083	1.22993	4.85723e-15	1	0.00926556
Cc031405	0.992807	-1.00704	0.0142331	1.3895	1.21258	4.66294e-15	1	0.0118387
Cc031422	0.760669	-1.13269	0.37202	1.57315	0.648871	5.21805e-15	1	0.284417
Cc031428	1.15407	-0.543951	-0.610118	0.72047	1.95717	2.88658e-15	1	0.474435
Cc031446	0.832143	-1.10936	0.277221	1.53873	0.808003	5.20417e-15	1	0.173844
Cc031447	1.0217	-0.976782	-0.0449214	1.34558	1.29648	4.38538e-15	1	0.00326772
Cc031462	1.00042	-0.999575	-0.000850363	1.37866	1.23421	4.96825e-15	1	0.0086937
Cc031472	1.12936	-0.773033	-0.356326	1.05081	1.69455	3.83027e-15	1	0.129237
Cc031477	1.06687	-0.915978	-0.150894	1.25746	1.44031	4.38538e-15	1	0.0133026
Cc031480	0.780902	-1.12709	0.346193	1.56486	0.69297	5.57887e-15	1	0.251365
Cc031483	0.942103	-1.04927	0.107163	1.45091	1.07557	4.85029e-15	1	0.0457351
Cc031527	0.849783	-1.10194	0.252163	1.52785	0.848838	5.16254e-15	1	0.149436
Cc031562	1.06872	-0.91302	-0.155695	1.25318	1.44663	4.32987e-15	1	0.0145374
Cc031570	1.0844	-0.885788	-0.198616	1.21377	1.50233	4.71845e-15	1	0.0286281
Cc031584	1.11017	-0.830114	-0.280057	1.13326	1.60409	4.10782e-15	1	0.0707613
Cc031610	1.12277	-0.794915	-0.327858	1.08241	1.66135	4.27436e-15	1	0.105193
Cc031630	1.14421	-0.706573	-0.43764	0.954885	1.78549	3.44169e-15	1	0.213141
Cc031662	0.836514	-1.10759	0.271079	1.53613	0.818059	5.10703e-15	1	0.167679
Cc031683	0.935025	-1.05428	0.119255	1.45821	1.05727	4.64212e-15	1	0.0519926
Cc031711	1.15175	-0.5044	-0.647347	0.663511	1.98986	3.10862e-15	1	0.547953
Cc031722	1.15431	-0.603306	-0.551	0.805985	1.90187	3.4972e-15	1	0.370964
Cc031751	0.952233	-1.04175	0.0895151	1.43996	1.10208	4.75314e-15	1	0.0373693
Cc031765	1.10543	-0.841709	-0.263721	1.15002	1.5841	4.32987e-15	1	0.0606624
Cc031784	1.02717	-0.970419	-0.056746	1.33635	1.31294	4.96825e-15	1	0.00276704
Cc031807	1.12918	-0.77367	-0.35551	1.05173	1.69361	4.32987e-15	1	0.12851
Cc031830	0.979238	-1.01954	0.0403054	1.40767	1.17478	4.94049e-15	1	0.0188239
Cc031843	1.14612	-0.69473	-0.451392	0.937799	1.80028	3.83027e-15	1	0.229655
Cc031844	0.765065	-1.13154	0.366471	1.57144	0.658393	5.05151e-15	1	0.277127
Cc031845	1.13712	-0.7424	-0.394719	1.00658	1.73822	3.88578e-15	1	0.165982
Cc031847	1.10541	-0.841765	-0.263642	1.1501	1.584	3.9968e-15	1	0.0606155
Cc031866	1.10712	-0.83766	-0.269461	1.14417	1.59115	4.10782e-15	1	0.0641151
Cc031913	0.971639	-1.02613	0.054493	1.41725	1.154	5.13478e-15	1	0.0234506
Cc031929	1.15292	-0.520923	-0.631995	0.687305	1.97659	2.9976e-15	1	0.516814
Cc031945	0.882779	-1.086	0.203223	1.50451	0.927163	5.50948e-15	1	0.107366
Cc031949	0.784891	-1.1259	0.341012	1.5631	0.701749	5.07927e-15	1	0.245003
Cc031981	1.12293	-0.794423	-0.328509	1.0817	1.66212	4.16334e-15	1	0.105713
Cc031984	0.914293	-1.06793	0.153633	1.47811	1.00465	4.47819e-15	1	0.0721309
Cc032009	1.10467	-0.843502	-0.261169	1.15261	1.58096	4.16334e-15	1	0.05916
Cc032011	1.12879	-0.775038	-0.353755	1.0537	1.69158	4.10782e-15	1	0.126955
Cc032059	0.907176	-1.07228	0.165099	1.48445	0.986896	4.94743e-15	1	0.0796253
Cc032068	0.940665	-1.0503	0.109634	1.45241	1.07183	5.21111e-15	1	0.0469793
Cc032118	1.11185	-0.825818	-0.286032	1.12706	1.61135	4.10782e-15	1	0.0746655
Cc032133	0.867091	-1.09394	0.226844	1.51611	0.889592	5.04458e-15	1	0.126756
Cc032159	1.09191	-0.871223	-0.220687	1.1927	1.53042	4.27436e-15	1	0.038033
Cc032194	0.907051	-1.07235	0.165299	1.48456	0.986587	4.89712e-15	1	0.0797589
Cc032195	1.11083	-0.828434	-0.282398	1.13084	1.60694	4.32987e-15	1	0.0722772
Cc032196	1.0786	-0.89632	-0.182283	1.22901	1.4813	4.77396e-15	1	0.0226163
Cc032228	1.03805	-0.957023	-0.081024	1.31693	1.34641	4.66294e-15	1	0.00300922
Cc032268	0.959933	-1.03575	0.0758176	1.43124	1.12249	4.73927e-15	1	0.0315015
Cc032300	0.927239	-1.05958	0.132343	1.46594	1.03734	4.76875e-15	1	0.0592489
Cc032301	1.15286	-0.632812	-0.520052	0.848513	1.87139	3.38618e-15	1	0.322824
Cc032319	0.871971	-1.09154	0.219567	1.5126	0.901213	5.14866e-15	1	0.120601
Cc032321	1.15279	-0.633938	-0.518849	0.850136	1.87018	3.27516e-15	1	0.321032
Cc032331	1.13789	-0.738963	-0.398926	1.00162	1.74293	4.05231e-15	1	0.170316
Cc032338	1.07235	-0.907044	-0.165311	1.24453	1.45923	4.41314e-15	1	0.017216
Cc032376	1.09504	-0.864806	-0.23023	1.18342	1.54245	4.10782e-15	1	0.0425591
Cc032378	1.01295	-0.986524	-0.0264286	1.35971	1.27052	4.52416e-15	1	0.00486147
Cc032398	1.0657	-0.917836	-0.147864	1.26015	1.43631	4.96825e-15	1	0.0125585
Cc032443	0.890591	-1.0818	0.191208	1.49836	0.94611	4.99253e-15	1	0.0981519
Cc032444	0.953506	-1.04077	0.0872674	1.43854	1.10544	4.44089e-15	1	0.0363689
Cc032447	1.12698	-0.781276	-0.345708	1.06271	1.68225	3.9968e-15	1	0.119955
Cc032497	1.14972	-0.667637	-0.482084	0.898724	1.83264	3.94129e-15	1	0.269053
Cc032552	1.11357	-0.821297	-0.292276	1.12052	1.61891	4.44089e-15	1	0.0788664
Cc032569	0.865381	-1.09476	0.22938	1.51732	0.885533	4.84335e-15	1	0.128938
Cc032571	1.01023	-0.989441	-0.0207932	1.36395	1.26256	4.78784e-15	1	0.00554356
Cc032574	1.0591	-0.927963	-0.131135	1.27482	1.41413	4.19109e-15	1	0.00893868
Cc032591	1.03258	-0.96388	-0.0686972	1.32687	1.32947	4.30211e-15	1	0.00267253
Cc032597	1.15353	-0.531775	-0.621756	0.702933	1.96757	2.9976e-15	1	0.496693
Cc032636	1.04646	-0.945945	-0.100517	1.30087	1.37298	4.55191e-15	1	0.00444379
Cc032671	1.1406	-0.726104	-0.414496	0.983065	1.76021	3.16414e-15	1	0.186898
Cc032683	1.04377	-0.949561	-0.0942094	1.30611	1.36441	4.71845e-15	1	0.00385842
Cc032812	1.11602	-0.814672	-0.301347	1.11095	1.62982	4.16334e-15	1	0.0851904
Cc032835	1.11931	-0.80533	-0.313983	1.09745	1.64492	3.9968e-15	1	0.0944402
Cc032848	1.01682	-0.98229	-0.0345264	1.35357	1.28192	4.80172e-15	1	0.00404195
Cc032888	1.15452	-0.594838	-0.559685	0.793782	1.91024	3.55271e-15	1	0.385197
Cc032900	1.01717	-0.981898	-0.035271	1.353	1.28296	4.05231e-15	1	0.0039761
Cc032902	1.13414	-0.754925	-0.379219	1.02466	1.72074	4.10782e-15	1	0.150541
Cc032906	0.988046	-1.01154	0.0234932	1.39604	1.19921	4.98213e-15	1	0.0140948
Cc032991	1.05658	-0.931683	-0.124899	1.28021	1.4058	4.7462e-15	1	0.00780027
Cc033007	1.14722	-0.687222	-0.460002	0.92697	1.80945	3.55271e-15	1	0.240349
Cc033013	0.83754	-1.10717	0.26963	1.53551	0.820426	4.81559e-15	1	0.166242
Cc033019	0.93222	-1.05621	0.123995	1.46103	1.05006	4.72886e-15	1	0.0545628
Cc033026	1.07429	-0.903787	-0.170503	1.23982	1.466	4.32987e-15	1	0.0187766
Cc033034	1.14667	-0.691037	-0.455637	0.932473	1.80481	3.77476e-15	1	0.234894
Cc033077	1.15321	-0.627427	-0.525782	0.84075	1.87711	3.27516e-15	1	0.331438
Cc033121	1.06897	-0.912613	-0.156354	1.25259	1.44749	4.2466e-15	1	0.0147122
Cc033136	1.15193	-0.645253	-0.506672	0.866449	1.8579	3.4972e-15	1	0.303224
Cc033165	1.02616	-0.971603	-0.0545609	1.33807	1.3099	4.60743e-15	1	0.00282908
Cc033238	1.06707	-0.915658	-0.151415	1.257	1.44099	4.71845e-15	1	0.0134332
Cc033246	0.929037	-1.05838	0.12934	1.46418	1.04192	4.77916e-15	1	0.0575398
Cc033262	1.11137	-0.827056	-0.284314	1.12885	1.60927	4.55191e-15	1	0.0735315
Cc033324	0.831992	-1.10942	0.277431	1.53882	0.807658	5.1209e-15	1	0.174057
Cc033406	1.13277	-0.760355	-0.372415	1.0325	1.71301	3.77476e-15	1	0.144023
Cc033407	0.940187	-1.05064	0.110454	1.45291	1.0706	5.05845e-15	1	0.0473959
Cc033432	1.01298	-0.986492	-0.0264904	1.35967	1.27061	4.91274e-15	1	0.0048545
Cc033449	0.981428	-1.01759	0.0361628	1.40483	1.18082	4.71845e-15	1	0.0175828
Cc033459	1.0954	-0.864038	-0.231365	1.18231	1.54387	4.10782e-15	1	0.0431159
Cc033460	0.858861	-1.09784	0.238977	1.52183	0.870125	5.20417e-15	1	0.137378
Cc033463	0.961156	-1.03478	0.0736196	1.42982	1.12576	4.57967e-15	1	0.0306106
Cc033464	1.02844	-0.968894	-0.0595497	1.33414	1.31683	4.82947e-15	1	0.0027077
Cc033470	1.09601	-0.862754	-0.23326	1.18045	1.54625	4.55191e-15	1	0.044054
Cc033499	1.11937	-0.805152	-0.314221	1.0972	1.64521	4.21885e-15	1	0.0946196
Cc033509	0.887594	-1.08343	0.195837	1.50075	0.938823	5.02376e-15	1	0.101651
Cc033537	1.15466	-0.585586	-0.569075	0.78045	1.9192	3.21965e-15	1	0.400954
Cc033586	0.961095	-1.03482	0.0737291	1.42989	1.12559	5.14172e-15	1	0.0306547
Cc033587	0.881852	-1.08649	0.204637	1.50522	0.924926	5.37764e-15	1	0.108479
Cc033617	1.02631	-0.971429	-0.0548814	1.33781	1.31035	4.91274e-15	1	0.00281911
Cc033645	1.14597	-0.695739	-0.450229	0.939255	1.79904	4.16334e-15	1	0.228231
Cc033696	1.15025	-0.662807	-0.487446	0.89176	1.8382	3.44169e-15	1	0.276304
Cc033702	1.07539	-0.901916	-0.173471	1.23711	1.46986	4.32987e-15	1	0.0197048
Cc033712	0.968535	-1.02874	0.0602091	1.42104	1.14559	5.02376e-15	1	0.0254793
Cc033779	1.01573	-0.983486	-0.0322477	1.3553	1.27872	4.996e-15	1	0.0042534
Cc033803	0.928041	-1.05905	0.131005	1.46516	1.03938	5.23193e-15	1	0.0584844
Cc033809	0.990247	-1.00948	0.0192288	1.39304	1.20537	4.4964e-15	1	0.0130251
Cc033819	0.822609	-1.11308	0.290469	1.54419	0.78621	5.4956e-15	1	0.187547
Cc033829	1.1547	-0.57512	-0.579578	0.76537	1.9291	2.77556e-15	1	0.419033
Cc033864	0.946796	-1.04583	0.099038	1.44591	1.0878	5.13478e-15	1	0.0417707
Cc033876	1.0014	-0.998591	-0.00281294	1.37723	1.23702	4.7462e-15	1	0.00833277
Cc033879	1.09528	-0.864293	-0.230989	1.18268	1.5434	4.16334e-15	1	0.042931
Cc033916	1.11621	-0.814144	-0.302066	1.11019	1.63069	3.88578e-15	1	0.0857029
Cc033981	0.928431	-1.05879	0.130354	1.46478	1.04038	5.18335e-15	1	0.0581139
Cc033986	0.825322	-1.11204	0.286719	1.54267	0.792393	4.73233e-15	1	0.183612
Cc033989	1.07502	-0.902534	-0.172492	1.238	1.46859	4.85723e-15	1	0.0193957
Cc033993	0.87669	-1.08916	0.212471	1.50913	0.912506	5.04458e-15	1	0.114755
Cc034002	0.81034	-1.11757	0.307229	1.5508	0.758437	5.07927e-15	1	0.205683
Cc034003	1.02814	-0.969261	-0.0588769	1.33467	1.31589	4.71845e-15	1	0.00271987
Cc034020	1.1508	-0.493274	-0.657526	0.647492	1.99849	2.55351e-15	1	0.569257
Cc034021	0.994958	-1.00497	0.010009	1.38649	1.21865	4.98213e-15	1	0.0108917
Cc034024	1.10796	-0.835622	-0.272336	1.14122	1.59467	3.9968e-15	1	0.0658833
Cc034034	0.813468	-1.11645	0.302986	1.54916	0.765489	4.95437e-15	1	0.201007
Cc034054	1.04807	-0.943752	-0.104318	1.29769	1.37812	4.80172e-15	1	0.00485261
Cc034073	0.974208	-1.02394	0.0497289	1.41405	1.161	4.71845e-15	1	0.021832
Cc034087	1.06878	-0.912916	-0.155864	1.25303	1.44685	4.46865e-15	1	0.0145821
Cc034161	1.14881	-0.6753	-0.473508	0.909775	1.82369	3.88578e-15	1	0.257685
Cc034174	0.858916	-1.09781	0.238897	1.52179	0.870255	4.84335e-15	1	0.137306
Cc034175	1.06238	-0.922991	-0.139393	1.26762	1.4251	4.69069e-15	1	0.0106223
Cc034177	0.926594	-1.06001	0.133416	1.46656	1.0357	4.91794e-15	1	0.0598666
Cc034214	1.13468	-0.752768	-0.381907	1.02155	1.72379	4.10782e-15	1	0.153159
Cc034227	0.830779	-1.10991	0.279128	1.53953	0.804874	5.27356e-15	1	0.175782
Cc034245	1.14976	-0.482452	-0.667306	0.631911	2.00666	2.66453e-15	1	0.590233
Cc034250	1.04209	-0.95179	-0.0902961	1.30934	1.35908	4.41314e-15	1	0.00355356
Cc034253	1.06043	-0.925964	-0.134466	1.27192	1.41856	4.41314e-15	1	0.0095936
Cc034256	0.983441	-1.01578	0.0323347	1.40219	1.18639	4.94049e-15	1	0.01648
Cc034265	0.912852	-1.06882	0.155968	1.47941	1.00104	5.04631e-15	1	0.0736257
Cc034273	0.764105	-1.13179	0.367686	1.57181	0.656312	5.21805e-15	1	0.278713
Cc034276	0.803727	-1.11986	0.316132	1.55418	0.743588	5.03764e-15	1	0.215685
Cc034291	1.15464	-0.56701	-0.587629	0.753687	1.9366	2.88658e-15	1	0.433225
Cc034306	0.884109	-1.0853	0.20119	1.50348	0.930377	5.41234e-15	1	0.105776
Cc034339	1.09308	-0.868846	-0.224234	1.18926	1.5349	4.21885e-15	1	0.0396829
Cc034354	1.15049	-0.660572	-0.489918	0.888536	1.84075	3.27516e-15	1	0.279683
Cc034355	1.15464	-0.56707	-0.58757	0.753772	1.93655	3.44169e-15	1	0.433121
Cc034375	0.899004	-1.07707	0.178068	1.49146	0.966702	5.64826e-15	1	0.0885728
Cc034377	0.772771	-1.12943	0.356662	1.56832	0.675164	4.88498e-15	1	0.264493
Cc034383	0.991621	-1.00817	0.0165524	1.39115	1.20923	4.46865e-15	1	0.0123805
Cc034394	1.0233	-0.974952	-0.0483428	1.34292	1.30125	4.82947e-15	1	0.00308125
Cc034416	1.14551	-0.698679	-0.44683	0.943496	1.7954	3.66374e-15	1	0.2241
Cc034434	0.860547	-1.09705	0.236505	1.52068	0.874101	4.94049e-15	1	0.135177
Cc034463	1.10397	-0.845135	-0.258835	1.15498	1.57808	4.27436e-15	1	0.0578045
Cc034483	1.0032	-0.996772	-0.00642492	1.37459	1.24217	4.77396e-15	1	0.00769756
Cc034510	1.05146	-0.939045	-0.11241	1.29087	1.38904	4.55191e-15	1	0.00586358
[truncated: 14,520 more rows]
