# Supplementary material for: Investigating Host and Parasitic Plant Interaction by Tissue-Specific Gene Analyses on Tomato and Cuscuta campestris Interface at Three Haustorial Developmental Stages
Source: Front Plant Sci. 2022 Feb 10;12:764843. doi: 10.3389/fpls.2021.764843 (PMC8866705; doi:10.3389/fpls.2021.764843)
Supplement: Supplementary file 9 [file Table_2.XLSX]

## Sheet: SOM5_ID_ex_0.97(1) default node
Supplemental Table S2. The gene list of SOM5 GCN modules from C. campestris haustorial tissue LCM RNA-Seq data.
Gene_ID	Module_ID	TAIR_gene_description	TAIR_gene_name	TAIR_ID_hit	Betweenness	Degree
Cc011620	1	3-ketoacyl-CoA synthase 1	KCS1	AT1G01120.1	0.00633698	8
Cc035223	1	TRICHOME BIREFRINGENCE-LIKE 25	TBL25	AT1G01430.1	0	1
Cc012336	1	Sec14p-like phosphatidylinositol transfer family protein		AT1G01630.1	0.0140849	11
Cc022051	1	NAC (No Apical Meristem) domain transcriptional regulator superfamily protein	ATAF1,ANAC002	AT1G01720.1	0.0226335	11
Cc027513	1	Fatty acid hydroxylase superfamily	CER1	AT1G02205.2	0.0023445	4
Cc000795	1	Fatty acid hydroxylase superfamily	CER1	AT1G02205.3	0.00468704	8
Cc005195	1	Eukaryotic aspartyl protease family protein		AT1G03220.1	0.000757394	8
Cc014725	1	uridine-ribohydrolase 2	URH2	AT1G05620.1	0.000979851	10
Cc047628	1	Uridine diphosphate glycosyltransferase 74E2	UGT74E2	AT1G05680.1	0.000645051	3
Cc016645	1	basic helix-loop-helix (bHLH) DNA-binding superfamily protein	EMB1444	AT1G06150.1	0.000684436	2
Cc037822	1	acyl-CoA oxidase 3	ACX3,ATACX3	AT1G06290.1	0.000249419	4
Cc010768	1	trehalose-phosphatase/synthase 7	ATTPS7,TPS7,ATTPSA	AT1G06410.1	0.00905231	18
Cc041825	1	trehalose-phosphatase/synthase 7	ATTPS7,TPS7,ATTPSA	AT1G06410.1	0.00439403	14
Cc001907	1	glycerol-3-phosphate acyltransferase 1	ATGPAT1,GPAT1	AT1G06520.1	0	1
Cc001026	1	Leucine-rich repeat protein kinase family protein		AT1G06840.1	0.00181956	4
Cc039838	1	Ribosomal L18p/L5e family protein		AT1G08845.2	9.10961e-06	2
Cc013723	1	glycoside hydrolase family 2 protein		AT1G09010.1	0.0069755	13
Cc013503	1	Kinase interacting (KIP1-like) family protein		AT1G09720.1	0.00286951	4
Cc033533	1	Leucine-rich receptor-like protein kinase family protein	LRRXI-23,RLK7	AT1G09970.1	0.00219636	3
Cc023775	1	mitogen-activated protein kinase 1	ATMPK1,MPK1	AT1G10210.2	0.000325497	3
Cc011500	1	Glutathione S-transferase family protein	GST30,ATGSTU17,GST30B,ERD9	AT1G10370.1	0.00572039	22
Cc026567	1	SIN3-like 6	SNL6	AT1G10450.1	0.00373132	9
Cc039222	1	Pyruvate phosphate dikinase, PEP/pyruvate binding domain	SEX1,SOP1,SOP,GWD1,GWD	AT1G10760.1	0.0217441	14
Cc039214	1	Pyruvate phosphate dikinase, PEP/pyruvate binding domain	SEX1,SOP1,SOP,GWD1,GWD	AT1G10760.1	0.0381841	13
Cc007055	1	PLAC8 family protein		AT1G11380.1	0	1
Cc002836	1	S-locus lectin protein kinase family protein		AT1G11410.1	0.000669616	2
Cc003549	1	FAD-binding Berberine family protein		AT1G11770.1	0.00396911	16
Cc021626	1	ATP binding;nucleic acid binding;helicases		AT1G12700.1	0	1
Cc009084	1	Homeodomain-like superfamily protein	GT-1	AT1G13450.1	0.000868175	5
Cc032546	1	F-box/RNI-like superfamily protein		AT1G13570.1	8.45465e-05	3
Cc031689	1	6-phosphogluconolactonase 1	PGL1	AT1G13700.1	0	2
Cc009938	1	pleiotropic drug resistance 12	PDR12,ATPDR12,ABCG40,ATABCG40	AT1G15520.1	0.0113457	17
Cc008452	1	pleiotropic drug resistance 12	PDR12,ATPDR12,ABCG40,ATABCG40	AT1G15520.1	0.00175544	14
Cc009936	1	pleiotropic drug resistance 12	PDR12,ATPDR12,ABCG40,ATABCG40	AT1G15520.1	0.000669616	3
Cc023941	1	pleiotropic drug resistance 12	PDR12,ATPDR12,ABCG40,ATABCG40	AT1G15520.1	0	1
Cc027961	1	prephenate dehydrogenase family protein		AT1G15710.1	0	2
Cc018667	1	ARIA-interacting double AP2 domain protein	ADAP	AT1G16060.1	0.00188183	10
Cc046548	1	Wall-associated kinase family protein		AT1G16260.2	0.000673081	11
Cc037476	1	Protein kinase superfamily protein		AT1G16670.1	0.00271216	10
Cc034122	1	glutathione S-transferase TAU 25	ATGSTU25,GSTU25	AT1G17180.1	0.00110912	12
Cc020728	1	lipoxygenase 3	LOX3	AT1G17420.1	0.000659206	7
Cc014732	1	white-brown complex homolog protein 11	WBC11,ABCG11,DSO,COF1,ATWBC11	AT1G17840.1	0.0107606	9
Cc017198	1	Major facilitator superfamily protein		AT1G18010.1	0.0251017	11
Cc011916	1	DNA repair metallo-beta-lactamase family protein		AT1G19025.1	0	1
Cc000198	1	NAD(P)-binding Rossmann-fold superfamily protein		AT1G19690.1	0.0049685	12
Cc016070	1	phytochrome-associated protein phosphatase type 2C	PAPP2C	AT1G22280.3	0.00478729	32
Cc033329	1	aldehyde dehydrogenase 2B7	ALDH2B7,ALDH2B	AT1G23800.1	0.00297478	9
Cc008194	1	EF hand calcium-binding protein family		AT1G24620.1	0	1
Cc027619	1	ENTH/VHS/GAT family protein		AT1G25240.1	0	1
Cc024269	1	Galactose oxidase/kelch repeat superfamily protein		AT1G27340.1	0.00334908	9
Cc010144	1	squamosa promoter-like 11	SPL11	AT1G27360.4	0.000269735	4
Cc025719	1	Nucleotide-diphospho-sugar transferases superfamily protein	IRX9-L,I9H	AT1G27600.2	0.00037471	8
Cc017716	1	ADPGLC-PPase large subunit	APL2	AT1G27680.1	0.000175409	5
Cc021911	1	Syntaxin/t-SNARE family protein		AT1G27700.1	0	1
Cc010141	1	dihydrosphingosine phosphate lyase	DPL1,ATDPL1	AT1G27980.1	0.000322443	9
Cc033164	1	purine permease 3	ATPUP3,PUP3	AT1G28220.1	0	1
Cc041816	1	plant U-box 17	PUB17,ATPUB17	AT1G29340.1	0.000669616	2
Cc020421	1	SAUR-like auxin-responsive protein family		AT1G29430.1	0.00108401	10
Cc012655	1	alpha-mannosidase 3	MNS3	AT1G30000.1	0.00251629	9
Cc001952	1	gibberellin 2-oxidase	ATGA2OX2,GA2OX2	AT1G30040.1	0.00418347	15
Cc012901	1	Actin-like ATPase superfamily protein		AT1G30540.1	0.00179711	12
Cc009924	1	hercules receptor kinase 2	HERK2	AT1G30570.1	0.00133865	3
Cc044231	1	alpha/beta-Hydrolases superfamily protein		AT1G32190.1	1.48369e-06	2
Cc012752	1	plastidial pyruvate kinase 3	PKp3	AT1G32440.1	0.0010633	3
Cc044892	1	PLATZ transcription factor family protein		AT1G32700.1	0.000995129	7
Cc045529	1	GroES-like zinc-binding dehydrogenase family protein		AT1G32780.1	0.00189094	4
Cc043983	1	serine carboxypeptidase-like 18	scpl18	AT1G33540.1	0.00903272	15
Cc019584	1	alpha/beta-Hydrolases superfamily protein		AT1G34340.1	0.00202204	6
Cc033368	1	calcium-dependent protein kinase 2	ATCDPK2,CPK11,ATCPK11,CDPK2	AT1G35670.1	2.70752e-05	2
Cc033546	1	Pyridoxal phosphate (PLP)-dependent transferases superfamily protein	emb1075	AT1G43710.1	0.00096471	4
Cc027719	1	purine permease 11	ATPUP11,PUP11	AT1G44750.2	0	1
Cc027718	1	purine permease 11	ATPUP11,PUP11	AT1G44750.3	0.00310444	23
Cc021715	1	winged-helix DNA-binding transcription factor family protein	E2FC,ATE2F2,ATE2FC	AT1G47870.1	0.00448412	20
Cc024749	1	receptor like protein 7	AtRLP7,RLP7	AT1G47890.1	0	1
Cc023846	1	pfkB-like carbohydrate kinase family protein		AT1G49350.1	0.000787128	7
Cc001733	1	pfkB-like carbohydrate kinase family protein		AT1G49350.1	8.52031e-05	3
Cc009661	1	Uncharacterised protein family (UPF0497)		AT1G49405.1	0.00502173	3
Cc009659	1	Transducin/WD40 repeat-like superfamily protein		AT1G49450.1	0.00244737	11
Cc009588	1	RING/U-box superfamily protein		AT1G49850.1	0	3
Cc002359	1	NAD(P)-binding Rossmann-fold superfamily protein		AT1G51410.1	0.00227288	3
Cc021879	1	alpha-mannosidase 1	MNS1,MANIB	AT1G51590.1	0.00322218	12
Cc023477	1	IAA-leucine resistant (ILR)-like gene 5	ILL5	AT1G51780.1	0	1
Cc038023	1	Sec14p-like phosphatidylinositol transfer family protein		AT1G55840.1	0.000774385	6
Cc016130	1	Protein of unknown function, DUF538	SVB	AT1G56580.1	0.0029207	9
Cc004561	1	Peptidase C15, pyroglutamyl peptidase I-like		AT1G56700.2	0.0123319	38
Cc007136	1	FAD/NAD(P)-binding oxidoreductase family protein		AT1G57770.1	0	2
Cc001649	1	Glutamyl-tRNA reductase family protein	HEMA1	AT1G58290.1	0.00268758	14
Cc013989	1	FAD/NAD(P)-binding oxidoreductase family protein	XF1,SQE1	AT1G58440.1	0	1
Cc007125	1	auxin response factor 1	ARF1	AT1G59750.3	0.00283193	8
Cc021458	1	NAD(P)-linked oxidoreductase superfamily protein		AT1G60690.1	0	1
Cc022065	1	SNF1-related protein kinase 2.10	SNRK2-10,SNRK2.10,SRK2B	AT1G60940.2	0	1
Cc006643	1	Protein of unknown function (DUF761)		AT1G61260.1	0.00137445	5
Cc007032	1	Protein of unknown function (DUF761)		AT1G61260.1	0.00177445	4
Cc006635	1	F-box family protein		AT1G61340.1	0.00222456	8
Cc006597	1	beta glucosidase 46	BGLU46	AT1G61820.1	8.25295e-05	6
Cc011998	1	WRKY family transcription factor	WRKY6,ATWRKY6	AT1G62300.1	2.55867e-06	2
Cc026859	1	Protein kinase protein with tetratricopeptide repeat domain		AT1G63500.1	0	1
Cc038786	1	Integrase-type DNA-binding superfamily protein		AT1G64380.1	0.000117346	4
Cc018419	1	Polyketide cyclase/dehydrase and lipid transport superfamily protein	CP5	AT1G64720.1	0.00515651	21
Cc013324	1	Polyketide cyclase/dehydrase and lipid transport superfamily protein	CP5	AT1G64720.1	0.00708401	19
Cc027283	1	Calcium-binding EF hand family protein		AT1G64850.1	0.00300149	9
Cc029797	1	expansin B2	ATEXPB2,EXPB2,ATHEXPBETA1.4	AT1G65680.1	0.000135394	4
Cc010403	1	pleiotropic drug resistance 11	PDR11,ATPDR11	AT1G66950.1	0.000243186	8
Cc027401	1	annexin 5	ANNAT5,ANN5	AT1G68090.1	0.00269381	7
Cc031414	1	Protein of unknown function (DUF1644)		AT1G68140.2	6.12887e-05	2
Cc017580	1	ATPase E1-E2 type family protein / haloacid dehalogenase-like hydrolase family protein		AT1G68710.1	0.000787798	5
Cc019862	1	Wall-associated kinase family protein		AT1G69730.1	1.03933e-06	4
Cc015288	1	Wall-associated kinase family protein		AT1G69730.1	0.000626196	3
Cc026592	1	alpha-amylase-like 3	ATAMY3,AMY3	AT1G69830.1	0.0031526	19
Cc021634	1	nitrate transporter 1.7	NRT1.7	AT1G69870.1	0.00380763	12
Cc045885	1	receptor serine/threonine kinase, putative		AT1G70250.1	0.00128644	4
Cc044994	1	TPX2 (targeting protein for Xklp2) protein family		AT1G70950.1	0.000343972	6
Cc036800	1	choline kinase 1	ATCK1,CK,CK1	AT1G71697.1	0.00335375	23
Cc032493	1	unknown protein; CONTAINS InterPro DOMAIN/s: Protein of unknown function DUF1308 (InterPro:IPR010733); Has 162 Blast hits to 160 proteins in 67 species: Archae - 0; Bacteria - 2; Metazoa - 120; Fungi - 0; Plants - 34; Viruses - 0; Other Eukaryotes - 6 (source: NCBI BLink).		AT1G73380.1	0.00135237	5
Cc032167	1	Protein kinase superfamily protein		AT1G74330.2	0.0192108	5
Cc021269	1	myb domain protein 31	ATY13,ATMYB31,MYB31	AT1G74650.1	0	2
Cc011605	1	calcium-dependent protein kinase 30	CPK30,CDPK1A,ATCPK30	AT1G74740.1	0.000419973	9
Cc021772	1	bifunctional nuclease in basal defense response 1	ATBBD1,BBD1	AT1G75380.3	2.09645e-05	2
Cc044329	1	Transcription initiation factor IIF, beta subunit		AT1G75510.1	0.000605258	3
Cc035124	1	GAST1 protein homolog 1	GASA1	AT1G75750.1	0	1
Cc041899	1	unknown protein; INVOLVED IN: biological_process unknown; LOCATED IN: endomembrane system; EXPRESSED IN: 6 plant structures; EXPRESSED DURING: 4 anthesis, petal differentiation and expansion stage; Has 74 Blast hits to 74 proteins in 16 species: Archae - 0; Bacteria - 0; Metazoa - 1; Fungi - 0; Plants - 69; Viruses - 0; Other Eukaryotes - 4 (source: NCBI BLink).		AT1G76250.1	0.00948615	25
Cc021560	1	sugar transporter 14	STP14	AT1G77210.2	0.00012692	6
Cc040822	1	unknown protein; FUNCTIONS IN: molecular_function unknown; INVOLVED IN: biological_process unknown; LOCATED IN: endomembrane system; EXPRESSED IN: 23 plant structures; EXPRESSED DURING: 13 growth stages; CONTAINS InterPro DOMAIN/s: Protein of unknown function KRTCAP2 (InterPro:IPR018614); Has 35333 Blast hits to 34131 proteins in 2444 species: Archae - 798; Bacteria - 22429; Metazoa - 974; Fungi …		AT1G77350.2	0.00150084	8
Cc020911	1	glutathione S-transferase TAU 19	ATGSTU19,GST8,GSTU19	AT1G78380.1	0.0014991	8
Cc021090	1	Protein of unknown function DUF92, transmembrane		AT1G78620.1	0.00212244	4
Cc010488	1	Phospholipid/glycerol acyltransferase family protein		AT1G78690.1	4.31872e-06	3
Cc038681	1	Enhancer of polycomb-like transcription factor protein		AT1G79020.1	5.91464e-05	2
Cc018665	1	unknown protein; BEST Arabidopsis thaliana protein match is: unknown protein (TAIR:AT1G16170.1); Has 30201 Blast hits to 17322 proteins in 780 species: Archae - 12; Bacteria - 1396; Metazoa - 17338; Fungi - 3422; Plants - 5037; Viruses - 0; Other Eukaryotes - 2996 (source: NCBI BLink).		AT1G79660.1	0.00292078	7
Cc013017	1	Actin-like ATPase superfamily protein	NHO1,GLI1	AT1G80460.1	0.00152685	5
Cc045322	1	Actin-like ATPase superfamily protein	NHO1,GLI1	AT1G80460.1	0.000233339	3
Cc018674	1	Chaperone DnaJ-domain superfamily protein	J8	AT1G80920.1	5.88999e-05	3
Cc007898	1	low-molecular-weight cysteine-rich 68	PDF2.3,LCR68	AT2G02130.1	0.000669616	2
Cc029903	1	RNA-directed DNA polymerase (reverse transcriptase)-related family protein		AT2G02520.1	0.00152988	4
Cc040470	1	Ribonuclease H-like superfamily protein		AT2G02650.1	0	1
Cc033904	1	PAS/LOV protein B	PLP,PLPA	AT2G02710.2	0.00240319	7
Cc009867	1	RING/FYVE/PHD zinc finger superfamily protein		AT2G02960.3	0	3
Cc028209	1	18S pre-ribosomal assembly protein gar2-related		AT2G03810.4	0.00285802	12
Cc029651	1	Pyridoxamine 5'-phosphate oxidase family protein		AT2G04690.1	9.48147e-05	2
Cc006930	1	unknown protein; FUNCTIONS IN: molecular_function unknown; INVOLVED IN: N-terminal protein myristoylation; LOCATED IN: cellular_component unknown; EXPRESSED IN: 23 plant structures; EXPRESSED DURING: 15 growth stages; CONTAINS InterPro DOMAIN/s: Protein of unknown function DUF423 (InterPro:IPR006696); Has 1824 Blast hits to 1824 proteins in 878 species: Archae - 0; Bacteria - 1498; Metazoa - 118;…		AT2G04900.1	0.00407066	8
Cc016446	1	Subtilase family protein		AT2G05920.1	0.00799685	6
Cc040370	1	Zinc knuckle (CCHC-type) family protein		AT2G07760.1	0.00489851	12
Cc003033	1	UNC-50 family protein		AT2G15240.1	0.000944341	6
Cc009672	1	polyol/monosaccharide transporter 2	PMT2,ATPMT2	AT2G16130.1	3.22692e-05	4
Cc023900	1	Pollen Ole e 1 allergen and extensin family protein		AT2G16630.1	0.00146661	5
Cc022390	1	Major facilitator superfamily protein		AT2G16980.1	0.00139826	14
Cc009334	1	Pentatricopeptide repeat (PPR) superfamily protein		AT2G17525.1	0.00600839	12
Cc016624	1	Eukaryotic aspartyl protease family protein		AT2G17760.1	0.00355301	15
Cc009223	1	Eukaryotic aspartyl protease family protein		AT2G17760.1	0.00153226	11
Cc047515	1	unknown protein; BEST Arabidopsis thaliana protein match is: unknown protein (TAIR:AT4G36500.1); Has 50 Blast hits to 50 proteins in 7 species: Archae - 0; Bacteria - 0; Metazoa - 0; Fungi - 0; Plants - 50; Viruses - 0; Other Eukaryotes - 0 (source: NCBI BLink).		AT2G18210.1	1.98718e-05	6
Cc044589	1	phytochrome B	PHYB,HY3,OOP1	AT2G18790.1	0.0025355	5
Cc015080	1	Pyridoxal phosphate (PLP)-dependent transferases superfamily protein		AT2G20340.1	0.000178664	4
Cc015064	1	AGC (cAMP-dependent, cGMP-dependent and protein kinase C) kinase family protein		AT2G20470.1	0.00313547	15
Cc037177	1	Family of unknown function (DUF566)	QWRF3	AT2G20815.1	0.00705392	7
Cc003484	1	diacylglycerol kinase 5	DGK5,ATDGK5	AT2G20900.2	0.0225246	25
Cc001748	1	Sec14p-like phosphatidylinositol transfer family protein		AT2G21520.1	4.61806e-05	4
Cc030894	1	homeobox protein 6	ATHB6,HB6	AT2G22430.1	0.000323887	4
Cc034619	1	Galactosyl transferase GMA12/MNN10 family protein		AT2G22900.1	0	2
Cc005687	1	WRKY DNA-binding protein 15	WRKY15	AT2G23320.1	0	2
Cc020309	1	NAD(P)-binding Rossmann-fold superfamily protein		AT2G23910.1	0.00473951	5
Cc005738	1	serine carboxypeptidase-like 22	scpl22	AT2G24000.1	0.0122197	9
Cc004428	1	AFG1-like ATPase family protein		AT2G25530.1	0.000669616	2
Cc005785	1	3-ketoacyl-CoA synthase 11	KCS11	AT2G26640.1	0.000299472	4
Cc022521	1	4-(cytidine 5'-phospho)-2-C-methyl-D-erithritol kinase	ATCDPMEK,PDE277,ISPE,CDPMEK	AT2G26930.1	0.00500431	12
Cc010628	1	CBL-interacting protein kinase 3	CIPK3	AT2G26980.4	0.000502107	5
Cc028515	1	serine carboxypeptidase-like 51	SCPL51	AT2G27920.2	0.00299584	8
Cc012582	1	Putative lysine decarboxylase family protein	LOG1,ATLOG1	AT2G28305.1	0.0016515	4
Cc014941	1	laccase 3	LAC3	AT2G30210.1	5.4925e-05	3
Cc022064	1	ferrochelatase 2	FC2	AT2G30390.2	0	2
Cc029724	1	Cupredoxin superfamily protein		AT2G31050.1	5.89626e-05	3
Cc015993	1	actin depolymerizing factor 6	ADF6,ATADF6	AT2G31200.1	0.000669616	2
Cc028761	1	SGNH hydrolase-type esterase superfamily protein		AT2G31550.1	5.23163e-05	5
Cc011469	1	ACT domain-containing small subunit of acetolactate synthase protein		AT2G31810.1	0.0103431	11
Cc019420	1	purin-rich alpha 1	PURALPHA-1	AT2G32080.1	0.00122433	6
Cc025433	1	Haloacid dehalogenase-like hydrolase (HAD) superfamily protein		AT2G32150.1	0.000615023	4
Cc042001	1	unknown protein; Has 158 Blast hits to 154 proteins in 73 species: Archae - 0; Bacteria - 61; Metazoa - 0; Fungi - 0; Plants - 55; Viruses - 28; Other Eukaryotes - 14 (source: NCBI BLink).		AT2G32970.1	0.0020372	6
Cc019940	1	B-box type zinc finger protein with CCT domain		AT2G33500.1	0.00853136	27
Cc044477	1	B-box type zinc finger protein with CCT domain		AT2G33500.2	0.000669616	2
Cc041767	1	FUNCTIONS IN: molecular_function unknown; INVOLVED IN: biological_process unknown; LOCATED IN: cellular_component unknown; EXPRESSED IN: flower; EXPRESSED DURING: petal differentiation and expansion stage; CONTAINS InterPro DOMAIN/s: Herpesvirus UL139, cytomegalovirus (InterPro:IPR021042); Has 30201 Blast hits to 17322 proteins in 780 species: Archae - 12; Bacteria - 1396; Metazoa - 17338; Fungi …		AT2G34580.2	2.41259e-05	2
Cc011486	1	Protein phosphatase 2C family protein		AT2G34740.1	0.00223982	23
Cc004178	1	FAD-binding Berberine family protein	MEE23,EDA28	AT2G34790.1	0.000723955	4
Cc028905	1	RING/U-box superfamily protein	EDA18	AT2G34920.1	0.000272029	4
Cc017915	1	disease resistance family protein / LRR family protein		AT2G34930.1	0.000860428	8
Cc004966	1	FAD/NAD(P)-binding oxidoreductase family protein	CTF2A	AT2G35660.1	0.00429165	12
Cc022217	1	FAD/NAD(P)-binding oxidoreductase family protein	CTF2A	AT2G35660.3	2.32762e-05	2
Cc022395	1	pleiotropic drug resistance 6	PDR6,ATPDR6	AT2G36380.1	0.00456107	16
Cc030833	1	UDP-glucosyl transferase 73C1	UGT73C1	AT2G36750.1	5.18816e-05	4
Cc027029	1	don-glucosyltransferase 1	DOGT1,UGT73C5	AT2G36800.1	0.00346734	5
Cc003800	1	UDP-Glycosyltransferase superfamily protein		AT2G36970.1	0.000565752	4
Cc032971	1	PHE ammonia lyase 1	PAL1,ATPAL1	AT2G37040.1	0.0008486	11
Cc020386	1	WRKY family transcription factor family protein	TTG2,ATWRKY44,WRKY44	AT2G37260.2	0	2
Cc014346	1	GRAS family transcription factor		AT2G37650.1	0.000669616	2
Cc006426	1	WRKY DNA-binding protein 33	WRKY33,ATWRKY33	AT2G38470.1	0.00974435	6
Cc008676	1	Zinc finger (C3HC4-type RING finger) family protein		AT2G38970.1	0	2
Cc033549	1	Acyl-CoA N-acyltransferases (NAT) superfamily protein		AT2G39020.1	0.00156167	17
Cc003870	1	unknown protein; CONTAINS InterPro DOMAIN/s: Protein of unknown function NEP (InterPro:IPR019320); Has 57 Blast hits to 57 proteins in 26 species: Archae - 0; Bacteria - 0; Metazoa - 19; Fungi - 0; Plants - 34; Viruses - 0; Other Eukaryotes - 4 (source: NCBI BLink).		AT2G39170.1	0.000271589	6
Cc031647	1	Major facilitator superfamily protein		AT2G39210.1	0.00864083	8
Cc003832	1	LYR family of Fe/S cluster biogenesis protein		AT2G39725.2	0	2
Cc010255	1	RNI-like superfamily protein	COI1	AT2G39940.1	0.000155462	4
Cc007646	1	Protein kinase family protein		AT2G40270.2	4.00591e-05	5
Cc010234	1	Protein kinase family protein		AT2G40270.2	0	1
Cc025836	1	protein kinase family protein / protein phosphatase 2C ( PP2C) family protein		AT2G40860.1	0.000438547	5
Cc020583	1	Protein kinase superfamily protein		AT2G40980.1	0.00191492	12
Cc001821	1	CONTAINS InterPro DOMAIN/s: Late embryogenesis abundant protein, group 2 (InterPro:IPR004864); BEST Arabidopsis thaliana protein match is: Late embryogenesis abundant (LEA) hydroxyproline-rich glycoprotein family (TAIR:AT4G35170.1); Has 172 Blast hits to 168 proteins in 15 species: Archae - 0; Bacteria - 0; Metazoa - 0; Fungi - 0; Plants - 172; Viruses - 0; Other Eukaryotes - 0 (source: NCBI BLin…		AT2G41990.1	0.00216302	7
Cc017918	1	nucleolar protein gar2-related		AT2G42320.2	8.40921e-05	3
Cc005930	1	Copper amine oxidase family protein		AT2G42490.1	0	1
Cc001868	1	DNAJ heat shock N-terminal domain-containing protein		AT2G42750.1	0	2
Cc022888	1	unknown protein; CONTAINS InterPro DOMAIN/s: Protein of unknown function DUF1685 (InterPro:IPR012881); Has 170 Blast hits to 164 proteins in 34 species: Archae - 0; Bacteria - 1; Metazoa - 26; Fungi - 10; Plants - 107; Viruses - 0; Other Eukaryotes - 26 (source: NCBI BLink).		AT2G42760.1	0.000590177	10
Cc032842	1	MAP kinase 20	ATMPK20,MPK20	AT2G42880.1	0.00273947	32
Cc010010	1	Ypt/Rab-GAP domain of gyp1p superfamily protein		AT2G43490.6	0.000374235	3
Cc014589	1	O-fucosyltransferase family protein		AT2G44500.1	4.06232e-06	3
Cc000770	1	2-oxoglutarate (2OG) and Fe(II)-dependent oxygenase superfamily protein		AT2G44800.1	0	1
Cc004253	1	golgi snare 12	GOS12,ATGOS12	AT2G45200.1	0.000149798	3
Cc027177	1	unknown protein; FUNCTIONS IN: molecular_function unknown; INVOLVED IN: biological_process unknown; EXPRESSED IN: 23 plant structures; EXPRESSED DURING: 13 growth stages; Has 260 Blast hits to 238 proteins in 75 species: Archae - 0; Bacteria - 6; Metazoa - 94; Fungi - 40; Plants - 38; Viruses - 0; Other Eukaryotes - 82 (source: NCBI BLink).		AT2G45520.1	0.00042879	4
Cc045663	1	plasma membrane intrinsic protein 1B	PIP1B,TMP-A,ATHH2,PIP1;2	AT2G45960.3	0.00512079	14
Cc035238	1	Late embryogenesis abundant protein		AT2G46140.1	0.00149125	12
Cc000597	1	Late embryogenesis abundant protein		AT2G46140.1	4.13165e-05	4
Cc029307	1	unknown protein; Has 35333 Blast hits to 34131 proteins in 2444 species: Archae - 798; Bacteria - 22429; Metazoa - 974; Fungi - 991; Plants - 531; Viruses - 0; Other Eukaryotes - 9610 (source: NCBI BLink).		AT2G46200.2	0.000857261	6
Cc014209	1	homeobox 7	ATHB-7,ATHB7,HB-7	AT2G46680.2	0.00248191	10
Cc000371	1	unknown protein; FUNCTIONS IN: molecular_function unknown; INVOLVED IN: biological_process unknown; LOCATED IN: endomembrane system; EXPRESSED IN: 24 plant structures; EXPRESSED DURING: 13 growth stages; BEST Arabidopsis thaliana protein match is: unknown protein (TAIR:AT5G25265.1); Has 374 Blast hits to 211 proteins in 23 species: Archae - 0; Bacteria - 0; Metazoa - 0; Fungi - 0; Plants - 316; V…		AT3G01720.1	0.000970768	9
Cc029601	1	Ankyrin repeat family protein		AT3G01750.1	0.00160749	5
Cc044495	1	WRKY DNA-binding protein 45	WRKY45,ATWRKY45	AT3G01970.1	0.000748959	7
Cc022978	1	Insulinase (Peptidase family M16) protein	MPPBETA	AT3G02090.1	0.00358733	6
Cc045850	1	isopentenyl pyrophosphate:dimethylallyl pyrophosphate isomerase 2	IPP2,IPIAT1,IDI2	AT3G02780.1	0.00335352	10
Cc017818	1	Peptidase M20/M25/M40 family protein	ILR1	AT3G02875.1	0.00129782	5
Cc000882	1	F-box/RNI-like superfamily protein		AT3G03360.1	0.000559222	8
Cc022522	1	BTB-POZ and MATH domain 4	ATBPM4,BPM4	AT3G03740.1	0.00245913	6
Cc005090	1	pathogenesis-related 4	PR4,HEL,PR-4	AT3G04720.1	0.0017051	11
Cc010932	1	Phosphoglycerate mutase family protein		AT3G05170.1	0	1
Cc013732	1	peroxisomal adenine nucleotide carrier 1	PNC1	AT3G05290.1	0.0129364	37
Cc031327	1	agenet domain-containing protein		AT3G06520.1	0.000352646	4
Cc029967	1	Drought-responsive family protein		AT3G06760.1	0.0037035	3
Cc015113	1	GTP cyclohydrolase I		AT3G07270.1	0.00291511	17
Cc012743	1	serine carboxypeptidase-like 27	SCPL27	AT3G07990.1	0.0243499	36
Cc015473	1	Peptidase S24/S26A/S26B/S26C family protein		AT3G08980.1	0.00160412	10
Cc008236	1	phosphatidyl inositol monophosphate 5 kinase	PIP5K9	AT3G09920.3	0.00436347	8
Cc008674	1	phenylalanine ammonia-lyase 4	PAL4	AT3G10340.1	0.000974246	6
Cc026805	1	3-phosphoinositide-dependent protein kinase-1, putative		AT3G10572.1	0.0104415	17
Cc024859	1	Homeodomain-like superfamily protein		AT3G10760.1	0.00298083	18
Cc014435	1	AZA-guanine resistant1	ATAZG1,AZG1	AT3G10960.1	0.00384292	3
Cc024764	1	receptor like protein 34	AtRLP34,RLP34	AT3G11010.1	0	2
Cc002464	1	Glycosyl hydrolase family 85		AT3G11040.1	5.91708e-06	4
Cc007657	1	SGNH hydrolase-type esterase superfamily protein		AT3G11210.1	0	2
Cc017843	1	syntaxin of plants 121	SYP121,AT-SYR1,ATSYP121,SYR1,ATSYR1,PEN1	AT3G11820.1	0.00275771	23
Cc030240	1	syntaxin of plants 121	SYP121,AT-SYR1,ATSYP121,SYR1,ATSYR1,PEN1	AT3G11820.1	0.00127947	10
Cc014300	1	Ankyrin repeat family protein	ITN1	AT3G12360.1	0.000565683	5
Cc019460	1	calmodulin-binding family protein		AT3G13600.1	0.00611525	10
Cc044215	1	growth-regulating factor 5	AtGRF5,GRF5	AT3G13960.1	0.000751976	4
Cc014655	1	Phosphoinositide phosphatase family protein		AT3G14205.1	0.000516434	4
Cc000897	1	cytochrome P450, family 72, subfamily A, polypeptide 15	CYP72A15	AT3G14690.1	0.00194943	6
Cc038635	1	Core-2/I-branching beta-1,6-N-acetylglucosaminyltransferase family protein		AT3G15350.2	0.00606759	18
Cc020194	1	phospholipase D alpha 1	PLDALPHA1,PLD	AT3G15730.1	0.000788152	5
Cc012429	1	pleiotropic drug resistance 1	PDR1	AT3G16340.2	6.20362e-05	5
Cc020039	1	unknown protein; BEST Arabidopsis thaliana protein match is: unknown protein (TAIR:AT1G02380.1); Has 35333 Blast hits to 34131 proteins in 2444 species: Archae - 798; Bacteria - 22429; Metazoa - 974; Fungi - 991; Plants - 531; Viruses - 0; Other Eukaryotes - 9610 (source: NCBI BLink).		AT3G17120.2	0	1
Cc020001	1	CBL-interacting protein kinase 1	CIPK1,SnRK3.16	AT3G17510.1	0	1
Cc021106	1	cyclic nucleotide-binding transporter 1	CNBT1,CNGC20,ATCNGC20	AT3G17700.1	0.00259772	7
Cc033900	1	unknown protein; FUNCTIONS IN: molecular_function unknown; INVOLVED IN: biological_process unknown; LOCATED IN: cellular_component unknown; EXPRESSED IN: 23 plant structures; EXPRESSED DURING: 13 growth stages; Has 45 Blast hits to 44 proteins in 14 species: Archae - 0; Bacteria - 0; Metazoa - 2; Fungi - 2; Plants - 39; Viruses - 0; Other Eukaryotes - 2 (source: NCBI BLink).		AT3G17900.1	0.000268325	5
Cc000748	1	zinc finger protein-related	EMB2454,BTS	AT3G18290.1	0.000669616	3
Cc018551	1	Eukaryotic aspartyl protease family protein		AT3G18490.1	0	1
Cc001734	1	polyol/monosaccharide transporter 5	ATPLT5,PMT5,ATPMT5	AT3G18830.1	0.00080417	9
Cc040136	1	Protein of unknown function (DUF3754)		AT3G19340.1	0.000375363	5
Cc017512	1	Phototropic-responsive NPH3 family protein		AT3G19850.1	0.000118265	3
Cc030805	1	RING/U-box superfamily protein		AT3G19910.1	1.25623e-05	2
Cc016776	1	Ethylene insensitive 3 family protein	EIN3,AtEIN3	AT3G20770.1	0.00292957	7
Cc041679	1	unknown protein; BEST Arabidopsis thaliana protein match is: unknown protein (TAIR:AT4G15640.1); Has 35333 Blast hits to 34131 proteins in 2444 species: Archae - 798; Bacteria - 22429; Metazoa - 974; Fungi - 991; Plants - 531; Viruses - 0; Other Eukaryotes - 9610 (source: NCBI BLink).		AT3G21465.2	0	2
Cc005782	1	Pyruvate kinase family protein	PKP1,PKP-ALPHA	AT3G22960.1	0	1
Cc008440	1	FAD/NAD(P)-binding oxidoreductase family protein		AT3G24200.2	0	1
Cc044795	1	RNA-directed DNA polymerase (reverse transcriptase)-related family protein		AT3G24255.1	0.00100254	4
Cc024962	1	syntaxin of plants 32	SYP32,ATSYP32	AT3G24350.1	0	1
Cc045684	1	syntaxin of plants 32	SYP32,ATSYP32	AT3G24350.1	0	1
Cc022423	1	alpha/beta-Hydrolases superfamily protein		AT3G24420.1	0.00139689	7
Cc013106	1	Fibronectin type III domain-containing protein	VRN5,VIL1	AT3G24440.1	0.00557018	9
Cc013093	1	multiprotein bridging factor 1C	MBF1C,ATMBF1C	AT3G24500.1	0.00136881	8
Cc012612	1	plastidic type i signal peptidase 1	PLSP1	AT3G24590.1	0.00433666	11
Cc015104	1	RPM1 interacting protein 4	RIN4	AT3G25070.1	0.00105405	9
Cc034889	1	RPM1 interacting protein 4	RIN4	AT3G25070.1	0.000715613	3
Cc031686	1	Nuclear transport factor 2 (NTF2) family protein with RNA binding (RRM-RBD-RNP motifs) domain		AT3G25150.2	0.00346161	5
Cc023023	1	ethylene response DNA binding factor 3	EDF3	AT3G25730.1	1.37328e-05	3
Cc046181	1	cytochrome P450, family 71, subfamily B, polypeptide 34	CYP71B34	AT3G26300.1	0.00409122	8
Cc007293	1	MATE efflux family protein		AT3G26590.1	0.0038252	8
Cc002722	1	YELLOW STRIPE like 6	YSL6	AT3G27020.1	0.000298663	6
Cc018046	1	nodulin MtN21 /EamA-like transporter family protein		AT3G28050.1	0.000673932	4
Cc006775	1	Biotin/lipoate A/B protein ligase family		AT3G29010.1	0.00211445	9
Cc034182	1	Pentatricopeptide repeat (PPR) superfamily protein	emb2076	AT3G29290.1	0.00533489	8
Cc020777	1	HXXXD-type acyl-transferase family protein		AT3G29635.1	0.000534478	3
Cc021497	1	Eukaryotic aspartyl protease family protein		AT3G29750.1	0.000898796	3
Cc026558	1	BED zinc finger ;hAT family dimerisation domain		AT3G42170.1	0.000186227	2
Cc031036	1	lipoxygenase 2	LOX2,ATLOX2	AT3G45140.1	0	1
Cc002632	1	Protein of unknown function, DUF584		AT3G45210.1	0.000784739	6
Cc013142	1	mitogen-activated protein kinase 3	ATMPK3,MPK3,ATMAPK3	AT3G45640.1	0.00017307	9
Cc017360	1	phototropin 1	PHOT1,NPH1,JK224,RPT1	AT3G45780.2	0	1
Cc001825	1	expansin-like A3	ATEXLA3,EXPL3,ATEXPL3,ATHEXPBETA2.3,EXLA3	AT3G45960.1	0.00291674	13
Cc013225	1	Fasciclin-like arabinogalactan family protein	SOS5	AT3G46550.1	0	1
Cc046938	1	Tetratricopeptide repeat (TPR)-like superfamily protein		AT3G47080.1	0.0115954	16
Cc002435	1	Tetratricopeptide repeat (TPR)-like superfamily protein		AT3G47080.1	6.87497e-05	5
Cc002570	1	Plant invertase/pectin methylesterase inhibitor superfamily protein		AT3G47380.1	0.00133865	3
Cc000090	1	single-stranded DNA endonuclease family protein		AT3G48900.2	0.000775346	4
Cc046800	1	alpha/beta-Hydrolases superfamily protein		AT3G49050.1	0.000313301	6
Cc014184	1	Plant invertase/pectin methylesterase inhibitor superfamily		AT3G49220.1	0.00770285	17
Cc024878	1	Plant invertase/pectin methylesterase inhibitor superfamily		AT3G49220.1	4.14304e-06	3
Cc000177	1	Pentatricopeptide repeat (PPR) superfamily protein		AT3G50420.1	0.00533942	9
Cc025463	1	cold-regulated 413-plasma membrane 2	COR413-PM2,ATCOR413-PM2	AT3G50830.1	0	2
Cc041541	1	Eukaryotic aspartyl protease family protein		AT3G51330.1	0.00497221	12
Cc015166	1	PAP/OAS1 substrate-binding domain superfamily		AT3G51620.2	0.00109201	5
Cc044382	1	phosphate transporter traffic facilitator1	PHF1	AT3G52190.1	0.000958679	11
Cc030832	1	glutamate-ammonia ligases;catalytics;glutamate-ammonia ligases		AT3G53180.1	0.00368923	13
Cc028662	1	NAD(P)-binding Rossmann-fold superfamily protein		AT3G55310.1	0.000669616	3
Cc002410	1	delta 1-pyrroline-5-carboxylate synthase 2	P5CS2	AT3G55610.1	0.00117954	7
Cc020425	1	Amidohydrolase family	LAF3,LAF3ISF2	AT3G55850.1	0.00133865	2
Cc008034	1	unknown protein; BEST Arabidopsis thaliana protein match is: unknown protein (TAIR:AT2G41451.1); Has 94 Blast hits to 94 proteins in 31 species: Archae - 0; Bacteria - 12; Metazoa - 0; Fungi - 0; Plants - 77; Viruses - 0; Other Eukaryotes - 5 (source: NCBI BLink).		AT3G57200.1	0.0017521	11
Cc038937	1	Cysteine proteinases superfamily protein		AT3G57810.1	0.000425894	4
Cc026691	1	F-box/RNI-like superfamily protein		AT3G59200.1	0	1
Cc024214	1	protein kinase family protein	GCN2	AT3G59410.2	1.4232e-05	2
Cc047590	1	Calcium-dependent phosphotriesterase superfamily protein	LAP3	AT3G59530.2	0.0110317	10
Cc022864	1	NAD(P)-binding Rossmann-fold superfamily protein		AT3G61220.1	0.000562577	2
Cc019989	1	photosystem I light harvesting complex gene 2	LHCA2	AT3G61470.1	0.000241399	3
Cc000585	1	Protein of unknown function (DUF3133)		AT3G61670.1	0.0139147	35
Cc038777	1	DOMAIN OF UNKNOWN FUNCTION 724 7	DUF7	AT3G62300.2	0.000535153	6
Cc025675	1	heme binding		AT3G62370.1	0.00415411	12
Cc021871	1	AtL5	ATL5	AT3G62690.1	0.000322818	4
Cc004690	1	Transducin/WD40 repeat-like superfamily protein	AtATG18a	AT3G62770.3	0	1
Cc029989	1	alpha/beta-Hydrolases superfamily protein		AT3G62860.1	0.00520914	8
Cc005215	1	Protein phosphatase 2C family protein		AT3G63340.1	0.00142144	3
Cc001424	1	RING/U-box superfamily protein	BB,BB2	AT3G63530.2	0.000319185	2
Cc024370	1	UDP-D-glucuronate 4-epimerase 3	GAE3	AT4G00110.1	0.000691214	3
Cc034229	1	UB-like protease 1B	ULP1B	AT4G00690.1	0.00267269	12
Cc036248	1	shaggy-like protein kinase 32	ATSK32,ASKTHETA,SK32	AT4G00720.1	0	2
Cc000583	1	UDP-Glycosyltransferase superfamily protein	GT72B1,UGT72B1	AT4G01070.1	0.00282076	21
Cc029980	1	sucrose synthase 3	SUS3,ATSUS3	AT4G02280.1	0.00887273	19
Cc018203	1	sucrose synthase 3	SUS3,ATSUS3	AT4G02280.1	8.64413e-06	4
Cc031145	1	UDP-xylosyltransferase 2	ATXT2,XXT2,XT2	AT4G02500.1	0	1
Cc002870	1	unknown protein; LOCATED IN: chloroplast; EXPRESSED IN: flower, pollen tube; EXPRESSED DURING: petal differentiation and expansion stage; BEST Arabidopsis thaliana protein match is: F-box family protein with a domain of unknown function (DUF295) (TAIR:AT4G22030.1); Has 78 Blast hits to 78 proteins in 10 species: Archae - 0; Bacteria - 0; Metazoa - 0; Fungi - 0; Plants - 78; Viruses - 0; Other Euk…		AT4G04480.1	0.000669616	2
Cc006593	1	adenosine/AMP deaminase family protein		AT4G04880.1	0	1
Cc005591	1	Protein kinase superfamily protein		AT4G09760.1	0.00953551	25
Cc027417	1	methyl esterase 12	ATMES12,MES12	AT4G09900.1	0.0027752	4
Cc027901	1	TRICHOME BIREFRINGENCE-LIKE 23	TBL23	AT4G11090.1	0.00293631	10
Cc026118	1	glutathione peroxidase 6	ATGPX6,PHGPX,LSC803,GPX6	AT4G11600.1	0.00779916	28
Cc034778	1	hydroxymethylglutaryl-CoA synthase / HMG-CoA synthase / 3-hydroxy-3-methylglutaryl coenzyme A synthase	MVA1,FKP1	AT4G11820.2	0.000518376	6
Cc015086	1	F-box and associated interaction domains-containing protein	CPR30	AT4G12560.2	0.000932246	9
Cc045675	1	ATP-dependent caseinolytic (Clp) protease/crotonase family protein		AT4G13360.1	0.00234888	8
Cc021788	1	triglyceride lipases;triglyceride lipases		AT4G13550.1	0.00209151	3
Cc015548	1	Pectin lyase-like superfamily protein		AT4G13710.1	0	1
Cc022869	1	xyloglucan endotransglucosylase/hydrolase 15	XTR7,XTH15	AT4G14130.1	3.95504e-05	3
Cc004785	1	CONTAINS InterPro DOMAIN/s: EGF-like (InterPro:IPR006210); Has 259 Blast hits to 234 proteins in 55 species: Archae - 0; Bacteria - 0; Metazoa - 184; Fungi - 0; Plants - 69; Viruses - 0; Other Eukaryotes - 6 (source: NCBI BLink).		AT4G14746.1	0.00137152	4
Cc044238	1	DHHC-type zinc finger family protein		AT4G15080.1	0.0112373	11
Cc004493	1	Heavy metal transport/detoxification superfamily protein		AT4G16380.1	0.00149297	9
Cc019718	1	Heavy metal transport/detoxification superfamily protein		AT4G16380.1	0.00133939	8
Cc019719	1	Heavy metal transport/detoxification superfamily protein		AT4G16380.2	0.00653528	23
Cc042075	1	heat shock protein 70 (Hsp 70) family protein		AT4G16660.1	0.00353028	7
Cc044849	1	acyl-CoA oxidase 1	ACX1	AT4G16760.2	0.000448068	4
Cc022236	1	EXPRESSED IN: 23 plant structures; EXPRESSED DURING: 13 growth stages; CONTAINS InterPro DOMAIN/s: Endoribonuclease XendoU (InterPro:IPR018998).		AT4G17100.2	0.0133792	15
Cc019714	1	SCARECROW-like 13	SCL13	AT4G17230.1	0.00321551	7
Cc041789	1	purine permease 10	ATPUP10,PUP10	AT4G18210.1	0.00554336	15
Cc039169	1	unknown protein; Has 30201 Blast hits to 17322 proteins in 780 species: Archae - 12; Bacteria - 1396; Metazoa - 17338; Fungi - 3422; Plants - 5037; Viruses - 0; Other Eukaryotes - 2996 (source: NCBI BLink).		AT4G19140.1	0.000687641	5
Cc012936	1	Glutathione S-transferase family protein		AT4G19880.1	0.00737845	28
Cc028249	1	unknown protein; BEST Arabidopsis thaliana protein match is: unknown protein (TAIR:AT5G44860.1); Has 338 Blast hits to 330 proteins in 72 species: Archae - 2; Bacteria - 94; Metazoa - 7; Fungi - 0; Plants - 232; Viruses - 0; Other Eukaryotes - 3 (source: NCBI BLink).		AT4G19950.1	0.0018813	8
Cc030632	1	FUNCTIONS IN: molecular_function unknown; INVOLVED IN: biological_process unknown; LOCATED IN: nucleus; CONTAINS InterPro DOMAIN/s: Ribonuclease H2, subunit B (InterPro:IPR019024); Has 30201 Blast hits to 17322 proteins in 780 species: Archae - 12; Bacteria - 1396; Metazoa - 17338; Fungi - 3422; Plants - 5037; Viruses - 0; Other Eukaryotes - 2996 (source: NCBI BLink).		AT4G20325.1	0.000696876	2
Cc018538	1	ethylene-responsive nuclear protein / ethylene-regulated nuclear protein (ERT2)		AT4G20880.1	0.00164724	12
Cc002835	1	receptor kinase 3	ARK3,RK3	AT4G21380.1	0	2
Cc037076	1	MYB-like 102	ATMYB102,ATM4,MYB102	AT4G21440.1	0.00249649	15
Cc041474	1	MYB-like 102	ATMYB102,ATM4,MYB102	AT4G21440.1	0.000738571	8
Cc007085	1	Peroxidase superfamily protein	PRXR1	AT4G21960.1	0.00268152	13
Cc006955	1	PHD finger family protein / bromo-adjacent homology (BAH) domain-containing protein	EBS	AT4G22140.2	0.000392463	3
Cc022194	1	unknown protein; Has 26 Blast hits to 26 proteins in 8 species: Archae - 0; Bacteria - 0; Metazoa - 0; Fungi - 0; Plants - 26; Viruses - 0; Other Eukaryotes - 0 (source: NCBI BLink).		AT4G22600.1	0.0210022	14
Cc038090	1	Leucine-rich repeat protein kinase family protein		AT4G22730.1	0	1
Cc004829	1	cysteine-rich RLK (RECEPTOR-like protein kinase) 11	CRK11,AT-RLK3	AT4G23190.1	0.00373276	6
Cc025008	1	WRKY family transcription factor	WRKY29,ATWRKY29	AT4G23550.1	0.000273459	6
Cc006535	1	MAC/Perforin domain-containing protein		AT4G24290.2	0	1
Cc032044	1	alpha-amylase-like	ATAMY1,AMY1	AT4G25000.1	0.000988137	11
Cc015962	1	alpha-amylase-like	ATAMY1,AMY1	AT4G25000.1	0.000243436	5
Cc044977	1	Plant invertase/pectin methylesterase inhibitor superfamily protein		AT4G25260.1	0	1
Cc045744	1	casein kinase 1	CK1,CKL1	AT4G26100.1	0.00584555	8
Cc032632	1	Class II aminoacyl-tRNA and biotin synthetases superfamily protein		AT4G26870.1	0	2
Cc006354	1	COP1-interacting protein 7	CIP7	AT4G27430.2	0.000682432	4
Cc032616	1	Aluminium induced protein with YGL and LRDR motifs		AT4G27450.1	0.00982907	16
Cc029071	1	proton pump interactor 1	PPI1	AT4G27500.1	0.00756124	12
Cc000026	1	Major facilitator superfamily protein		AT4G27720.1	0.000422781	5
Cc023466	1	Yippee family putative zinc-binding protein		AT4G27745.1	0.000669616	2
Cc008923	1	unknown protein; FUNCTIONS IN: molecular_function unknown; INVOLVED IN: biological_process unknown; LOCATED IN: cellular_component unknown; EXPRESSED IN: 24 plant structures; EXPRESSED DURING: 15 growth stages; Has 50 Blast hits to 42 proteins in 12 species: Archae - 0; Bacteria - 0; Metazoa - 1; Fungi - 0; Plants - 49; Viruses - 0; Other Eukaryotes - 0 (source: NCBI BLink).		AT4G28260.2	0.000619213	9
Cc018319	1	Long-chain fatty alcohol dehydrogenase family protein		AT4G28570.1	0	2
Cc005286	1	Flavin-binding monooxygenase family protein	YUC8	AT4G28720.1	0.000438735	6
Cc006095	1	Ribonuclease H-like superfamily protein		AT4G29090.1	6.71302e-05	3
Cc024158	1	Ypt/Rab-GAP domain of gyp1p superfamily protein		AT4G29950.1	0.00112699	6
Cc030991	1	Eukaryotic aspartyl protease family protein		AT4G30030.1	0.000607276	6
Cc015788	1	diacylglycerol kinase 7	ATDGK7,DGK7	AT4G30340.1	0.00531525	9
Cc020312	1	AFG1-like ATPase family protein		AT4G30490.1	0	1
Cc024599	1	signal recognition particle receptor alpha subunit family protein		AT4G30600.1	0.00458895	17
Cc016696	1	alpha/beta-Hydrolases superfamily protein	BRS1,SCPL24	AT4G30610.1	0.00257372	15
Cc009645	1	alpha/beta-Hydrolases superfamily protein	BRS1,SCPL24	AT4G30610.1	0.00164821	5
Cc016705	1	SOS3-interacting protein 3	CIPK6,SIP3,SNRK3.14,ATCIPK6	AT4G30960.1	0	1
Cc046408	1	transcriptional factor B3 family protein		AT4G31640.1	0	2
Cc042068	1	cytochrome P450, family 82, subfamily C, polypeptide 4	CYP82C4	AT4G31940.1	0.000700393	4
Cc005959	1	pantothenate kinase 2	ATPANK2,PANK2	AT4G32180.3	0.00628231	12
Cc009015	1	pantothenate kinase 2	ATPANK2,PANK2	AT4G32180.3	0.00730512	7
Cc003068	1	Exostosin family protein		AT4G32790.1	0.00174659	16
Cc027096	1	Exostosin family protein		AT4G32790.1	2.57215e-05	3
Cc004423	1	alpha/beta-Hydrolases superfamily protein		AT4G33180.1	0	1
Cc036945	1	Transducin family protein / WD-40 repeat family protein	CDC20.1	AT4G33270.1	0.00107222	5
Cc028423	1	Jojoba acyl CoA reductase-related male sterility protein	CER4,G7,FAR3	AT4G33790.1	0.00797681	7
Cc045963	1	S-adenosyl-L-methionine-dependent methyltransferases superfamily protein	CCoAOMT1	AT4G34050.1	0.00255102	10
Cc028854	1	squalene synthase 1	SQS1,ERG9	AT4G34640.1	0.00110518	4
Cc010564	1	catalase 2	CAT2	AT4G35090.1	0.00424023	8
Cc031101	1	O-methyltransferase family protein		AT4G35160.1	8.99689e-05	4
Cc006204	1	Transducin/WD40 repeat-like superfamily protein		AT4G35560.2	0	1
Cc034485	1	ferulic acid 5-hydroxylase 1	FAH1,CYP84A1	AT4G36220.1	0.000283638	5
Cc010719	1	UDP-Glycosyltransferase superfamily protein		AT4G36770.1	0.00202386	7
Cc032685	1	UDP-Glycosyltransferase superfamily protein		AT4G36770.1	2.17183e-05	4
Cc022664	1	heat shock factor 4	HSF4,HSFB1,AT-HSFB1,ATHSF4	AT4G36990.1	0.00501269	25
Cc037309	1	unknown protein; FUNCTIONS IN: molecular_function unknown; INVOLVED IN: biological_process unknown; LOCATED IN: endomembrane system; BEST Arabidopsis thaliana protein match is: unknown protein (TAIR:AT4G12680.1); Has 101 Blast hits to 99 proteins in 12 species: Archae - 0; Bacteria - 0; Metazoa - 0; Fungi - 0; Plants - 101; Viruses - 0; Other Eukaryotes - 0 (source: NCBI BLink).		AT4G37030.1	0	1
Cc047404	1	Galactosyl transferase GMA12/MNN10 family protein		AT4G37690.1	0.00155649	9
Cc006096	1	elicitor-activated gene 3-2	ELI3-2,ELI3,ATCAD8,CAD-B2	AT4G37990.1	0.000566038	12
Cc006094	1	elicitor-activated gene 3-2	ELI3-2,ELI3,ATCAD8,CAD-B2	AT4G37990.1	0.00441555	8
Cc010562	1	Patched family protein		AT4G38350.2	0.0024186	8
Cc025155	1	proline-rich protein 4	PRP4,ATPRP4	AT4G38770.1	6.35532e-05	4
Cc034280	1	cinnamyl alcohol dehydrogenase 9	ATCAD9,CAD9	AT4G39330.1	0.00258279	12
Cc007818	1	Protein of unknown function (DUF3527)		AT5G01030.2	0.00325339	11
Cc046554	1	Homeodomain-like superfamily protein		AT5G01380.1	4.67883e-06	3
Cc033448	1	Protein kinase superfamily protein		AT5G01850.1	0.00569733	10
Cc046495	1	Protein kinase superfamily protein		AT5G01850.1	0	2
Cc008668	1	Transmembrane amino acid transporter family protein		AT5G02180.1	0	1
Cc003289	1	non-intrinsic ABC protein 9	ATNAP9,NAP9	AT5G02270.1	0.00014302	6
Cc006883	1	myb domain protein 3r-5	MYB3R-5	AT5G02320.2	0.0018934	8
Cc020380	1	Tetratricopeptide repeat (TPR)-like superfamily protein		AT5G02830.1	5.76758e-07	2
Cc011225	1	Phosphatidic acid phosphatase (PAP2) family protein		AT5G03080.1	0	2
Cc016520	1	F-box/RNI-like superfamily protein		AT5G03100.1	0.00103843	7
Cc027019	1	Heavy metal transport/detoxification superfamily protein		AT5G03380.2	0.000669616	3
Cc009381	1	malate synthase	MLS	AT5G03860.2	0.000137688	8
Cc028701	1	Patatin-like phospholipase family protein	SDP1	AT5G04040.1	0.0222171	5
Cc002290	1	ACT domain-containing protein		AT5G04740.1	2.55707e-05	3
Cc025825	1	SU(VAR)3-9 homolog 1	SUVH1	AT5G04940.2	6.27288e-05	5
Cc021692	1	FAD/NAD(P)-binding oxidoreductase family protein		AT5G05320.1	0	1
Cc002832	1	Peroxidase superfamily protein		AT5G05340.1	0.0030163	19
Cc028764	1	laccase 12	LAC12	AT5G05390.1	0.0040478	14
Cc002449	1	fatty acid desaturase 8	FAD8	AT5G05580.2	0.000169004	3
Cc010244	1	2-oxoglutarate (2OG) and Fe(II)-dependent oxygenase superfamily protein		AT5G05600.1	0.0165029	19
Cc046929	1	sequence-specific DNA binding transcription factors;zinc ion binding;sequence-specific DNA binding transcription factors	ATNFXL2	AT5G05660.1	0.00694276	11
Cc001308	1	Cytochrome P450 superfamily protein	CPD,CYP90A,CYP90,CBB3,DWF3,CYP90A1	AT5G05690.1	0.0156579	18
Cc009710	1	UDP-Glycosyltransferase superfamily protein		AT5G05880.1	0.0024325	13
Cc026147	1	Putative lysine decarboxylase family protein		AT5G06300.1	0	2
Cc017847	1	BEST Arabidopsis thaliana protein match is: Polyketide cyclase/dehydrase and lipid transport superfamily protein (TAIR:AT3G11720.3); Has 157 Blast hits to 155 proteins in 41 species: Archae - 0; Bacteria - 6; Metazoa - 5; Fungi - 6; Plants - 99; Viruses - 0; Other Eukaryotes - 41 (source: NCBI BLink).		AT5G06440.3	0.000923262	4
Cc011174	1	Protein of unknown function (DUF810)		AT5G06970.1	0.00012144	9
Cc021032	1	Mitochondrial transcription termination factor family protein		AT5G07900.1	0	1
Cc010204	1	RING/U-box superfamily protein		AT5G08139.1	0.000663395	4
Cc022018	1	cellulose synthase 5	CESA5	AT5G09870.1	0.00424228	21
Cc030876	1	Protein-tyrosine phosphatase-like, PTPLA	PAS2,PEP	AT5G10480.2	0.000360339	4
Cc017223	1	Glycosyl hydrolase family protein		AT5G10560.1	0.000166274	3
Cc025800	1	Protein of unknown function (DUF1336)		AT5G10750.1	0.0029325	18
Cc010436	1	unknown protein; INVOLVED IN: response to salt stress; LOCATED IN: chloroplast, plasma membrane, membrane; EXPRESSED IN: 23 plant structures; EXPRESSED DURING: 13 growth stages; BEST Arabidopsis thaliana protein match is: unknown protein (TAIR:AT4G29780.1); Has 1807 Blast hits to 1807 proteins in 277 species: Archae - 0; Bacteria - 0; Metazoa - 736; Fungi - 347; Plants - 385; Viruses - 0; Other E…		AT5G12010.1	0.000334825	8
Cc003133	1	unknown protein; INVOLVED IN: response to salt stress; LOCATED IN: chloroplast, plasma membrane, membrane; EXPRESSED IN: 23 plant structures; EXPRESSED DURING: 13 growth stages; BEST Arabidopsis thaliana protein match is: unknown protein (TAIR:AT4G29780.1); Has 1807 Blast hits to 1807 proteins in 277 species: Archae - 0; Bacteria - 0; Metazoa - 736; Fungi - 347; Plants - 385; Viruses - 0; Other E…		AT5G12010.1	0.00126507	7
Cc019959	1	WRKY DNA-binding protein 75	WRKY75,ATWRKY75	AT5G13080.1	0.00735338	14
Cc007547	1	glucose-6-phosphate dehydrogenase 2	G6PD2	AT5G13110.1	0.00081594	7
Cc010130	1	CONTAINS InterPro DOMAIN/s: LPS-induced tumor necrosis factor alpha factor (InterPro:IPR006629); Has 30201 Blast hits to 17322 proteins in 780 species: Archae - 12; Bacteria - 1396; Metazoa - 17338; Fungi - 3422; Plants - 5037; Viruses - 0; Other Eukaryotes - 2996 (source: NCBI BLink).		AT5G13190.1	0.000453538	19
Cc016239	1	xyloglucan endotransglucosylase/hydrolase 5	EXGT-A4,XTH5	AT5G13870.1	0.00754884	17
Cc029612	1	RING domain ligase2	RGLG2	AT5G14420.2	0.0101184	24
Cc012453	1	RING domain ligase2	RGLG2	AT5G14420.2	0.00151307	16
Cc027112	1	Pectin lyase-like superfamily protein		AT5G14650.1	0.00211163	8
Cc003083	1	Pectin lyase-like superfamily protein		AT5G14650.1	0.000669616	3
Cc005970	1	carbonic anhydrase 2	CA2,CA18,BETACA2	AT5G14740.2	0.0017089	11
Cc025543	1	galacturonosyltransferase 14	GAUT14	AT5G15470.1	0.000151278	5
Cc000209	1	glycosyl hydrolase family 81 protein		AT5G15870.1	0.00222219	21
Cc046275	1	alpha/beta-Hydrolases superfamily protein		AT5G16120.2	0.00724414	10
Cc014025	1	Peptidyl-tRNA hydrolase family protein		AT5G16140.2	0	1
Cc044266	1	isopentenyl diphosphate isomerase 1	IPP1	AT5G16440.1	0.00228483	7
Cc023427	1	heat shock factor 3	HSF3,HSFA1B,ATHSFA1B	AT5G16820.2	0.000115596	4
Cc044817	1	CHY-type/CTCHY-type/RING-type Zinc finger protein		AT5G18650.1	0.000501539	7
Cc033665	1	RNA-directed DNA polymerase (reverse transcriptase)-related family protein		AT5G18880.1	0	3
Cc032989	1	alpha/beta-Hydrolases superfamily protein		AT5G19290.1	0.000610053	5
Cc002684	1	tubulin alpha-5	TUA5	AT5G19780.1	3.11457e-05	2
Cc028375	1	Glycosyl hydrolase family protein		AT5G20950.2	0.000735763	4
Cc019799	1	alpha/beta-Hydrolases superfamily protein		AT5G21950.1	0.0174329	6
Cc030804	1	TCP family transcription factor		AT5G23280.1	0.000107483	5
Cc022848	1	amino acid permease 7	AAP7	AT5G23810.1	0.00381946	7
Cc021556	1	NADP-malic enzyme 3	ATNADP-ME3,NADP-ME3	AT5G25880.1	0.00383783	10
Cc004356	1	Protein kinase family protein with leucine-rich repeat domain		AT5G25930.1	0.00118279	5
Cc036675	1	Tetratricopeptide repeat (TPR)-like superfamily protein	EMB976	AT5G27270.1	0.00255257	5
Cc013722	1	long-chain acyl-CoA synthetase 7	LACS7,ATLACS7	AT5G27600.1	0.00480715	9
Cc006942	1	CONTAINS InterPro DOMAIN/s: WLM (InterPro:IPR013536), PUB domain (InterPro:IPR018997), PUG domain (InterPro:IPR006567); BEST Arabidopsis thaliana protein match is: zinc ion binding (TAIR:AT1G55915.1); Has 30201 Blast hits to 17322 proteins in 780 species: Archae - 12; Bacteria - 1396; Metazoa - 17338; Fungi - 3422; Plants - 5037; Viruses - 0; Other Eukaryotes - 2996 (source: NCBI BLink).		AT5G35690.1	0	2
Cc009412	1	fimbrin-like protein 2	FIM2,FIM5	AT5G35700.1	0.00141368	6
Cc021153	1	Auxin-responsive family protein		AT5G35735.1	8.02371e-05	5
Cc000352	1	cytochrome P450, family 716, subfamily A, polypeptide 2	CYP716A2	AT5G36140.1	0.00104618	4
Cc006122	1	ARM repeat superfamily protein		AT5G37490.1	0.000815887	5
Cc015391	1	ALG6, ALG8 glycosyltransferase family		AT5G38460.2	2.347e-05	3
Cc029545	1	FUNCTIONS IN: molecular_function unknown; INVOLVED IN: biological_process unknown; LOCATED IN: cytosol, nucleus; EXPRESSED IN: 25 plant structures; EXPRESSED DURING: 14 growth stages; BEST Arabidopsis thaliana protein match is: glycine-rich protein (TAIR:AT3G29075.1); Has 30201 Blast hits to 17322 proteins in 780 species: Archae - 12; Bacteria - 1396; Metazoa - 17338; Fungi - 3422; Plants - 5037;…		AT5G39570.1	0.00556473	8
Cc044133	1	TLD-domain containing nucleolar protein		AT5G39590.1	0	1
Cc019147	1	cysteine-rich RLK (RECEPTOR-like protein kinase) 42	CRK42	AT5G40380.1	0	3
Cc029602	1	glucose-6-phosphate dehydrogenase 6	G6PD6	AT5G40760.1	0.00564411	34
Cc040099	1	BTB/POZ domain with WD40/YVTN repeat-like protein		AT5G41330.1	0.00525635	15
Cc025027	1	cation/H+ exchanger 18	ATCHX18,CHX18	AT5G41610.1	0.001503	11
Cc009346	1	crooked neck protein, putative / cell cycle protein, putative		AT5G41770.1	0.00212861	19
Cc016164	1	Zinc-binding alcohol dehydrogenase family protein		AT5G42250.1	0.00165565	6
Cc021836	1	COP1-interacting protein-related		AT5G43310.2	0	1
Cc011356	1	Basic-leucine zipper (bZIP) transcription factor family protein		AT5G44080.1	0	1
Cc010742	1	subtilase family protein		AT5G45650.1	0.000662273	5
Cc006710	1	GDSL-like Lipase/Acylhydrolase superfamily protein		AT5G45960.1	0	2
Cc017163	1	Protein of unknown function, DUF538		AT5G46230.1	0.00649898	8
Cc007007	1	Tetratricopeptide repeat (TPR)-like superfamily protein		AT5G47360.1	0	1
Cc003195	1	Phototropic-responsive NPH3 family protein		AT5G47800.1	0.00548092	12
Cc045295	1	respiratory burst oxidase homologue D	RBOHD,ATRBOHD	AT5G47910.1	0.0228918	18
Cc018613	1	acetoacetyl-CoA thiolase 2	EMB1276,ACAT2	AT5G48230.2	0.00235149	6
Cc015126	1	receptor-like protein kinase-related family protein		AT5G48540.1	0.000222401	4
Cc030317	1	unknown protein; BEST Arabidopsis thaliana protein match is: unknown protein (TAIR:AT4G24590.1); Has 35333 Blast hits to 34131 proteins in 2444 species: Archae - 798; Bacteria - 22429; Metazoa - 974; Fungi - 991; Plants - 531; Viruses - 0; Other Eukaryotes - 9610 (source: NCBI BLink).		AT5G49710.3	0.000727526	14
Cc009377	1	unknown protein; FUNCTIONS IN: molecular_function unknown; INVOLVED IN: response to oxidative stress; LOCATED IN: chloroplast; EXPRESSED IN: 22 plant structures; EXPRESSED DURING: 13 growth stages; Has 1807 Blast hits to 1807 proteins in 277 species: Archae - 0; Bacteria - 0; Metazoa - 736; Fungi - 347; Plants - 385; Viruses - 0; Other Eukaryotes - 339 (source: NCBI BLink).		AT5G50350.1	4.46309e-05	3
Cc016097	1	Protein kinase superfamily protein		AT5G50860.1	0.00142696	4
Cc002540	1	Integrase-type DNA-binding superfamily protein		AT5G51190.1	0.000217449	5
Cc046762	1	DNAJ heat shock N-terminal domain-containing protein		AT5G53150.1	0.000718896	5
Cc046710	1	growth-regulating factor 7	AtGRF7,GRF7	AT5G53660.1	0	1
Cc026969	1	homogentisate 1,2-dioxygenase	HGO	AT5G54080.2	0	1
Cc046704	1	O-methyltransferase 1	ATOMT1,OMT1	AT5G54160.1	0.00585453	20
Cc019090	1	Protein of unknown function (DUF1223)		AT5G54240.1	0.00187959	9
Cc016947	1	cyclic nucleotide-gated cation channel 4	ATCNGC4,CNGC4,HLM1,DND2	AT5G54250.2	0.00129817	7
Cc018379	1	Pollen Ole e 1 allergen and extensin family protein		AT5G54855.1	0.00117134	8
Cc018995	1	unknown protein; CONTAINS InterPro DOMAIN/s: Uncharacterised protein family UPF0118 (InterPro:IPR002549); Has 30201 Blast hits to 17322 proteins in 780 species: Archae - 12; Bacteria - 1396; Metazoa - 17338; Fungi - 3422; Plants - 5037; Viruses - 0; Other Eukaryotes - 2996 (source: NCBI BLink).		AT5G55960.1	0.00209936	9
Cc010450	1	CCCH-type zinc finger family protein	emb1789	AT5G56930.1	0.00173447	11
Cc018663	1	Fatty acid hydroxylase superfamily	FLP1,YRE,CER3,WAX2	AT5G57800.1	0.000286733	7
Cc033441	1	lipid transfer protein 3	LTP3	AT5G59320.1	0.000414052	6
Cc033446	1	lipid transfer protein 3	LTP3	AT5G59320.1	0.00236604	5
Cc013207	1	Domain of unknown function (DUF966)		AT5G59790.1	0.000635854	15
Cc039907	1	receptor-like protein kinase 1	RLK1	AT5G60900.1	0.00445669	15
Cc045206	1	ARM repeat superfamily protein		AT5G62580.1	0.00043744	3
Cc005472	1	Major facilitator superfamily protein		AT5G62680.1	0.0137095	25
Cc022057	1	Regulator of chromosome condensation (RCC1) family protein	UVR8	AT5G63860.1	0.00279933	9
Cc025441	1	Aldolase-type TIM barrel family protein		AT5G64250.1	0	3
Cc014810	1	CYS, MET, PRO, and GLY protein 2	ATCMPG2,CMPG2	AT5G64660.1	6.9407e-05	3
Cc010967	1	unknown protein; FUNCTIONS IN: molecular_function unknown; INVOLVED IN: biological_process unknown; LOCATED IN: nucleolus; EXPRESSED IN: 23 plant structures; EXPRESSED DURING: 13 growth stages; Has 1807 Blast hits to 1807 proteins in 277 species: Archae - 0; Bacteria - 0; Metazoa - 736; Fungi - 347; Plants - 385; Viruses - 0; Other Eukaryotes - 339 (source: NCBI BLink).		AT5G64680.2	0	1
Cc014771	1	nodulin MtN21 /EamA-like transporter family protein		AT5G64700.1	0.000669616	2
Cc044703	1	GTP binding		AT5G65960.1	0.00757871	18
Cc036900	1	Glycosyl hydrolase superfamily protein	MAN7,AtMAN7	AT5G66460.1	0	1
Cc038251	1	Subtilisin-like serine endopeptidase family protein		AT5G67090.1	0.00182287	4
Cc019920	1	ATPase, F0 complex, subunit A protein	ATP6-2	ATMG01170.1	0.00200712	3
Cc002269	1	NA	NA	NA	0.0120676	29
Cc010152	1	NA	NA	NA	0.00228575	26
Cc034646	1	NA	NA	NA	0.0210785	26
Cc023317	1	NA	NA	NA	0.00499163	23
Cc024421	1	NA	NA	NA	0.00572078	21
Cc034231	1	NA	NA	NA	0.00542155	21
Cc035479	1	NA	NA	NA	0.000848574	21
Cc005140	1	NA	NA	NA	0.00137827	21
Cc007606	1	NA	NA	NA	0.00899283	21
Cc026946	1	NA	NA	NA	0.00334863	20
Cc017689	1	NA	NA	NA	0.00225719	17
Cc020540	1	NA	NA	NA	0.00116667	17
Cc021687	1	NA	NA	NA	0.00559181	17
Cc030935	1	NA	NA	NA	0.00482738	17
Cc000859	1	NA	NA	NA	0.00266483	17
Cc003008	1	NA	NA	NA	0.00927379	17
Cc045477	1	NA	NA	NA	0.0609545	16
Cc006548	1	NA	NA	NA	0.00339891	16
Cc011382	1	NA	NA	NA	0.00884086	15
Cc012810	1	NA	NA	NA	0.000911716	15
Cc015337	1	NA	NA	NA	0.0017614	15
Cc005365	1	NA	NA	NA	0.0085102	15
Cc005661	1	NA	NA	NA	0.00669991	15
Cc045540	1	NA	NA	NA	0.0079598	14
Cc001800	1	NA	NA	NA	0.0164949	14
Cc012606	1	NA	NA	NA	0.0232377	13
Cc018816	1	NA	NA	NA	0.0041547	13
Cc021973	1	NA	NA	NA	6.70124e-05	13
Cc034880	1	NA	NA	NA	0.000889469	13
Cc045192	1	NA	NA	NA	0.0031328	13
Cc003643	1	NA	NA	NA	0.00250049	13
Cc008985	1	NA	NA	NA	0.00165079	13
Cc013367	1	NA	NA	NA	0.00232939	12
Cc022728	1	NA	NA	NA	0.0137883	12
Cc026180	1	NA	NA	NA	0.00216551	12
Cc037362	1	NA	NA	NA	0.00231409	12
Cc039565	1	NA	NA	NA	0.00224344	12
Cc003872	1	NA	NA	NA	0.0045288	12
Cc006629	1	NA	NA	NA	0.00540524	12
Cc009230	1	NA	NA	NA	0.0273673	12
Cc026361	1	NA	NA	NA	0.00547578	11
Cc027032	1	NA	NA	NA	0.0119324	11
Cc029172	1	NA	NA	NA	0.0120681	11
Cc039408	1	NA	NA	NA	0.000515398	11
Cc044678	1	NA	NA	NA	0.00752468	11
Cc004454	1	NA	NA	NA	0.0117933	11
Cc013239	1	NA	NA	NA	0.000496658	10
Cc030661	1	NA	NA	NA	0.00295256	10
Cc000178	1	NA	NA	NA	0.00339574	10
Cc002179	1	NA	NA	NA	0.00798225	10
Cc007253	1	NA	NA	NA	0.00159538	10
Cc008163	1	NA	NA	NA	0.000762643	10
Cc011372	1	NA	NA	NA	0.000853262	9
Cc013872	1	NA	NA	NA	0.00391375	9
Cc020150	1	NA	NA	NA	0.00276431	9
Cc022122	1	NA	NA	NA	0.000579259	9
Cc024315	1	NA	NA	NA	0.00101985	9
Cc025233	1	NA	NA	NA	0.000435956	9
Cc032802	1	NA	NA	NA	0.000596172	9
Cc034343	1	NA	NA	NA	0.0099898	9
Cc047008	1	NA	NA	NA	0.00344474	9
Cc012566	1	NA	NA	NA	0.000879236	8
Cc024503	1	NA	NA	NA	0.00393286	8
Cc031220	1	NA	NA	NA	0.000718731	8
Cc032064	1	NA	NA	NA	0.0013471	8
Cc034321	1	NA	NA	NA	0.00082251	8
Cc038045	1	NA	NA	NA	0.00253449	8
Cc038938	1	NA	NA	NA	0.00685028	8
Cc046667	1	NA	NA	NA	0.00198278	8
Cc000832	1	NA	NA	NA	0.00340482	8
Cc007232	1	NA	NA	NA	0.0145511	8
Cc007292	1	NA	NA	NA	0.00291248	8
Cc009862	1	NA	NA	NA	0.0016235	7
Cc014003	1	NA	NA	NA	0.000425225	7
Cc016995	1	NA	NA	NA	0.0247535	7
Cc020518	1	NA	NA	NA	0.0016677	7
Cc030785	1	NA	NA	NA	0.000297716	7
Cc035274	1	NA	NA	NA	0.000935663	7
Cc036477	1	NA	NA	NA	0.000264267	7
Cc037333	1	NA	NA	NA	0.00781532	7
Cc038865	1	NA	NA	NA	0.00380576	7
Cc047379	1	NA	NA	NA	0.00376324	7
Cc015232	1	NA	NA	NA	0.00286994	6
Cc020822	1	NA	NA	NA	0.00126172	6
Cc023862	1	NA	NA	NA	0.00261289	6
Cc024245	1	NA	NA	NA	0.000835698	6
Cc024757	1	NA	NA	NA	0.000969207	6
Cc028730	1	NA	NA	NA	0.00115038	6
Cc035790	1	NA	NA	NA	0.00112468	6
Cc045195	1	NA	NA	NA	0.00164826	6
Cc045785	1	NA	NA	NA	0.00168132	6
Cc046448	1	NA	NA	NA	3.4787e-05	6
Cc001146	1	NA	NA	NA	0.00146157	6
Cc006624	1	NA	NA	NA	0.00294402	6
Cc013256	1	NA	NA	NA	0.00074963	5
Cc016857	1	NA	NA	NA	0.000539197	5
Cc017396	1	NA	NA	NA	0.00191677	5
Cc020720	1	NA	NA	NA	0.000191648	5
Cc025364	1	NA	NA	NA	0.000445502	5
Cc028247	1	NA	NA	NA	0.000674861	5
Cc030691	1	NA	NA	NA	0.00021051	5
Cc034772	1	NA	NA	NA	0.00022494	5
Cc035765	1	NA	NA	NA	0.000816688	5
Cc041415	1	NA	NA	NA	0.000120852	5
Cc041492	1	NA	NA	NA	0.00162973	5
Cc046130	1	NA	NA	NA	0.000365612	5
Cc000287	1	NA	NA	NA	0.000852796	5
Cc001853	1	NA	NA	NA	0.000866107	5
Cc002045	1	NA	NA	NA	0.000373233	5
Cc002232	1	NA	NA	NA	0.00312048	5
Cc005182	1	NA	NA	NA	0.00586106	5
Cc010127	1	NA	NA	NA	0.000299023	4
Cc010530	1	NA	NA	NA	0.00100107	4
Cc012838	1	NA	NA	NA	0.000134873	4
Cc018317	1	NA	NA	NA	0.00206272	4
Cc019846	1	NA	NA	NA	0.000124228	4
Cc022216	1	NA	NA	NA	0.000172425	4
Cc022930	1	NA	NA	NA	0.000855448	4
Cc023134	1	NA	NA	NA	0.000636881	4
Cc026258	1	NA	NA	NA	0.00046794	4
Cc026292	1	NA	NA	NA	0.000537588	4
Cc027786	1	NA	NA	NA	0.00116228	4
Cc029382	1	NA	NA	NA	0.000205302	4
Cc030238	1	NA	NA	NA	1.76138e-05	4
Cc030782	1	NA	NA	NA	0.000202874	4
Cc034275	1	NA	NA	NA	1.38282e-05	4
Cc034278	1	NA	NA	NA	0.0011707	4
Cc035373	1	NA	NA	NA	0.00133384	4
Cc041635	1	NA	NA	NA	0.00050637	4
Cc045113	1	NA	NA	NA	0.000882973	4
Cc046386	1	NA	NA	NA	0.00109679	4
Cc000849	1	NA	NA	NA	0.00139953	4
Cc005846	1	NA	NA	NA	0.000671684	4
Cc011890	1	NA	NA	NA	0.002675	3
Cc019605	1	NA	NA	NA	0.00110249	3
Cc019966	1	NA	NA	NA	0.000714087	3
Cc023488	1	NA	NA	NA	4.32661e-05	3
Cc024285	1	NA	NA	NA	0.000238133	3
Cc026649	1	NA	NA	NA	0	3
Cc034543	1	NA	NA	NA	0.000696388	3
Cc034751	1	NA	NA	NA	0.000569235	3
Cc035468	1	NA	NA	NA	0.000669616	3
Cc036861	1	NA	NA	NA	0.001269	3
Cc046500	1	NA	NA	NA	0.000669616	3
Cc047055	1	NA	NA	NA	0.000758733	3
Cc006679	1	NA	NA	NA	6.90291e-05	3
Cc006732	1	NA	NA	NA	8.23862e-05	3
Cc007240	1	NA	NA	NA	0.000742059	3
Cc012034	1	NA	NA	NA	0.000669616	2
Cc016863	1	NA	NA	NA	4.43967e-06	2
Cc018800	1	NA	NA	NA	0	2
Cc020548	1	NA	NA	NA	0.000699063	2
Cc021037	1	NA	NA	NA	3.78852e-06	2
Cc021890	1	NA	NA	NA	0	2
Cc023603	1	NA	NA	NA	4.37461e-05	2
Cc024105	1	NA	NA	NA	0	2
Cc024779	1	NA	NA	NA	0	2
Cc026688	1	NA	NA	NA	0.000323355	2
Cc027153	1	NA	NA	NA	0	2
Cc036102	1	NA	NA	NA	0.00104214	2
Cc036115	1	NA	NA	NA	8.0188e-06	2
Cc036307	1	NA	NA	NA	1.2719e-05	2
Cc036944	1	NA	NA	NA	0.00051577	2
Cc038467	1	NA	NA	NA	0	2
Cc040679	1	NA	NA	NA	3.26296e-05	2
Cc041668	1	NA	NA	NA	9.76839e-05	2
Cc045462	1	NA	NA	NA	1.69639e-05	2
Cc045949	1	NA	NA	NA	0.000506366	2
Cc000207	1	NA	NA	NA	0	2
Cc001122	1	NA	NA	NA	2.42034e-05	2
Cc001355	1	NA	NA	NA	0.000669616	2
Cc005879	1	NA	NA	NA	0.000148713	2
Cc007434	1	NA	NA	NA	0.000669616	2
Cc009451	1	NA	NA	NA	0	2
Cc012055	1	NA	NA	NA	0	1
Cc012541	1	NA	NA	NA	0	1
Cc017042	1	NA	NA	NA	0	1
Cc018318	1	NA	NA	NA	0	1
Cc019170	1	NA	NA	NA	0	1
Cc023239	1	NA	NA	NA	0	1
Cc029161	1	NA	NA	NA	0	1
Cc029420	1	NA	NA	NA	0	1
Cc031910	1	NA	NA	NA	0	1
Cc033321	1	NA	NA	NA	0	1
Cc033692	1	NA	NA	NA	0	1
Cc037448	1	NA	NA	NA	0	1
Cc044432	1	NA	NA	NA	0	1
Cc047283	1	NA	NA	NA	0	1
Cc047477	1	NA	NA	NA	0	1
Cc001263	1	NA	NA	NA	0	1
Cc001824	1	NA	NA	NA	0	1
Cc006128	1	NA	NA	NA	0	1
Cc006518	1	NA	NA	NA	0	1
Cc006620	1	NA	NA	NA	0	1
Cc008599	1	NA	NA	NA	0	1
Cc009463	1	NA	NA	NA	0	1
Cc026081	1				0.0218306	36
Cc017280	1				0.0101099	28
Cc010962	1				0.0062376	27
Cc027939	1				0.00174602	27
Cc030304	1				0.0108555	27
Cc038508	1				0.00177482	27
Cc035637	1				0.0103743	26
Cc039872	1				0.00227968	26
Cc018810	1				0.00318169	25
Cc004591	1				0.0102218	25
Cc035222	1				0.00569541	24
Cc040458	1				0.0116772	24
Cc038636	1				0.00905523	23
Cc001822	1				0.0100366	23
Cc010974	1				0.00569967	22
Cc002682	1				0.0103402	22
Cc000163	1				0.00980092	21
Cc015843	1				0.0044556	20
Cc016430	1				0.0110826	20
Cc017690	1				0.0144783	20
Cc018212	1				0.00796286	20
Cc045602	1				0.00746993	19
Cc047285	1				0.00489538	19
Cc006379	1				0.0169025	19
Cc038522	1				0.00218834	18
Cc020775	1				0.00804473	17
Cc039308	1				0.00430343	17
Cc040032	1				0.004402	17
Cc025669	1				0.0060363	16
Cc024895	1				0.0141836	15
Cc028596	1				0.00661225	15
Cc041812	1				0.000871179	15
Cc043801	1				0.0242556	15
Cc006097	1				0.00822607	15
Cc034922	1				0.0149923	14
Cc036895	1				0.00329326	14
Cc046931	1				0.00732074	14
Cc003408	1				0.00211675	14
Cc006724	1				0.0178981	14
Cc007666	1				0.0204278	14
Cc009007	1				0.00132937	14
Cc018771	1				0.00127435	13
Cc023233	1				0.020535	13
Cc000024	1				0.00134907	13
Cc001098	1				0.00293268	13
Cc002515	1				0.018856	13
Cc010387	1				0.000581144	12
Cc029138	1				0.00309419	12
Cc031960	1				0.000450559	12
Cc034277	1				0.00405505	12
Cc046763	1				0.00385759	12
Cc005257	1				0.0123431	12
Cc012706	1				0.0133826	11
Cc017989	1				0.00228368	11
Cc022083	1				0.00188736	11
Cc031857	1				0.000609059	11
Cc034868	1				0.00389747	11
Cc034877	1				0.0140933	11
Cc039197	1				0.00723887	11
Cc044838	1				0.0154326	11
Cc044888	1				0.00996441	11
Cc047537	1				0.000437089	11
Cc001343	1				0.0165166	11
Cc012337	1				0.00158319	10
Cc015092	1				0.00402588	10
Cc015276	1				0.00235961	10
Cc035286	1				0.00379608	10
Cc036908	1				0.0103782	10
Cc038024	1				0.0014988	10
Cc038643	1				0.00473277	10
Cc042076	1				0.000837507	10
Cc044780	1				0.00163407	10
Cc047151	1				0.00281757	10
Cc017369	1				0.00347997	9
Cc022191	1				0.00224083	9
Cc028590	1				0.000223364	9
Cc043142	1				0.00194691	9
Cc000221	1				0.0059627	9
Cc003483	1				0.00420862	9
Cc005660	1				0.00368663	9
Cc005759	1				0.0101326	9
Cc009249	1				0.0206903	9
Cc010213	1				0.0041639	8
Cc012735	1				0.00305241	8
Cc016486	1				0.000686045	8
Cc020260	1				0.00129003	8
Cc021143	1				0.00145524	8
Cc022712	1				0.00497246	8
Cc023465	1				0.00225348	8
Cc026413	1				0.000252419	8
Cc027838	1				0.00397064	8
Cc028248	1				0.00122149	8
Cc030272	1				0.00235034	8
Cc030784	1				7.34947e-05	8
Cc040743	1				0.00577807	8
Cc043996	1				0.000726295	8
Cc045389	1				0.00175631	8
Cc000961	1				0.00218314	8
Cc004266	1				0.00238449	8
Cc004676	1				0.00118841	8
Cc006375	1				0.00144279	8
Cc007667	1				0.0105201	8
Cc009469	1				0.00532542	8
Cc013102	1				0.000878602	7
Cc015148	1				0.00314976	7
Cc026537	1				0.00375705	7
Cc030559	1				0.00370311	7
Cc032639	1				2.96311e-05	7
Cc038871	1				0.000318731	7
Cc038936	1				0.00238714	7
Cc039646	1				0.00337555	7
Cc001310	1				0.000201006	7
Cc003030	1				0.000577803	7
Cc008252	1				0.00113993	7
Cc008956	1				0.00088897	7
Cc010267	1				0.00118203	6
Cc011667	1				0.00214444	6
Cc019850	1				0.000906682	6
Cc024357	1				0.00385372	6
Cc025666	1				0.00081195	6
Cc027001	1				0.000862611	6
Cc031077	1				0.00245255	6
Cc031196	1				0.00459943	6
Cc039199	1				0.00508527	6
Cc039897	1				0.00031183	6
Cc045615	1				0.000889981	6
Cc046491	1				0.000649715	6
Cc002424	1				0.00186448	6
Cc004379	1				0.00447399	6
Cc005747	1				0.0021639	6
Cc008759	1				0.000183569	6
Cc008802	1				0.000439821	6
Cc009059	1				0.00240079	6
Cc012319	1				0.000729347	5
Cc014299	1				0.00159014	5
Cc016008	1				0.00141127	5
Cc019021	1				0.000383607	5
Cc020355	1				0.000826299	5
Cc025930	1				4.38698e-05	5
Cc028041	1				0.00123505	5
Cc033625	1				0.000609872	5
Cc036654	1				0.00185443	5
Cc038509	1				0.000777453	5
Cc040350	1				0.000997394	5
Cc041440	1				0.00199621	5
Cc042111	1				3.29724e-06	5
Cc046489	1				9.25363e-05	5
Cc046937	1				0.00298743	5
Cc001125	1				0.000174247	5
Cc002496	1				0.00110078	5
Cc002829	1				0.00207845	5
Cc004948	1				0.0183425	5
Cc007073	1				2.01865e-07	5
Cc008944	1				0.000406632	5
Cc009687	1				0.000275213	4
Cc009956	1				0.000574362	4
Cc013168	1				0.000273722	4
Cc015247	1				0.000535147	4
Cc015516	1				0	4
Cc017732	1				0.00100978	4
Cc019035	1				0.00082455	4
Cc020336	1				0.000522533	4
Cc020770	1				0.000560887	4
Cc021584	1				0.000166508	4
Cc021679	1				0.00107718	4
Cc021886	1				2.19418e-05	4
Cc022968	1				0.00137721	4
Cc023413	1				0.000673022	4
Cc025243	1				0.000780252	4
Cc026163	1				0.000759312	4
Cc026788	1				0.00214513	4
Cc027219	1				0.000509579	4
Cc027584	1				0.000351255	4
Cc030270	1				0.000599891	4
Cc030947	1				0.000287676	4
Cc031670	1				4.82866e-05	4
Cc040594	1				0.000358167	4
Cc040818	1				0.00254223	4
Cc041921	1				0.000169041	4
Cc001699	1				0.000713006	4
Cc001913	1				0.00153232	4
Cc001940	1				7.5023e-05	4
Cc006457	1				0.000882538	4
Cc007549	1				0.000669616	4
Cc007665	1				3.21402e-05	4
Cc007762	1				0.000721776	4
Cc011914	1				8.68467e-05	3
Cc012711	1				0.00135862	3
Cc013479	1				0	3
Cc014363	1				6.6065e-05	3
Cc014453	1				1.53244e-05	3
Cc015502	1				0	3
Cc016465	1				1.09967e-05	3
Cc018346	1				9.16349e-05	3
Cc018798	1				2.23275e-07	3
Cc020034	1				0.000669616	3
Cc020253	1				2.71609e-05	3
Cc020985	1				6.23908e-05	3
Cc022785	1				0.00028972	3
Cc022871	1				0.00111902	3
Cc024587	1				0.000191694	3
Cc026093	1				0.00138015	3
Cc027425	1				0.00115205	3
Cc029875	1				0.000669616	3
Cc032010	1				6.57459e-06	3
Cc032491	1				0.000210848	3
Cc034413	1				2.0461e-05	3
Cc035224	1				8.97051e-06	3
Cc037848	1				0.00131538	3
Cc038935	1				0.000718652	3
Cc042607	1				0.00102762	3
Cc043796	1				0.000603798	3
Cc044096	1				0.00138341	3
Cc046725	1				0.0015567	3
Cc047251	1				0.000159293	3
Cc003384	1				0	3
Cc004736	1				0.000669616	3
Cc005138	1				0.00071913	3
Cc006830	1				0.000160579	3
Cc014473	1				0.000573067	2
Cc014630	1				0.00029105	2
Cc015049	1				0	2
Cc015078	1				0	2
Cc016327	1				0	2
Cc018256	1				0.000669616	2
Cc020846	1				0	2
Cc022403	1				0	2
Cc023047	1				8.67239e-06	2
Cc023877	1				2.6885e-05	2
Cc026095	1				3.97563e-06	2
Cc027404	1				5.54649e-06	2
Cc027978	1				3.37382e-05	2
Cc028018	1				0.000669616	2
Cc028464	1				0	2
Cc028705	1				0.000669616	2
Cc029351	1				0	2
Cc030329	1				0.000669616	2
Cc032399	1				0.000669616	2
Cc038044	1				9.97723e-06	2
Cc039052	1				0.00103556	2
Cc039465	1				8.23264e-05	2
Cc040268	1				0.000669616	2
Cc041205	1				3.10337e-05	2
Cc042345	1				0	2
Cc000176	1				3.42801e-05	2
Cc004013	1				0	2
Cc006199	1				0.000669616	2
Cc010007	1				0	1
Cc014124	1				0	1
Cc015883	1				0	1
Cc016936	1				0	1
Cc017103	1				0	1
Cc017351	1				0	1
Cc018254	1				0	1
Cc019043	1				0	1
Cc021066	1				0	1
Cc022983	1				0	1
Cc024204	1				0	1
Cc028144	1				0	1
Cc028439	1				0	1
Cc029173	1				0	1
Cc030142	1				0	1
Cc032517	1				0	1
Cc033394	1				0	1
Cc038658	1				0	1
Cc038861	1				0	1
Cc039455	1				0	1
Cc040656	1				0	1
Cc040808	1				0	1
Cc046232	1				0	1
Cc000284	1				0	1
Cc000856	1				0	1
Cc003452	1				0	1
Cc007353	1				0	1
Cc009424	1				0	1
Cc027512	2	Fatty acid hydroxylase superfamily	CER1	AT1G02205.2	0.00201079	9
Cc000796	2	Fatty acid hydroxylase superfamily	CER1	AT1G02205.3	0.000972781	8
Cc017474	2	3-ketoacyl-CoA synthase 2	KCS2	AT1G04220.1	0.000925999	18
Cc041501	2	homeodomain GLABROUS 2	HDG2	AT1G05230.4	0.00166056	6
Cc001878	2	trehalose-phosphatase/synthase 7	ATTPS7,TPS7,ATTPSA	AT1G06410.1	0.000155918	4
Cc032837	2	glycerol-3-phosphate acyltransferase 1	ATGPAT1,GPAT1	AT1G06520.1	0.000440039	58
Cc009709	2	UDP-Glycosyltransferase superfamily protein		AT1G10400.1	0.00013594	3
Cc006654	2	bifunctional nuclease i	BFN1,ENDO1	AT1G11190.1	0.000344891	8
Cc007069	2	methylesterase PCR A	ATPMEPCRA,PMEPCRA	AT1G11580.1	0.00639673	58
Cc006595	2	cytochrome P450, family 77, subfamily B, polypeptide 1	CYP77B1	AT1G11600.1	0.00222562	66
Cc033897	2	Leucine-rich repeat protein kinase family protein		AT1G14390.1	0.000898292	72
Cc031442	2	light harvesting complex photosystem II subunit 6	LHCB6,CP24	AT1G15820.1	0	1
Cc023549	2	inter-alpha-trypsin inhibitor heavy chain-related		AT1G19110.1	0.00272348	32
Cc009688	2	3-ketoacyl-CoA synthase 4	KCS4	AT1G19440.1	0.00434906	137
Cc028838	2	3-ketoacyl-CoA synthase 4	KCS4	AT1G19440.1	0.00335096	134
Cc041733	2	CONTAINS InterPro DOMAIN/s: Retrotransposon gag protein (InterPro:IPR005162); Has 707 Blast hits to 705 proteins in 25 species: Archae - 0; Bacteria - 0; Metazoa - 4; Fungi - 0; Plants - 703; Viruses - 0; Other Eukaryotes - 0 (source: NCBI BLink).		AT1G21280.1	0.00731624	9
Cc010174	2	myb domain protein 3	ATMYB3,MYB3	AT1G22640.1	0.0258928	20
Cc028054	2	sucrose-proton symporter 2	SUC2,SUT1,ATSUC2	AT1G22710.1	0.00392872	19
Cc018043	2	MLP-like protein 423	MLP423	AT1G24020.2	0.00631337	12
Cc010143	2	K-box region and MADS-box transcription factor family protein	SEP3,AGL9	AT1G24260.1	8.03341e-07	8
Cc009098	2	ARM repeat superfamily protein		AT1G24330.1	0	2
Cc006530	2	beta glucosidase 40	BGLU40	AT1G26560.1	0.000776627	51
Cc019975	2	unknown protein; Has 54 Blast hits to 54 proteins in 19 species: Archae - 0; Bacteria - 0; Metazoa - 11; Fungi - 6; Plants - 34; Viruses - 0; Other Eukaryotes - 3 (source: NCBI BLink).		AT1G27300.1	0.00301703	132
Cc010146	2	glycosylphosphatidylinositol-anchored lipid protein transfer 1	LTPG1	AT1G27950.1	0.000368396	5
Cc007555	2	glycosylphosphatidylinositol-anchored lipid protein transfer 1	LTPG1	AT1G27950.1	0.00148696	133
Cc041422	2	Telomerase activating protein Est1		AT1G28260.2	0.00104032	7
Cc012129	2	WRKY DNA-binding protein 65	WRKY65,ATWRKY65	AT1G29280.1	0.00418757	136
Cc017187	2	auxin response factor 6	ARF6	AT1G30330.1	0	1
Cc012742	2	acyl-CoA-binding protein 6	ACBP6,ACBP	AT1G31812.1	0	1
Cc009641	2	alpha/beta-Hydrolases superfamily protein		AT1G47480.1	0.00516847	20
Cc004619	2	hydrolases;protein serine/threonine phosphatases		AT1G48120.1	0.00640023	8
Cc025215	2	long-chain acyl-CoA synthetase 2	LACS2,LRD2	AT1G49430.1	0	1
Cc004088	2	WAG 1	WAG1,PK3AT	AT1G53700.1	0.00368678	50
Cc019638	2	Protein of unknown function, DUF538	SVB	AT1G56580.1	0.00181422	74
Cc030974	2	MATE efflux family protein	ZF14	AT1G58340.1	0.00046793	23
Cc002839	2	S-locus lectin protein kinase family protein		AT1G61610.1	0.00233015	37
Cc045582	2	Integrase-type DNA-binding superfamily protein		AT1G64380.1	0.0177201	11
Cc044255	2	beta-hexosaminidase 3	HEXO3,ATHEX1	AT1G65590.1	0	1
Cc027826	2	Six-hairpin glycosidases superfamily protein	ATGH9A2,KOR2	AT1G65610.1	0.00131677	53
Cc019121	2	beta-ketoacyl reductase 1	YBR159,KCR1,ATKCR1	AT1G67730.1	0.022135	19
Cc019124	2	beta-ketoacyl reductase 1	YBR159,KCR1,ATKCR1	AT1G67730.1	0.000947761	17
Cc000364	2	beta-ketoacyl reductase 1	YBR159,KCR1,ATKCR1	AT1G67730.1	0.00334783	9
Cc000367	2	beta-ketoacyl reductase 1	YBR159,KCR1,ATKCR1	AT1G67730.1	0.0009788	10
Cc034546	2	3-ketoacyl-CoA synthase 6	CUT1,POP1,CER6,G2,KCS6	AT1G68530.1	0	1
Cc046272	2	3-ketoacyl-CoA synthase 6	CUT1,POP1,CER6,G2,KCS6	AT1G68530.1	0.00201385	44
Cc047476	2	3-ketoacyl-CoA synthase 6	CUT1,POP1,CER6,G2,KCS6	AT1G68530.2	0.00225079	18
Cc032581	2	alpha-xylosidase 1	ATXYL1,XYL1,TRG1	AT1G68560.1	0.0179888	8
Cc004907	2	basic helix-loop-helix (bHLH) DNA-binding superfamily protein		AT1G68920.3	7.66603e-05	29
Cc021627	2	Protein kinase superfamily protein		AT1G69910.1	0.00292618	14
Cc045229	2	TRICHOME BIREFRINGENCE-LIKE 27	TBL27	AT1G70230.1	0.00139649	11
Cc012750	2	MLP-like protein 28	MLP28	AT1G70830.5	1.84876e-05	7
Cc014666	2	LOCATED IN: plasma membrane; EXPRESSED IN: 23 plant structures; EXPRESSED DURING: 13 growth stages; CONTAINS InterPro DOMAIN/s: von Willebrand factor, type A (InterPro:IPR002035); BEST Arabidopsis thaliana protein match is: inter-alpha-trypsin inhibitor heavy chain-related (TAIR:AT1G19110.1); Has 1407 Blast hits to 1406 proteins in 307 species: Archae - 6; Bacteria - 522; Metazoa - 484; Fungi - 5…		AT1G72500.1	0.00481516	17
Cc018799	2	Endosomal targeting BRO1-like domain-containing protein		AT1G73390.3	0.00126065	9
Cc010568	2	unknown protein; INVOLVED IN: biological_process unknown; LOCATED IN: endomembrane system; EXPRESSED IN: 6 plant structures; EXPRESSED DURING: 4 anthesis, petal differentiation and expansion stage; Has 74 Blast hits to 74 proteins in 16 species: Archae - 0; Bacteria - 0; Metazoa - 1; Fungi - 0; Plants - 69; Viruses - 0; Other Eukaryotes - 4 (source: NCBI BLink).		AT1G76250.1	0.00246356	19
Cc014815	2	Duplicated homeodomain-like superfamily protein	GT2,AT-GT2	AT1G76890.2	3.96764e-05	3
Cc034220	2	Arabidopsis thaliana gibberellin 2-oxidase 1	ATGA2OX1,GA2OX1	AT1G78440.1	0.0122269	11
Cc010752	2	trehalose-6-phosphate synthase	ATTPS1,TPS1	AT1G78580.1	0.00137304	53
Cc041809	2	trehalose-6-phosphate synthase	ATTPS1,TPS1	AT1G78580.1	0.000220811	13
Cc008062	2	mechanosensitive channel of small conductance-like 6	MSL6	AT1G78610.1	0.00531335	17
Cc003221	2	Leucine-rich repeat protein kinase family protein		AT1G79620.1	0.0116796	12
Cc011375	2	Auxin efflux carrier family protein		AT2G17500.4	0.0020643	6
Cc034467	2	Gibberellin-regulated family protein		AT2G18420.1	0.00294694	36
Cc037163	2	Gibberellin-regulated family protein		AT2G18420.1	3.92361e-05	3
Cc011657	2	phytochrome interacting factor 3-like 5	PIL5	AT2G20180.3	0	3
Cc008341	2	glycine-rich protein 2B	ATGRP2B,ATCSP4,GRP2B	AT2G21060.1	0.0010082	73
Cc023896	2	Translocon-associated protein (TRAP), alpha subunit		AT2G21160.1	0.000669616	2
Cc003189	2	Protein kinase superfamily protein		AT2G25220.1	0.00285573	73
Cc020200	2	EIN3-binding F box protein 1	EBF1,FBL6	AT2G25490.1	0.000695459	59
Cc027043	2	3-ketoacyl-CoA synthase 10	FDH,KCS10	AT2G26250.1	0.00830463	139
Cc034682	2	3-ketoacyl-CoA synthase 10	FDH,KCS10	AT2G26250.1	0.00246578	28
Cc008607	2	Plant invertase/pectin methylesterase inhibitor superfamily		AT2G26440.1	0	1
Cc046971	2	highly ABA-induced PP2C gene 3	HAI3	AT2G29380.1	0.00833672	11
Cc006954	2	glycosyl hydrolase 9B8	AtGH9B8,GH9B8	AT2G32990.1	0.00339583	45
Cc041846	2	maternal effect embryo arrest 18	MEE18	AT2G34090.1	0.00423907	11
Cc010687	2	BEL1-like homeodomain 1	BLH1	AT2G35940.3	0.00532158	8
Cc034693	2	UDP-Glycosyltransferase superfamily protein		AT2G36780.1	0.00644326	11
Cc006839	2	glycerol-3-phosphate acyltransferase 6	ATGPAT6,GPAT6	AT2G38110.1	0.0061081	12
Cc020615	2	hydroxyproline-rich glycoprotein family protein		AT2G39050.1	0	1
Cc004844	2	Major facilitator superfamily protein		AT2G39210.1	0.0117682	27
Cc021409	2	unknown protein; INVOLVED IN: biological_process unknown; EXPRESSED IN: 8 plant structures; EXPRESSED DURING: 4 anthesis, petal differentiation and expansion stage; BEST Arabidopsis thaliana protein match is: unknown protein (TAIR:AT3G55060.1).		AT2G39300.2	0.000674227	10
Cc007143	2	beta glucosidase 28	BGLU28	AT2G44460.1	0.00357646	43
Cc026089	2	cyclin p4;1	CYCP4;1	AT2G44740.1	0.000815544	6
Cc000660	2	cytochrome P450, family 704, subfamily A, polypeptide 2	CYP704A2	AT2G45510.1	0.0163961	10
Cc030536	2	cytochrome P450, family 86, subfamily A, polypeptide 8	CYP86A8,LCR	AT2G45970.1	0.00076106	9
Cc044776	2	D-arabinono-1,4-lactone oxidase family protein		AT2G46760.1	0.00348277	53
Cc016199	2	Plant invertase/pectin methylesterase inhibitor superfamily		AT3G05610.1	0.000157305	7
Cc000491	2	L-O-methylthreonine resistant 1	OMR1	AT3G10050.1	0.00323509	28
Cc002282	2	cytochrome P450, family 77, subfamily A, polypeptide 6	CYP77A6	AT3G10570.1	0.0011041	131
Cc026471	2	beta galactosidase 1	BGAL1	AT3G13750.1	0.000631602	7
Cc020908	2	Protein kinase superfamily protein	WAG2	AT3G14370.1	0.00106154	72
Cc040320	2	3-hydroxyacyl-CoA dehydrogenase family protein		AT3G15290.1	0	1
Cc003445	2	GDSL-like Lipase/Acylhydrolase superfamily protein		AT3G16370.1	0.000780945	5
Cc008840	2	cyclic nucleotide-binding transporter 1	CNBT1,CNGC20,ATCNGC20	AT3G17700.1	0.000765601	4
Cc018591	2	Bifunctional inhibitor/lipid-transfer protein/seed storage 2S albumin superfamily protein		AT3G18280.1	0.00314591	15
Cc004826	2	TPX2 (targeting protein for Xklp2) protein family		AT3G23090.1	0	2
Cc021835	2	Protein phosphatase 2C family protein		AT3G23360.1	0.000139661	9
Cc015620	2	HXXXD-type acyl-transferase family protein		AT3G23840.1	0.0102871	11
Cc021847	2	receptor like protein 43	AtRLP43,RLP43	AT3G28890.2	6.19975e-05	2
Cc045736	2	alpha/beta-Hydrolases superfamily protein		AT3G47590.1	2.38994e-05	11
Cc015702	2	myb domain protein 94	MYB94,ATMYBCP70,ATMYB94	AT3G47600.1	0.00953263	15
Cc029585	2	myb domain protein 94	MYB94,ATMYBCP70,ATMYB94	AT3G47600.1	0.00434906	137
Cc011497	2	GDSL-like Lipase/Acylhydrolase superfamily protein		AT3G48460.1	0.00395855	21
Cc017176	2	Malectin/receptor-like protein kinase family protein	FER	AT3G51550.1	0.00309917	9
Cc014366	2	Major facilitator superfamily protein		AT3G53960.1	0.000291209	8
Cc032847	2	haloacid dehalogenase (HAD) superfamily protein		AT3G58830.1	0.000669616	3
Cc009972	2	crinkly4	ACR4,CR4	AT3G59420.1	0.00077317	65
Cc029949	2	TRICHOME BIREFRINGENCE-LIKE 6	TBL6	AT3G62390.1	0	1
Cc024981	2	cytochrome P450, family 86, subfamily A, polypeptide 2	CYP86A2,ATT1	AT4G00360.1	0.00252445	66
Cc046820	2	Homeobox-leucine zipper family protein / lipid-binding START domain-containing protein	ANL2,AHDP	AT4G00730.1	5.06546e-06	33
Cc001427	2	Homeobox-leucine zipper family protein / lipid-binding START domain-containing protein	ANL2,AHDP	AT4G00730.1	0.00117324	131
Cc011622	2	IQ-domain 17	iqd17	AT4G00820.1	5.45311e-05	21
Cc032717	2	CTP synthase family protein		AT4G02120.1	0.000460939	11
Cc002853	2	protodermal factor 2	PDF2	AT4G04890.1	0.000750738	110
Cc006395	2	protodermal factor 2	PDF2	AT4G04890.1	0.0293799	62
Cc006628	2	myb domain protein 74	AtMYB74,MYB74	AT4G05100.1	0.00133021	19
Cc026108	2	Major Facilitator Superfamily with SPX (SYG1/Pho81/XPR1) domain-containing protein		AT4G11810.1	0	2
Cc015871	2	AMP-dependent synthetase and ligase family protein		AT4G19010.1	0.000761347	4
Cc021676	2	Long-chain fatty alcohol dehydrogenase family protein		AT4G19380.1	0.012793	24
Cc002824	2	NAD(P)H dehydrogenase B3	NDB3	AT4G21490.1	0.0010851	73
Cc011937	2	Homeobox-leucine zipper family protein / lipid-binding START domain-containing protein	ATML1	AT4G21750.2	0.00117327	133
Cc038808	2	alpha/beta-Hydrolases superfamily protein		AT4G24140.1	0.0011048	74
Cc011495	2	AAA-type ATPase family protein		AT4G24790.2	0.000456371	10
Cc018316	2	ROP-interactive CRIB motif-containing protein 7	RIC7	AT4G28560.1	0.00119587	18
Cc005263	2	Long-chain fatty alcohol dehydrogenase family protein		AT4G28570.1	0	1
Cc031982	2	heptahelical transmembrane protein2	HHP2	AT4G30850.2	0.00141327	13
Cc046996	2	Jojoba acyl CoA reductase-related male sterility protein	CER4,G7,FAR3	AT4G33790.1	0.00167444	18
Cc037832	2	PATATIN-like protein 4	PLP4,PLAV,AtPLAIVC	AT4G37050.1	0.0022309	7
Cc047366	2	cytochrome P450, family 81, subfamily D, polypeptide 8	CYP81D8	AT4G37370.1	0.00503618	17
Cc018953	2	elicitor-activated gene 3-2	ELI3-2,ELI3,ATCAD8,CAD-B2	AT4G37990.1	0.0120043	15
Cc007586	2	myb domain protein 4	ATMYB4,MYB4	AT4G38620.1	0.000716495	4
Cc001788	2	proline-rich protein 4	PRP4,ATPRP4	AT4G38770.1	0	1
Cc012929	2	cinnamyl alcohol dehydrogenase 9	ATCAD9,CAD9	AT4G39330.2	0.00384686	5
Cc003583	2	cinnamyl alcohol dehydrogenase 9	ATCAD9,CAD9	AT4G39330.2	0.000502862	11
Cc022247	2	Nucleotide-diphospho-sugar transferases superfamily protein	ATCSLA09,CSLA09,ATCSLA9,CSLA9,RAT4	AT5G03760.1	0.00132485	5
Cc014301	2	3-ketoacyl-CoA synthase 19	KCS19	AT5G04530.1	0	1
Cc012161	2	cytochrome P450, family 77, subfamily A, polypeptide 4	CYP77A4	AT5G04660.1	0.005923	21
Cc002437	2	anthranilate synthase alpha subunit 1	ASA1,TRP5,AMT1,WEI2,JDL1	AT5G05730.1	1.69219e-05	7
Cc018820	2	alpha-galactosidase 2	AtAGAL2,AGAL2	AT5G08370.1	0.00174872	31
Cc046173	2	Ethylene insensitive 3 family protein		AT5G10120.1	0.00246356	19
Cc030830	2	CHY-type/CTCHY-type/RING-type Zinc finger protein		AT5G22920.1	0.0016952	10
Cc029863	2	carboxyesterase 18	AtCXE18,CXE18	AT5G23530.1	0.000773939	10
Cc039533	2	carboxyesterase 18	AtCXE18,CXE18	AT5G23530.1	0.000550784	6
Cc027078	2	BURP domain-containing protein	RD22,ATRD22	AT5G25610.1	0	2
Cc034652	2	BURP domain-containing protein	RD22,ATRD22	AT5G25610.1	0.0013288	8
Cc027157	2	WRKY DNA-binding protein 50	WRKY50,ATWRKY50	AT5G26170.1	0.00741135	18
Cc005289	2	GDSL-like Lipase/Acylhydrolase superfamily protein		AT5G33370.1	0.00218618	46
Cc004495	2	Carbohydrate-binding X8 domain superfamily protein		AT5G35740.1	0.00537573	11
Cc010645	2	CONTAINS InterPro DOMAIN/s: Putative harbinger transposase-derived nuclease (InterPro:IPR006912); BEST Arabidopsis thaliana protein match is: unknown protein (TAIR:AT1G43722.1); Has 1807 Blast hits to 1807 proteins in 277 species: Archae - 0; Bacteria - 0; Metazoa - 736; Fungi - 347; Plants - 385; Viruses - 0; Other Eukaryotes - 339 (source: NCBI BLink).		AT5G41980.1	1.5573e-05	2
Cc031365	2	SGNH hydrolase-type esterase superfamily protein		AT5G42170.1	0.000539508	10
Cc025351	2	allene oxide synthase	AOS,CYP74A,DDE2	AT5G42650.1	0.00657888	10
Cc010753	2	GDSL-like Lipase/Acylhydrolase superfamily protein		AT5G45670.1	0.000153808	10
Cc024567	2	hydroxycinnamoyl-CoA shikimate/quinate hydroxycinnamoyl transferase	HCT	AT5G48930.1	0.0221903	8
Cc008647	2	Glucose-methanol-choline (GMC) oxidoreductase family protein		AT5G51950.1	0.000843077	7
Cc023440	2	Concanavalin A-like lectin protein kinase family protein		AT5G55830.1	0.0076605	10
Cc046316	2	Concanavalin A-like lectin protein kinase family protein		AT5G55830.1	0.0019523	51
Cc003300	2	LORELEI-LIKE-GPI-ANCHORED PROTEIN 1	LLG1	AT5G56170.1	0.00209017	46
Cc015819	2	Xyloglucan endotransglucosylase/hydrolase family protein	TCH4,XTH22	AT5G57560.1	0.00329317	30
Cc015799	2	Fatty acid hydroxylase superfamily	FLP1,YRE,CER3,WAX2	AT5G57800.1	0.000173273	11
Cc018629	2	auxin response factor 2	ARF2,ARF1-BP,HSS,ORE14	AT5G62000.3	0.00410719	14
Cc022918	2	HXXXD-type acyl-transferase family protein		AT5G67150.1	0.00240977	33
Cc008786	2	HXXXD-type acyl-transferase family protein		AT5G67150.1	0.000750755	131
Cc011502	2	NA	NA	NA	0.0010566	44
Cc011878	2	NA	NA	NA	0.0102831	15
Cc012928	2	NA	NA	NA	0.00715097	22
Cc014355	2	NA	NA	NA	0.000669616	3
Cc014545	2	NA	NA	NA	0.0031353	11
Cc014546	2	NA	NA	NA	0.00145965	8
Cc014822	2	NA	NA	NA	0.00233197	4
Cc015040	2	NA	NA	NA	0.0011428	46
Cc015505	2	NA	NA	NA	0.0105493	44
Cc015575	2	NA	NA	NA	0.000868857	7
Cc015812	2	NA	NA	NA	0.000119609	8
Cc016613	2	NA	NA	NA	0.000914294	133
Cc017036	2	NA	NA	NA	0	3
Cc017177	2	NA	NA	NA	0.000820941	27
Cc018536	2	NA	NA	NA	0.00208381	8
Cc019716	2	NA	NA	NA	0	2
Cc020300	2	NA	NA	NA	0.00501755	15
Cc022393	2	NA	NA	NA	0.00224616	18
Cc022856	2	NA	NA	NA	0.0192916	17
Cc023910	2	NA	NA	NA	0.00356441	11
Cc024271	2	NA	NA	NA	0.00157683	9
Cc024484	2	NA	NA	NA	0.00495532	19
Cc024777	2	NA	NA	NA	0.000669616	2
Cc025101	2	NA	NA	NA	0.00077317	65
Cc025350	2	NA	NA	NA	0.000911359	7
Cc025398	2	NA	NA	NA	0.00458978	137
Cc025843	2	NA	NA	NA	0.000693191	4
Cc027721	2	NA	NA	NA	0.00235685	45
Cc027787	2	NA	NA	NA	0.00168177	33
Cc028644	2	NA	NA	NA	0.00147785	19
Cc029964	2	NA	NA	NA	0.0014111	6
Cc030273	2	NA	NA	NA	0.00107053	132
Cc032095	2	NA	NA	NA	0	2
Cc032286	2	NA	NA	NA	0.003447	13
Cc032631	2	NA	NA	NA	0.00615107	13
Cc032698	2	NA	NA	NA	0.00211016	16
Cc033854	2	NA	NA	NA	0.00111489	5
Cc034101	2	NA	NA	NA	0	1
Cc034666	2	NA	NA	NA	0.00233127	120
Cc034838	2	NA	NA	NA	4.38851e-05	4
Cc038946	2	NA	NA	NA	0	2
Cc039903	2	NA	NA	NA	0.00443775	67
Cc041710	2	NA	NA	NA	1.17255e-05	39
Cc041717	2	NA	NA	NA	7.95421e-05	20
Cc041813	2	NA	NA	NA	0.0112326	11
Cc042092	2	NA	NA	NA	0.00315457	42
Cc042675	2	NA	NA	NA	0	1
Cc045535	2	NA	NA	NA	0.000807922	69
Cc000590	2	NA	NA	NA	0.00112077	7
Cc002178	2	NA	NA	NA	0.0060567	41
Cc003997	2	NA	NA	NA	0.00385038	11
Cc005294	2	NA	NA	NA	0.000999113	28
Cc006382	2	NA	NA	NA	0.00163204	20
Cc007174	2	NA	NA	NA	0.00104013	10
Cc008369	2	NA	NA	NA	0.00402323	10
Cc008895	2	NA	NA	NA	3.19563e-05	17
Cc009827	2				3.16358e-05	7
Cc009864	2				0.000279228	9
Cc010126	2				0.00757844	19
Cc010173	2				0.00107115	6
Cc010378	2				0.00911995	7
Cc010605	2				0.00249063	13
Cc011205	2				0.00119587	18
Cc011841	2				0.00143841	18
Cc012174	2				0	1
Cc012763	2				0.000706579	15
Cc012796	2				0.000372543	9
Cc014212	2				0	2
Cc015392	2				0.000923351	69
Cc016001	2				0.00138167	67
Cc016280	2				0.0180423	17
Cc017178	2				0.0133484	31
Cc017209	2				0.00127556	4
Cc017477	2				5.49786e-06	3
Cc017693	2				0	1
Cc017842	2				0.010175	53
Cc018578	2				0.0066702	10
Cc018772	2				0.000840892	6
Cc018949	2				0.000354165	8
Cc018996	2				3.8255e-05	5
Cc020341	2				0.000192589	7
Cc021079	2				0	1
Cc021196	2				0.00475454	16
Cc021619	2				0.00064117	5
Cc021701	2				0.00229332	52
Cc021745	2				0.000562909	31
Cc021766	2				0.000669616	2
Cc022894	2				0.00440098	11
Cc023095	2				0.000291548	4
Cc023649	2				0.00269482	32
Cc024304	2				0.00292242	8
Cc025100	2				0.00442739	20
Cc025214	2				0.0019224	31
Cc025476	2				0.00154617	6
Cc026192	2				0.00231762	49
Cc026639	2				0.00208235	30
Cc027207	2				0.00386246	58
Cc027984	2				0.000419114	32
Cc028025	2				0.00143731	7
Cc028198	2				0.0142451	11
Cc028522	2				0.0096383	17
Cc029982	2				0.000438845	31
Cc030241	2				0.00148696	133
Cc030818	2				0.00313632	6
Cc030961	2				0.0044226	16
Cc030978	2				0.00372678	16
Cc031729	2				0.000807006	28
Cc032595	2				0.00132675	55
Cc033844	2				0	3
Cc033988	2				0	1
Cc034098	2				0.00992286	112
Cc034132	2				0.000855304	68
Cc034363	2				0.0018745	114
Cc034523	2				0.00554123	21
Cc034615	2				0.00238606	35
Cc034834	2				0.00735798	18
Cc035504	2				0.000898292	72
Cc036484	2				0.00209017	46
Cc037786	2				0	2
Cc038316	2				0.000460939	11
Cc038703	2				0.000671051	3
Cc039901	2				0.000717281	64
Cc040077	2				0	1
Cc041423	2				0.00510812	19
Cc041553	2				0	1
Cc041758	2				0.00261996	42
Cc041810	2				0.0142712	20
Cc041895	2				0.00119587	18
Cc043388	2				3.87997e-05	7
Cc044254	2				0.000750755	131
Cc044287	2				0	1
Cc044597	2				0.000669616	2
Cc044622	2				0.00154371	6
Cc045662	2				0.0045722	22
Cc045832	2				0.00145069	13
Cc045875	2				0.00110475	8
Cc046104	2				0.00765747	26
Cc046377	2				6.8068e-05	44
Cc046407	2				0	1
Cc047309	2				0.00109665	17
Cc047314	2				0.00219559	12
Cc001791	2				2.92191e-05	4
Cc001901	2				0.00329846	58
Cc001908	2				0.000885504	13
Cc001928	2				0.00182493	34
Cc002342	2				0.00253806	67
Cc002370	2				0	2
Cc004096	2				0	4
Cc004571	2				0.000923351	69
Cc004781	2				0.000875597	68
Cc005676	2				0.0010851	73
Cc006244	2				0.000695459	59
Cc006497	2				0.00178218	21
Cc006976	2				0	5
Cc007022	2				0.00153851	129
Cc007047	2				0.000505746	12
Cc007075	2				0.000957012	54
Cc007076	2				0.00287148	35
Cc007418	2				0.0013532	73
Cc007537	2				0.00743352	10
Cc008343	2				0.0011048	74
Cc008530	2				0.00511606	14
Cc008531	2				0.00771681	47
Cc008624	2				0.00163204	20
Cc008829	2				6.74618e-05	12
Cc008914	2				0.00048543	6
Cc009162	2				0.000386087	10
Cc009382	2				0.00566447	8
Cc000968	3	Arabidopsis thaliana protein of unknown function (DUF821)		AT1G07220.1	0.00253834	3
Cc018365	3	agenet domain-containing protein		AT1G09320.1	0.00201342	5
Cc009976	3	chloroplast RNA binding	CRB,CSP41B,HIP1.3	AT1G09340.1	0.00847335	4
Cc006383	3	S-locus lectin protein kinase family protein		AT1G11410.1	0	1
Cc032575	3	Regulator of Vps4 activity in the MVB pathway protein		AT1G13340.1	0	1
Cc008764	3	Homeodomain-like superfamily protein		AT1G14600.1	0	1
Cc022339	3	serine carboxypeptidase-like 45	SCPL45	AT1G28110.2	0.00214367	5
Cc009284	3	Homeodomain-like superfamily protein	KAN2	AT1G32240.1	0.000669616	3
Cc025208	3	MATE efflux family protein		AT1G47530.1	0.00473792	5
Cc023339	3	hydrolases;protein serine/threonine phosphatases		AT1G48120.1	8.20369e-05	5
Cc006508	3	Glycine cleavage T-protein family		AT1G60990.3	0.00210587	4
Cc042115	3	Cystathionine beta-synthase (CBS) family protein		AT1G65320.1	0.000232951	2
Cc004940	3	related to ABI3/VP1 2	RAV2,AtRAV2	AT1G68840.2	0.00161831	7
Cc007282	3	cysteine-rich RLK (RECEPTOR-like protein kinase) 2	CRK2	AT1G70520.1	0.00142464	3
Cc014689	3	homology to ABI1	HAB1	AT1G72770.3	0	1
Cc041721	3	Tetratricopeptide repeat (TPR)-like superfamily protein		AT1G76630.1	0.00279765	3
Cc031424	3	tubby like protein 1	AtTLP1,TLP1	AT1G76900.2	0.00310234	7
Cc000534	3	unknown protein; BEST Arabidopsis thaliana protein match is: unknown protein (TAIR:AT1G16500.1); Has 104 Blast hits to 102 proteins in 13 species: Archae - 0; Bacteria - 0; Metazoa - 0; Fungi - 0; Plants - 104; Viruses - 0; Other Eukaryotes - 0 (source: NCBI BLink).		AT1G79160.1	0.015826	7
Cc029285	3	NADP-malic enzyme 4	ATNADP-ME4,NADP-ME4	AT1G79750.1	0.00458422	14
Cc012441	3	HD-ZIP IV family of homeobox-leucine zipper protein with lipid-binding START domain	GL2	AT1G79840.1	0.000573365	2
Cc045150	3	endonucleases	OTP51	AT2G15820.1	0.0027236	5
Cc012501	3	UDP-Glycosyltransferase superfamily protein		AT2G16890.2	0.0169307	9
Cc021581	3	unknown protein; Has 31 Blast hits to 31 proteins in 9 species: Archae - 0; Bacteria - 0; Metazoa - 0; Fungi - 0; Plants - 31; Viruses - 0; Other Eukaryotes - 0 (source: NCBI BLink).		AT2G25735.1	0	3
Cc025976	3	glutamate receptor 2.9	ATGLR2.9,GLR2.9	AT2G29100.1	0.0101296	12
Cc021875	3	glutamate receptor 2.7	ATGLR2.7,GLR2.7	AT2G29120.1	0	3
Cc041887	3	Protein phosphatase 2C family protein		AT2G33700.1	0.00804366	7
Cc017165	3	FUNCTIONS IN: molecular_function unknown; INVOLVED IN: biological_process unknown; LOCATED IN: cellular_component unknown; EXPRESSED IN: flower; EXPRESSED DURING: petal differentiation and expansion stage; CONTAINS InterPro DOMAIN/s: Herpesvirus UL139, cytomegalovirus (InterPro:IPR021042); Has 30201 Blast hits to 17322 proteins in 780 species: Archae - 12; Bacteria - 1396; Metazoa - 17338; Fungi …		AT2G34580.2	0.00235306	6
Cc002067	3	plant U-box 23	PUB23	AT2G35930.1	0.00541759	4
Cc002461	3	Protein kinase family protein		AT2G40270.2	0.0110348	4
Cc029974	3	ethylene response sensor 1	ERS1,ERS	AT2G40940.1	9.13242e-06	5
Cc009943	3	P-loop containing nucleoside triphosphate hydrolases superfamily protein	ARA4,ATRAB11F,ATRABA5C,ARA-4,RABA5C	AT2G43130.1	0.00200726	6
Cc004639	3	Plant invertase/pectin methylesterase inhibitor superfamily		AT3G05610.1	0	1
Cc038988	3	RING/U-box protein		AT3G05670.1	0.000364243	6
Cc027711	3	acyl-CoA dehydrogenase-related	IBR3	AT3G06810.1	0.000381961	6
Cc011217	3	Tetratricopeptide repeat (TPR)-like superfamily protein	HCF152,CRM3	AT3G09650.1	0	1
Cc021756	3	S-adenosyl-L-methionine-dependent methyltransferases superfamily protein	BSMT1,ATBSMT1	AT3G11480.1	0.00147892	12
Cc001722	3	2-oxoglutarate (2OG) and Fe(II)-dependent oxygenase superfamily protein		AT3G19000.2	0.00659162	18
Cc030929	3	Cytochrome P450 superfamily protein	CYP81D1	AT3G28740.1	0.00202062	6
Cc034466	3	flavanone 3-hydroxylase	F3H,TT6,F3'H	AT3G51240.1	0	1
Cc021934	3	phosphate transporter traffic facilitator1	PHF1	AT3G52190.1	0.00139939	3
Cc014784	3	Dof-type zinc finger DNA-binding family protein		AT3G52440.1	0.000669616	2
Cc046928	3	CRINKLY4 related 3	CCR3,ATCRR3	AT3G55950.1	0.000367529	11
Cc011612	3	cytochrome p450 78a9	CYP78A9	AT3G61880.2	0.00133865	2
Cc009885	3	A20/AN1-like zinc finger family protein		AT4G12040.2	9.30758e-05	15
Cc036503	3	Nodulin MtN3 family protein	SWEET17,AtSWEET17	AT4G15920.1	0	1
Cc013346	3	plasma-membrane associated cation-binding protein 1	PCAP1	AT4G20260.6	0.0217454	8
Cc026535	3	AFG1-like ATPase family protein		AT4G28070.2	0.00135959	4
Cc013816	3	Ribonuclease H-like superfamily protein		AT4G29090.1	0	2
Cc020311	3	AFG1-like ATPase family protein		AT4G30490.1	0.00431493	15
Cc045682	3	RING/U-box superfamily protein		AT4G32600.1	0	2
Cc038923	3	FAR1-related sequence 5	FRS5	AT4G38180.1	0.000888395	4
Cc002285	3	GDSL-like Lipase/Acylhydrolase superfamily protein		AT5G03610.1	0	1
Cc000985	3	polygalacturonase inhibiting protein 2	PGIP2,ATPGIP2	AT5G06870.1	0.00129314	5
Cc024046	3	flavonol synthase 1	FLS1	AT5G08640.2	0	2
Cc005383	3	flavonol synthase 1	FLS1	AT5G08640.2	0	2
Cc032659	3	elongation factor family protein		AT5G13650.1	0.00144333	6
Cc047632	3	Zinc-binding dehydrogenase family protein		AT5G16990.1	0.000692724	5
Cc013914	3	rhodanese-like domain-containing protein / PPIC-type PPIASE domain-containing protein		AT5G19370.1	0.000669616	2
Cc019396	3	carboxyesterase 18	AtCXE18,CXE18	AT5G23530.1	0.0021172	5
Cc028108	3	Cytidine/deoxycytidylate deaminase family protein		AT5G28050.1	0.0019109	2
Cc025551	3	Tetratricopeptide repeat (TPR)-like superfamily protein		AT5G39350.1	1.43487e-05	10
Cc027965	3	Nodulin MtN21 /EamA-like transporter family protein		AT5G47470.1	0.00632462	8
Cc037662	3	C2H2-like zinc finger protein		AT5G52010.1	0	1
Cc037768	3	cytochrome B5 isoform E	ATB5-A,B5#2,ATCB5-E,CB5-E	AT5G53560.1	0	2
Cc016888	3	cyclic nucleotide-gated cation channel 4	CNGC4	AT5G54250.3	0.000669616	4
Cc026697	3	MBOAT (membrane bound O-acyl transferase) family protein		AT5G55340.1	0.00768554	7
Cc017054	3	Arabidopsis thaliana protein of unknown function (DUF794)	APO2	AT5G57930.2	0.00426513	9
Cc024585	3	Heavy metal transport/detoxification superfamily protein		AT5G60800.1	0.0103215	7
Cc021179	3	glycosyltransferase 18	ATGT18,GT18	AT5G62220.1	0.000720191	4
Cc047375	3	Subtilase family protein	ARA12	AT5G67360.1	0	1
Cc022625	3	Phototropic-responsive NPH3 family protein		AT5G67385.1	0.000669616	3
Cc010101	3	NA	NA	NA	0	2
Cc012974	3	NA	NA	NA	0.0074405	8
Cc014021	3	NA	NA	NA	0.00124274	4
Cc015233	3	NA	NA	NA	6.71175e-05	3
Cc016407	3	NA	NA	NA	0.00703447	10
Cc017197	3	NA	NA	NA	0.00353866	16
Cc018041	3	NA	NA	NA	0	1
Cc019926	3	NA	NA	NA	0	2
Cc022347	3	NA	NA	NA	0	3
Cc024449	3	NA	NA	NA	0.00207256	5
Cc027224	3	NA	NA	NA	0.000307755	8
Cc029840	3	NA	NA	NA	0.00636591	8
Cc030437	3	NA	NA	NA	0.000669616	2
Cc031011	3	NA	NA	NA	0.00160989	3
Cc031911	3	NA	NA	NA	3.57914e-05	3
Cc032871	3	NA	NA	NA	0.00739249	6
Cc037951	3	NA	NA	NA	0	1
Cc038196	3	NA	NA	NA	0	2
Cc038218	3	NA	NA	NA	0.00719386	7
Cc038922	3	NA	NA	NA	0.0020399	3
Cc039306	3	NA	NA	NA	0.00200712	2
Cc042033	3	NA	NA	NA	0	2
Cc045980	3	NA	NA	NA	0.00296746	5
Cc047508	3	NA	NA	NA	0.00369645	8
Cc000675	3	NA	NA	NA	0.00376388	7
Cc000847	3	NA	NA	NA	0.00111882	5
Cc002479	3	NA	NA	NA	0	1
Cc003469	3	NA	NA	NA	0.00133865	3
Cc003836	3	NA	NA	NA	0.00109265	4
Cc007044	3	NA	NA	NA	0	2
Cc009994	3				0.000329261	3
Cc010313	3				1.44189e-07	3
Cc011002	3				0.00243463	4
Cc011402	3				5.28695e-07	5
Cc011872	3				1.04577e-07	8
Cc011956	3				0.0022872	8
Cc014155	3				0	1
Cc015019	3				0.0021671	11
Cc015452	3				0.000149964	14
Cc015570	3				0.0156416	6
Cc016768	3				0.000614002	3
Cc018214	3				0.00289906	3
Cc019860	3				9.13242e-06	5
Cc020302	3				0.0107873	7
Cc020712	3				0.00184551	8
Cc021216	3				0.000669616	4
Cc026270	3				0	2
Cc027792	3				0.0152552	2
Cc028046	3				0.00301774	6
Cc028233	3				0.00316236	14
Cc028321	3				0	3
Cc031503	3				0.00179357	3
Cc031714	3				0.000669616	2
Cc032762	3				0	1
Cc035954	3				0.00417538	9
Cc036627	3				0.00166533	11
Cc037043	3				0	3
Cc038573	3				0	1
Cc038702	3				0	1
Cc039654	3				0	2
Cc040841	3				0.00240296	9
Cc040986	3				0.000655146	6
Cc041171	3				1.51702e-06	4
Cc041740	3				0.000836235	3
Cc041931	3				0.0178772	6
Cc042648	3				0.000640339	3
Cc044125	3				0	1
Cc045416	3				0.000559237	3
Cc045965	3				0	2
Cc046465	3				0.000697069	6
Cc047111	3				0.00241896	3
Cc047555	3				0.000669616	2
Cc000015	3				0.000140784	4
Cc000639	3				0.000688221	3
Cc002344	3				8.14259e-05	14
Cc002362	3				0.00257339	7
Cc002733	3				0.0159116	4
Cc003288	3				0.00224697	4
Cc005432	3				0.000904302	4
Cc005471	3				0.0031893	7
Cc006291	3				0.00353866	16
Cc007026	3				0.00138335	5
Cc007191	3				0	1
Cc007365	3				0.0133208	11
Cc008189	3				0	1
Cc008604	3				0.000350817	11
Cc008970	3				0	2
Cc016530	4	Domain of unknown function (DUF966)		AT1G05577.1	0.000160766	121
Cc013966	4	oligopeptide transporter 2	ATOPT2,OPT2	AT1G09930.1	0.000433151	87
Cc006604	4	methylesterase PCR A	ATPMEPCRA,PMEPCRA	AT1G11580.1	0.00317273	26
Cc004113	4	purple acid phosphatase 3	PAP3,ATPAP3	AT1G14700.1	0.000457254	98
Cc034188	4	Uncharacterised protein family (UPF0497)		AT1G17200.1	0.000160766	121
Cc004600	4	KNOTTED1-like homeobox gene 6	KNAT6,KNAT6L,KNAT6S	AT1G23380.1	0.000160766	121
Cc029679	4	basic helix-loop-helix (bHLH) DNA-binding superfamily protein	KDR	AT1G26945.1	0.000160766	121
Cc015916	4	TRAM, LAG1 and CLN8 (TLC) lipid-sensing domain containing protein		AT1G35180.1	7.11538e-05	82
Cc016919	4	RING/U-box superfamily protein		AT1G55530.1	0.00267301	106
Cc025020	4	respiratory burst oxidase protein F	ATRBOHF,ATRBOHF,RBOHAP108,RBOHF,RBOHF	AT1G64060.1	0.000215351	92
Cc008735	4	HXXXD-type acyl-transferase family protein		AT1G65450.1	0.00099087	86
Cc036304	4	GDSL-like Lipase/Acylhydrolase superfamily protein		AT1G71691.2	0.000160766	121
Cc014702	4	Glucose-methanol-choline (GMC) oxidoreductase family protein	HTH,EDA17	AT1G72970.1	0.000160766	121
Cc023502	4	Glucose-methanol-choline (GMC) oxidoreductase family protein	HTH,EDA17	AT1G72970.1	0.000446292	100
Cc031580	4	Gibberellin-regulated family protein		AT1G74670.1	0.000796355	81
Cc005484	4	Gibberellin-regulated family protein		AT1G74670.1	0.000160766	121
Cc026122	4	cytokinin oxidase 5	CKX5,ATCKX5,ATCKX6	AT1G75450.1	0.00239365	114
Cc021742	4	cytokinin oxidase 5	CKX5	AT1G75450.2	7.28145e-06	12
Cc031733	4	GDSL-like Lipase/Acylhydrolase superfamily protein		AT1G75900.1	0	2
Cc041600	4	Eukaryotic aspartyl protease family protein		AT2G17760.1	0.000160766	121
Cc017363	4	3-ketoacyl-CoA synthase 12	KCS12	AT2G28630.1	0.000160766	121
Cc017815	4	AP2/B3-like transcriptional factor family protein		AT2G36080.2	0.000160766	121
Cc030839	4	2-oxoglutarate (2OG) and Fe(II)-dependent oxygenase superfamily protein		AT2G36690.1	0.000160766	121
Cc020957	4	response regulator 3	ATRR3,ARR8,RR3	AT2G41310.1	7.11538e-05	82
Cc008295	4	Ankyrin repeat family protein / BTB/POZ domain-containing protein	BOP2	AT2G41370.1	0.000160766	121
Cc022873	4	protodermal factor 1	PDF1	AT2G42840.1	0.00291358	115
Cc047633	4	Pectin lyase-like superfamily protein		AT2G43870.1	3.49343e-06	17
Cc032702	4	Malectin/receptor-like protein kinase family protein	ANX1	AT3G04690.1	0.000160766	121
Cc020056	4	Peroxidase family protein		AT3G17070.1	0.000160766	121
Cc000416	4	organic cation/carnitine transporter4	AtOCT4,4-Oct	AT3G20660.1	0	1
Cc031202	4	Pyridoxal phosphate (PLP)-dependent transferases superfamily protein	POP2,GABA-T,HER1	AT3G22200.1	0.012008	21
Cc044807	4	TPX2 (targeting protein for Xklp2) protein family		AT3G23090.1	0.00152384	97
Cc019195	4	ATP binding cassette subfamily B19	ATMDR1,ATMDR11,PGP19,MDR11,MDR1,ATPGP19,ABCB19,ATABCB19	AT3G28860.1	0.000755126	12
Cc016864	4	homeobox protein 34	AtHB34,HB34,ZHD9	AT3G28920.1	0.0026666	117
Cc005683	4	Domain of unknown function (DUF303)		AT3G53010.1	0.00100021	36
Cc008754	4	phytochrome interacting factor 3-like 6	PIL6,PIF5	AT3G59060.4	0.000160766	121
Cc037186	4	Protein of unknown function (DUF789)		AT4G03420.1	6.04039e-06	4
Cc044783	4	calmodulin 8	CAM8,AtCML8	AT4G14640.1	0.000160766	121
Cc022252	4	Polyketide cyclase/dehydrase and lipid transport superfamily protein	PYR1,RCAR11	AT4G17870.1	0.0024469	21
Cc031869	4	unknown protein; BEST Arabidopsis thaliana protein match is: unknown protein (TAIR:AT4G11780.1); Has 146 Blast hits to 146 proteins in 40 species: Archae - 0; Bacteria - 16; Metazoa - 17; Fungi - 4; Plants - 67; Viruses - 20; Other Eukaryotes - 22 (source: NCBI BLink).		AT4G23020.1	0.000160766	121
Cc024986	4	Disease resistance protein (TIR-NBS class)		AT4G23440.1	0.000160766	121
Cc033014	4	ATP binding microtubule motor family protein		AT4G24170.1	0.000160766	121
Cc030992	4	HXXXD-type acyl-transferase family protein	CER2,VC2,VC-2	AT4G24510.1	0.000827604	29
Cc015707	4	Uncharacterised protein family (UPF0497)		AT4G25040.1	0.00729873	92
Cc031436	4	Peroxidase superfamily protein		AT4G25980.1	0.000160766	121
Cc002965	4	Peroxidase superfamily protein		AT4G25980.1	0.000160766	121
Cc047588	4	plant intracellular ras group-related LRR 4	PIRL4	AT4G35470.1	0.00137094	24
Cc000434	4	RING/U-box superfamily protein		AT4G35840.1	0.000160766	121
Cc031007	4	aldehyde dehydrogenase 3F1	ALDH3F1	AT4G36250.1	0.000160766	121
Cc026352	4	APRATAXIN-like	APTX	AT5G01310.1	0.00221099	20
Cc033612	4	NAD(P)-binding Rossmann-fold superfamily protein		AT5G02540.1	0.0338232	8
Cc014848	4	laccase 14	LAC14	AT5G09360.1	0.00152384	97
Cc011796	4	Domain of unknown function (DUF966)		AT5G10150.1	0.000160766	121
Cc025273	4	transducin family protein / WD-40 repeat family protein		AT5G10940.2	0.000160766	121
Cc031035	4	unknown protein; FUNCTIONS IN: molecular_function unknown; INVOLVED IN: biological_process unknown; LOCATED IN: chloroplast; EXPRESSED IN: 21 plant structures; EXPRESSED DURING: 13 growth stages; BEST Arabidopsis thaliana protein match is: unknown protein (TAIR:AT1G12330.1); Has 1807 Blast hits to 1807 proteins in 277 species: Archae - 0; Bacteria - 0; Metazoa - 736; Fungi - 347; Plants - 385; Vi…		AT5G12900.1	0.000493466	101
Cc033390	4	unknown protein; FUNCTIONS IN: molecular_function unknown; INVOLVED IN: biological_process unknown; LOCATED IN: chloroplast; EXPRESSED IN: 21 plant structures; EXPRESSED DURING: 13 growth stages; BEST Arabidopsis thaliana protein match is: unknown protein (TAIR:AT1G12330.1); Has 1807 Blast hits to 1807 proteins in 277 species: Archae - 0; Bacteria - 0; Metazoa - 736; Fungi - 347; Plants - 385; Vi…		AT5G12900.1	0.000495899	82
Cc047574	4	AMP-dependent synthetase and ligase family protein		AT5G16340.1	0.0056645	108
Cc026188	4	RING/U-box superfamily protein		AT5G45290.1	1.21213e-05	3
Cc028528	4	hydroxycinnamoyl-CoA shikimate/quinate hydroxycinnamoyl transferase	HCT	AT5G48930.1	9.51464e-05	85
Cc002581	4	Protein of unknown function (DUF1442)		AT5G62280.1	0.00113198	88
Cc011558	4	Protein of unknown function (DUF1645)		AT5G62770.1	0.000160766	121
Cc013967	4	indole-3-acetic acid inducible 9	IAA9	AT5G65670.2	0.000634836	5
Cc002626	4	C2H2-like zinc finger protein		AT5G66730.1	0.000160766	121
Cc010463	4	NA	NA	NA	0.000160766	121
Cc013972	4	NA	NA	NA	0.00146446	103
Cc014520	4	NA	NA	NA	0.000671103	93
Cc017133	4	NA	NA	NA	0.000565686	104
Cc018186	4	NA	NA	NA	0.000160766	121
Cc019254	4	NA	NA	NA	0.000160766	121
Cc021769	4	NA	NA	NA	0.000160766	121
Cc021947	4	NA	NA	NA	0.000160766	121
Cc022722	4	NA	NA	NA	0.000160766	121
Cc022854	4	NA	NA	NA	0.00219224	35
Cc026794	4	NA	NA	NA	0.000160766	121
Cc030312	4	NA	NA	NA	0.000546811	15
Cc035725	4	NA	NA	NA	0.00921308	12
Cc039867	4	NA	NA	NA	0.000160766	121
Cc044467	4	NA	NA	NA	0	1
Cc045626	4	NA	NA	NA	0.0026803	109
Cc045658	4	NA	NA	NA	0.00110194	31
Cc047256	4	NA	NA	NA	0.000160766	121
Cc000637	4	NA	NA	NA	0.000160766	121
Cc008490	4	NA	NA	NA	0.000160766	121
Cc009895	4				0.0103729	14
Cc010458	4				0	1
Cc011171	4				1.15176e-06	10
Cc011426	4				0.000669616	12
Cc012114	4				0.00059915	33
Cc012529	4				0.000160766	121
Cc013380	4				0.000160766	121
Cc013842	4				0.000160766	121
Cc015872	4				0.00349307	30
Cc018876	4				0.000160766	121
Cc019053	4				0.000160766	121
Cc020680	4				0.000160766	121
Cc020930	4				0.000160766	121
Cc021206	4				0.000160766	121
Cc021275	4				0.00127405	98
Cc022532	4				0	1
Cc022818	4				0.000160766	121
Cc023648	4				2.66848e-05	9
Cc023878	4				0.000160766	121
Cc024327	4				0.00059915	33
Cc024693	4				0.00267301	106
Cc026900	4				0.00320677	99
Cc027436	4				0.000160766	121
Cc027660	4				0.000160766	121
Cc028760	4				0.00155774	14
Cc028998	4				0.0101927	11
Cc030820	4				0.0149368	14
Cc035226	4				0.000160766	121
Cc037560	4				0.00623919	15
Cc037772	4				0.000160766	121
Cc037925	4				0.000160766	121
Cc038242	4				0.000160766	121
Cc039046	4				0	1
Cc041321	4				0	11
Cc041795	4				0.000160766	121
Cc044587	4				0.000160766	121
Cc044796	4				0.000160766	121
Cc045625	4				0.000160766	121
Cc045870	4				0.000160766	121
Cc046174	4				0.00219224	35
Cc046311	4				0.000160766	121
Cc047107	4				0.000160766	121
Cc047257	4				0.000160766	121
Cc047500	4				0.000160766	121
Cc000243	4				7.28145e-06	12
Cc001092	4				0.000160766	121
Cc001451	4				0.00356555	9
Cc002343	4				0.000160766	121
Cc002738	4				0.00432042	99
Cc002927	4				1.70913e-06	14
Cc003339	4				0.000160766	121
Cc004141	4				7.11538e-05	82
Cc004804	4				0.000160766	121
Cc004837	4				0.000907479	82
Cc006657	4				0.000160766	121
Cc006755	4				0.000160766	121
Cc007016	4				0.00943535	18
Cc007017	4				0.00256215	116
Cc007915	4				0.000160766	121
Cc009071	4				0.00171925	19
Cc009414	4				0.00216687	17
Cc030962	5	branched-chain amino acid transaminase 2	ATBCAT-2,BCAT-2	AT1G10070.2	0	1
Cc002872	5	aspartic proteinase A1	APA1,ATAPA1	AT1G11910.1	0.000530306	3
Cc001520	5	Plant invertase/pectin methylesterase inhibitor superfamily protein		AT1G14890.1	0.000242623	3
Cc045029	5	phosphatidyl serine synthase family protein		AT1G15110.1	0.000497731	3
Cc021198	5	high mobility group B3	HMGB3,NFD3,NFD03	AT1G20696.3	0.00311507	22
Cc011249	5	TRAM, LAG1 and CLN8 (TLC) lipid-sensing domain containing protein		AT1G35180.1	0.00197689	20
Cc013573	5	BREVIS RADIX-like 3	ATBRXL3,BRX-LIKE3	AT1G54180.2	0.00130482	8
Cc026834	5	protein kinase 2B	APK2B	AT2G02800.2	0.00334231	3
Cc009685	5	roline-rich extensin-like receptor kinase 4	PERK4	AT2G18470.1	0.00200712	2
Cc030116	5	Disease resistance-responsive (dirigent-like protein) family protein		AT2G21100.1	0.000121426	4
Cc023881	5	ATP binding microtubule motor family protein		AT2G21300.2	0.00140846	3
Cc003851	5	Pleckstrin homology (PH) and lipid-binding START domains-containing protein		AT2G28320.1	0.00164275	10
Cc014230	5	S-adenosyl-L-methionine-dependent methyltransferases superfamily protein		AT2G34300.2	0.000881839	4
Cc020531	5	cyclin-dependent kinase B1;2	CDKB1;2	AT2G38620.2	0.000465165	6
Cc036251	5	RING/U-box superfamily protein		AT2G42350.1	0	1
Cc027519	5	unknown protein; FUNCTIONS IN: molecular_function unknown; INVOLVED IN: biological_process unknown; LOCATED IN: plasma membrane; BEST Arabidopsis thaliana protein match is: unknown protein (TAIR:AT3G60200.1); Has 56 Blast hits to 55 proteins in 11 species: Archae - 0; Bacteria - 0; Metazoa - 2; Fungi - 0; Plants - 52; Viruses - 0; Other Eukaryotes - 2 (source: NCBI BLink).		AT2G44600.1	0.00604026	12
Cc037682	5	Plant invertase/pectin methylesterase inhibitor superfamily		AT2G45220.1	0.0107213	7
Cc027064	5	lipid transfer protein 6	LTP6	AT3G08770.1	0.000935414	9
Cc001257	5	protein phosphatase 2CA	ATPP2CA,AHG3,PP2CA	AT3G11410.1	0.00147752	3
Cc005708	5	cytochrome P450, family 707, subfamily A, polypeptide 4	CYP707A4	AT3G19270.1	0.00909469	7
Cc013893	5	Protein of unknown function, DUF584		AT3G45210.1	0.000221758	14
Cc004985	5	ubiquitin extension protein 1	UBQ1,EMB2167,ERD16,HAP4	AT3G52590.1	8.96492e-05	2
Cc007720	5	PIF / Ping-Pong family of plant transposases		AT3G55350.1	0.000669183	3
Cc024359	5	C2H2-like zinc finger protein		AT3G60580.1	0.00383271	5
Cc006414	5	unknown protein; LOCATED IN: chloroplast; EXPRESSED IN: flower, pollen tube; EXPRESSED DURING: petal differentiation and expansion stage; BEST Arabidopsis thaliana protein match is: F-box family protein with a domain of unknown function (DUF295) (TAIR:AT4G22030.1); Has 78 Blast hits to 78 proteins in 10 species: Archae - 0; Bacteria - 0; Metazoa - 0; Fungi - 0; Plants - 78; Viruses - 0; Other Euk…		AT4G04480.1	0.000191217	3
Cc041683	5	Pectinacetylesterase family protein		AT4G19420.2	0.000768712	7
Cc041443	5	unknown protein; Has 2692 Blast hits to 975 proteins in 186 species: Archae - 4; Bacteria - 460; Metazoa - 658; Fungi - 93; Plants - 1089; Viruses - 100; Other Eukaryotes - 288 (source: NCBI BLink).		AT4G21720.1	0.0180887	9
Cc016344	5	Phosphatidic acid phosphatase (PAP2) family protein		AT4G22550.1	0.00909318	10
Cc030303	5	HXXXD-type acyl-transferase family protein	CER2,VC2,VC-2	AT4G24510.1	0.00442036	13
Cc009915	5	Myosin family protein with Dil domain	XIH,ATXIH	AT4G28710.1	0.00133865	3
Cc038860	5	Ribonuclease H-like superfamily protein		AT4G29090.1	0.00104896	18
Cc020000	5	Late embryogenesis abundant (LEA) protein		AT4G36600.1	0.000224257	15
Cc034382	5	Protein of unknown function (DUF3550/UPF0682)		AT4G40050.1	0.0102666	6
Cc002831	5	Peroxidase superfamily protein		AT5G05340.1	0.00373988	6
Cc008335	5	laccase 14	LAC14	AT5G09360.1	0.00160898	20
Cc029282	5	Protein kinase family protein with leucine-rich repeat domain		AT5G25930.1	0.00977488	10
Cc022775	5	Tyrosine transaminase family protein		AT5G36160.1	0	3
Cc044899	5	homeobox-7	HB-7,HDG5	AT5G46880.1	0	1
Cc009817	5	Laccase/Diphenol oxidase family protein	TT10,LAC15,ATLAC15	AT5G48100.1	0.0125691	16
Cc020695	5	CBS / octicosapeptide/Phox/Bemp1 (PB1) domains-containing protein		AT5G50530.1	0.000669183	3
Cc024646	5	unknown protein; Has 1807 Blast hits to 1807 proteins in 277 species: Archae - 0; Bacteria - 0; Metazoa - 736; Fungi - 347; Plants - 385; Viruses - 0; Other Eukaryotes - 339 (source: NCBI BLink).		AT5G54850.1	0	1
Cc030979	5	oligopeptide transporter 4	ATOPT4,OPT4	AT5G64410.1	0.000328616	3
Cc047334	5	ASYMMETRIC LEAVES 2-like 1	ASL1,LBD36	AT5G66870.1	0.000823792	5
Cc014526	5	NA	NA	NA	0.000895303	17
Cc019947	5	NA	NA	NA	0.000979757	18
Cc022049	5	NA	NA	NA	0	1
Cc022336	5	NA	NA	NA	0.00101062	11
Cc025411	5	NA	NA	NA	0.00104896	18
Cc027102	5	NA	NA	NA	1.44189e-07	2
Cc028473	5	NA	NA	NA	0	1
Cc030098	5	NA	NA	NA	0	2
Cc030393	5	NA	NA	NA	0.00068795	7
Cc031310	5	NA	NA	NA	0.00214687	5
Cc032535	5	NA	NA	NA	0.0022166	14
Cc032992	5	NA	NA	NA	0.000511276	17
Cc036134	5	NA	NA	NA	0.000143241	2
Cc038563	5	NA	NA	NA	0.00104896	18
Cc043341	5	NA	NA	NA	1.44189e-07	2
Cc044485	5	NA	NA	NA	0.00106674	19
Cc004663	5	NA	NA	NA	0.00104896	18
Cc011250	5				0.000669616	2
Cc011412	5				8.8647e-07	4
Cc012579	5				0.00131855	7
Cc014525	5				0	2
Cc014847	5				0.0019352	13
Cc015617	5				0.000768712	7
Cc016884	5				3.80294e-06	2
Cc018755	5				0.002675	3
Cc019079	5				0.00468836	5
Cc019393	5				0.000768712	7
Cc020371	5				0.00121403	5
Cc023022	5				0.00104896	18
Cc023048	5				0.000768712	7
Cc024632	5				0.00104896	18
Cc025470	5				0.000568477	2
Cc025703	5				0	1
Cc028200	5				0.00104896	18
Cc028995	5				0.000669616	3
Cc031162	5				0.00999093	7
Cc032416	5				0.00104896	18
Cc032522	5				0.000835142	17
Cc033408	5				0.00520121	6
Cc034168	5				0.0204899	18
Cc037093	5				0.000478303	4
Cc037695	5				0.00104896	18
Cc037698	5				0	2
Cc039919	5				0	2
Cc041601	5				0.000773699	18
Cc041935	5				0.000241923	4
Cc043708	5				0.000768712	7
Cc044130	5				0.00896384	13
Cc044640	5				0.00189018	19
Cc000012	5				0	1
Cc000789	5				0.00216902	4
Cc001108	5				0	2
Cc002463	5				0.00133865	2
Cc003037	5				0.00356427	15
Cc003373	5				0.000669616	2
Cc004818	5				1.05739e-07	6
Cc005069	5				1.05739e-07	6
Cc006063	5				0.00104896	18
Cc006344	5				0.0102666	6
Cc006424	5				0.00188595	18
Cc007652	5				0.00104896	18
Cc008665	5				0.00104896	18
Cc044980	6	Plant invertase/pectin methylesterase inhibitor superfamily protein		AT1G14890.1	0.00142026	16
Cc014634	6	D-3-phosphoglycerate dehydrogenase	PGDH	AT1G17745.1	0.00577311	4
Cc023686	6	Protein of unknown function (DUF1639)		AT1G25370.1	0	5
Cc045171	6	homeobox protein 23	AtHB23,HB23	AT1G26960.1	2.37292e-05	3
Cc004917	6	Molybdenum cofactor sulfurase family protein		AT1G30910.1	0	1
Cc016678	6	Homeodomain-like superfamily protein	KAN2	AT1G32240.1	0.00100772	13
Cc010831	6	glutamate receptor 3.3	ATGLR3.3,GLR3.3	AT1G42540.1	0	1
Cc033846	6	Inositol monophosphatase family protein		AT1G43670.1	0.000930451	7
Cc025348	6	unknown protein; BEST Arabidopsis thaliana protein match is: unknown protein (TAIR:AT5G28730.1); Has 924 Blast hits to 912 proteins in 109 species: Archae - 0; Bacteria - 0; Metazoa - 222; Fungi - 31; Plants - 661; Viruses - 0; Other Eukaryotes - 10 (source: NCBI BLink).		AT1G43722.1	0.000223013	5
Cc025360	6	C2H2 and C2HC zinc fingers superfamily protein		AT1G49590.1	0.000269621	4
Cc009907	6	Tetratricopeptide repeat (TPR)-like superfamily protein	TPR5	AT1G56440.1	0.00417507	12
Cc016353	6	Bifunctional inhibitor/lipid-transfer protein/seed storage 2S albumin superfamily protein		AT1G62790.2	0.0084041	14
Cc025021	6	unknown protein; FUNCTIONS IN: molecular_function unknown; INVOLVED IN: biological_process unknown; LOCATED IN: plasma membrane; BEST Arabidopsis thaliana protein match is: unknown protein (TAIR:AT5G52870.1); Has 1546 Blast hits to 738 proteins in 176 species: Archae - 0; Bacteria - 143; Metazoa - 278; Fungi - 131; Plants - 95; Viruses - 4; Other Eukaryotes - 895 (source: NCBI BLink).		AT1G64080.1	0.00115063	7
Cc008963	6	Protein kinase superfamily protein		AT1G69910.1	0.00147627	14
Cc007236	6	UDP-Glycosyltransferase superfamily protein		AT1G75420.1	0.00134155	5
Cc047014	6	unknown protein; INVOLVED IN: biological_process unknown; LOCATED IN: endomembrane system; EXPRESSED IN: 6 plant structures; EXPRESSED DURING: 4 anthesis, petal differentiation and expansion stage; Has 74 Blast hits to 74 proteins in 16 species: Archae - 0; Bacteria - 0; Metazoa - 1; Fungi - 0; Plants - 69; Viruses - 0; Other Eukaryotes - 4 (source: NCBI BLink).		AT1G76250.1	0.00319071	10
Cc036811	6	general regulatory factor 2	GRF2,14-3-3OMEGA,GF14OMEGA	AT1G78300.1	0.000435513	5
Cc014527	6	Plant invertase/pectin methylesterase inhibitor superfamily protein		AT2G01610.1	0.00200712	4
Cc005763	6	Remorin family protein		AT2G02170.2	2.57883e-05	3
Cc005615	6	unknown protein; FUNCTIONS IN: molecular_function unknown; INVOLVED IN: biological_process unknown; LOCATED IN: mitochondrion; EXPRESSED IN: 7 plant structures; EXPRESSED DURING: 4 anthesis, C globular stage, petal differentiation and expansion stage; Has 106 Blast hits to 103 proteins in 21 species: Archae - 0; Bacteria - 5; Metazoa - 0; Fungi - 4; Plants - 87; Viruses - 0; Other Eukaryotes - 10…		AT2G14095.1	0.00239228	11
Cc008350	6	minichromosome maintenance 10	MCM10	AT2G20980.1	0	5
Cc027147	6	S-adenosyl-L-methionine-dependent methyltransferases superfamily protein		AT2G26200.1	0.00370703	7
Cc025251	6	DREB2A-interacting protein 2	DRIP2	AT2G30580.1	0.000105443	3
Cc044665	6	protein kinase family protein	AP4.3A	AT2G32800.1	0.00173712	9
Cc002879	6	WRKY DNA-binding protein 33	WRKY33,ATWRKY33	AT2G38470.1	0.000668462	6
Cc002397	6	Eukaryotic aspartyl protease family protein		AT2G39710.1	0.000817303	12
Cc004190	6	Calcium-binding EF-hand family protein		AT2G44310.1	0.00985876	7
Cc020379	6	Calcium-dependent lipid-binding (CaLB domain) family protein		AT3G04360.1	0.00120952	8
Cc038175	6	S-adenosyl-L-methionine-dependent methyltransferases superfamily protein	BSMT1,ATBSMT1	AT3G11480.1	0.00955483	2
Cc015673	6	RNA-directed DNA polymerase (reverse transcriptase)-related family protein		AT3G24255.1	0.00304142	3
Cc021572	6	unknown protein; Has 5348 Blast hits to 3182 proteins in 353 species: Archae - 0; Bacteria - 481; Metazoa - 1959; Fungi - 405; Plants - 180; Viruses - 10; Other Eukaryotes - 2313 (source: NCBI BLink).		AT3G24630.1	0.00200712	2
Cc008118	6	Homeodomain-like superfamily protein	PCL1	AT3G46640.3	0	1
Cc005815	6	homolog of carrot EP3-3 chitinase	ATEP3,ATCHITIV,CHIV,EP3	AT3G54420.1	0.000711629	8
Cc045954	6	Protein kinase superfamily protein		AT3G57120.1	3.86675e-05	7
Cc027562	6	unknown protein; BEST Arabidopsis thaliana protein match is: unknown protein (TAIR:AT1G02070.1); Has 107 Blast hits to 107 proteins in 14 species: Archae - 0; Bacteria - 0; Metazoa - 0; Fungi - 0; Plants - 107; Viruses - 0; Other Eukaryotes - 0 (source: NCBI BLink).		AT3G60520.1	0.00195428	4
Cc032615	6	allantoinase	ATALN,ALN	AT4G04955.1	0	1
Cc024364	6	nudix hydrolase homolog 14	ATNUDT14,ATNUDX14,NUDX14	AT4G11980.1	0.00319071	10
Cc008347	6	myb domain protein 4	ATMYB4,MYB4	AT4G38620.1	0.00142026	16
Cc002421	6	Protein of unknown function (DUF620)		AT5G05840.1	0.000551128	6
Cc006962	6	17.6 kDa class II heat shock protein	HSP17.6II	AT5G12020.1	0	5
Cc019887	6	Major facilitator superfamily protein		AT5G13400.1	0.000254511	4
Cc001498	6	long chain base2	LCB2	AT5G23670.2	0	2
Cc045712	6	Cystatin/monellin superfamily protein		AT5G47550.1	0.00147073	3
Cc027140	6	Pectin lyase-like superfamily protein		AT5G48140.1	5.76758e-08	6
Cc027752	6	F-box family protein		AT5G49610.1	0	3
Cc043307	6	UDP-Glycosyltransferase superfamily protein		AT5G49690.1	0.0050631	7
Cc046703	6	O-methyltransferase 1	ATOMT1,OMT1	AT5G54160.1	0.00165588	12
Cc045139	6	heat shock protein 18.2	HSP18.2	AT5G59720.1	0.00305735	7
Cc043962	6	oligopeptide transporter 4	ATOPT4,OPT4	AT5G64410.1	0.000669616	3
Cc009868	6	NA	NA	NA	0.000860828	8
Cc010364	6	NA	NA	NA	0	1
Cc010999	6	NA	NA	NA	5.76758e-08	6
Cc011568	6	NA	NA	NA	0.000831593	12
Cc011627	6	NA	NA	NA	0.000534203	14
Cc012310	6	NA	NA	NA	0.00206556	18
Cc013084	6	NA	NA	NA	0	1
Cc017885	6	NA	NA	NA	0.0020629	11
Cc018205	6	NA	NA	NA	0.00297251	8
Cc018281	6	NA	NA	NA	0	4
Cc019963	6	NA	NA	NA	0.0062514	8
Cc022121	6	NA	NA	NA	0.00126835	7
Cc023358	6	NA	NA	NA	0.000534203	14
Cc024257	6	NA	NA	NA	0	2
Cc024565	6	NA	NA	NA	0.00390634	9
Cc025393	6	NA	NA	NA	0.00168518	3
Cc025990	6	NA	NA	NA	0.000224405	3
Cc027919	6	NA	NA	NA	0.000223013	5
Cc028718	6	NA	NA	NA	0.00164705	6
Cc029171	6	NA	NA	NA	0	2
Cc030227	6	NA	NA	NA	4.07278e-05	3
Cc031732	6	NA	NA	NA	0.00516669	7
Cc031763	6	NA	NA	NA	0.00133692	9
Cc031837	6	NA	NA	NA	0.000979681	13
Cc032019	6	NA	NA	NA	0.000669616	2
Cc032877	6	NA	NA	NA	0.00194966	13
Cc035168	6	NA	NA	NA	0.00147627	14
Cc035355	6	NA	NA	NA	0.000667692	3
Cc035802	6	NA	NA	NA	0.000668462	6
Cc039348	6	NA	NA	NA	0.000831593	12
Cc045759	6	NA	NA	NA	0.00038939	6
Cc045800	6	NA	NA	NA	0.00151295	9
Cc000609	6	NA	NA	NA	0.000617722	2
Cc001148	6	NA	NA	NA	0.00102678	16
Cc003203	6	NA	NA	NA	0.00348899	12
Cc004558	6	NA	NA	NA	0.000578723	6
Cc006351	6	NA	NA	NA	0.0009214	15
Cc006598	6	NA	NA	NA	0.00038939	6
Cc010876	6				2.37346e-05	4
Cc013078	6				0	3
Cc013696	6				0.00140073	11
Cc013860	6				0	1
Cc014186	6				0.000568238	7
Cc014597	6				0	2
Cc016185	6				7.39372e-05	5
Cc017594	6				0.00038939	6
Cc017838	6				0.000223013	5
Cc018003	6				0.0037621	6
Cc019482	6				0	3
Cc020744	6				0.000716813	5
Cc022621	6				0.0106249	15
Cc023176	6				7.92669e-05	2
Cc024266	6				0.000676846	5
Cc026929	6				0.000725679	7
Cc027181	6				0.000416175	5
Cc027214	6				0.00450651	12
Cc027801	6				0.00438021	14
Cc029195	6				0	3
Cc029364	6				0.00861775	14
Cc030034	6				0.00353253	5
Cc030237	6				0.00338491	6
Cc031453	6				1.15352e-07	6
Cc031636	6				6.36321e-06	4
Cc031741	6				0.00133865	3
Cc032233	6				0.000930451	7
Cc032678	6				0.00226874	15
Cc033160	6				0.00100772	13
Cc033348	6				0	1
Cc033836	6				0.000165728	7
Cc035429	6				0.000111675	10
Cc035894	6				0.00281424	17
Cc036119	6				0.00271896	5
Cc036287	6				0.00029217	5
Cc036826	6				0.000118453	9
Cc036888	6				0.00117452	14
Cc038458	6				0	3
Cc038644	6				0.000748704	6
Cc045145	6				0.0019125	3
Cc045526	6				4.3264e-05	5
Cc047090	6				0	5
Cc000001	6				0	3
Cc000147	6				0	2
Cc000699	6				0	6
Cc001199	6				0.00377194	17
Cc001239	6				0.00694615	15
Cc001256	6				0.00101169	7
Cc001519	6				0.00133692	9
Cc003082	6				0.00106432	7
Cc003127	6				0.000668462	6
Cc004523	6				0.000988885	11
Cc005587	6				0	1
Cc006283	6				0.00733901	12
Cc006554	6				0.00497816	8
Cc006613	6				0.0009214	15
Cc006932	6				0	3
Cc008111	6				0	5
Cc009809	7	3-ketoacyl-acyl carrier protein synthase III	KASIII	AT1G62640.2	0.00488	7
Cc018522	7	Nucleotide-diphospho-sugar transferases superfamily protein		AT1G80290.2	0.00971119	6
Cc044778	7	D-arabinono-1,4-lactone oxidase family protein		AT2G46760.1	0.0046373	12
Cc046686	7	unknown protein; FUNCTIONS IN: molecular_function unknown; INVOLVED IN: biological_process unknown; LOCATED IN: mitochondrion; EXPRESSED IN: 22 plant structures; EXPRESSED DURING: 13 growth stages; BEST Arabidopsis thaliana protein match is: unknown protein (TAIR:AT5G17165.1); Has 39 Blast hits to 39 proteins in 11 species: Archae - 0; Bacteria - 0; Metazoa - 0; Fungi - 0; Plants - 39; Viruses - …		AT3G03150.1	0.00109335	7
Cc022579	7	myb domain protein 17	AtMYB17,MYB17	AT3G61250.1	0	4
Cc030564	7	NAD(P)-binding Rossmann-fold superfamily protein		AT4G00560.2	0	1
Cc030301	7	tRNA synthetase class I (I, L, M and V) family protein	EMB2369	AT4G04350.1	0.000669616	3
Cc002513	7	Acyl-CoA N-acyltransferases (NAT) superfamily protein		AT4G19985.1	0.00200712	3
Cc013474	7	Calcium-dependent ARF-type GTPase activating protein family	ZAC	AT4G21160.4	0.000445978	7
Cc014141	7	SH3 domain-containing protein		AT4G34660.2	0.000669616	3
Cc005024	7	NAD(P)-binding Rossmann-fold superfamily protein		AT5G02540.1	0	4
Cc026336	7	NagB/RpiA/CoA transferase-like superfamily protein		AT5G38640.1	0.00573451	7
Cc003435	7	myb-like transcription factor family protein		AT5G47390.1	1.44189e-07	6
Cc045807	7	myo-inositol oxygenase 5	MIOX5	AT5G56640.1	0.00372282	5
Cc012382	7	NA	NA	NA	0	1
Cc020652	7	NA	NA	NA	0.000555183	6
Cc028790	7	NA	NA	NA	0.000233882	2
Cc031470	7	NA	NA	NA	0.00214518	6
Cc032711	7	NA	NA	NA	0.00454974	4
Cc035199	7	NA	NA	NA	0	1
Cc016033	7				0	1
Cc018026	7				0.000445978	7
Cc018987	7				0.000445978	7
Cc019078	7				0	2
Cc021115	7				0.000669616	4
Cc022489	7				0.00012792	4
Cc023382	7				0	1
Cc029738	7				0.00133923	8
Cc030421	7				0.00263711	9
Cc035632	7				0.00652322	8
Cc039319	7				0	2
Cc039523	7				0.00257643	6
Cc041308	7				2.01865e-06	8
Cc042830	7				0.002675	2
Cc042942	7				0.000669616	4
Cc044826	7				0.000899803	5
Cc045616	7				0	1
Cc002778	7				0	2
Cc003648	7				0.00160792	4
Cc009296	7				0	3
Cc005227	8	AUX/IAA transcriptional regulator family protein	SHY2,IAA3	AT1G04240.1	0.000190321	6
Cc006270	8	GDSL-like Lipase/Acylhydrolase superfamily protein		AT1G29670.1	0.000718721	11
Cc045952	8	Leucine-rich repeat (LRR) family protein		AT3G19320.1	0	8
Cc009830	8	myb domain protein 4	ATMYB4,MYB4	AT4G38620.1	0.000199816	16
Cc021355	8	UDP-Glycosyltransferase superfamily protein		AT5G49690.1	0.000368745	13
Cc028177	8	Gag-Pol-related retrotransposon family protein	ORF145A	ATMG00300.1	0	1
Cc021771	8	NA	NA	NA	0.00542008	8
Cc036500	8	NA	NA	NA	0.00167043	5
Cc037596	8	NA	NA	NA	0.00495961	4
Cc040243	8	NA	NA	NA	0	4
Cc011586	8				0	1
Cc013483	8				0.00167043	5
Cc017545	8				0.000199816	16
Cc029871	8				0.00133865	5
Cc033728	8				0.00175967	17
Cc035525	8				0.000368745	13
Cc038720	8				0.000669616	2
Cc001120	8				0	4
Cc005741	8				0.00159209	16
Cc007831	8				0.000199816	16
Cc002406	9	highly ABA-induced PP2C gene 2	HAI2	AT1G07430.1	0.000669616	2
Cc004573	9	Protein of unknown function, DUF538		AT1G09310.1	0.000669616	3
Cc014665	9	jasmonate-zim-domain protein 1	JAZ1,TIFY10A	AT1G19180.1	0	1
Cc008629	9	jasmonate-zim-domain protein 1	JAZ1,TIFY10A	AT1G19180.1	0.000334664	3
Cc011164	9	SAUR-like auxin-responsive protein family		AT1G29430.1	0.00102685	3
Cc030648	9	jasmonate-zim-domain protein 8	JAZ8,TIFY5A	AT1G30135.1	0.00292661	8
Cc001975	9	Protein kinase superfamily protein		AT1G33260.2	0.00207999	6
Cc045943	9	F-box and associated interaction domains-containing protein		AT1G47800.1	0.00115255	9
Cc031333	9	cell wall / vacuolar inhibitor of fructosidase 1	C/VIF1,ATC/VIF1	AT1G47960.1	1.28454e-05	6
Cc026116	9	UDP-D-glucose/UDP-D-galactose 4-epimerase 3	UGE3	AT1G63180.1	0.0010681	5
Cc009738	9	Disease resistance-responsive (dirigent-like protein) family protein		AT1G65870.1	0.000448236	4
Cc028885	9	Disease resistance-responsive (dirigent-like protein) family protein		AT1G65870.1	0.00291835	7
Cc038616	9	Zinc finger C-x8-C-x5-C-x3-H type family protein		AT1G66810.1	0.000485833	2
Cc009879	9	NAC-like, activated by AP3/PI	NAP,ANAC029,ATNAP	AT1G69490.1	0.000359522	3
Cc015693	9	Exostosin family protein		AT1G74680.1	0.00204987	6
Cc044981	9	Plant invertase/pectin methylesterase inhibitor superfamily protein		AT2G01610.1	0	2
Cc023654	9	CHASE domain containing histidine kinase protein	WOL,CRE1,WOL1,AHK4,ATCRE1	AT2G01830.2	0.00114622	4
Cc008381	9	RING/FYVE/PHD zinc finger superfamily protein		AT2G02960.3	0.00284765	11
Cc001247	9	subtilisin-like serine protease 3	SLP3	AT2G19170.1	0	2
Cc018862	9	tetraspanin8	TET8	AT2G23810.1	0.00107516	5
Cc025354	9	Transducin/WD40 repeat-like superfamily protein		AT2G26490.1	0.00123183	11
Cc005707	9	Plant protein of unknown function (DUF827)	WEB1	AT2G26570.1	0.00109359	8
Cc044717	9	Haloacid dehalogenase-like hydrolase (HAD) superfamily protein		AT2G32150.1	0.0017442	7
Cc044872	9	ubiquitin family protein		AT2G35360.1	0	1
Cc033469	9	Uncharacterised protein family (UPF0497)		AT2G38480.1	0.00495898	7
Cc007671	9	proline transporter 1	PROT1,ATPROT1	AT2G39890.2	0.00184581	5
Cc007145	9	beta glucosidase 17	BGLU17	AT2G44480.1	0.000266051	2
Cc000581	9	NAD(P)-binding Rossmann-fold superfamily protein	BEN1	AT2G45400.1	2.41109e-05	3
Cc012945	9	acetyl CoA:(Z)-3-hexen-1-ol acetyltransferase	CHAT	AT3G03480.1	0.00713542	14
Cc000379	9	NAC domain containing protein 3	ATNAC3,ANAC055,NAC055,NAC3	AT3G15500.1	0.00265606	3
Cc025220	9	Transducin/WD40 repeat-like superfamily protein		AT3G18950.1	0.0114049	12
Cc024977	9	aldehyde dehydrogenase 2C4	ALDH2C4,ALDH1A,REF1	AT3G24503.1	0.00560447	15
Cc022645	9	Cytochrome P450 superfamily protein	CYP81D1	AT3G28740.1	0.000261012	3
Cc002185	9	heat shock protein 17.4	ATHSP17.4,HSP17.4	AT3G46230.1	0.00947579	3
Cc016722	9	Protein kinase superfamily protein with octicosapeptide/Phox/Bem1p domain		AT3G46920.1	0.000669616	5
Cc008212	9	BEST Arabidopsis thaliana protein match is: conserved peptide upstream open reading frame 47 (TAIR:AT5G03190.1); Has 285 Blast hits to 285 proteins in 23 species: Archae - 0; Bacteria - 0; Metazoa - 1; Fungi - 0; Plants - 279; Viruses - 0; Other Eukaryotes - 5 (source: NCBI BLink).		AT3G53400.1	0.000334664	3
Cc037988	9	Uncharacterised protein family (UPF0497)		AT3G55390.1	0.00141426	4
Cc041664	9	WRKY DNA-binding protein 69	WRKY69,ATWRKY69	AT3G58710.1	0.000101944	2
Cc011071	9	shaggy-like protein kinase 32	ATSK32,ASKTHETA,SK32	AT4G00720.1	0.00352699	10
Cc023452	9	nodulin MtN21 /EamA-like transporter family protein		AT4G01440.1	0.00207105	5
Cc007006	9	RING membrane-anchor 1	RMA1,ATRMA1	AT4G03510.2	0.000921841	3
Cc007690	9	hAT transposon superfamily		AT4G15020.2	0	1
Cc041461	9	glycine-rich protein		AT4G21620.2	0	1
Cc013885	9	NB-ARC domain-containing disease resistance protein		AT4G27190.1	0.00721836	10
Cc028657	9	NB-ARC domain-containing disease resistance protein		AT4G27220.1	0	1
Cc044635	9	Mitochondrial transcription termination factor family protein		AT5G07900.1	0.0103022	11
Cc016412	9	FIZZY-related 3	FZR3	AT5G13840.2	0.00094029	3
Cc022502	9	5'-AMP-activated protein kinase beta-2 subunit protein	AKINBETA1	AT5G21170.1	0.000350291	6
Cc029112	9	Protein kinase superfamily protein		AT5G24080.1	0.000254245	3
Cc004413	9	DWNN domain, a CCHC-type zinc finger		AT5G47430.3	0.000762652	3
Cc015283	9	unknown protein; BEST Arabidopsis thaliana protein match is: unknown protein (TAIR:AT3G48510.1); Has 1807 Blast hits to 1807 proteins in 277 species: Archae - 0; Bacteria - 0; Metazoa - 736; Fungi - 347; Plants - 385; Viruses - 0; Other Eukaryotes - 339 (source: NCBI BLink).		AT5G50360.1	0.00440739	6
Cc016304	9	small ubiquitin-like modifier 2	SUM2,SUMO2,SUMO2,ATSUMO2	AT5G55160.1	0.00864554	5
Cc046484	9	lipid transfer protein 3	LTP3	AT5G59320.1	0	2
Cc032149	9	disproportionating enzyme	DPE1	AT5G64860.1	0.00183681	7
Cc010880	9	NA	NA	NA	0	3
Cc013405	9	NA	NA	NA	0.0006069	6
Cc013406	9	NA	NA	NA	0.000250833	5
Cc015715	9	NA	NA	NA	0.000669616	3
[truncated: 326 more rows]
