# Supplementary material for: Investigating Host and Parasitic Plant Interaction by Tissue-Specific Gene Analyses on Tomato and Cuscuta campestris Interface at Three Haustorial Developmental Stages
Source: Front Plant Sci. 2022 Feb 10;12:764843. doi: 10.3389/fpls.2021.764843 (PMC8866705; doi:10.3389/fpls.2021.764843)
Supplement: Supplementary file 10 [file Table_3.XLSX]

## Sheet: SOM3_ID_ex_0.98(1) default node
Supplemental Table S3. The gene list of SOM3 GCN modules from C. campestris haustorial tissue LCM RNA-Seq data.
Gene_ID	Module_ID	TAIR_gene_description	TAIR_gene_name	TAIR_ID_hit	Betweenness	Degree
Cc045172	1	Tetratricopeptide repeat (TPR)-like superfamily protein		AT1G01970.1	0	1
Cc000776	1	Tetratricopeptide repeat (TPR)-like superfamily protein		AT1G02150.1	0.000531037	12
Cc021241	1	atypical CYS HIS rich thioredoxin 4	ACHT4	AT1G08570.1	0.000573412	6
Cc009739	1	Translation protein SH3-like family protein		AT1G09690.1	0.00039544	7
Cc021764	1	polymerase delta 4	POLD4	AT1G09815.1	0	1
Cc003379	1	Restriction endonuclease, type II-like superfamily protein		AT1G13810.1	0	1
Cc008922	1	SNARE associated Golgi protein family		AT1G22850.1	0.000421349	5
Cc035337	1	BSD domain-containing protein		AT1G26300.1	0.0010288	2
Cc036337	1	BSD domain-containing protein		AT1G26300.2	0.0011514	13
Cc041380	1	peroxin 7	PEX7,ATPEX7	AT1G29260.1	0.000318264	8
Cc041342	1	prefoldin 6	PFD6	AT1G29990.1	8.0919e-05	2
Cc041337	1	SGS domain-containing protein		AT1G30070.1	1.86497e-05	2
Cc041331	1	Galactose oxidase/kelch repeat superfamily protein		AT1G30090.1	0.000858633	3
Cc024684	1	FUNCTIONS IN: molecular_function unknown; INVOLVED IN: biological_process unknown; LOCATED IN: chloroplast thylakoid membrane, chloroplast; EXPRESSED IN: 23 plant structures; EXPRESSED DURING: 13 growth stages; BEST Arabidopsis thaliana protein match is: photosystem I P subunit (TAIR:AT2G46820.2); Has 291 Blast hits to 291 proteins in 50 species: Archae - 0; Bacteria - 90; Metazoa - 0; Fungi - 0;…		AT1G52220.1	0.00416797	11
Cc026105	1	Transducin/WD40 repeat-like superfamily protein		AT1G52730.1	9.90674e-05	5
Cc005652	1	glycosyl hydrolase family 10 protein / carbohydrate-binding domain-containing protein	RXF12,ATXYN1	AT1G58370.1	0	2
Cc031181	1	unknown protein; FUNCTIONS IN: molecular_function unknown; INVOLVED IN: biological_process unknown; LOCATED IN: cellular_component unknown; Has 30201 Blast hits to 17322 proteins in 780 species: Archae - 12; Bacteria - 1396; Metazoa - 17338; Fungi - 3422; Plants - 5037; Viruses - 0; Other Eukaryotes - 2996 (source: NCBI BLink).		AT1G60640.2	0.000642286	5
Cc006408	1	unknown protein; FUNCTIONS IN: molecular_function unknown; INVOLVED IN: biological_process unknown; LOCATED IN: anchored to plasma membrane, plasma membrane, anchored to membrane; EXPRESSED IN: 23 plant structures; EXPRESSED DURING: 13 growth stages; BEST Arabidopsis thaliana protein match is: unknown protein (TAIR:AT2G30700.1); Has 65 Blast hits to 65 proteins in 12 species: Archae - 0; Bacteria…		AT1G61900.1	0.000556771	6
Cc014707	1	Protein of unknown function (DUF707)		AT1G67850.2	0.000421504	3
Cc022961	1	DHHC-type zinc finger family protein		AT1G69420.1	0.00278829	7
Cc015691	1	Pyridine nucleotide-disulphide oxidoreductase family protein		AT1G74470.1	0	1
Cc000068	1	DnaJ / Sec63 Brl domains-containing protein	ATERDJ2A	AT1G79940.3	0.00180671	6
Cc002252	1	glutathione S-transferase zeta 1	ATGSTZ1,GST18,GSTZ1	AT2G02390.1	0.000284563	4
Cc045481	1	Transducin family protein / WD-40 repeat family protein	FVE,ACG1,MSI4,NFC4,NFC04,ATMSI4	AT2G19520.1	0	1
Cc003485	1	photosystem II reaction center PSB29 protein	PSB29,THF1	AT2G20890.1	0.00236041	12
Cc029139	1	Transducin/WD40 repeat-like superfamily protein	emb1345	AT2G26060.1	0.000697784	5
Cc003737	1	Ribosomal protein L1p/L10e family	PGY1	AT2G27530.2	0.000239744	3
Cc025255	1	Protein of unknown function, DUF647	RUS2,WXR1	AT2G31190.1	0.0010291	3
Cc021439	1	unknown protein; Has 55 Blast hits to 55 proteins in 15 species: Archae - 0; Bacteria - 0; Metazoa - 0; Fungi - 0; Plants - 55; Viruses - 0; Other Eukaryotes - 0 (source: NCBI BLink).		AT2G31490.1	6.67523e-05	4
Cc030763	1	Cysteine proteinases superfamily protein		AT2G38025.1	4.70027e-05	4
Cc006760	1	RNA-binding KH domain-containing protein		AT2G38610.2	0.00155736	5
Cc037987	1	Prenyltransferase family protein	ATGGT-IB,GGB,PGGT-I	AT2G39550.1	0	1
Cc003859	1	FUNCTIONS IN: molecular_function unknown; INVOLVED IN: biological_process unknown; LOCATED IN: chloroplast thylakoid membrane, chloroplast, nucleus, chloroplast envelope; EXPRESSED IN: 22 plant structures; EXPRESSED DURING: 13 growth stages; BEST Arabidopsis thaliana protein match is: glycine-rich protein (TAIR:AT3G59640.2); Has 67 Blast hits to 67 proteins in 20 species: Archae - 0; Bacteria - 4…		AT2G43630.1	5.06601e-06	3
Cc028675	1	Small nuclear ribonucleoprotein family protein		AT2G43810.2	0.000904192	7
Cc023460	1	CDPK-related kinase 3	ATCRK3,CRK3	AT2G46700.1	0.0014099	10
Cc000348	1	Oleosin family protein		AT3G01570.1	0.00212642	5
Cc040886	1	glucan synthase-like 10	ATGSL10,gsl10,CALS9	AT3G07160.1	0.00258977	4
Cc014466	1	non-intrinsic ABC protein 7	ATNAP7,NAP7	AT3G10670.1	0.00223536	15
Cc015645	1	Tic22-like family protein		AT3G23710.1	0	2
Cc004926	1	Protein of unknown function, DUF617		AT3G25640.1	0.0048974	8
Cc037541	1	shikimate kinase like 1	SKL1,ATSKL1	AT3G26900.3	0.000582466	8
Cc047398	1	ADP-ribosylation factor-like A1C	ATARLA1C,ARLA1C	AT3G49870.1	7.30389e-05	5
Cc010202	1	Translation protein SH3-like family protein		AT3G49910.1	0.00116595	4
Cc000866	1	RNA-binding (RRM/RBD/RNP motifs) family protein		AT3G52150.2	0.000514698	3
Cc021645	1	unknown protein; Has 86 Blast hits to 86 proteins in 36 species: Archae - 0; Bacteria - 2; Metazoa - 41; Fungi - 13; Plants - 26; Viruses - 0; Other Eukaryotes - 4 (source: NCBI BLink).		AT3G52860.1	0.000439488	5
Cc037025	1	Ergosterol biosynthesis ERG4/ERG24 family	FK,HYD2,ELL1	AT3G52940.1	0	1
Cc046054	1	Yos1-like protein		AT3G54085.2	0.00165646	6
Cc003868	1	Ras-related small GTP-binding family protein	ARA6,ATRABF1,ARA-6,ATRAB5C	AT3G54840.1	0	1
Cc028324	1	Tetratricopeptide repeat (TPR)-like superfamily protein	BIGYIN,FIS1A	AT3G57090.1	2.53212e-05	3
Cc015362	1	Ribosomal L38e protein family		AT3G59540.1	0	1
Cc024365	1	vesicle associated protein	VAP27-1,VAP,(AT)VAP,VAP27	AT3G60600.1	0.00147751	5
Cc038127	1	homocysteine methyltransferase 2	HMT-2,ATHMT-2,HMT2	AT3G63250.2	0	2
Cc005127	1	hydroxyproline-rich glycoprotein family protein		AT4G16790.1	0.000482441	2
Cc038944	1	O-fucosyltransferase family protein		AT4G17430.1	0	1
Cc012745	1	Ankyrin repeat family protein		AT4G19150.1	0.000128676	3
Cc017786	1	G10 family protein		AT4G21110.1	0.000312506	6
Cc045716	1	Mitochondrial ATP synthase subunit G protein		AT4G26210.2	0.00828402	13
Cc025733	1	unknown protein; FUNCTIONS IN: molecular_function unknown; INVOLVED IN: biological_process unknown; LOCATED IN: chloroplast; EXPRESSED IN: 23 plant structures; EXPRESSED DURING: 15 growth stages; Has 45 Blast hits to 45 proteins in 11 species: Archae - 0; Bacteria - 0; Metazoa - 0; Fungi - 0; Plants - 45; Viruses - 0; Other Eukaryotes - 0 (source: NCBI BLink).		AT4G28290.1	2.56352e-05	3
Cc032355	1	Phospholipase A2 family protein		AT4G29070.2	0	1
Cc022072	1	Peroxidase superfamily protein		AT4G33420.1	0	3
Cc017799	1	Ribosomal protein L12/ ATP-dependent Clp protease adaptor protein ClpS family protein		AT4G37660.1	3.37109e-05	2
Cc047045	1	regulatory particle non-ATPase 10	RPN10,MCB1,ATMCB1,MBP1	AT4G38630.1	1.14785e-05	2
Cc005685	1	Rer1 family protein	ATRER1A	AT4G39220.1	0.000439483	7
Cc025332	1	phenylalanyl-tRNA synthetase, putative / phenylalanine--tRNA ligase, putative		AT4G39280.1	2.73579e-05	2
Cc031898	1	Cupredoxin superfamily protein		AT4G39830.1	0	1
Cc028710	1	Nucleotide-sugar transporter family protein		AT5G04160.1	0.00266801	6
Cc029882	1	serine/threonine protein kinase 3	ATPK3,PK3	AT5G08160.1	0	1
Cc026591	1	voltage dependent anion channel 3	VDAC3	AT5G15090.2	2.72649e-05	3
Cc004631	1	plant glycogenin-like starch initiation protein 6	PGSIP6	AT5G18480.1	0.00163061	11
Cc039596	1	translation initiation factor 3B1	TIF3B1,EIF3B,ATEIF3B-1,EIF3B-1,ATTIF3B1	AT5G27640.1	0.00148682	8
Cc027212	1	CONTAINS InterPro DOMAIN/s: Putative harbinger transposase-derived nuclease (InterPro:IPR006912); BEST Arabidopsis thaliana protein match is: unknown protein (TAIR:AT1G43722.1); Has 1807 Blast hits to 1807 proteins in 277 species: Archae - 0; Bacteria - 0; Metazoa - 736; Fungi - 347; Plants - 385; Viruses - 0; Other Eukaryotes - 339 (source: NCBI BLink).		AT5G41980.1	0.00271689	8
Cc039937	1	Zinc finger C-x8-C-x5-C-x3-H type family protein	ATU2AF35B,U2AF35B	AT5G42820.1	0.000614748	9
Cc041401	1	CONTAINS InterPro DOMAIN/s: Casein kinase substrate, phosphoprotein PP28 (InterPro:IPR019380); Has 30201 Blast hits to 17322 proteins in 780 species: Archae - 12; Bacteria - 1396; Metazoa - 17338; Fungi - 3422; Plants - 5037; Viruses - 0; Other Eukaryotes - 2996 (source: NCBI BLink).		AT5G46020.1	0.00141313	13
Cc022219	1	BAX inhibitor 1	ATBI-1,BI-1,ATBI1,BI1	AT5G47120.1	0	3
Cc019009	1	RPM1-interacting protein 4 (RIN4) family protein	NOI	AT5G55850.3	0	1
Cc021516	1	myristoyl-CoA:protein N-myristoyltransferase	NMT1,ATNMT1	AT5G57020.1	4.82998e-05	2
Cc001189	1	Rab5-interacting family protein		AT5G59410.1	5.77624e-05	4
Cc041943	1	small RNA degrading nuclease 3	SDN3	AT5G67240.1	0.00104723	4
Cc045928	1	casein kinase alpha 1	CKA1,ATCKA1	AT5G67380.2	0.000801252	5
Cc034865	1	NA	NA	NA	0.000260756	6
Cc034761	1	NA	NA	NA	0.00544813	6
Cc033660	1	NA	NA	NA	0.000710219	4
Cc028390	1	NA	NA	NA	0.0010288	2
Cc027683	1	NA	NA	NA	0.000207495	7
Cc027250	1	NA	NA	NA	0.00111954	4
Cc027168	1	NA	NA	NA	0.00107098	6
Cc026157	1	NA	NA	NA	0	2
Cc022797	1	NA	NA	NA	0.000514698	2
Cc022266	1	NA	NA	NA	0	1
Cc021452	1	NA	NA	NA	0.000514698	2
Cc020817	1	NA	NA	NA	0.000762302	6
Cc020813	1	NA	NA	NA	3.24269e-05	2
Cc018760	1	NA	NA	NA	0.000384948	4
Cc018456	1	NA	NA	NA	0.000586736	4
Cc013194	1	NA	NA	NA	0	1
Cc012656	1	NA	NA	NA	1.70896e-05	5
Cc011943	1	NA	NA	NA	0	1
Cc009625	1	NA	NA	NA	0	3
Cc007605	1	NA	NA	NA	0.000886885	7
Cc005028	1	NA	NA	NA	0.000624322	4
Cc004937	1	NA	NA	NA	0.0004176	6
Cc004614	1	NA	NA	NA	0.000559437	5
Cc004435	1	NA	NA	NA	0	1
Cc044358	1	NA	NA	NA	0.00214556	14
Cc002551	1	NA	NA	NA	0.00314815	15
Cc041530	1	NA	NA	NA	0.000502151	8
Cc001232	1	NA	NA	NA	1.37212e-05	2
Cc037863	1	NA	NA	NA	0.000944712	2
Cc034843	1				0.000623645	4
Cc031759	1				0.000201541	4
Cc031676	1				0.00150819	5
Cc031223	1				0.000532692	6
Cc028750	1				0.000514698	2
Cc027179	1				0	1
Cc024384	1				0.00103437	7
Cc024090	1				0	1
Cc023075	1				0.00137941	12
Cc022765	1				0	2
Cc019089	1				0.00116979	6
Cc018736	1				0.000197023	3
Cc018304	1				0.00295589	22
Cc017056	1				8.23354e-05	2
Cc015725	1				0.00262976	4
Cc015669	1				0	2
Cc015485	1				0	1
Cc015381	1				0.0015429	3
Cc012728	1				0.000787834	12
Cc012719	1				0.000328924	8
Cc012651	1				1.37616e-05	3
Cc012058	1				0.000288116	2
Cc011924	1				0.000290858	6
Cc011192	1				0	2
Cc005441	1				0.000161899	3
Cc046539	1				0.000826892	9
Cc004390	1				0	1
Cc004339	1				0.00268946	4
Cc045387	1				0	1
Cc003409	1				0.000564733	5
Cc044696	1				0.000514698	2
Cc044223	1				4.16257e-05	3
Cc044092	1				0	1
Cc002103	1				0	1
Cc041751	1				0.000785547	5
Cc001439	1				0.000542303	3
Cc001089	1				6.65505e-05	4
Cc040237	1				0	1
Cc001044	1				0.0010291	4
Cc039419	1				0.00188612	11
Cc000686	1				0	1
Cc000119	1				0	1
Cc037642	1				0.000514698	4
Cc035404	1				0.000514698	2
Cc014617	2	Erythronate-4-phosphate dehydrogenase family protein		AT1G01500.1	0	1
Cc004222	2	homolog of asparagine-linked glycosylation 12	ALG12,EBS4	AT1G02145.4	0	1
Cc011075	2	ribosomal RNA processing 4	ATRRP4,RRP4	AT1G03360.1	0.00106432	10
Cc032920	2	NOT2 / NOT3 / NOT5 family		AT1G07705.2	0.00736984	11
Cc046129	2	Tetratricopeptide repeat (TPR)-like superfamily protein		AT1G07740.1	0.000249343	3
Cc002812	2	Sas10/Utp3/C1D family		AT1G07840.3	0.00449153	12
Cc043917	2	ATP-citrate lyase A-3	ACLA-3	AT1G09430.1	0.00115822	6
Cc009674	2	CLP protease proteolytic subunit 6	CLPP6,NCLPP1,NCLPP6	AT1G11750.1	0.0102728	26
Cc009126	2	photolyase 1	PHR1,UVR2	AT1G12370.2	0.00117338	7
Cc033892	2	unknown protein; FUNCTIONS IN: molecular_function unknown; INVOLVED IN: biological_process unknown; LOCATED IN: cellular_component unknown; EXPRESSED IN: 23 plant structures; EXPRESSED DURING: 13 growth stages; CONTAINS InterPro DOMAIN/s: Protein of unknown function DUF947 (InterPro:IPR009292); Has 700 Blast hits to 631 proteins in 192 species: Archae - 0; Bacteria - 32; Metazoa - 138; Fungi - 16…		AT1G12650.4	0	2
Cc018564	2	unknown protein; BEST Arabidopsis thaliana protein match is: unknown protein (TAIR:AT1G68490.1); Has 114 Blast hits to 114 proteins in 18 species: Archae - 0; Bacteria - 0; Metazoa - 0; Fungi - 0; Plants - 114; Viruses - 0; Other Eukaryotes - 0 (source: NCBI BLink).		AT1G13390.2	0.00280084	16
Cc024261	2	SNARE-like superfamily protein		AT1G15370.1	0	1
Cc045028	2	CONTAINS InterPro DOMAIN/s: Small-subunit processome, Utp12 (InterPro:IPR007148); Has 764 Blast hits to 656 proteins in 193 species: Archae - 0; Bacteria - 42; Metazoa - 237; Fungi - 154; Plants - 85; Viruses - 23; Other Eukaryotes - 223 (source: NCBI BLink).		AT1G15420.1	0	1
Cc011351	2	proteasome subunit PAB1	PAB1	AT1G16470.2	0.00572828	21
Cc002707	2	Ribosomal protein L18ae family		AT1G17080.1	0.00158629	7
Cc024151	2	basic transcription factor 3	BTF3,ATBTF3	AT1G17880.1	0.00162818	8
Cc031542	2	actin-related protein 4	ATARP4,ARP4	AT1G18450.1	0.000551208	12
Cc021711	2	unknown protein; FUNCTIONS IN: molecular_function unknown; INVOLVED IN: biological_process unknown; LOCATED IN: cellular_component unknown; EXPRESSED IN: cultured cell; BEST Arabidopsis thaliana protein match is: unknown protein (TAIR:AT5G11600.1); Has 11256 Blast hits to 7192 proteins in 541 species: Archae - 6; Bacteria - 629; Metazoa - 4714; Fungi - 936; Plants - 545; Viruses - 34; Other Eukar…		AT1G19990.1	0	1
Cc010730	2	AMP-dependent synthetase and ligase family protein		AT1G21540.1	0.00339519	12
Cc022055	2	phosphatidylinositol-4-phosphate 5-kinase 1	ATPIP5K1,ATPIPK1,PIP5K1	AT1G21980.1	0	3
Cc002051	2	MAK16 protein-related		AT1G23280.1	0.00123756	11
Cc044947	2	SET domain protein 35	ATXR1,SDG35	AT1G26760.1	0.0031318	7
Cc046201	2	Ribosomal protein L34e superfamily protein		AT1G26880.1	0.00332181	16
Cc018094	2	Actin cross-linking protein		AT1G27100.1	0.000117025	12
Cc043947	2	Protein kinase superfamily protein		AT1G28390.1	0.00417319	19
Cc006314	2	GDSL-like Lipase/Acylhydrolase superfamily protein		AT1G28600.1	0.00226133	7
Cc002764	2	Dof-type zinc finger DNA-binding family protein		AT1G29160.1	0.0025565	20
Cc006549	2	Major facilitator superfamily protein		AT1G33440.1	0.00155415	6
Cc001611	2	somatic embryogenesis receptor-like kinase 2	SERK2,ATSERK2	AT1G34210.1	0.00105555	9
Cc017604	2	F-box family protein		AT1G47915.1	0.000370502	8
Cc022034	2	plant U-box 26	PUB26	AT1G49780.1	7.89735e-05	3
Cc031024	2	basic helix-loop-helix (bHLH) DNA-binding superfamily protein		AT1G51140.1	0	1
Cc037206	2	UDP-Glycosyltransferase superfamily protein		AT1G51210.1	0.00169094	13
Cc039608	2	Ubiquitin-conjugating enzyme family protein		AT1G51730.1	0.00377043	15
Cc011344	2	peptidase M20/M25/M40 family protein	IAR3,JR3	AT1G51760.1	1.74713e-05	5
Cc024171	2	Ubiquitin-conjugating enzyme family protein		AT1G53025.1	0.000677574	8
Cc023497	2	DEA(D/H)-box RNA helicase family protein		AT1G55150.1	0.000687368	10
Cc037956	2	unknown protein; BEST Arabidopsis thaliana protein match is: unknown protein (TAIR:AT3G14750.1); Has 13439 Blast hits to 8993 proteins in 828 species: Archae - 344; Bacteria - 1469; Metazoa - 6958; Fungi - 1008; Plants - 683; Viruses - 29; Other Eukaryotes - 2948 (source: NCBI BLink).		AT1G55170.1	0.00411557	22
Cc016984	2	SC35-like splicing factor 33	SR33,ATSCL33,SCL33,At-SCL33	AT1G55310.2	0.00192549	13
Cc020686	2	homolog of nucleolar protein NOP56	NOP56	AT1G56110.1	0.00123392	4
Cc044344	2	Tetratricopeptide repeat (TPR)-like superfamily protein		AT1G60770.1	0	1
Cc012027	2	cleavage and polyadenylation specificity factor 73-I	CPSF73-I	AT1G61010.3	0.00130908	14
Cc011962	2	Ubiquitin-like superfamily protein	ATG8C	AT1G62040.2	0.00420599	12
Cc034808	2	Plant invertase/pectin methylesterase inhibitor superfamily protein		AT1G62760.1	0.000495982	14
Cc032912	2	DEA(D/H)-box RNA helicase family protein		AT1G63250.1	0.000514698	3
Cc009265	2	Small nuclear ribonucleoprotein family protein		AT1G65700.2	0.00122362	8
Cc016683	2	Eukaryotic aspartyl protease family protein		AT1G66180.1	0.00312585	15
Cc009876	2	expansin A1	EXPA1	AT1G69530.5	0.000556618	5
Cc008632	2	Leucine-rich repeat protein kinase family protein		AT1G72460.1	0.00347291	11
Cc039527	2	unknown protein; FUNCTIONS IN: molecular_function unknown; INVOLVED IN: biological_process unknown; EXPRESSED IN: 25 plant structures; EXPRESSED DURING: 15 growth stages; Has 30201 Blast hits to 17322 proteins in 780 species: Archae - 12; Bacteria - 1396; Metazoa - 17338; Fungi - 3422; Plants - 5037; Viruses - 0; Other Eukaryotes - 2996 (source: NCBI BLink).		AT1G73350.3	0.000346326	12
Cc015711	2	unknown protein; Has 35333 Blast hits to 34131 proteins in 2444 species: Archae - 798; Bacteria - 22429; Metazoa - 974; Fungi - 991; Plants - 531; Viruses - 0; Other Eukaryotes - 9610 (source: NCBI BLink).		AT1G74530.3	0.00384955	7
Cc028088	2	plastid transcriptionally active 17	PTAC17	AT1G80480.1	0.000514698	2
Cc015854	2	Major facilitator superfamily protein		AT1G80530.1	0	1
Cc007369	2	Polynucleotidyl transferase, ribonuclease H-like superfamily protein		AT1G80780.2	0.00382787	21
Cc026606	2	Galactose oxidase/kelch repeat superfamily protein		AT2G02870.3	0.00290503	6
Cc039886	2	Subtilase family protein		AT2G05920.1	8.96379e-06	10
Cc025347	2	hemoglobin 1	GLB1,AHB1,ARATHGLB1,NSHB1,ATGLB1,HB1	AT2G16060.1	0.00512422	14
Cc025140	2	Basic-leucine zipper (bZIP) transcription factor family protein	bZIP23	AT2G16770.1	0.000121116	4
Cc001813	2	transportin 1	TRN1,ATTRN1	AT2G16950.2	0.00496602	22
Cc009202	2	zinc finger (Ran-binding) family protein		AT2G17975.1	0.00489752	24
Cc016601	2	zinc finger (Ran-binding) family protein		AT2G17975.1	0.00202239	13
Cc034508	2	unknown protein; BEST Arabidopsis thaliana protein match is: unknown protein (TAIR:AT4G36500.1); Has 50 Blast hits to 50 proteins in 7 species: Archae - 0; Bacteria - 0; Metazoa - 0; Fungi - 0; Plants - 50; Viruses - 0; Other Eukaryotes - 0 (source: NCBI BLink).		AT2G18210.1	0.00412992	9
Cc045737	2	nucleosome assembly protein 1;2	NAP1;2	AT2G19480.3	0.00249783	13
Cc030360	2	Ribosomal protein L4/L1 family		AT2G20060.1	0.00109931	6
Cc021573	2	Protein of unknown function (DUF502)	COV1	AT2G20120.1	0.00388111	19
Cc031841	2	unknown protein; Has 19 Blast hits to 19 proteins in 10 species: Archae - 0; Bacteria - 0; Metazoa - 0; Fungi - 0; Plants - 19; Viruses - 0; Other Eukaryotes - 0 (source: NCBI BLink).		AT2G20480.1	0.000514698	2
Cc003388	2	diacylglycerol kinase 5	DGK5,ATDGK5	AT2G20900.2	0.000184773	4
Cc017662	2	synaptotagmin A	SYTA,NTMC2TYPE1.1,ATSYTA,NTMC2T1.1,SYT1	AT2G20990.1	0	2
Cc014293	2	Haloacid dehalogenase-like hydrolase (HAD) superfamily protein	TPPE	AT2G22190.1	4.9648e-05	7
Cc025443	2	DNAJ heat shock family protein		AT2G22360.1	0.000514698	2
Cc032201	2	ADP-ribosylation factor 3	ARF3,ARL1,ATARL1	AT2G24765.1	0.00128413	7
Cc010612	2	F-box family protein		AT2G26850.1	0.002379	6
Cc010699	2	F-box family protein		AT2G27310.1	0.00172302	9
Cc043901	2	Ribosomal protein L1p/L10e family	PGY1	AT2G27530.2	0.000763618	6
Cc008155	2	A20/AN1-like zinc finger family protein		AT2G27580.2	0.00103342	12
Cc000967	2	pleckstrin homologue 1	ATPH1,PH1	AT2G29700.1	0.0013294	3
Cc028736	2	unknown protein; LOCATED IN: cellular_component unknown; EXPRESSED IN: 25 plant structures; EXPRESSED DURING: 15 growth stages; BEST Arabidopsis thaliana protein match is: unknown protein (TAIR:AT5G01970.1); Has 5513 Blast hits to 872 proteins in 154 species: Archae - 0; Bacteria - 30; Metazoa - 615; Fungi - 144; Plants - 149; Viruses - 12; Other Eukaryotes - 4563 (source: NCBI BLink).		AT2G30530.1	0.000895736	8
Cc025680	2	Ribosomal protein L7Ae/L30e/S12e/Gadd45 family protein		AT2G32060.2	0.00554826	9
Cc035103	2	Calcium-binding tetratricopeptide family protein		AT2G32450.1	0.0017124	7
Cc041716	2	BUB1-related (BUB1: budding uninhibited by benzymidazol 1)	BUBR1	AT2G33560.1	0.00179801	7
Cc020486	2	unknown protein; Has 35333 Blast hits to 34131 proteins in 2444 species: Archae - 798; Bacteria - 22429; Metazoa - 974; Fungi - 991; Plants - 531; Viruses - 0; Other Eukaryotes - 9610 (source: NCBI BLink).		AT2G33793.1	0.00110125	13
Cc041695	2	Nucleic acid-binding, OB-fold-like protein		AT2G33845.1	0.000981895	4
Cc010807	2	PIN domain-like family protein	MEE21	AT2G34570.1	0.000562393	8
Cc030252	2	Late embryogenesis abundant (LEA) hydroxyproline-rich glycoprotein family	YLS9,NHL10,ATNHL10	AT2G35980.1	0.0047898	16
Cc012165	2	A20/AN1-like zinc finger family protein		AT2G36320.1	7.20445e-06	3
Cc019341	2	Translin family protein		AT2G37020.1	0	1
Cc033092	2	unknown protein; FUNCTIONS IN: molecular_function unknown; INVOLVED IN: biological_process unknown; LOCATED IN: endomembrane system; Has 23 Blast hits to 23 proteins in 10 species: Archae - 0; Bacteria - 0; Metazoa - 0; Fungi - 0; Plants - 23; Viruses - 0; Other Eukaryotes - 0 (source: NCBI BLink).		AT2G37195.1	0.000584469	5
Cc013224	2	DNA binding with one finger 2.4	ATDOF2.4,DOF2.4	AT2G37590.1	0.00139106	14
Cc022720	2	ribosome biogenesis regulatory protein (RRS1) family protein		AT2G37990.1	0.00742785	24
Cc006823	2	CAX-interacting protein 2	CXIP2,ATGRX2	AT2G38270.1	0.00147009	12
Cc008686	2	PATATIN-like protein 6	PLP6,PLAIIB	AT2G39220.1	0	1
Cc046983	2	Nucleotide-diphospho-sugar transferases superfamily protein		AT2G39630.1	0.00505869	15
Cc001270	2	Integral membrane Yip1 family protein		AT2G39805.1	0.00145567	11
Cc002500	2	WRKY DNA-binding protein 54	WRKY54,ATWRKY54	AT2G40750.1	0.0014598	7
Cc032866	2	CDK inhibitor P21 binding protein		AT2G44510.1	0.00169769	24
Cc009568	2	CDK inhibitor P21 binding protein		AT2G44510.1	0.00202425	10
Cc008459	2	unknown protein; Has 70 Blast hits to 70 proteins in 25 species: Archae - 0; Bacteria - 0; Metazoa - 9; Fungi - 4; Plants - 47; Viruses - 0; Other Eukaryotes - 10 (source: NCBI BLink).		AT2G44820.1	0.000162754	9
Cc030790	2	transducin family protein / WD-40 repeat family protein	SWA1,EDA13,EDA19	AT2G47990.1	0.000135313	3
Cc011481	2	Tyrosine phosphatase family protein		AT3G02800.1	0	2
Cc010975	2	ribosomal protein S2	RPS2	AT3G03600.1	0.00570482	19
Cc004647	2	Hypoxia-responsive family protein		AT3G05550.1	0.00186914	6
Cc025314	2	GTP-binding family protein		AT3G07050.1	0.00285807	19
Cc047658	2	RING/U-box superfamily protein		AT3G07200.2	0.0112683	7
Cc003416	2	rhomboid protein-related		AT3G07950.1	0	2
Cc046097	2	Protein of unknown function (DUF740)		AT3G09070.1	0.00203056	12
Cc047551	2	Ribonuclease H-like superfamily protein		AT3G09510.1	0.000607962	13
Cc039847	2	actin-11	ACT11	AT3G12110.1	0.00051961	4
Cc019461	2	SC35-like splicing factor 30A	SCL30A,At-SCL30A	AT3G13570.1	0.00124969	7
Cc023458	2	FUNCTIONS IN: molecular_function unknown; INVOLVED IN: transport; LOCATED IN: nuclear pore; EXPRESSED IN: 22 plant structures; EXPRESSED DURING: 13 growth stages; CONTAINS InterPro DOMAIN/s: Nuclear pore protein 84/107 (InterPro:IPR007252).		AT3G14120.3	0.00110518	8
Cc005017	2	RHOMBOID-like protein 14	ATRBL14,RBL14	AT3G17611.1	0.000515732	4
Cc018612	2	translocon at the outer membrane of chloroplasts 64-III	atToc64-III,TOC64-III	AT3G17970.1	3.40494e-05	6
Cc047333	2	SWIB complex BAF60b domain-containing protein		AT3G19080.1	0.000514698	3
Cc017508	2	pre-mRNA-processing protein 40C	ATPRP40C,PRP40C	AT3G19840.1	0.00258513	11
Cc010797	2	Zinc finger C-x8-C-x5-C-x3-H type family protein		AT3G21810.1	0.000640845	4
Cc017478	2	G-protein gamma subunit 2	AGG2	AT3G22942.1	0.00289233	10
Cc029953	2	dual specificity protein phosphatase 1	DSPTP1	AT3G23610.1	0	2
Cc045667	2	Serinc-domain containing serine and sphingolipid biosynthesis protein		AT3G24460.1	1.99612e-07	3
Cc011331	2	RNA-binding CRS1 / YhbY (CRM) domain protein		AT3G25440.1	0.000575888	6
Cc016402	2	N-terminal nucleophile aminohydrolases (Ntn hydrolases) superfamily protein		AT3G26340.1	0.0048461	14
Cc033732	2	DCD (Development and Cell Death) domain protein		AT3G27090.1	0.00652027	20
Cc011321	2	Eukaryotic protein of unknown function (DUF872)		AT3G29170.1	0	5
Cc033540	2	BED zinc finger ;hAT family dimerisation domain		AT3G42170.1	0	1
Cc026760	2	Polynucleotidyl transferase, ribonuclease H-like superfamily protein		AT3G44260.1	0.00704415	6
Cc017564	2	PHYTOSULFOKINE 3 PRECURSOR	PSK3	AT3G44735.2	0.00222834	9
Cc024556	2	histone deacetylase 3	HDA3	AT3G44750.2	0.000689026	7
Cc012206	2	Protein kinase superfamily protein		AT3G44850.1	0.000340339	3
Cc021283	2	Galactose mutarotase-like superfamily protein		AT3G47800.1	0	1
Cc015887	2	Signal recognition particle, SRP9/SRP14 subunit		AT3G49100.1	0	2
Cc014083	2	OBF binding protein 1	OBP1	AT3G50410.1	4.39908e-05	6
Cc000195	2	BEST Arabidopsis thaliana protein match is: BTB/POZ domain-containing protein (TAIR:AT1G63850.1); Has 298 Blast hits to 298 proteins in 22 species: Archae - 0; Bacteria - 0; Metazoa - 10; Fungi - 0; Plants - 287; Viruses - 0; Other Eukaryotes - 1 (source: NCBI BLink).		AT3G50780.1	0	1
Cc009176	2	unknown protein; FUNCTIONS IN: molecular_function unknown; INVOLVED IN: biological_process unknown; LOCATED IN: mitochondrion, plastid; EXPRESSED IN: 22 plant structures; EXPRESSED DURING: 13 growth stages; Has 24 Blast hits to 24 proteins in 9 species: Archae - 0; Bacteria - 0; Metazoa - 0; Fungi - 0; Plants - 24; Viruses - 0; Other Eukaryotes - 0 (source: NCBI BLink).		AT3G51010.1	0.00554198	11
Cc020482	2	F-box family protein with WD40/YVTN repeat doamin		AT3G52030.2	0.00230652	6
Cc016442	2	F-box family protein with WD40/YVTN repeat doamin		AT3G52030.2	0.00150217	6
Cc038250	2	unknown protein; Has 37 Blast hits to 37 proteins in 15 species: Archae - 0; Bacteria - 0; Metazoa - 0; Fungi - 0; Plants - 37; Viruses - 0; Other Eukaryotes - 0 (source: NCBI BLink).		AT3G52040.1	0.00343088	10
Cc026777	2	Core-2/I-branching beta-1,6-N-acetylglucosaminyltransferase family protein		AT3G52060.2	0.00270646	13
Cc030835	2	UDP-glucosyl transferase 73C7	UGT73C7	AT3G53160.1	0.000502321	5
Cc044260	2	unknown protein; BEST Arabidopsis thaliana protein match is: unknown protein (TAIR:AT4G18692.1); Has 42 Blast hits to 42 proteins in 10 species: Archae - 0; Bacteria - 0; Metazoa - 0; Fungi - 0; Plants - 42; Viruses - 0; Other Eukaryotes - 0 (source: NCBI BLink).		AT3G53630.1	0.000735632	4
Cc011606	2	CONTAINS InterPro DOMAIN/s: Uncharacterised conserved protein UCP022260 (InterPro:IPR016802); Has 94 Blast hits to 94 proteins in 14 species: Archae - 0; Bacteria - 0; Metazoa - 0; Fungi - 0; Plants - 94; Viruses - 0; Other Eukaryotes - 0 (source: NCBI BLink).		AT3G54000.1	0.00982283	14
Cc020414	2	Eukaryotic aspartyl protease family protein		AT3G54400.1	0.000192718	7
Cc021045	2	phosphoribosylformylglycinamidine cyclo-ligase, chloroplast / phosphoribosyl-aminoimidazole synthetase / AIR synthase (PUR5)	ATPURM,PUR5	AT3G55010.2	0.000514698	3
Cc037974	2	FKBP-like peptidyl-prolyl cis-trans isomerase family protein		AT3G55520.1	0	1
Cc008787	2	plasmodesmata callose-binding protein 5	PDCB5	AT3G58100.1	0.000779041	8
Cc028883	2	P-loop containing nucleoside triphosphate hydrolases superfamily protein		AT3G58570.1	0.0022134	12
Cc016174	2	unknown protein; FUNCTIONS IN: molecular_function unknown; INVOLVED IN: biological_process unknown; LOCATED IN: plasma membrane; EXPRESSED IN: 14 plant structures; EXPRESSED DURING: 8 growth stages; BEST Arabidopsis thaliana protein match is: unknown protein (TAIR:AT5G26910.1); Has 2350 Blast hits to 1412 proteins in 248 species: Archae - 0; Bacteria - 487; Metazoa - 577; Fungi - 236; Plants - 18…		AT3G58650.1	0.000137472	6
Cc036030	2	FORKED 1	FKD1	AT3G63300.1	0.000142584	11
Cc032699	2	GLNB1 homolog	PII,GLB1	AT4G01900.1	0.000514698	3
Cc018247	2	GTP binding Elongation factor Tu family protein		AT4G02930.1	0.000117154	4
Cc003494	2	frataxin homolog	ATFH,FH	AT4G03240.1	0	1
Cc002876	2	tRNA synthetase class I (I, L, M and V) family protein	EMB2369	AT4G04350.1	0.000587789	7
Cc007008	2	thioredoxin family protein		AT4G04950.1	0.00267534	10
Cc003545	2	root FNR 1	ATRFNR1,RFNR1	AT4G05390.1	0.000798262	8
Cc033000	2	DNA-directed RNA polymerase, subunit M, archaeal		AT4G07950.1	0.00925703	31
Cc018107	2	RNA-binding (RRM/RBD/RNP motifs) family protein		AT4G10110.1	0.00932591	23
Cc045128	2	pectin methylesterase inhibitor 1	PME1	AT4G12390.1	7.19795e-06	3
Cc023381	2	Carbohydrate-binding X8 domain superfamily protein		AT4G13600.1	0.00486156	11
Cc015623	2	glycine-rich RNA-binding protein 2	ATGRP2	AT4G13850.4	0.0114488	19
Cc020029	2	RNA polymerase Rpb7-like, N-terminal domain	NRPE7	AT4G14660.1	0.000657864	10
Cc024053	2	Plant protein of unknown function (DUF828) with plant pleckstrin homology-like region		AT4G14740.3	3.37386e-05	10
Cc031407	2	RNA binding		AT4G15770.1	0.000514698	2
Cc020109	2	ARM repeat superfamily protein		AT4G15830.1	0.000532964	6
Cc024124	2	Pentatricopeptide repeat (PPR) superfamily protein	emb1417	AT4G21190.1	0.0011535	13
Cc002850	2	gibberellin 2-oxidase 8	ATGA2OX8,GA2OX8	AT4G21200.1	6.70267e-07	3
Cc006392	2	gibberellin 2-oxidase 8	ATGA2OX8,GA2OX8	AT4G21200.1	0	2
Cc007034	2	Diacylglycerol kinase family protein		AT4G21534.1	0.000417174	5
Cc031838	2	A20/AN1-like zinc finger family protein		AT4G22820.2	0.000480865	4
Cc003820	2	cysteine-rich RLK (RECEPTOR-like protein kinase) 8	CRK8	AT4G23160.1	0.000679776	7
Cc025690	2	Leucine-rich repeat protein kinase family protein		AT4G23740.1	0.000514698	2
Cc043974	2	fibrillarin 2	FIB2,ATFIB2	AT4G25630.1	0.000607314	2
Cc034827	2	FKBP-like peptidyl-prolyl cis-trans isomerase family protein		AT4G26555.1	0.000281934	6
Cc040008	2	SET domain protein 16	ATX4,SDG16	AT4G27910.1	0.000968066	4
Cc026544	2	tetraspanin7	TET7	AT4G28050.1	0	1
Cc021566	2	RHO-related protein from plants 9	ARAC7,ATROP9,ATRAC7,RAC7,ROP9	AT4G28950.1	0.000676391	13
Cc023161	2	Ribonuclease H-like superfamily protein		AT4G29090.1	5.24798e-05	10
Cc021552	2	6-phosphogluconate dehydrogenase family protein		AT4G29120.1	0.00118784	8
Cc014633	2	Small nuclear ribonucleoprotein family protein		AT4G30330.1	4.86777e-05	3
Cc027118	2	unknown protein; CONTAINS InterPro DOMAIN/s: Protein of unknown function DUF866, eukaryotic (InterPro:IPR008584); Has 30201 Blast hits to 17322 proteins in 780 species: Archae - 12; Bacteria - 1396; Metazoa - 17338; Fungi - 3422; Plants - 5037; Viruses - 0; Other Eukaryotes - 2996 (source: NCBI BLink).		AT4G32930.1	0.00136123	8
Cc045962	2	unknown protein; FUNCTIONS IN: molecular_function unknown; INVOLVED IN: biological_process unknown; LOCATED IN: chloroplast, chloroplast stroma; EXPRESSED IN: 22 plant structures; EXPRESSED DURING: 13 growth stages; BEST Arabidopsis thaliana protein match is: unknown protein (TAIR:AT2G23370.1); Has 30201 Blast hits to 17322 proteins in 780 species: Archae - 12; Bacteria - 1396; Metazoa - 17338; F…		AT4G34090.1	0.00226363	10
Cc007320	2	P-loop containing nucleoside triphosphate hydrolases superfamily protein		AT4G34910.1	6.20597e-05	2
Cc016650	2	NADPH-dependent thioredoxin reductase B	ATNTRB,NTRB,NTR1	AT4G35460.1	0.0083485	24
Cc034489	2	beta-galactosidase 3	BGAL3	AT4G36360.1	0.00120042	16
Cc008143	2	SNARE-like superfamily protein		AT5G02280.1	0.000351628	10
Cc033095	2	adenosine kinase 2	ADK2	AT5G03300.1	0.000249466	5
Cc033113	2	phosphoadenosine phosphosulfate (PAPS) reductase family protein		AT5G03430.1	0.00448937	19
Cc017789	2	GDSL-like Lipase/Acylhydrolase superfamily protein		AT5G03610.1	7.79697e-06	2
Cc020903	2	TRF-like 10	TRFL10	AT5G03780.1	0	1
Cc002126	2	Thioredoxin family protein		AT5G03880.1	0.00357762	11
Cc038941	2	RNA-binding (RRM/RBD/RNP motifs) family protein		AT5G04600.1	0.0111057	23
Cc002520	2	translocon at the outer envelope membrane of chloroplasts 34	TOC34,ATTOC34,OEP34	AT5G05000.1	0.004789	20
Cc032896	2	Leucine-rich repeat protein kinase family protein		AT5G05160.1	0.000519704	7
Cc017996	2	Surfeit locus protein 6		AT5G05210.1	0.00125739	9
Cc044284	2	Immunoglobulin E-set superfamily protein		AT5G06480.1	0.000381311	5
Cc008577	2	LisH/CRA/RING-U-box domains-containing protein		AT5G09630.1	0	2
Cc047063	2	leucine-rich repeat transmembrane protein kinase family protein		AT5G10290.1	0.00106612	6
Cc004774	2	Eukaryotic aspartyl protease family protein		AT5G10770.1	0.000641303	12
Cc007225	2	enhancer of rudimentary protein, putative	ATER,ER	AT5G10810.1	0	1
Cc019553	2	unknown protein; BEST Arabidopsis thaliana protein match is: unknown protein (TAIR:AT1G80200.1); Has 30201 Blast hits to 17322 proteins in 780 species: Archae - 12; Bacteria - 1396; Metazoa - 17338; Fungi - 3422; Plants - 5037; Viruses - 0; Other Eukaryotes - 2996 (source: NCBI BLink).		AT5G11280.1	6.15567e-05	3
Cc014506	2	Ribosomal protein L19 family protein		AT5G11750.1	0.00207115	12
Cc003100	2	NADH-ubiquinone oxidoreductase 20 kDa subunit, mitochondrial		AT5G11770.1	0.00249682	10
Cc028469	2	SCP1-like small phosphatase 5		AT5G11860.4	0	1
Cc022005	2	Protein of unknown function (DUF155)		AT5G13610.1	0	1
Cc040692	2	pescadillo-related		AT5G14520.1	0.00157221	11
Cc019984	2	pescadillo-related		AT5G14520.1	0	1
Cc012462	2	S-adenosyl-L-methionine-dependent methyltransferases superfamily protein		AT5G14600.1	0.00456417	13
Cc034181	2	Heavy metal transport/detoxification superfamily protein		AT5G14910.1	0.000213296	3
Cc000269	2	casein lytic proteinase B3	APG6,CLPB3,CLPB-P	AT5G15450.1	0.00311504	11
Cc000229	2	NSP-interacting kinase 1	NIK1	AT5G16000.1	3.01188e-07	4
Cc019268	2	NSP-interacting kinase 1	NIK1	AT5G16000.1	2.38256e-05	3
Cc016284	2	Inositol 1,3,4-trisphosphate 5/6-kinase family protein		AT5G16760.1	0.00148833	19
Cc015215	2	unknown protein; Has 54 Blast hits to 54 proteins in 26 species: Archae - 0; Bacteria - 0; Metazoa - 18; Fungi - 0; Plants - 18; Viruses - 0; Other Eukaryotes - 18 (source: NCBI BLink).		AT5G20120.1	0.00141064	7
Cc027175	2	P-type ATPase of Arabidopsis 2	PAA2	AT5G21930.3	0.00135583	6
Cc026408	2	RNA cyclase family protein		AT5G22100.1	0.0120506	19
Cc032323	2	reticulata-related 1	RER1	AT5G22790.1	0	1
Cc018849	2	Protein of unknown function, DUF617		AT5G23100.1	0.000380943	8
Cc045262	2	Cox19-like CHCH family protein	MIA40	AT5G23395.1	0.000514698	2
Cc027033	2	Sas10/Utp3/C1D family		AT5G25080.1	0.000599636	5
Cc029711	2	unknown protein; FUNCTIONS IN: molecular_function unknown; INVOLVED IN: biological_process unknown; LOCATED IN: cellular_component unknown; EXPRESSED IN: 23 plant structures; EXPRESSED DURING: 15 growth stages; BEST Arabidopsis thaliana protein match is: unknown protein (TAIR:AT4G32342.1).		AT5G25360.2	0	1
Cc034293	2	ADP-ribosylation factor-like A1A	ATARLA1A,ARLA1A	AT5G37680.1	9.75851e-06	5
Cc031322	2	unknown protein; Has 13419 Blast hits to 9093 proteins in 698 species: Archae - 38; Bacteria - 1038; Metazoa - 4949; Fungi - 1086; Plants - 485; Viruses - 44; Other Eukaryotes - 5779 (source: NCBI BLink).		AT5G38720.1	0.000175458	6
Cc003244	2	Nucleic acid-binding, OB-fold-like protein		AT5G38890.1	0	2
Cc001021	2	ubiquitin conjugating enzyme 8	UBC8,ATUBC8	AT5G41700.3	0.00664489	20
Cc044088	2	INVOLVED IN: biological_process unknown; LOCATED IN: thylakoid, chloroplast thylakoid membrane, chloroplast; EXPRESSED IN: 22 plant structures; EXPRESSED DURING: 13 growth stages; CONTAINS InterPro DOMAIN/s: Twin-arginine translocation pathway, signal sequence (InterPro:IPR006311); Has 30201 Blast hits to 17322 proteins in 780 species: Archae - 12; Bacteria - 1396; Metazoa - 17338; Fungi - 3422; …		AT5G42765.1	7.64915e-06	2
Cc036169	2	transducin family protein / WD-40 repeat family protein		AT5G43920.1	0	2
Cc021805	2	translocase of outer membrane 22-V	TOM22-V,TOM9-2,ATTOM22-V	AT5G43970.1	0.00100107	5
Cc016281	2	Syntaxin/t-SNARE family protein	VAM3,ATVAM3,SYP22,ATSYP22,SGR3	AT5G46860.1	0.00196766	16
Cc035511	2	Heavy metal transport/detoxification superfamily protein		AT5G48290.1	0	1
Cc012765	2	BAK1-interacting receptor-like kinase 1	BIR1	AT5G48380.1	0	1
Cc011523	2	Drought-responsive family protein	HRB1	AT5G49230.1	0.000182685	11
Cc033749	2	nucleotide binding protein 35	NBP35,ATNBP35	AT5G50960.1	0.00459492	21
Cc022136	2	cytochrome B5 isoform E	ATB5-A,B5#2,ATCB5-E,CB5-E	AT5G53560.1	0.00811002	17
Cc041481	2	Protein of unknown function, DUF538		AT5G54530.1	0.00110885	9
Cc031439	2	phosphatidylserine decarboxylase 2	PSD2	AT5G57190.1	0.00017436	6
Cc001217	2	Cytochrome c oxidase, subunit Vib family protein		AT5G58005.2	3.53194e-05	4
Cc008146	2	BTB/POZ domain-containing protein		AT5G59140.1	0.000538413	8
Cc030452	2	TARGET OF MONOPTEROS 6	TMO6	AT5G60200.1	0.0223165	23
Cc031540	2	OBF binding protein 4	OBP4	AT5G60850.1	0.000231475	16
Cc025537	2	DEA(D/H)-box RNA helicase family protein		AT5G60990.1	0.000693697	6
Cc038093	2	Plant invertase/pectin methylesterase inhibitor superfamily protein		AT5G62350.1	5.51482e-06	12
Cc031578	2	Protein of unknown function (DUF3223)		AT5G62440.1	0.00229302	15
Cc021292	2	unknown protein; FUNCTIONS IN: molecular_function unknown; INVOLVED IN: biological_process unknown; LOCATED IN: plasma membrane; EXPRESSED IN: 17 plant structures; EXPRESSED DURING: 9 growth stages; Has 14949 Blast hits to 9947 proteins in 971 species: Archae - 43; Bacteria - 3248; Metazoa - 4424; Fungi - 1542; Plants - 562; Viruses - 55; Other Eukaryotes - 5075 (source: NCBI BLink).		AT5G62550.1	0	1
Cc011554	2	Dof-type zinc finger DNA-binding family protein	HCA2,DOF5.6	AT5G62940.1	0.000970535	15
Cc005237	2	cytochrome P450, family 94, subfamily B, polypeptide 1	CYP94B1	AT5G63450.1	0.00174887	6
Cc001629	2	RNA-binding (RRM/RBD/RNP motifs) family protein		AT5G65260.1	0.000822688	7
Cc031515	2	beta-hydroxyisobutyryl-CoA hydrolase 1	CHY1	AT5G65940.2	0.00698891	17
Cc019317	2	Ribosomal protein L25/Gln-tRNA synthetase, anti-codon-binding domain		AT5G66860.1	0.00142317	6
Cc046302	2	PLC-like phosphodiesterases superfamily protein		AT5G67130.1	0.000173424	5
Cc025211	2	NA	NA	NA	0.0040265	30
Cc001062	2	NA	NA	NA	0.00198105	28
Cc003531	2	NA	NA	NA	0.0096173	27
Cc010576	2	NA	NA	NA	0.0117807	23
Cc007569	2	NA	NA	NA	0.00545139	23
Cc030438	2	NA	NA	NA	0.00457329	22
Cc001160	2	NA	NA	NA	0.00017459	21
Cc010821	2	NA	NA	NA	0.00497123	20
Cc040597	2	NA	NA	NA	0.00666394	19
Cc000428	2	NA	NA	NA	0.00245387	18
Cc014233	2	NA	NA	NA	0.00989652	16
Cc044038	2	NA	NA	NA	0.00339307	16
Cc001117	2	NA	NA	NA	0.00983426	16
Cc004543	2	NA	NA	NA	0.00864353	15
Cc000809	2	NA	NA	NA	0.000392221	15
Cc030226	2	NA	NA	NA	5.27855e-05	14
Cc016557	2	NA	NA	NA	6.47664e-05	14
Cc006971	2	NA	NA	NA	0.00462582	14
Cc003085	2	NA	NA	NA	0.00243304	14
Cc020600	2	NA	NA	NA	0.00710648	13
Cc004729	2	NA	NA	NA	0.00366172	13
Cc033594	2	NA	NA	NA	0.00340395	12
Cc016558	2	NA	NA	NA	9.24318e-05	12
Cc003046	2	NA	NA	NA	0.000710981	12
Cc002553	2	NA	NA	NA	0.00220748	12
Cc038895	2	NA	NA	NA	0.00643806	12
Cc036990	2	NA	NA	NA	0.000894094	12
Cc025376	2	NA	NA	NA	0.00148137	11
Cc022911	2	NA	NA	NA	0.00388239	11
Cc021550	2	NA	NA	NA	0.00345187	11
Cc019175	2	NA	NA	NA	0.00209877	11
Cc017492	2	NA	NA	NA	0.00116641	11
Cc013268	2	NA	NA	NA	0.00528026	11
Cc047164	2	NA	NA	NA	1.51615e-05	11
Cc000810	2	NA	NA	NA	3.70536e-05	11
Cc036370	2	NA	NA	NA	0.000393077	11
Cc019384	2	NA	NA	NA	9.99034e-05	10
Cc024924	2	NA	NA	NA	0.000919935	9
Cc017109	2	NA	NA	NA	0.00157187	9
Cc006304	2	NA	NA	NA	0.00257327	9
Cc032986	2	NA	NA	NA	0.00386783	8
Cc031318	2	NA	NA	NA	0.000189931	8
Cc023267	2	NA	NA	NA	0.000165697	8
Cc020102	2	NA	NA	NA	0.00069597	8
Cc011537	2	NA	NA	NA	0.00610364	8
Cc009314	2	NA	NA	NA	0.00132169	8
Cc036714	2	NA	NA	NA	4.8476e-05	8
Cc035560	2	NA	NA	NA	0.0016955	8
Cc034460	2	NA	NA	NA	0.00156117	7
Cc019777	2	NA	NA	NA	0.00102295	7
Cc018593	2	NA	NA	NA	0.000544269	7
Cc005991	2	NA	NA	NA	0.00546428	7
Cc005075	2	NA	NA	NA	0.00026011	7
Cc004064	2	NA	NA	NA	0.00218302	7
Cc044761	2	NA	NA	NA	0.000185401	7
Cc031862	2	NA	NA	NA	0.000821659	6
Cc023528	2	NA	NA	NA	0.000324142	6
Cc011315	2	NA	NA	NA	3.43274e-05	6
Cc044182	2	NA	NA	NA	0.000436792	6
Cc042051	2	NA	NA	NA	0.000360063	6
Cc039218	2	NA	NA	NA	0.00242571	6
Cc036634	2	NA	NA	NA	0.00022784	6
Cc034241	2	NA	NA	NA	0.00130213	5
Cc025196	2	NA	NA	NA	0.000396408	5
Cc024811	2	NA	NA	NA	0.00100947	5
Cc023733	2	NA	NA	NA	0.000450885	5
Cc020244	2	NA	NA	NA	0.000300485	5
Cc046303	2	NA	NA	NA	0.00239406	5
Cc004442	2	NA	NA	NA	0.000328387	5
Cc028897	2	NA	NA	NA	0.000968134	4
Cc024179	2	NA	NA	NA	5.8058e-05	4
Cc004552	2	NA	NA	NA	0.00145113	4
Cc004411	2	NA	NA	NA	0.000102351	4
Cc038177	2	NA	NA	NA	0.0011675	4
Cc030650	2	NA	NA	NA	0.000633747	3
Cc023667	2	NA	NA	NA	0.000179532	3
Cc023643	2	NA	NA	NA	0.00105444	3
Cc010697	2	NA	NA	NA	1.49709e-07	3
Cc005249	2	NA	NA	NA	0.000658237	3
Cc046696	2	NA	NA	NA	0.00026351	3
Cc046597	2	NA	NA	NA	0.000741965	3
Cc003962	2	NA	NA	NA	6.43368e-05	3
Cc003326	2	NA	NA	NA	0.000345366	3
Cc039093	2	NA	NA	NA	0.000236849	3
Cc025266	2	NA	NA	NA	0.000514698	2
Cc024101	2	NA	NA	NA	0.000514698	2
Cc019656	2	NA	NA	NA	2.07171e-05	2
Cc011973	2	NA	NA	NA	0.000159335	2
Cc044695	2	NA	NA	NA	0.000514698	2
Cc002286	2	NA	NA	NA	0.000514698	2
Cc041879	2	NA	NA	NA	0	2
Cc038921	2	NA	NA	NA	7.18245e-06	2
Cc035561	2	NA	NA	NA	0	2
Cc026652	2	NA	NA	NA	0	1
Cc016108	2	NA	NA	NA	0	1
Cc013094	2	NA	NA	NA	0	1
Cc010755	2	NA	NA	NA	0	1
Cc009822	2	NA	NA	NA	0	1
Cc007248	2	NA	NA	NA	0	1
Cc004705	2				0.0225057	26
Cc027523	2				0.007394	25
Cc001600	2				0.00760282	23
Cc047174	2				0.0072305	22
Cc020959	2				0.00261349	21
Cc040327	2				0.0146469	21
Cc039272	2				0.0044007	21
Cc009966	2				0.0273522	20
Cc013208	2				0.00394706	19
Cc033610	2				0.0101329	18
Cc017865	2				0.00528871	18
Cc031353	2				0.00892911	17
Cc025855	2				0.00291194	17
Cc047603	2				0.00221326	17
Cc021622	2				0.00210565	16
Cc017539	2				7.32749e-05	16
Cc004192	2				0.00441331	16
Cc002476	2				0.00443105	16
Cc039256	2				0.00240716	16
Cc037084	2				0.00230089	16
Cc036186	2				0.000299942	16
Cc031779	2				0.00164296	15
Cc026123	2				0.00410738	15
Cc015348	2				2.14654e-05	15
Cc008139	2				0.000483716	15
Cc046359	2				0.00447112	15
Cc036616	2				0.00153499	15
Cc032339	2				0.000924925	14
Cc014369	2				0.000516813	14
Cc005527	2				0.0018538	14
Cc002035	2				0.00188001	14
Cc037129	2				0.00363645	14
Cc013620	2				0.0102741	13
Cc014794	2				0.00295182	12
Cc005189	2				0.00403178	12
Cc034314	2				0.000869222	11
Cc020679	2				0.0253122	11
Cc018134	2				0.00143121	11
Cc015369	2				0.00224889	11
Cc009390	2				0.00323933	11
Cc004751	2				0.000406798	11
Cc044895	2				0.00193501	11
Cc033059	2				0.00200625	10
Cc024184	2				0.000800256	10
Cc016824	2				0.00290348	10
Cc010681	2				0.00282502	10
Cc001762	2				0.00112526	10
Cc001539	2				0.00214931	10
Cc039593	2				0.00469998	10
Cc033529	2				0.0019594	9
Cc024349	2				0.00147492	9
Cc011783	2				0.0028962	9
Cc046228	2				4.12234e-05	9
Cc003542	2				0.00128634	9
Cc003118	2				0.00329452	9
Cc034752	2				0.000640099	8
Cc032524	2				0.000266265	8
Cc019040	2				0.000275551	8
Cc047250	2				0.000988637	8
Cc041693	2				0.000290284	8
Cc040434	2				0.00161999	8
Cc027396	2				0.00112341	7
Cc026605	2				0.000983513	7
Cc023841	2				0.00194865	7
Cc020183	2				0.00341408	7
Cc011762	2				0.000324882	7
Cc003507	2				1.52214e-05	7
Cc002416	2				3.71171e-06	7
Cc038172	2				0.000374279	7
Cc028074	2				0.00108308	6
Cc023328	2				0.000467337	6
Cc023265	2				0.00350357	6
Cc023263	2				4.31906e-05	6
Cc008662	2				0.00154366	6
Cc046676	2				0.00235558	6
Cc003165	2				0.00198133	6
Cc003049	2				0.00630859	6
Cc034506	2				0.00164516	5
Cc033046	2				8.15234e-05	5
Cc026044	2				0.000640531	5
Cc018993	2				0.00118558	5
Cc014259	2				0.00376993	5
Cc008539	2				0.000344119	5
Cc004854	2				0.000864983	5
Cc044711	2				3.01262e-06	5
Cc041332	2				0.00163354	5
Cc037079	2				3.1417e-05	5
Cc030243	2				2.57387e-05	4
Cc028303	2				0.000514848	4
Cc012737	2				0.000121668	4
Cc009289	2				3.99788e-05	4
Cc008623	2				0.000288738	4
Cc033362	2				0.0010288	3
Cc032611	2				0.000600748	3
Cc030742	2				5.14599e-06	3
Cc028538	2				5.18083e-05	3
Cc019946	2				1.8418e-05	3
Cc012212	2				5.4493e-05	3
Cc047083	2				0.000104249	3
Cc000786	2				0.000543945	3
Cc039217	2				0.000223381	3
Cc035271	2				0.000577726	3
Cc034750	2				0	2
Cc034631	2				0	2
Cc030532	2				0	2
Cc029992	2				0	2
Cc001540	2				0	2
Cc034629	2				0	1
Cc029996	2				0	1
Cc026130	2				0	1
Cc024070	2				0	1
Cc022965	2				0	1
Cc021650	2				0	1
Cc016207	2				0	1
Cc013956	2				0	1
Cc012716	2				0	1
Cc011773	2				0	1
Cc011275	2				0	1
Cc006668	2				0	1
Cc006559	2				0	1
Cc005360	2				0	1
Cc003749	2				0	1
Cc001639	2				0	1
Cc039260	2				0	1
Cc038932	2				0	1
Cc018217	3	FUNCTIONS IN: molecular_function unknown; INVOLVED IN: biological_process unknown; EXPRESSED IN: 23 plant structures; EXPRESSED DURING: 13 growth stages; CONTAINS InterPro DOMAIN/s: Ribosome biogenesis protein Nop16 (InterPro:IPR019002); Has 104 Blast hits to 104 proteins in 57 species: Archae - 0; Bacteria - 0; Metazoa - 0; Fungi - 63; Plants - 35; Viruses - 0; Other Eukaryotes - 6 (source: NCBI…		AT1G02870.1	0.0025675	2
Cc015956	3	succinate dehydrogenase 5	SDH5	AT1G47420.1	0.000222274	4
Cc006040	3	unknown protein; Has 1105 Blast hits to 802 proteins in 217 species: Archae - 2; Bacteria - 177; Metazoa - 445; Fungi - 210; Plants - 58; Viruses - 6; Other Eukaryotes - 207 (source: NCBI BLink).		AT1G50910.1	0	1
Cc009493	3	Peroxisomal membrane 22 kDa (Mpv17/PMP22) family protein		AT1G52870.2	0	1
Cc023568	3	pectin methylesterase 1	ATPME1,PME1	AT1G53840.1	0.000411662	5
Cc031397	3	FUNCTIONS IN: molecular_function unknown; INVOLVED IN: mitosis; LOCATED IN: plasma membrane; EXPRESSED IN: cultured cell; CONTAINS InterPro DOMAIN/s: Kinetochore protein Nuf2 (InterPro:IPR005549); Has 50972 Blast hits to 29793 proteins in 2070 species: Archae - 902; Bacteria - 7404; Metazoa - 23628; Fungi - 4156; Plants - 2312; Viruses - 158; Other Eukaryotes - 12412 (source: NCBI BLink).		AT1G61000.1	0.0010288	3
Cc014261	3	DNA-binding storekeeper protein-related transcriptional regulator		AT1G61730.1	0	1
Cc045344	3	Protein of unknown function (DUF1644)		AT1G68140.2	0.000989489	3
Cc026634	3	eukaryotic elongation factor 5A-3	ATELF5A-3,ELF5A-3	AT1G69410.1	0.000609925	6
Cc021621	3	DEAD/DEAH box helicase, putative	EMB25,PDE317,ISE2	AT1G70070.1	0	1
Cc044992	3	Auxin efflux carrier family protein	PIN3,ATPIN3	AT1G70940.1	0	1
Cc014691	3	translocase inner membrane subunit 23-2	ATTIM23-2,TIM23-2	AT1G72750.1	0.00097523	4
Cc002894	3	Ribosomal protein L6 family protein		AT1G74050.1	0.00584748	5
Cc047287	3	zinc ion binding		AT2G19385.1	0	1
Cc029275	3	profilin 5	PRF5	AT2G19770.1	0.00112139	2
Cc034266	3	UDP-Glycosyltransferase superfamily protein		AT2G22590.1	0	1
Cc014869	3	PNAS-3 related		AT2G25355.1	0.00107187	3
Cc019178	3	transducin family protein / WD-40 repeat family protein		AT2G30050.1	0.00374599	8
Cc029178	3	Polynucleotidyl transferase, ribonuclease H-like superfamily protein		AT2G32070.1	0.000473804	4
Cc039187	3	BUB1-related (BUB1: budding uninhibited by benzymidazol 1)	BUBR1	AT2G33560.1	0.000514698	2
Cc020182	3	Alba DNA/RNA-binding protein		AT2G34160.1	0.00205321	6
Cc030819	3	zinc finger (C2H2 type) family protein		AT2G36930.1	0.00244916	12
Cc004053	3	Protein of unknown function (DUF1637)		AT2G42670.2	0	2
Cc030037	3	RNA-binding (RRM/RBD/RNP motifs) family protein		AT2G43370.1	0.0010288	2
Cc011067	3	ataurora3	AtAUR3,AUR3	AT2G45490.1	0.000514698	2
Cc033723	3	Ribosomal protein L7Ae/L30e/S12e/Gadd45 family protein		AT2G47610.1	0.000107815	3
Cc020641	3	SET domain protein 20	SUVR3,SDG20	AT3G03750.2	0	1
Cc025597	3	Small nuclear ribonucleoprotein family protein		AT3G07590.2	0.00123782	8
Cc031012	3	ADP/ATP carrier 1	AAC1	AT3G08580.2	0.00269458	12
Cc014429	3	senescence associated gene 20	SAG20,WI12,ATWI-12	AT3G10985.1	0.0015423	2
Cc008442	3	Calcium-binding EF-hand family protein		AT3G18430.2	0.00313904	9
Cc015111	3	Nuclear transport factor 2 (NTF2) family protein with RNA binding (RRM-RBD-RNP motifs) domain		AT3G25150.1	0.0010288	3
Cc031613	3	DP-E2F-like 1	DEL1,E2L3,E2FE	AT3G48160.2	0.000787843	3
Cc020693	3	nuclear factor Y, subunit C1	HAP5A,ATHAP5A,NF-YC1	AT3G48590.1	0.000507448	3
Cc010892	3	small RNA degrading nuclease 1	SDN1	AT3G50100.1	0	2
Cc009215	3	RHO-related protein from plants 1	ARAC11,ROP1,ROP1AT,ATRAC11,ATROP1	AT3G51300.1	7.03844e-05	2
Cc026366	3	Transcription initiation factor IIF, beta subunit		AT3G52270.1	0.000288477	4
Cc017807	3	Ribosomal protein S11 family protein		AT3G52580.1	0	2
Cc028417	3	ubiquinol-cytochrome C reductase UQCRX/QCR9-like family protein		AT3G52730.1	0.000670468	5
Cc030476	3	DNA-binding storekeeper protein-related transcriptional regulator		AT4G00390.1	0.00596554	7
Cc025678	3	GLNB1 homolog	PII,GLB1	AT4G01900.1	0.00161987	4
Cc019754	3	unknown protein; FUNCTIONS IN: molecular_function unknown; INVOLVED IN: biological_process unknown; LOCATED IN: chloroplast; Has 30 Blast hits to 30 proteins in 6 species: Archae - 0; Bacteria - 0; Metazoa - 0; Fungi - 0; Plants - 30; Viruses - 0; Other Eukaryotes - 0 (source: NCBI BLink).		AT4G02040.1	0.00196456	4
Cc031832	3	AT-hook motif nuclear-localized protein 1	AHL1,ATAHL1	AT4G12080.1	6.2329e-05	2
Cc031671	3	RNA-binding (RRM/RBD/RNP motifs) family protein		AT4G14300.1	0.00238277	11
Cc004282	3	SHK1 binding protein 1	PRMT5	AT4G31120.2	0.00314951	3
Cc019785	3	TPX2 (targeting protein for Xklp2) protein family		AT4G32330.3	0.00595358	14
Cc001689	3	UDP-glucosyl transferase 73B3	UGT73B3	AT4G34131.1	0.00246371	3
Cc010078	3	D-3-phosphoglycerate dehydrogenase	EDA9	AT4G34200.1	0.00291967	6
Cc028833	3	GTP binding protein beta 1	AGB1,ELK4,ATAGB1	AT4G34460.1	0.001283	2
Cc009684	3	GTP binding protein beta 1	AGB1,ELK4,ATAGB1	AT4G34460.1	0	1
Cc023747	3	LIM domain-containing protein		AT4G36860.1	0	1
Cc033791	3	Ribosomal protein L23/L15e family protein		AT4G39880.1	0.000831922	11
Cc010474	3	Tetratricopeptide repeat (TPR)-like superfamily protein		AT5G03560.2	0.000514698	2
Cc029656	3	unknown protein; BEST Arabidopsis thaliana protein match is: unknown protein (TAIR:AT2G14910.1); Has 579 Blast hits to 397 proteins in 95 species: Archae - 0; Bacteria - 294; Metazoa - 0; Fungi - 0; Plants - 86; Viruses - 0; Other Eukaryotes - 199 (source: NCBI BLink).		AT5G14970.1	0.00239502	7
Cc018265	3	Ribosomal protein L7Ae/L30e/S12e/Gadd45 family protein		AT5G20160.1	4.03503e-05	2
Cc002081	3	Polynucleotidyl transferase, ribonuclease H-like superfamily protein		AT5G22250.1	0.000203164	4
Cc017143	3	60S acidic ribosomal protein family		AT5G24510.1	0.00243938	11
Cc016215	3	Small nuclear ribonucleoprotein family protein	emb1644	AT5G27720.1	0.00398612	7
Cc027747	3	DNA primases;DNA primases	POLA3,POLA4	AT5G41880.1	0.0010291	3
Cc046833	3	unknown protein; Has 30201 Blast hits to 17322 proteins in 780 species: Archae - 12; Bacteria - 1396; Metazoa - 17338; Fungi - 3422; Plants - 5037; Viruses - 0; Other Eukaryotes - 2996 (source: NCBI BLink).		AT5G51840.1	0	1
Cc034878	3	UDP-Glycosyltransferase superfamily protein		AT5G54010.1	0	1
Cc015374	3	FUNCTIONS IN: molecular_function unknown; INVOLVED IN: biological_process unknown; LOCATED IN: nucleolus; EXPRESSED IN: 21 plant structures; EXPRESSED DURING: 13 growth stages; CONTAINS InterPro DOMAIN/s: LisH dimerisation motif (InterPro:IPR006594), SRP40, C-terminal (InterPro:IPR007718); Has 101969 Blast hits to 55488 proteins in 2506 species: Archae - 424; Bacteria - 13843; Metazoa - 37674; Fu…		AT5G57120.1	4.40628e-05	5
Cc021435	3	60S acidic ribosomal protein family		AT5G57290.3	0.000826009	3
Cc024461	3	unknown protein; BEST Arabidopsis thaliana protein match is: unknown protein (TAIR:AT1G75335.1); Has 1807 Blast hits to 1807 proteins in 277 species: Archae - 0; Bacteria - 0; Metazoa - 736; Fungi - 347; Plants - 385; Viruses - 0; Other Eukaryotes - 339 (source: NCBI BLink).		AT5G60030.1	6.60916e-06	2
Cc046847	3	nucleotide-sensitive chloride conductance regulator (ICln) family protein		AT5G62290.2	0	3
Cc016639	3	RNA-binding (RRM/RBD/RNP motifs) family protein		AT5G66010.1	0.00663468	9
Cc040388	3	ATP synthase subunit alpha	ATPA	ATCG00120.1	0	2
Cc018132	3	photosystem II reaction center protein B	PSBB	ATCG00680.1	0.00284697	10
Cc031169	3	NA	NA	NA	0.0012845	3
Cc029059	3	NA	NA	NA	3.39081e-05	3
Cc028960	3	NA	NA	NA	0.000514698	2
Cc024371	3	NA	NA	NA	0.00222853	7
Cc022762	3	NA	NA	NA	5.48219e-05	3
Cc021356	3	NA	NA	NA	0.000258397	3
Cc019169	3	NA	NA	NA	0.00220141	8
Cc018768	3	NA	NA	NA	0.00167999	8
Cc018452	3	NA	NA	NA	0.00188891	5
Cc016136	3	NA	NA	NA	0.00103982	7
Cc015992	3	NA	NA	NA	0.000514698	2
Cc014873	3	NA	NA	NA	0	1
Cc014830	3	NA	NA	NA	7.72851e-05	2
Cc013143	3	NA	NA	NA	0.0020552	2
Cc011963	3	NA	NA	NA	0.00173341	4
Cc009005	3	NA	NA	NA	0	1
Cc008040	3	NA	NA	NA	0.00421703	18
Cc006441	3	NA	NA	NA	0.000712271	3
Cc006363	3	NA	NA	NA	0.000514698	2
Cc047567	3	NA	NA	NA	0	1
Cc005573	3	NA	NA	NA	0.000610999	8
Cc004361	3	NA	NA	NA	0.00583972	12
Cc002819	3	NA	NA	NA	1.53323e-05	4
Cc002356	3	NA	NA	NA	0.000514698	2
Cc002151	3	NA	NA	NA	0.00139587	6
Cc041799	3	NA	NA	NA	0.00549222	8
Cc040283	3	NA	NA	NA	0.00163094	11
Cc000470	3	NA	NA	NA	0	1
Cc038371	3	NA	NA	NA	0	1
Cc037260	3	NA	NA	NA	0.00306247	12
Cc035361	3	NA	NA	NA	0.000986137	4
Cc034759	3				0	2
Cc034659	3				0	1
Cc033436	3				4.29145e-05	2
Cc033125	3				0.00380674	10
Cc032532	3				0.000539528	8
Cc032395	3				0.000318757	4
Cc029642	3				0	2
Cc029611	3				0.00191695	5
Cc026995	3				0.000508225	8
Cc024841	3				0	2
Cc024600	3				0.00170468	11
Cc023677	3				0.000514698	2
Cc023107	3				0.000153599	2
Cc020335	3				1.63634e-05	4
Cc019196	3				0	1
Cc018133	3				0.000147896	7
Cc018075	3				0.00137578	4
Cc017895	3				0.00105036	3
Cc016296	3				0	1
Cc013892	3				0	2
Cc010271	3				0.00113862	11
Cc009153	3				2.83821e-05	3
Cc007910	3				0	1
Cc007708	3				0.0015423	2
Cc007272	3				0.00275872	4
Cc006436	3				0	2
Cc046981	3				0.000515297	3
Cc005146	3				0.0010288	2
Cc005004	3				0.000569719	5
Cc046475	3				0.00122423	2
Cc046382	3				0.00359091	3
Cc004400	3				0.00156064	8
Cc004025	3				0.000680622	4
Cc002987	3				0	1
Cc002892	3				0	2
Cc001238	3				0	2
Cc040701	3				1.49586e-05	3
Cc040455	3				0.00014667	6
Cc000495	3				0	2
Cc038606	3				0.000252196	4
Cc038262	3				0.000284535	3
Cc037635	3				6.61611e-06	2
Cc035009	3				0.000771898	4
Cc045219	4	DNA polymerase lambda (POLL)		AT1G10520.1	0.000514698	3
Cc017145	4	chlorophyll A/B-binding protein 2	CAB2,AB165,LHCB1.1	AT1G29920.1	0.000514698	2
Cc005698	4	heat shock transcription factor B4	AT-HSFB4,HSFB4,SCZ	AT1G46264.1	0	2
Cc022600	4	hydrolases;protein serine/threonine phosphatases		AT1G48120.1	0.000366846	6
Cc041545	4	unknown protein; EXPRESSED IN: 22 plant structures; EXPRESSED DURING: 13 growth stages; BEST Arabidopsis thaliana protein match is: unknown protein (TAIR:AT1G12020.1); Has 87 Blast hits to 86 proteins in 14 species: Archae - 0; Bacteria - 0; Metazoa - 0; Fungi - 0; Plants - 87; Viruses - 0; Other Eukaryotes - 0 (source: NCBI BLink).		AT1G62422.1	0.0215857	7
Cc045041	4	unknown protein; FUNCTIONS IN: molecular_function unknown; INVOLVED IN: biological_process unknown; LOCATED IN: mitochondrion; Has 20 Blast hits to 20 proteins in 7 species: Archae - 0; Bacteria - 0; Metazoa - 0; Fungi - 0; Plants - 20; Viruses - 0; Other Eukaryotes - 0 (source: NCBI BLink).		AT1G68350.1	0.000912891	5
Cc008547	4	Leucine-rich repeat protein kinase family protein		AT1G72460.1	0.0012366	6
Cc004404	4	Mitochondrial substrate carrier family protein		AT1G72820.1	0.00411311	9
Cc011333	4	unknown protein; FUNCTIONS IN: molecular_function unknown; INVOLVED IN: biological_process unknown; LOCATED IN: plasma membrane; EXPRESSED IN: 17 plant structures; EXPRESSED DURING: 7 growth stages; BEST Arabidopsis thaliana protein match is: unknown protein (TAIR:AT1G22230.1); Has 5452 Blast hits to 3541 proteins in 289 species: Archae - 4; Bacteria - 165; Metazoa - 1756; Fungi - 532; Plants - 2…		AT1G78110.1	0.000505393	3
Cc018741	4	unknown protein; FUNCTIONS IN: molecular_function unknown; INVOLVED IN: biological_process unknown; LOCATED IN: plasma membrane; EXPRESSED IN: 21 plant structures; EXPRESSED DURING: 10 growth stages; BEST Arabidopsis thaliana protein match is: unknown protein (TAIR:AT1G15400.3); Has 30201 Blast hits to 17322 proteins in 780 species: Archae - 12; Bacteria - 1396; Metazoa - 17338; Fungi - 3422; Pla…		AT1G80180.1	0	3
Cc041594	4	Eukaryotic aspartyl protease family protein		AT2G17760.1	0	2
Cc034315	4	Protein of unknown function, DUF647	RUS4	AT2G23470.1	1.3859e-05	6
Cc030676	4	Protein kinase superfamily protein	PID,ABR	AT2G34650.1	0.000278004	11
Cc011137	4	annexin 3	ANNAT3,ANN3	AT2G38760.1	0.0015423	4
Cc046177	4	F-box family protein		AT3G06240.1	0	1
Cc008031	4	Calcium-binding EF-hand family protein		AT3G10190.1	0.000177832	2
Cc045703	4	IQ-domain 26	IQD26	AT3G16490.1	0.00023911	6
Cc044533	4	ribosomal protein L3 plastid	RPL3P	AT3G17465.1	0.0239667	4
Cc015017	4	Nuclear transport factor 2 (NTF2) family protein with RNA binding (RRM-RBD-RNP motifs) domain		AT3G25150.1	0.0010288	2
Cc017543	4	tonoplast intrinsic protein 2	TIP2,SITIP,GAMMA-TIP2,TIP1;2	AT3G26520.1	0	3
Cc011573	4	hypoxia-responsive family protein / zinc finger (C3HC4-type RING finger) family protein		AT3G48030.1	0	1
Cc021741	4	thioredoxin H-type 1	ATTRX1,ATTRXH1,TRX1	AT3G51030.1	0.0017561	3
Cc030578	4	patatin-like protein 6	PLP7,PLAIIIA	AT3G54950.1	0.000831888	12
Cc024856	4	Mog1/PsbP/DUF1795-like photosystem II reaction center PsbP family protein		AT3G56650.1	1.89872e-05	3
Cc046730	4	ribosomal protein S27	ARS27A,RS27A	AT3G61110.1	0.0010288	3
Cc007091	4	APS reductase 1	APR1,APR,PRH19,ATAPR1	AT4G04610.1	0	1
Cc000437	4	Protein of unknown function, DUF584		AT4G04630.1	0	2
Cc021996	4	elongator protein 6	ELP6	AT4G10090.1	0	1
Cc002675	4	unknown protein; BEST Arabidopsis thaliana protein match is: unknown protein (TAIR:AT3G13950.1); Has 35333 Blast hits to 34131 proteins in 2444 species: Archae - 798; Bacteria - 22429; Metazoa - 974; Fungi - 991; Plants - 531; Viruses - 0; Other Eukaryotes - 9610 (source: NCBI BLink).		AT4G13266.1	0	3
Cc002400	4	AT-hook motif nuclear-localized protein 20	AHL20	AT4G14465.1	0	1
Cc027233	4	unknown protein; CONTAINS InterPro DOMAIN/s: Protein of unknown function DUF751 (InterPro:IPR008470); Has 30201 Blast hits to 17322 proteins in 780 species: Archae - 12; Bacteria - 1396; Metazoa - 17338; Fungi - 3422; Plants - 5037; Viruses - 0; Other Eukaryotes - 2996 (source: NCBI BLink).		AT4G16410.1	0.0015429	4
Cc026187	4	Profilin family protein		AT4G19400.1	0	3
Cc041704	4	unknown protein; BEST Arabidopsis thaliana protein match is: unknown protein (TAIR:AT1G52270.1); Has 30201 Blast hits to 17322 proteins in 780 species: Archae - 12; Bacteria - 1396; Metazoa - 17338; Fungi - 3422; Plants - 5037; Viruses - 0; Other Eukaryotes - 2996 (source: NCBI BLink).		AT4G28310.1	8.31796e-06	7
Cc030201	4	homeobox from Arabidopsis thaliana	HAT14	AT5G06710.1	0	2
Cc004317	4	Pentatricopeptide repeat (PPR) superfamily protein		AT5G18390.1	0	3
Cc017561	4	cellulose synthase-like A02	ATCSLA02,CSLA02,ATCSLA2,CSLA2	AT5G22740.1	0	2
Cc034689	4	early nodulin-like protein 13	ENODL13,AtENODL13	AT5G25090.1	0.000514698	2
Cc003428	4	Integrase-type DNA-binding superfamily protein	tny	AT5G25810.1	0	1
Cc008739	4	unknown protein; FUNCTIONS IN: molecular_function unknown; INVOLVED IN: biological_process unknown; LOCATED IN: endomembrane system; BEST Arabidopsis thaliana protein match is: unknown protein (TAIR:AT5G36800.1); Has 35333 Blast hits to 34131 proteins in 2444 species: Archae - 798; Bacteria - 22429; Metazoa - 974; Fungi - 991; Plants - 531; Viruses - 0; Other Eukaryotes - 9610 (source: NCBI BLink…		AT5G36710.1	0.00323565	7
Cc019139	4	unknown protein; BEST Arabidopsis thaliana protein match is: unknown protein (TAIR:AT3G27630.1); Has 87 Blast hits to 87 proteins in 12 species: Archae - 0; Bacteria - 0; Metazoa - 0; Fungi - 0; Plants - 87; Viruses - 0; Other Eukaryotes - 0 (source: NCBI BLink).		AT5G40460.1	0.00410082	6
Cc000078	4	Bacterial sec-independent translocation protein mttA/Hcf106	HCF106	AT5G52440.1	0	2
Cc013838	4	Protein-tyrosine phosphatase-like, PTPLA		AT5G59770.1	0	1
Cc034614	4	NA	NA	NA	0.000117517	4
Cc026046	4	NA	NA	NA	0.0017218	8
Cc025128	4	NA	NA	NA	0	3
Cc023294	4	NA	NA	NA	9.69405e-06	5
Cc013691	4	NA	NA	NA	0.00359211	5
Cc013468	4	NA	NA	NA	5.58975e-06	5
Cc010261	4	NA	NA	NA	0	1
Cc008315	4	NA	NA	NA	0	1
Cc007874	4	NA	NA	NA	0.000514698	2
Cc007426	4	NA	NA	NA	0.0015423	3
Cc006919	4	NA	NA	NA	0.000658139	7
Cc006911	4	NA	NA	NA	0.00104315	5
Cc005433	4	NA	NA	NA	0.000514698	2
Cc044534	4	NA	NA	NA	0	1
Cc043379	4	NA	NA	NA	0.0018957	13
Cc001653	4	NA	NA	NA	0.00218527	8
Cc000955	4	NA	NA	NA	0.00463771	6
Cc034164	4				0.00721483	7
Cc033764	4				0.00103469	4
Cc033704	4				0	2
Cc032336	4				0.000553972	3
Cc031976	4				0.000524398	11
Cc030419	4				0	2
Cc027035	4				0	1
Cc026357	4				0.0104165	12
Cc023388	4				0.000138224	10
Cc022421	4				0.000517338	4
Cc021712	4				0.00151319	5
Cc021480	4				0	1
Cc019173	4				0	1
Cc012969	4				0	2
Cc009395	4				0.00227457	6
Cc009324	4				0.00234422	4
Cc009312	4				0	1
Cc006221	4				0	1
Cc004653	4				0.00655374	4
Cc004376	4				0.000527922	8
Cc045059	4				0.00228036	3
Cc042089	4				0	2
Cc041785	4				0	1
Cc038614	4				0.000783612	3
Cc000349	4				0.0095788	12
Cc037604	4				0.00484171	2
Cc035661	4				0.000186857	5
Cc034078	5	unknown protein; FUNCTIONS IN: molecular_function unknown; INVOLVED IN: biological_process unknown; LOCATED IN: chloroplast; EXPRESSED IN: 23 plant structures; EXPRESSED DURING: 13 growth stages; Has 42 Blast hits to 42 proteins in 17 species: Archae - 0; Bacteria - 2; Metazoa - 5; Fungi - 1; Plants - 34; Viruses - 0; Other Eukaryotes - 0 (source: NCBI BLink).		AT1G01730.1	0.0007911	4
Cc020895	5	unknown protein; FUNCTIONS IN: molecular_function unknown; INVOLVED IN: biological_process unknown; LOCATED IN: cellular_component unknown; EXPRESSED IN: 22 plant structures; EXPRESSED DURING: 13 growth stages; Has 25 Blast hits to 25 proteins in 10 species: Archae - 0; Bacteria - 0; Metazoa - 0; Fungi - 0; Plants - 25; Viruses - 0; Other Eukaryotes - 0 (source: NCBI BLink).		AT1G06500.4	0.000868063	3
Cc008884	5	Phox-associated domain;Phox-like;Sorting nexin, C-terminal		AT1G15240.2	0.00193099	4
Cc015828	5	FUNCTIONS IN: molecular_function unknown; INVOLVED IN: biological_process unknown; LOCATED IN: nucleus; EXPRESSED IN: 24 plant structures; EXPRESSED DURING: 13 growth stages; CONTAINS InterPro DOMAIN/s: Digestive organ expansion factor, predicted (InterPro:IPR010678); Has 25006 Blast hits to 13379 proteins in 904 species: Archae - 102; Bacteria - 5571; Metazoa - 7448; Fungi - 3168; Plants - 1056;…	NOF1	AT1G17690.1	0.000514698	2
Cc025980	5	Cation efflux family protein		AT1G51610.1	0.000181699	2
Cc038584	5	glucosidase 1	GCS1,KNF	AT1G67490.2	0.000242997	4
Cc023816	5	Thioredoxin superfamily protein	ATHM3,ATM3,TRX-M3,GAT1	AT2G15570.1	1.41627e-05	2
Cc006837	5	unknown protein; Has 158 Blast hits to 154 proteins in 73 species: Archae - 0; Bacteria - 61; Metazoa - 0; Fungi - 0; Plants - 55; Viruses - 28; Other Eukaryotes - 14 (source: NCBI BLink).		AT2G32980.1	9.24045e-05	3
Cc011033	5	unknown protein; FUNCTIONS IN: molecular_function unknown; INVOLVED IN: biological_process unknown; LOCATED IN: cellular_component unknown; EXPRESSED IN: 13 plant structures; EXPRESSED DURING: M germinated pollen stage, LP.04 four leaves visible, 4 anthesis, petal differentiation and expansion stage, E expanded cotyledon stage; CONTAINS InterPro DOMAIN/s: Uncharacterised protein family UPF0565 (I…		AT2G44850.2	2.74732e-05	2
Cc039132	5	Protein of unknown function, DUF538		AT3G08890.2	0.000433003	3
Cc019435	5	Transketolase family protein	DIN4	AT3G13450.1	0.000139443	2
Cc022850	5	ubiquitin-specific protease 25	UBP25	AT3G14400.1	0.000652359	4
Cc009718	5	Pre-rRNA-processing protein TSR2, conserved region		AT3G22510.1	0.00209382	4
Cc045922	5	S-adenosyl-L-methionine-dependent methyltransferases superfamily protein		AT3G27180.1	0	1
Cc044187	5	Protein of unknown function, DUF647	RUS1	AT3G45890.1	0.000514698	2
Cc020804	5	Peroxisomal membrane 22 kDa (Mpv17/PMP22) family protein		AT4G03410.2	7.48787e-05	2
Cc024826	5	Nucleic acid-binding, OB-fold-like protein		AT4G18590.1	0	1
Cc030911	5	Ribosomal protein L23/L15e family protein		AT4G39880.1	2.53207e-05	3
Cc031020	5	MSF1-like family protein		AT5G13070.1	0	1
Cc032742	5	Thioredoxin superfamily protein		AT5G14240.1	0.00137079	4
Cc031781	5	Mitochondrial substrate carrier family protein		AT5G15640.1	0.0015429	4
Cc017635	5	F-box family protein		AT5G45360.1	4.41146e-05	2
Cc026943	5	nucleotide binding protein 35	NBP35,ATNBP35	AT5G50960.1	0	1
Cc034320	5	NA	NA	NA	0	2
Cc032794	5	NA	NA	NA	0.000741312	4
Cc032383	5	NA	NA	NA	0.00107461	6
Cc031192	5	NA	NA	NA	0.00274017	3
Cc030590	5	NA	NA	NA	0	2
Cc026103	5	NA	NA	NA	0	3
Cc024360	5	NA	NA	NA	0.000526715	4
Cc023478	5	NA	NA	NA	0.000756049	3
Cc018454	5	NA	NA	NA	0	1
Cc014621	5	NA	NA	NA	0.000912388	4
Cc013338	5	NA	NA	NA	0	1
Cc012600	5	NA	NA	NA	0	3
Cc012252	5	NA	NA	NA	0.000334683	2
Cc007390	5	NA	NA	NA	0.000560712	3
Cc007198	5	NA	NA	NA	0	1
Cc004713	5	NA	NA	NA	0.00200873	7
Cc041534	5	NA	NA	NA	8.69328e-05	2
Cc001294	5	NA	NA	NA	0.00291352	5
Cc036758	5	NA	NA	NA	0	1
Cc036323	5	NA	NA	NA	0.000514698	2
Cc035584	5	NA	NA	NA	0.00150308	6
Cc030077	5				0	1
Cc030040	5				0.0021136	5
Cc029901	5				0.000152917	3
Cc028319	5				0.00211135	5
Cc026503	5				0	1
Cc022316	5				0.000360778	4
Cc021521	5				0.00180243	9
Cc019837	5				0.000984289	9
Cc016659	5				0.000249893	3
Cc011949	5				0.000456693	2
Cc010186	5				0.00054128	4
Cc008052	5				0	1
Cc007000	5				0	1
Cc006302	5				0.000276822	4
Cc005585	5				7.49588e-05	2
Cc005316	5				0.000514698	2
Cc046053	5				4.90053e-05	4
Cc044321	5				0.00038567	2
Cc041863	5				0.000514698	2
Cc002132	5				0.000504949	4
Cc041535	5				0	1
Cc039818	5				0	1
Cc039344	5				0.000568612	2
Cc037712	5				0.000349151	3
Cc037219	6	Protein of unknown function (DUF1138)		AT1G01170.2	0.00147089	12
Cc021203	6	Peroxidase superfamily protein	RCI3,RCI3A	AT1G05260.1	0.0015045	22
Cc013870	6	GTP binding Elongation factor Tu family protein		AT1G07930.2	0.00338609	24
Cc012299	6	GTP binding Elongation factor Tu family protein		AT1G07930.2	0.00119951	18
Cc029143	6	Ribosomal protein L1p/L10e family		AT1G08360.1	0.00102807	18
Cc013952	6	strictosidine synthase-like 3	SSL3	AT1G08470.1	0.0029626	17
Cc022099	6	unknown protein; Has 39 Blast hits to 39 proteins in 15 species: Archae - 0; Bacteria - 0; Metazoa - 0; Fungi - 0; Plants - 35; Viruses - 0; Other Eukaryotes - 4 (source: NCBI BLink).		AT1G08580.1	0	2
Cc044685	6	vamp/synaptobrevin-associated protein 27-2	VAP27-2	AT1G08820.2	0.00053292	4
Cc044688	6	copper/zinc superoxide dismutase 1	CSD1	AT1G08830.2	0.0135848	37
Cc019849	6	transmembrane nine 1	TMN1,AtTMN1	AT1G10950.1	0.00518599	34
Cc015299	6	transmembrane nine 1	TMN1,AtTMN1	AT1G10950.1	0.00373759	23
Cc015015	6	RNA polymerases N / 8 kDa subunit	NRPB10,NRPD10,NRPE10	AT1G11475.1	1.32951e-06	9
Cc002578	6	Calcium-binding EF-hand family protein		AT1G12310.1	0.00437977	18
Cc033748	6	glyceraldehyde-3-phosphate dehydrogenase C2	GAPC-2,GAPC2	AT1G13440.2	1.378e-05	5
Cc024209	6	arginine/serine-rich 45	SR45,RNPS1	AT1G16610.1	0.00434103	37
Cc020304	6	cytochrome C oxidase 6B	COX6B,ATCOX6B2	AT1G22450.1	0.00323997	16
Cc036812	6	cytochrome C oxidase 6B	COX6B,ATCOX6B2	AT1G22450.1	0.0027617	26
Cc027473	6	Ribosomal protein L22p/L17e family protein		AT1G27400.1	0	1
Cc009103	6	Ribosomal protein L22p/L17e family protein		AT1G27400.1	0.000321487	8
Cc043995	6	adenine phosphoribosyl transferase 1	APT1,ATAPT1	AT1G27450.1	0.000550061	9
Cc037528	6	nuclear transport factor 2B	NTF2B	AT1G27970.1	0.0059153	38
Cc023369	6	related to ubiquitin 1	RUB1,NEDD8,ATRUB1	AT1G31340.1	0.000346341	8
Cc027802	6	SCAMP family protein		AT1G32050.1	0.00145362	12
Cc023441	6	Ribosomal protein L6 family	PGY2	AT1G33140.1	0.000565365	20
Cc044148	6	SNARE-like superfamily protein		AT1G47830.1	0.000527061	8
Cc004703	6	acyl carrier protein 3	ACP3	AT1G54630.1	0.00421141	31
Cc011068	6	Calcium-dependent lipid-binding (CaLB domain) family protein		AT1G63220.1	0.00366723	21
Cc001564	6	Proteasome maturation factor UMP1		AT1G67250.1	0.00138078	7
Cc005929	6	Ribosomal protein L18e/L15 superfamily protein		AT1G70600.1	0.000655342	14
Cc044984	6	Protein of unknown function DUF2359, transmembrane		AT1G70770.2	0.000627643	9
Cc010156	6	Sec14p-like phosphatidylinositol transfer family protein		AT1G72160.1	0.0203499	26
Cc027418	6	Domain of unknown function (DUF543)		AT1G72170.1	0.000132001	5
Cc002172	6	pumilio 23	APUM23,PUM23	AT1G72320.1	0.00573215	23
Cc011983	6	Ribosomal protein L6 family protein		AT1G74060.1	1.49709e-07	3
Cc001764	6	zinc knuckle (CCHC-type) family protein		AT1G75560.2	0.00232129	12
Cc017332	6	Ribosomal protein L7Ae/L30e/S12e/Gadd45 family protein		AT1G77940.1	0.00123072	6
Cc034385	6	general regulatory factor 2	GRF2,14-3-3OMEGA,GF14OMEGA	AT1G78300.1	0.000340804	10
Cc018752	6	Rubredoxin-like superfamily protein		AT1G80230.1	0.00113051	24
Cc005766	6	tobamovirus multiplication protein 3	TOM3	AT2G02180.1	0.000108125	7
Cc025324	6	Ribosomal protein S25 family protein		AT2G21580.2	0.000351838	20
Cc025181	6	Ribosomal protein S25 family protein		AT2G21580.2	0.00288882	21
Cc012172	6	probable small nuclear ribonucleoprotein G	SNRNP-G	AT2G23930.1	0.0015481	16
Cc046599	6	60S acidic ribosomal protein family		AT2G27710.4	0.00381194	25
Cc021670	6	SWIB/MDM2 domain superfamily protein		AT2G35605.1	0	1
Cc006020	6	Enolase	LOS2,ENO2	AT2G36530.1	0.000814239	13
Cc022285	6	Chloroplast-targeted copper chaperone protein	NAKR2	AT2G37390.1	0.00141618	14
Cc014302	6	Ribosomal L29 family protein		AT2G39390.1	0.000563824	5
Cc037978	6	Nucleotide-diphospho-sugar transferases superfamily protein		AT2G39630.1	0.000809211	15
Cc001330	6	Eukaryotic translation initiation factor 2 subunit 1		AT2G40290.1	0.00252301	20
Cc011111	6	Diacylglycerol kinase family protein		AT2G46090.1	0	1
Cc033828	6	Ribosomal protein L7Ae/L30e/S12e/Gadd45 family protein		AT2G47610.1	0.00117468	8
Cc020254	6	voltage dependent anion channel 1	VDAC1,ATVDAC1	AT3G01280.1	0.00714831	40
Cc000261	6	Ribosomal protein S19e family protein		AT3G02080.1	0.00726327	38
Cc047470	6	Ribosomal protein S7e family protein		AT3G02560.2	0.000928608	13
Cc016661	6	ARM repeat superfamily protein		AT3G02710.1	0.000420016	7
Cc030222	6	adenosine-5'-phosphosulfate (APS) kinase 3	APK3	AT3G03900.1	2.72657e-05	5
Cc002165	6	TCP-1/cpn60 chaperonin family protein		AT3G03960.1	0	2
Cc029467	6	ribosomal protein L18	RPL18	AT3G05590.1	0	2
Cc016201	6	ribosomal protein L18	RPL18	AT3G05590.1	0.00123585	7
Cc016165	6	ribosomal protein L18	RPL18	AT3G05590.1	0.00216161	15
Cc011730	6	2Fe-2S ferredoxin-like superfamily protein		AT3G07480.1	0.00440154	28
Cc002505	6	unknown protein; BEST Arabidopsis thaliana protein match is: unknown protein (TAIR:AT5G05180.1); Has 15699 Blast hits to 11378 proteins in 1134 species: Archae - 391; Bacteria - 2054; Metazoa - 6851; Fungi - 1354; Plants - 1096; Viruses - 119; Other Eukaryotes - 3834 (source: NCBI BLink).		AT3G10880.1	3.0663e-06	2
Cc027731	6	Zinc-binding ribosomal protein family protein		AT3G10950.1	0.00270621	16
Cc010245	6	alfin-like 2	AL2	AT3G11200.1	0.000339755	6
Cc030046	6	actin-11	ACT11	AT3G12110.1	0.0029467	15
Cc030795	6	Nascent polypeptide-associated complex (NAC), alpha subunit family protein		AT3G12390.1	0.00532285	24
Cc027338	6	Spo11/DNA topoisomerase VI, subunit A protein	ATSPO11-1	AT3G13170.1	2.74227e-05	4
Cc019424	6	unknown protein; FUNCTIONS IN: molecular_function unknown; INVOLVED IN: biological_process unknown; LOCATED IN: endoplasmic reticulum; EXPRESSED IN: 25 plant structures; EXPRESSED DURING: 15 growth stages; BEST Arabidopsis thaliana protein match is: unknown protein (TAIR:AT1G55546.1); Has 49 Blast hits to 49 proteins in 14 species: Archae - 0; Bacteria - 0; Metazoa - 0; Fungi - 0; Plants - 48; Vi…		AT3G13410.1	0.00207882	17
Cc019436	6	evolutionarily conserved C-terminal region 2	ECT2	AT3G13460.1	0.00189901	5
Cc032598	6	Ribosomal protein L30/L7 family protein		AT3G13580.1	0.00227402	18
Cc019822	6	eukaryotic translation initiation factor 4A1	EIF4A1,RH4,TIF4A1	AT3G13920.1	0.00100261	12
Cc044546	6	evolutionarily conserved C-terminal region 6	ECT6	AT3G17330.2	0.000399526	11
Cc005832	6	P-loop containing nucleoside triphosphate hydrolases superfamily protein		AT3G18600.1	0.00756379	15
Cc033021	6	flower-specific, phytochrome-associated protein phosphatase 3	ATFYPP3,EMB2736,STPP,FYPP3	AT3G19980.1	4.77808e-05	4
Cc018756	6	Cytochrome C1 family		AT3G27240.1	0.000580438	22
Cc040668	6	BED zinc finger ;hAT family dimerisation domain		AT3G42170.1	0.00338766	15
Cc032612	6	DUTP-PYROPHOSPHATASE-LIKE 1	DUT1	AT3G46940.1	0.000546299	5
Cc038299	6	malate dehydrogenase	MDH	AT3G47520.1	0.000722592	8
Cc019497	6	breast basic conserved 1	ATBBC1,BBC1,RSU2	AT3G49010.3	0.00373895	13
Cc017019	6	breast basic conserved 1	ATBBC1,BBC1,RSU2	AT3G49010.3	0.0102765	20
Cc019328	6	centrin2	ATCEN2,CEN1,CEN2	AT3G50360.1	0.00369361	14
Cc045538	6	ubiquitin extension protein 1	UBQ1,EMB2167,ERD16,HAP4	AT3G52590.1	0	1
Cc001855	6	ubiquitin extension protein 1	UBQ1,EMB2167,ERD16,HAP4	AT3G52590.1	0.000522628	4
Cc046801	6	Ribosomal protein L36e family protein		AT3G53740.4	0.000145865	17
Cc014312	6	ribosomal protein L23AB	RPL23AB	AT3G55280.3	0.0135371	45
Cc001166	6	triosephosphate isomerase	ATCTIMC,TPI,CYTOTPI	AT3G55440.1	0	1
Cc001003	6	Ribosomal protein S26e family protein		AT3G56340.1	0.00170197	16
Cc012452	6	RNA-binding (RRM/RBD/RNP motifs) family protein		AT3G56510.2	0.00157113	20
Cc007568	6	Ubiquitin-associated (UBA) protein		AT3G56740.1	0.00420404	24
Cc032655	6	guanylate kinase	AGK2,GK-2	AT3G57550.2	0.00162878	14
Cc017916	6	unknown protein; BEST Arabidopsis thaliana protein match is: unknown protein (TAIR:AT2G42310.1); Has 121 Blast hits to 121 proteins in 51 species: Archae - 0; Bacteria - 0; Metazoa - 4; Fungi - 48; Plants - 67; Viruses - 0; Other Eukaryotes - 2 (source: NCBI BLink).		AT3G57785.1	0.00394053	32
Cc012623	6	Protein kinase superfamily protein		AT3G59350.3	0.00188815	8
Cc010002	6	Ribosomal L38e protein family		AT3G59540.1	0	2
Cc008443	6	Ribosomal L38e protein family		AT3G59540.1	1.09335e-05	10
Cc047597	6	Ribosomal L38e protein family		AT3G59540.1	0.000716719	10
Cc000731	6	Preprotein translocase Sec, Sec61-beta subunit protein		AT3G60540.2	0.00105189	12
Cc023117	6	xylosyltransferase 1	ATXT1,XT1,XXT1	AT3G62720.2	0.00240462	32
Cc011900	6	Mannose-P-dolichol utilization defect 1 protein		AT4G07390.1	1.11337e-05	3
Cc027538	6	Nucleoside diphosphate kinase family protein	NDPK1	AT4G09320.1	0.000483241	8
Cc004768	6	S18 ribosomal protein	RPS18C	AT4G09800.1	0	1
Cc025707	6	transcriptional coactivator p15 (PC4) family protein (KELP)	KELP	AT4G10920.2	2.80598e-06	4
Cc000075	6	phosphatase-related	ATSGT1B,ETA3,RPR1,EDM1,SGT1B	AT4G11260.1	0.00247664	17
Cc020116	6	Ypt/Rab-GAP domain of gyp1p superfamily protein		AT4G13730.1	0.0036168	15
Cc011969	6	Zinc-binding ribosomal protein family protein		AT4G14320.1	0.00424291	35
Cc015968	6	Tubulin/FtsZ family protein	TUA6	AT4G14960.1	1.00565e-06	3
Cc015598	6	heat shock factor binding protein	HSBP,AtHSBP	AT4G15802.1	0.0035753	34
Cc042050	6	Protein phosphatase 2C family protein		AT4G16580.1	0.000319573	5
Cc004077	6	RAB GTPase homolog B1C	AT-RAB2,ATRABB1C,ATRAB2A,RAB2A,RABB1C,ATRAB-B1B,RAB-B1B	AT4G17170.1	0.000832063	13
Cc023169	6	Plant protein of unknown function (DUF828) with plant pleckstrin homology-like region		AT4G17350.1	6.66171e-06	3
Cc006260	6	eukaryotic translation initiation factor 4E	EIF4E,CUM1,AT.EIF4E1,eIF4E1	AT4G18040.1	0.00382028	24
Cc016723	6	cytochrome-c oxidases;electron carriers		AT4G21105.1	0.00188263	7
Cc000378	6	beta-glucosidase 47	BGLU47	AT4G21760.1	0.00228779	24
Cc035237	6	VIRB2-interacting protein 1	BTI1,RTNLB1	AT4G23630.1	0.00319659	25
Cc045516	6	Ribosomal protein L14		AT4G27090.1	0.00285332	31
Cc010476	6	DERLIN-1	DER1	AT4G29330.1	0.000663271	6
Cc036456	6	Ribosomal L28e protein family		AT4G29410.2	4.94918e-05	6
Cc010471	6	Mitochondrial ATP synthase subunit G protein		AT4G29480.1	0.0109078	27
Cc037638	6	LOCATED IN: endoplasmic reticulum, plasma membrane; EXPRESSED IN: 23 plant structures; EXPRESSED DURING: 14 growth stages; CONTAINS InterPro DOMAIN/s: Saposin B (InterPro:IPR008139); Has 137 Blast hits to 137 proteins in 50 species: Archae - 2; Bacteria - 0; Metazoa - 41; Fungi - 10; Plants - 36; Viruses - 0; Other Eukaryotes - 48 (source: NCBI BLink).		AT4G29520.1	0.000676121	12
Cc022085	6	ATPase, F0/V0 complex, subunit C protein		AT4G32530.1	0.0044652	31
Cc000779	6	ATPase, F0/V0 complex, subunit C protein		AT4G32530.1	0	2
Cc023876	6	SH3 domain-containing protein		AT4G34660.1	0.00124546	20
Cc011493	6	Ribosomal protein S3Ae		AT4G34670.1	0.00043294	4
Cc037585	6	Nucleotide-sugar transporter family protein		AT4G35335.1	0.00267514	16
Cc009671	6	HVA22-like protein K	HVA22K	AT4G36720.1	0.00800642	12
Cc004115	6	Ribosomal protein S12/S23 family protein		AT5G02960.1	0.00311813	31
Cc033103	6	FUNCTIONS IN: molecular_function unknown; INVOLVED IN: biological_process unknown; LOCATED IN: endomembrane system; EXPRESSED IN: 24 plant structures; EXPRESSED DURING: 15 growth stages; CONTAINS InterPro DOMAIN/s: Magnesium transporter (InterPro:IPR018937); Has 30201 Blast hits to 17322 proteins in 780 species: Archae - 12; Bacteria - 1396; Metazoa - 17338; Fungi - 3422; Plants - 5037; Viruses -…		AT5G03345.1	0.00353189	10
Cc029144	6	Thioredoxin family protein		AT5G03880.1	4.27222e-05	7
Cc003899	6	Galactose oxidase/kelch repeat superfamily protein		AT5G04420.3	0.00365802	33
Cc036781	6	Ribosomal S17 family protein		AT5G04800.4	0.00154383	5
Cc020586	6	ubiquitin-conjugating enzyme 22	UBC22,ATUBC22	AT5G05080.2	0.000940354	7
Cc017836	6	NC domain-containing protein-related		AT5G06370.1	8.1321e-06	2
Cc025256	6	Isoprenylcysteine carboxyl methyltransferase (ICMT) family	ATSTE14B,ATICMTB,ICMTB	AT5G08335.1	0.000309465	7
Cc015453	6	Regulator of chromosome condensation (RCC1) family protein		AT5G08710.1	0.00141791	9
Cc032184	6	actin 7	ACT7	AT5G09810.1	0	1
Cc010674	6	RNA polymerase II, Rpb4, core protein	RPB15.9,ATRPB15.9,RPB15.9.9,NRPB4	AT5G09920.1	0.000190865	9
Cc006474	6	Thioesterase superfamily protein		AT5G10160.1	0.00180916	6
Cc003560	6	CONTAINS InterPro DOMAIN/s: Uncharacterised conserved protein UCP017207, transmembrane protein 85 (InterPro:IPR016687), Protein of unknown function DUF1077 (InterPro:IPR009445); Has 30201 Blast hits to 17322 proteins in 780 species: Archae - 12; Bacteria - 1396; Metazoa - 17338; Fungi - 3422; Plants - 5037; Viruses - 0; Other Eukaryotes - 2996 (source: NCBI BLink).		AT5G10780.1	0.00513005	22
Cc009252	6	Histone superfamily protein		AT5G10980.1	0.00168625	17
Cc019672	6	Ribosomal protein L19 family protein		AT5G11750.1	0.00141536	13
Cc020043	6	RNA-binding (RRM/RBD/RNP motifs) family protein		AT5G12190.1	0.00143383	21
Cc026906	6	ADP/ATP carrier 2	AAC2	AT5G13490.2	0.00473626	22
Cc019499	6	ADP/ATP carrier 2	AAC2	AT5G13490.2	7.43282e-06	4
Cc020613	6	DnaJ/Hsp40 cysteine-rich domain superfamily protein		AT5G17840.1	0	1
Cc017070	6	Translation elongation factor EF1B/ribosomal protein S6 family protein		AT5G19510.1	0.00278683	21
Cc019456	6	Mitochondrial substrate carrier family protein		AT5G19760.1	0.00445369	19
Cc015157	6	eukaryotic translation initiation factor 2 beta subunit	EIF2BETA	AT5G20920.3	0.00309961	16
Cc030807	6	Succinyl-CoA ligase, alpha subunit		AT5G23250.1	0.0013186	10
Cc027198	6	ribosomal protein S11-beta	RPS11-BETA	AT5G23740.1	0.000326811	8
Cc030705	6	tubulin beta 8	TUB8	AT5G23860.2	0.000900783	5
Cc017448	6	tubulin beta 8	TUB8	AT5G23860.2	0.000181065	5
Cc020054	6	60S acidic ribosomal protein family		AT5G24510.1	0.00108526	12
Cc044585	6	60S acidic ribosomal protein family		AT5G24510.1	0.00357259	24
Cc019662	6	D111/G-patch domain-containing protein		AT5G26610.3	0.000532688	10
Cc033497	6	P-loop containing nucleoside triphosphate hydrolases superfamily protein	PYR6	AT5G26667.1	0.00725339	43
Cc033498	6	translation initiation factor 3B1	TIF3B1,EIF3B,ATEIF3B-1,EIF3B-1,ATTIF3B1	AT5G27640.1	0.00183066	26
Cc004669	6	Ribosomal protein S21e		AT5G27700.1	0.000197295	7
Cc018261	6	Ribosomal protein S24e family protein		AT5G28060.1	0	1
Cc021344	6	proteasome alpha subunit A1	PAA1	AT5G35590.1	2.59594e-06	2
Cc007972	6	calmodulin 1	CAM1,TCH1,ACAM-1	AT5G37780.1	0.00216886	30
Cc045060	6	Rad23 UV excision repair protein family	RAD23D	AT5G38470.1	0.006369	19
Cc026607	6	Ribosomal protein S4		AT5G39850.1	0.000612691	8
Cc030553	6	Cytochrome c oxidase subunit Vc family protein		AT5G40382.1	0.000505759	7
Cc026423	6	Protein of unknown function (DUF581)		AT5G47060.1	4.42559e-06	2
Cc010462	6	Zinc-binding ribosomal protein family protein		AT5G47930.1	0.00061788	11
Cc047260	6	Zinc-binding ribosomal protein family protein		AT5G47930.1	0.00941407	24
Cc031393	6	secE/sec61-gamma protein transport protein		AT5G50460.1	4.07067e-05	8
Cc027298	6	secE/sec61-gamma protein transport protein		AT5G50460.1	0.00124883	16
Cc026956	6	phytosylfokine-alpha receptor 2	PSKR2,AtPSKR2	AT5G53890.1	0	1
Cc016491	6	Ribosomal protein L31e family protein		AT5G56710.1	0.000483953	6
Cc004180	6	Ribosomal protein L31e family protein		AT5G56710.1	0.00140423	11
Cc021314	6	nucleosome assembly protein 1;3	NFA03,NFA3,NAP1;3	AT5G56950.1	0.00404149	15
Cc013571	6	S-adenosyl-L-methionine-dependent methyltransferases superfamily protein		AT5G57300.3	0.00170572	9
Cc037738	6	Transport protein particle (TRAPP) component		AT5G58030.1	0.000307605	10
Cc015186	6	Ribosomal protein S4 (RPS4A) family protein		AT5G58420.1	0.00105961	5
Cc028191	6	RAN binding protein 1	RANBP1	AT5G58590.1	0.000459815	9
Cc017435	6	type one serine/threonine protein phosphatase 2	TOPP2,PPO	AT5G59160.3	0.000481694	11
Cc031645	6	Ribosomal protein S8e family protein		AT5G59240.1	0.00188772	10
Cc040108	6	Ras-related small GTP-binding family protein		AT5G59840.1	0.00236396	18
Cc002367	6	Ribosomal protein S8 family protein		AT5G59850.1	0.000207474	15
Cc001073	6	Histone superfamily protein	HTB4	AT5G59910.1	1.99754e-06	4
Cc008219	6	Ribosomal protein L11 family protein		AT5G60670.1	0	1
Cc002631	6	Ribosomal protein L11 family protein		AT5G60670.1	0.00130784	24
Cc022644	6	glycosyltransferase 18	ATGT18,GT18	AT5G62220.1	0.00252586	22
Cc015915	6	Protein of unknown function (DUF3223)		AT5G62440.1	0.00107815	8
Cc011112	6	cAMP-regulated phosphoprotein 19-related protein		AT5G64130.1	0.00202743	18
Cc006463	6	RNA-binding (RRM/RBD/RNP motifs) family protein		AT5G65260.1	0	1
Cc047517	6	Glycosyl hydrolase superfamily protein	MAN7,AtMAN7	AT5G66460.1	2.62425e-05	4
Cc046358	6	casein kinase alpha 1	CKA1,ATCKA1	AT5G67380.2	0.00346165	15
Cc025083	6	DNA/RNA polymerases superfamily protein	ORF158	ATMG00860.1	0.00636762	11
Cc033834	6	NA	NA	NA	0	1
Cc033720	6	NA	NA	NA	0	1
Cc033580	6	NA	NA	NA	1.6315e-06	3
Cc032375	6	NA	NA	NA	0.00105354	16
Cc032341	6	NA	NA	NA	9.63112e-05	4
Cc031788	6	NA	NA	NA	0.00124173	8
Cc030221	6	NA	NA	NA	0.00199152	9
Cc029669	6	NA	NA	NA	0.000141938	10
Cc028352	6	NA	NA	NA	8.69343e-06	6
Cc027753	6	NA	NA	NA	0.00573208	25
Cc027124	6	NA	NA	NA	0.00312414	18
Cc026979	6	NA	NA	NA	0.00554566	28
Cc022577	6	NA	NA	NA	0.00395608	19
Cc020512	6	NA	NA	NA	0.000977803	11
Cc019448	6	NA	NA	NA	0.0026756	9
Cc017182	6	NA	NA	NA	0.00273014	14
Cc016261	6	NA	NA	NA	0.00152645	14
Cc016229	6	NA	NA	NA	0.000785112	7
Cc016049	6	NA	NA	NA	0.0017444	10
Cc014720	6	NA	NA	NA	0.0049864	25
Cc014532	6	NA	NA	NA	0.000865743	8
Cc012875	6	NA	NA	NA	0.00479902	18
Cc012024	6	NA	NA	NA	0.00070393	19
Cc011340	6	NA	NA	NA	0	1
Cc010952	6	NA	NA	NA	0	3
Cc010371	6	NA	NA	NA	0	2
Cc009132	6	NA	NA	NA	0.000805411	16
Cc007681	6	NA	NA	NA	0.00152629	11
Cc006220	6	NA	NA	NA	0.000759499	11
Cc005975	6	NA	NA	NA	0.00604079	32
Cc005919	6	NA	NA	NA	0.00114147	13
Cc005724	6	NA	NA	NA	0.000525622	9
Cc005202	6	NA	NA	NA	0	2
Cc004747	6	NA	NA	NA	0.00139676	5
Cc046392	6	NA	NA	NA	0.00329665	12
Cc004327	6	NA	NA	NA	0	2
Cc004163	6	NA	NA	NA	0.00562781	34
Cc004015	6	NA	NA	NA	0.000524773	5
Cc045132	6	NA	NA	NA	0.00047923	8
Cc045024	6	NA	NA	NA	0.00221295	20
Cc002358	6	NA	NA	NA	0.00130862	12
Cc041577	6	NA	NA	NA	0.000561988	11
Cc041488	6	NA	NA	NA	0.00373486	25
Cc040630	6	NA	NA	NA	0.00113381	10
Cc000460	6	NA	NA	NA	0.00213821	14
Cc038039	6	NA	NA	NA	0.000239231	4
Cc037632	6	NA	NA	NA	0.00204733	19
Cc035732	6	NA	NA	NA	0	1
Cc035440	6	NA	NA	NA	0.00020301	13
Cc034474	6				0.0121803	29
Cc034113	6				0.00196157	25
Cc033727	6				0.00252584	26
Cc033120	6				0.00356393	12
Cc032525	6				0.000814275	8
Cc032054	6				4.06012e-05	5
Cc032041	6				0.000547882	12
Cc031756	6				6.5017e-05	5
Cc031455	6				0.00680347	31
Cc030761	6				0	1
Cc030619	6				0.00174917	15
Cc029807	6				0.00235207	13
Cc028948	6				1.56358e-07	3
Cc028886	6				0.000896928	12
Cc028789	6				0.004892	22
Cc028318	6				0.0252722	11
Cc028276	6				5.61566e-05	3
Cc028238	6				0.000498514	8
Cc027642	6				0.000568145	7
Cc027567	6				0.000233639	9
Cc027531	6				0.0039779	32
Cc027271	6				0.002356	22
Cc027005	6				0.00103132	6
Cc026942	6				0.00103172	6
Cc026067	6				8.78762e-05	5
Cc025500	6				0.00263557	10
Cc025182	6				0.00168533	14
Cc024322	6				0	1
Cc024281	6				0.00155569	24
Cc022541	6				0.000879832	7
Cc021114	6				1.89708e-06	3
Cc020933	6				0.00275216	35
Cc020508	6				2.36215e-05	6
Cc020354	6				0.00199186	12
Cc020317	6				0	1
Cc019651	6				0.00145848	19
Cc019233	6				0.000132537	16
Cc019140	6				0.00274632	14
Cc019033	6				0.00560301	20
Cc018425	6				0	2
Cc018148	6				0.000516516	3
Cc017191	6				0.000593136	15
Cc017121	6				0	2
Cc017067	6				0.00137552	9
Cc016565	6				0.0125656	35
Cc016026	6				0.000410717	13
Cc015342	6				0.000124135	6
Cc014615	6				0.00134377	15
Cc014459	6				0.00154198	14
Cc014320	6				0.00255054	27
Cc013574	6				0.00133434	17
Cc013118	6				7.07774e-05	5
Cc013116	6				1.02416e-06	2
Cc012903	6				0	2
Cc011861	6				0.00149709	11
Cc011403	6				0.00055601	12
Cc010964	6				0.000519839	14
Cc010461	6				0.00389594	31
Cc009931	6				0.00103201	15
Cc009892	6				0.000549706	5
Cc008600	6				0.0157396	31
Cc008260	6				0.000103742	3
Cc007675	6				2.42986e-05	3
Cc006181	6				2.93267e-05	8
Cc047259	6				0.000814675	18
Cc005318	6				0.0039682	7
Cc046991	6				0.000374324	10
Cc046767	6				0	1
Cc046720	6				0.00385191	15
Cc004640	6				0.000496416	8
Cc004603	6				0.000235809	10
Cc046142	6				0.000177799	6
Cc045730	6				0	2
Cc045514	6				0.00124449	8
Cc045048	6				0	2
Cc003279	6				0	1
Cc044686	6				0.00379139	26
Cc003180	6				0.000569665	9
Cc002926	6				0	1
Cc042107	6				0	1
Cc002349	6				0.000920268	13
Cc002293	6				0.00322865	6
Cc002162	6				0.00064803	20
Cc002152	6				0.00246141	23
Cc041787	6				0.000162481	10
Cc002127	6				4.97428e-05	5
Cc001898	6				0.00297417	21
Cc041636	6				0.000337703	8
Cc041543	6				0.000249587	5
Cc001617	6				3.70027e-05	3
Cc041528	6				0.00105373	23
Cc001590	6				0.00212167	15
Cc001524	6				0.000616794	11
Cc041457	6				0	1
Cc001446	6				0.00423611	26
Cc001150	6				0.0019294	11
Cc001025	6				0.00999891	31
Cc000977	6				1.43479e-05	2
Cc039531	6				0.00487238	19
Cc000643	6				0.00539699	26
Cc000596	6				0.0167085	41
Cc000322	6				0.00338179	23
Cc038480	6				0.00106684	7
Cc038361	6				0.0039144	28
Cc000146	6				0.00045289	15
Cc037545	6				0.0078837	15
Cc037519	6				0.00400541	22
Cc037466	6				0.00123941	11
Cc037028	6				0.00119387	9
Cc036713	6				0.00069259	10
Cc036614	6				0.00209548	25
Cc036122	6				0.000382801	5
Cc035945	6				0	1
Cc035763	6				0.00272086	29
Cc035758	6				0.00371763	30
Cc015980	7	HR-like lesion-inducing protein-related		AT1G04340.1	0	1
Cc023541	7	Ribosomal protein L35Ae family protein		AT1G07070.1	0	1
Cc041882	7	unknown protein; BEST Arabidopsis thaliana protein match is: unknown protein (TAIR:AT1G76405.2); Has 52 Blast hits to 52 proteins in 19 species: Archae - 0; Bacteria - 0; Metazoa - 0; Fungi - 0; Plants - 50; Viruses - 0; Other Eukaryotes - 2 (source: NCBI BLink).		AT1G20816.1	0.00205092	7
Cc015150	7	unknown protein; BEST Arabidopsis thaliana protein match is: unknown protein (TAIR:AT3G42150.3); Has 43 Blast hits to 43 proteins in 13 species: Archae - 0; Bacteria - 0; Metazoa - 0; Fungi - 0; Plants - 43; Viruses - 0; Other Eukaryotes - 0 (source: NCBI BLink).		AT1G21930.1	0.00110331	3
Cc039453	7	cleavage and polyadenylation specificity factor 30	CPSF30,ATCPSF30	AT1G30460.1	0	1
Cc015458	7	unknown protein; Has 20 Blast hits to 20 proteins in 10 species: Archae - 0; Bacteria - 0; Metazoa - 0; Fungi - 0; Plants - 20; Viruses - 0; Other Eukaryotes - 0 (source: NCBI BLink).		AT1G31175.1	0	1
Cc009347	7	C2H2 and C2HC zinc fingers superfamily protein	STOP1	AT1G34370.3	0.000191964	4
Cc044052	7	RNA-binding protein 47C	ATRBP47C,RBP47C	AT1G47490.2	0.00126068	5
Cc019994	7	Ribosomal L18p/L5e family protein		AT1G48350.1	0.000343576	3
Cc006892	7	dolichol phosphate-mannose biosynthesis regulatory protein-related		AT1G74340.1	0.000300193	3
Cc006738	7	Nodulin MtN21 /EamA-like transporter family protein		AT2G05755.1	0	1
Cc004846	7	RNA-binding ASCH domain protein		AT2G20410.1	0	2
Cc036533	7	Di-glucose binding protein with Kinesin motor domain		AT2G22610.2	0.00188737	6
Cc004371	7	Tetratricopeptide repeat (TPR)-like superfamily protein	OTP81	AT2G29760.1	0	1
Cc035447	7	DREB2A-interacting protein 2	DRIP2	AT2G30580.1	0	1
Cc018687	7	Polynucleotidyl transferase, ribonuclease H-like superfamily protein		AT2G32070.1	0.00139131	7
Cc007579	7	Chaperone DnaJ-domain superfamily protein		AT2G35795.1	0.000899749	3
Cc016716	7	RNA-binding (RRM/RBD/RNP motifs) family protein		AT2G37510.1	0.00277752	8
Cc008790	7	protein kinase C substrate, heavy chain-related		AT2G42390.1	1.54379e-05	2
Cc040439	7	subunit of exocyst complex 8	SEC8,ATSEC8	AT3G10380.1	0	1
Cc001090	7	P-loop containing nucleoside triphosphate hydrolases superfamily protein		AT3G16840.1	8.26647e-06	3
Cc044655	7	Uncharacterised protein family SERF		AT3G24100.1	0.00155549	5
Cc023380	7	endoplasmic reticulum retention defective 2B	ERD2B	AT3G25040.1	0.000514698	2
Cc020164	7	Ribosomal protein S21 family protein		AT3G26360.1	0.000745802	5
Cc029676	7	ATPase, V0/A0 complex, subunit C/D		AT3G28715.2	0.00479703	8
Cc026343	7	SELT-like protein precursor	SELT	AT3G47300.1	0.00051774	3
Cc006778	7	unknown protein; FUNCTIONS IN: molecular_function unknown; INVOLVED IN: response to oxidative stress; LOCATED IN: endomembrane system; EXPRESSED IN: 25 plant structures; EXPRESSED DURING: 15 growth stages; Has 53 Blast hits to 53 proteins in 21 species: Archae - 0; Bacteria - 0; Metazoa - 0; Fungi - 0; Plants - 48; Viruses - 0; Other Eukaryotes - 5 (source: NCBI BLink).		AT3G51610.1	0.000514698	2
Cc011095	7	unknown protein; Has 35333 Blast hits to 34131 proteins in 2444 species: Archae - 798; Bacteria - 22429; Metazoa - 974; Fungi - 991; Plants - 531; Viruses - 0; Other Eukaryotes - 9610 (source: NCBI BLink).		AT4G00525.1	0.00250646	6
Cc000465	7	unknown protein; FUNCTIONS IN: molecular_function unknown; INVOLVED IN: photorespiration; LOCATED IN: mitochondrion, mitochondrial membrane, mitochondrial respiratory chain complex I, respiratory chain complex I; EXPRESSED IN: 25 plant structures; EXPRESSED DURING: 15 growth stages.		AT4G16450.2	0.00395705	9
Cc013214	7	Tetratricopeptide repeat (TPR)-like superfamily protein		AT4G19440.2	0.000613077	6
Cc010418	7	RING-box 1	ROC1,RBX1,HRT1,ATRBX1	AT5G20570.1	0.000514698	2
Cc045766	7	RING-box 1	ROC1,RBX1,HRT1,ATRBX1	AT5G20570.1	8.24458e-05	2
Cc027091	7	peroxin4	PEX4	AT5G25760.2	0.000514698	2
Cc000241	7	unknown protein; Has 474 Blast hits to 433 proteins in 138 species: Archae - 6; Bacteria - 80; Metazoa - 195; Fungi - 44; Plants - 59; Viruses - 0; Other Eukaryotes - 90 (source: NCBI BLink).		AT5G38880.1	0.000181984	4
Cc012681	7	DNA-binding bromodomain-containing protein		AT5G46550.1	1.72692e-05	2
Cc009066	7	Cysteine proteinases superfamily protein		AT5G50260.1	0.00191777	8
Cc012327	7	unknown protein; CONTAINS InterPro DOMAIN/s: Protein of unknown function DUF339 (InterPro:IPR005631); Has 532 Blast hits to 532 proteins in 207 species: Archae - 0; Bacteria - 285; Metazoa - 16; Fungi - 41; Plants - 40; Viruses - 0; Other Eukaryotes - 150 (source: NCBI BLink).		AT5G51040.1	0	1
Cc013307	7	unknown protein; FUNCTIONS IN: molecular_function unknown; INVOLVED IN: biological_process unknown; LOCATED IN: endomembrane system; EXPRESSED IN: 23 plant structures; EXPRESSED DURING: 15 growth stages; Has 30201 Blast hits to 17322 proteins in 780 species: Archae - 12; Bacteria - 1396; Metazoa - 17338; Fungi - 3422; Plants - 5037; Viruses - 0; Other Eukaryotes - 2996 (source: NCBI BLink).		AT5G53650.1	0.000514698	2
Cc034393	7	RAB GTPase homolog A4A	AtRABA4a,RABA4a	AT5G65270.1	0.00018418	2
Cc031956	7	NA	NA	NA	0.00095459	4
Cc030990	7	NA	NA	NA	0.000366819	3
Cc029457	7	NA	NA	NA	0	1
Cc027405	7	NA	NA	NA	0.00118031	5
Cc025405	7	NA	NA	NA	0.000181474	3
Cc023277	7	NA	NA	NA	2.32094e-05	2
Cc021270	7	NA	NA	NA	0.00118096	3
Cc020537	7	NA	NA	NA	0	1
Cc018875	7	NA	NA	NA	0.000773895	4
Cc016905	7	NA	NA	NA	0.000155131	3
Cc008773	7	NA	NA	NA	0.000514698	4
Cc006934	7	NA	NA	NA	1.36567e-05	2
Cc005963	7	NA	NA	NA	0	1
Cc047471	7	NA	NA	NA	0	1
Cc047384	7	NA	NA	NA	0.000541227	4
Cc005156	7	NA	NA	NA	3.04164e-06	2
Cc046288	7	NA	NA	NA	0	1
Cc044440	7	NA	NA	NA	0.00385647	5
Cc043897	7	NA	NA	NA	0.000590546	5
Cc042055	7	NA	NA	NA	7.51389e-05	3
Cc001936	7	NA	NA	NA	0.000818566	4
Cc000773	7	NA	NA	NA	0.0010291	5
Cc037103	7	NA	NA	NA	0	1
Cc030877	7				0.000213804	2
Cc030440	7				0	1
Cc029109	7				4.20399e-06	3
Cc023879	7				0	2
Cc020897	7				8.31728e-05	2
Cc020095	7				0	1
Cc019020	7				0	2
Cc017030	7				0	1
Cc014998	7				0.00132355	6
Cc013694	7				0.000794864	4
Cc013366	7				0.000514698	2
Cc010512	7				0.00248043	6
Cc006026	7				0.000399757	2
Cc005413	7				0	1
Cc046822	7				0.000295057	3
Cc045780	7				0	1
Cc044773	7				0.000834563	6
Cc003077	7				0	1
Cc002251	7				0.0010288	2
Cc001487	7				9.17288e-05	2
Cc038779	7				0	1
Cc037817	7				0.0016892	3
Cc037173	7				0.000676217	3
Cc036359	7				0.000970766	5
Cc036270	7				0.00184051	8
Cc035370	7				0.000495751	6
Cc035231	7				0.0010288	2
Cc005837	8	CLP protease proteolytic subunit 2	CLPR2,NCLPP2,CLP2	AT1G12410.1	0.000898901	6
Cc041619	8	Protein of unknown function (DUF793)		AT1G18740.1	0	1
Cc018956	8	unknown protein; FUNCTIONS IN: molecular_function unknown; INVOLVED IN: biological_process unknown; LOCATED IN: plasma membrane; EXPRESSED IN: 12 plant structures; EXPRESSED DURING: 6 growth stages; BEST Arabidopsis thaliana protein match is: unknown protein (TAIR:AT1G16520.1); Has 196 Blast hits to 193 proteins in 50 species: Archae - 2; Bacteria - 0; Metazoa - 9; Fungi - 2; Plants - 132; Viruse…		AT1G56080.1	0	2
Cc013514	8	Chaperone DnaJ-domain superfamily protein		AT2G01710.1	0.00140471	6
Cc008378	8	phytochrome kinase substrate 1	PKS1	AT2G02950.1	0.000845143	3
Cc020809	8	thioredoxin domain-containing protein 9 homolog	TXND9	AT2G18990.1	4.6501e-05	3
Cc001033	8	RNApolymerase 14 kDa subunit	ATRPC14,ATRPAC14,RPC14	AT2G29540.2	1.04036e-05	4
Cc007777	8	shikimate kinase like 2	SKL2	AT2G35500.1	0	1
Cc021946	8	RNA recognition motif and CCHC-type zinc finger domains containing protein		AT3G10400.1	0	1
Cc041361	8	Nodulin MtN3 family protein	SWEET2,AtSWEET2	AT3G14770.1	0.00125012	3
Cc003167	8	phospholipase D alpha 1	PLDALPHA1,PLD	AT3G15730.1	0.000847229	4
Cc012888	8	root FNR 1	ATRFNR1,RFNR1	AT4G05390.1	0.000514698	2
Cc015975	8	sterol carrier protein 2	ATSCP2,SCP2	AT5G42890.1	0.000757311	8
Cc041750	8	CONTAINS InterPro DOMAIN/s: Retrotransposon gag protein (InterPro:IPR005162); BEST Arabidopsis thaliana protein match is: unknown protein (TAIR:AT1G34070.1); Has 1807 Blast hits to 1807 proteins in 277 species: Archae - 0; Bacteria - 0; Metazoa - 736; Fungi - 347; Plants - 385; Viruses - 0; Other Eukaryotes - 339 (source: NCBI BLink).		AT5G48050.1	0.00608365	10
Cc035345	8	Replication factor-A protein 1-related	RPA70D,ATRPA70D	AT5G61000.1	0.00279405	5
Cc022552	8	NA	NA	NA	0.00154764	4
Cc012092	8	NA	NA	NA	0.000434121	6
Cc008767	8	NA	NA	NA	0	1
Cc006443	8	NA	NA	NA	1.19767e-06	2
Cc004718	8	NA	NA	NA	0.0010288	3
Cc044560	8	NA	NA	NA	0.0011227	6
Cc039359	8	NA	NA	NA	2.02156e-06	3
Cc029266	8				0.00103469	5
Cc026614	8				0.000514698	2
Cc026522	8				0.00182536	6
Cc022406	8				0.000329972	5
Cc022106	8				9.0733e-05	6
Cc021348	8				0.000508759	2
Cc015152	8				0	1
Cc046284	8				0	2
Cc003305	8				5.70204e-05	3
Cc000559	8				0	1
Cc035431	8				0.0015871	6
Cc018941	9	glyceraldehyde-3-phosphate dehydrogenase of plastid 2	GAPCP-2	AT1G16300.1	0.00102729	4
Cc033073	9	ubiquitin-conjugating enzyme 36	UBC36,UBC13B	AT1G16890.2	0.00278355	11
Cc035376	9	unknown protein; FUNCTIONS IN: molecular_function unknown; INVOLVED IN: biological_process unknown; LOCATED IN: nucleolus; EXPRESSED IN: 22 plant structures; EXPRESSED DURING: 13 growth stages; Has 40 Blast hits to 40 proteins in 13 species: Archae - 0; Bacteria - 0; Metazoa - 0; Fungi - 0; Plants - 40; Viruses - 0; Other Eukaryotes - 0 (source: NCBI BLink).		AT1G18850.1	0.000339948	3
Cc018483	9	thioredoxin O2	ATO2,TO2	AT1G31020.1	0.000621668	4
Cc010334	9	RNA-binding (RRM/RBD/RNP motifs) family protein	Y14	AT1G51510.1	0.00161571	6
Cc041580	9	cleavage and polyadenylation specificity factor 73-I	CPSF73-I	AT1G61010.3	0	1
Cc011940	9	beta-glucosidase 45	BGLU45	AT1G61810.1	0.000514698	2
Cc041503	9	beta-glucosidase 45	BGLU45	AT1G61810.1	0	1
Cc047169	9	thioredoxin Y1	ATY1,TRX-Y1,TY1	AT1G76760.1	0.0010291	4
Cc011391	9	Alkaline-phosphatase-like family protein		AT2G22530.1	0	1
Cc001133	9	Ribosomal L29 family protein		AT2G39390.1	0.000532951	3
Cc019395	9	Transducin/WD40 repeat-like superfamily protein		AT2G46290.1	0.00108174	6
Cc027007	9	unknown protein; Has 34 Blast hits to 34 proteins in 12 species: Archae - 0; Bacteria - 0; Metazoa - 0; Fungi - 0; Plants - 34; Viruses - 0; Other Eukaryotes - 0 (source: NCBI BLink).		AT3G09860.1	0	2
Cc013215	9	tubulin folding cofactor B		AT3G10220.1	0	2
Cc027590	9	Ribosomal protein L7Ae/L30e/S12e/Gadd45 family protein		AT3G18740.1	0.00106122	4
Cc017840	9	Translation elongation factor EF1B/ribosomal protein S6 family protein		AT3G18760.1	0.000973211	4
Cc026753	9	INVOLVED IN: protein processing; LOCATED IN: mitochondrion, endoplasmic reticulum, plasma membrane, vacuole; EXPRESSED IN: 25 plant structures; EXPRESSED DURING: 13 growth stages; CONTAINS InterPro DOMAIN/s: Nicalin (InterPro:IPR016574), EF-Hand 1, calcium-binding site (InterPro:IPR018247), Nicastrin (InterPro:IPR008710); Has 245 Blast hits to 243 proteins in 99 species: Archae - 6; Bacteria - 10…		AT3G44330.1	0	2
Cc007722	9	ribosomal protein L23AB	RPL23AB	AT3G55280.3	0.000301129	3
Cc034976	9	Small nuclear ribonucleoprotein family protein		AT4G02840.1	0.000635953	4
Cc006422	9	tRNA synthetase class I (I, L, M and V) family protein	EMB2369	AT4G04350.1	0.000306147	3
Cc041510	9	mediator 21	MED21	AT4G04780.1	1.6499e-05	2
Cc019581	9	importin alpha isoform 2	IMPA-2	AT4G16143.2	2.12609e-05	2
Cc020046	9	RNA binding;abscisic acid binding	FCA	AT4G16280.3	0.000620864	4
Cc019711	9	RNA-binding (RRM/RBD/RNP motifs) family protein		AT4G26650.2	0.00206765	5
Cc020838	9	Reticulon family protein		AT4G28430.1	0.000633934	4
Cc014933	9	Ribosomal protein S4 (RPS4A) family protein		AT5G07090.2	4.04506e-06	2
Cc025524	9	Proteasome component (PCI) domain protein		AT5G15610.2	0.000784996	4
Cc044713	9	alpha/beta-Hydrolases superfamily protein		AT5G19050.1	0	1
Cc011674	9	RNA cyclase family protein		AT5G22100.1	0	1
Cc002509	9	unknown protein; Has 474 Blast hits to 433 proteins in 138 species: Archae - 6; Bacteria - 80; Metazoa - 195; Fungi - 44; Plants - 59; Viruses - 0; Other Eukaryotes - 90 (source: NCBI BLink).		AT5G38880.1	0.000514698	2
Cc023545	9	Thioredoxin superfamily protein		AT5G57230.1	0	1
Cc034553	9	NA	NA	NA	0.00109144	4
Cc027103	9	NA	NA	NA	0.00258554	9
Cc019673	9	NA	NA	NA	0	1
Cc017338	9	NA	NA	NA	0	1
Cc010286	9	NA	NA	NA	0	1
Cc010014	9	NA	NA	NA	0.000102907	2
Cc005130	9	NA	NA	NA	0.000130906	2
Cc046842	9	NA	NA	NA	0	1
Cc040467	9	NA	NA	NA	0.000909454	4
Cc000543	9	NA	NA	NA	0.000984157	5
Cc033589	9				0.00116489	5
Cc027497	9				3.50419e-05	2
Cc022547	9				0.000555063	3
Cc022344	9				8.15752e-05	3
Cc019582	9				0.00113148	4
Cc017335	9				0.00158491	5
Cc015290	9				0	1
Cc010901	9				3.64849e-05	2
Cc010615	9				0.00221518	5
Cc046785	9				1.50961e-05	3
Cc002930	9				0.00134383	5
Cc002728	9				6.64341e-05	3
Cc041097	9				6.83707e-05	2
Cc000544	9				0.000112631	3
Cc036507	9				0.000265558	4
Cc004075	11	unknown protein; FUNCTIONS IN: molecular_function unknown; INVOLVED IN: biological_process unknown; LOCATED IN: cellular_component unknown; EXPRESSED IN: 22 plant structures; EXPRESSED DURING: 13 growth stages; Has 25 Blast hits to 25 proteins in 10 species: Archae - 0; Bacteria - 0; Metazoa - 0; Fungi - 0; Plants - 25; Viruses - 0; Other Eukaryotes - 0 (source: NCBI BLink).		AT1G06500.4	0.0015423	4
Cc017152	11	D111/G-patch domain-containing protein	DRT111	AT1G30480.1	7.27665e-05	2
Cc014706	11	DEA(D/H)-box RNA helicase family protein		AT1G55150.1	0.00146668	5
Cc021703	11	DC1 domain-containing protein		AT1G60420.1	0	1
Cc022953	11	EXS (ERD1/XPR1/SYG1) family protein		AT1G69480.1	4.02703e-06	4
Cc002354	11	dehydroascorbate reductase 2	DHAR2	AT1G75270.1	0	1
Cc035822	11	tetraspanin2	TET2	AT2G19580.1	0.000514698	3
Cc032644	11	Nucleic acid-binding, OB-fold-like protein		AT2G33845.1	0	1
Cc023252	11	Acyl-CoA N-acyltransferases (NAT) superfamily protein		AT2G39000.3	0	1
Cc032679	11	Protein of unknown function, DUF617	MIZ1	AT2G41660.1	0	1
Cc010906	11	N-acetylglucosaminylphosphatidylinositol de-N-acetylase family protein		AT3G58130.2	0.0010291	3
Cc016077	11	unknown protein; BEST Arabidopsis thaliana protein match is: unknown protein (TAIR:AT1G03730.1); Has 30201 Blast hits to 17322 proteins in 780 species: Archae - 12; Bacteria - 1396; Metazoa - 17338; Fungi - 3422; Plants - 5037; Viruses - 0; Other Eukaryotes - 2996 (source: NCBI BLink).		AT4G03600.1	0.00136237	6
Cc025396	11	Protein of unknown function (DUF3511)		AT4G09890.1	0.000527583	3
Cc003021	11	Protein of unknown function (DUF3511)		AT4G09890.1	0.000641793	3
Cc021522	11	F-box/RNI-like superfamily protein		AT4G29420.1	0.00118959	4
Cc044603	11	unknown protein; BEST Arabidopsis thaliana protein match is: unknown protein (TAIR:AT3G58650.1); Has 990 Blast hits to 447 proteins in 125 species: Archae - 0; Bacteria - 525; Metazoa - 80; Fungi - 59; Plants - 91; Viruses - 0; Other Eukaryotes - 235 (source: NCBI BLink).		AT5G26910.2	0.00016283	3
Cc028392	11	Nuclear transport factor 2 (NTF2) family protein		AT5G41470.1	0.000474462	3
Cc014789	11	RNA-binding (RRM/RBD/RNP motifs) family protein		AT5G41690.1	0	1
Cc004215	11	casein kinase II beta chain 1	CKB1	AT5G47080.1	0.00183158	3
Cc002986	11	conserved peptide upstream open reading frame 37	CPuORF37	AT5G50011.1	0.00609903	6
Cc033527	11	glycine-rich RNA-binding protein 3	GR-RBP3	AT5G61030.1	0.00127585	3
Cc000607	11	unknown protein; FUNCTIONS IN: molecular_function unknown; INVOLVED IN: biological_process unknown; LOCATED IN: mitochondrion; EXPRESSED IN: 25 plant structures; EXPRESSED DURING: 15 growth stages; BEST Arabidopsis thaliana protein match is: unknown protein (TAIR:AT3G47833.1); Has 30201 Blast hits to 17322 proteins in 780 species: Archae - 12; Bacteria - 1396; Metazoa - 17338; Fungi - 3422; Plant…		AT5G62575.1	0.00235903	7
Cc032245	11	NA	NA	NA	0	3
Cc027188	11	NA	NA	NA	0	3
Cc022729	11	NA	NA	NA	0.000508214	3
Cc020454	11	NA	NA	NA	4.02703e-06	4
Cc013262	11	NA	NA	NA	0.00230692	7
Cc003847	11	NA	NA	NA	0.00107863	2
Cc002550	11	NA	NA	NA	0	1
Cc040379	11	NA	NA	NA	0	1
Cc036072	11	NA	NA	NA	0	3
Cc033111	11				0.00185862	3
Cc031903	11				0.000514698	2
Cc028943	11				0.000415569	3
Cc017295	11				0.00285881	5
Cc046444	11				0	1
Cc044831	11				0	2
Cc030969	12	Protein of unknown function (DUF1005)		AT1G10020.1	0.000514698	3
Cc020913	12	UDP-Glycosyltransferase superfamily protein		AT1G16570.1	0.000592746	4
Cc018553	12	Peptidyl-tRNA hydrolase family protein		AT1G18440.1	0	1
Cc030637	12	Ribosomal protein L34e superfamily protein		AT1G26880.1	0.000364661	4
Cc034072	12	HSP20-like chaperones superfamily protein		AT1G54050.1	4.10077e-05	3
Cc006009	12	glucosyl transferase family 8	GATL9,LGT8	AT1G70090.2	2.71573e-05	2
Cc010713	12	GCN5L1 family protein	BLOS1	AT2G30330.1	0.00049118	4
Cc002518	12	RNA-binding KH domain-containing protein	FLK	AT3G04610.1	0.00113681	2
Cc005096	12	Protein of unknown function (DUF1000)		AT3G04780.1	0.00026958	6
Cc033105	12	unknown protein; Has 34 Blast hits to 34 proteins in 12 species: Archae - 0; Bacteria - 0; Metazoa - 0; Fungi - 0; Plants - 34; Viruses - 0; Other Eukaryotes - 0 (source: NCBI BLink).		AT3G09860.1	0	1
Cc026847	12	TCP-1/cpn60 chaperonin family protein		AT3G11830.1	0	2
Cc036457	12	Ribosomal protein L30/L7 family protein		AT3G13580.1	0.00268737	6
Cc038448	12	BED zinc finger ;hAT family dimerisation domain		AT3G42170.1	0	1
Cc021752	12	Pleckstrin homology (PH) domain superfamily protein		AT4G11790.1	0.000481742	2
Cc034039	12	ssDNA-binding transcriptional regulator	KIWI	AT5G09250.1	0	1
Cc000876	12	Ribosomal protein L31e family protein		AT5G56710.1	7.74586e-05	2
Cc010306	12	ubiquitin carrier protein 7	UBC7,ATUBC7	AT5G59300.1	0.00282114	4
Cc034374	12	serine/threonine phosphatase 7	PP7,ATPP7	AT5G63870.1	0.000520011	3
Cc044646	12	ribosomal protein S28	RPS28	AT5G64140.1	0.00100413	7
Cc014584	12	Histone superfamily protein		AT5G65360.1	0.000514698	2
Cc030643	12	NA	NA	NA	3.54756e-05	2
Cc018788	12	NA	NA	NA	0.00376888	13
Cc017623	12	NA	NA	NA	0	2
Cc016846	12	NA	NA	NA	4.59082e-05	3
Cc015835	12	NA	NA	NA	0.00134209	8
Cc015190	12	NA	NA	NA	0	1
Cc011954	12	NA	NA	NA	0.000726014	2
Cc011800	12	NA	NA	NA	4.46277e-05	2
Cc010299	12	NA	NA	NA	2.08233e-05	2
Cc000683	12	NA	NA	NA	0.000850891	8
Cc030378	12				0.00110466	4
Cc029907	12				0	1
Cc027586	12				4.43362e-05	2
Cc024278	12				0.000548497	3
Cc008370	12				0.000251953	3
Cc004842	12				0.00109677	8
Cc039505	12				0.00118263	7
Cc000473	12				0.000514698	2
Cc037339	12				0.00118481	3
Cc037167	12				0	1
Cc009810	13	S-adenosyl-L-methionine-dependent methyltransferases superfamily protein		AT1G22800.1	0.000355162	4
Cc002763	13	unknown protein; FUNCTIONS IN: molecular_function unknown; INVOLVED IN: biological_process unknown; LOCATED IN: chloroplast; EXPRESSED IN: 13 plant structures; EXPRESSED DURING: 4 anthesis, C globular stage, 4 leaf senescence stage, petal differentiation and expansion stage; BEST Arabidopsis thaliana protein match is: unknown protein (TAIR:AT2G30230.1); Has 180 Blast hits to 180 proteins in 14 sp…		AT1G29195.1	0	2
Cc032037	13	FMN binding		AT3G03890.1	7.1915e-05	3
Cc023663	13	syntaxin of plants 71	SYP71,ATSYP71	AT3G09740.1	0.00251082	4
Cc002174	13	putative type 1 membrane protein	PMP	AT3G24160.1	0.00158274	4
Cc000161	13	unknown protein; BEST Arabidopsis thaliana protein match is: unknown protein (TAIR:AT5G67020.1); Has 128 Blast hits to 128 proteins in 39 species: Archae - 0; Bacteria - 46; Metazoa - 0; Fungi - 3; Plants - 76; Viruses - 0; Other Eukaryotes - 3 (source: NCBI BLink).		AT3G50340.1	0	1
Cc029942	13	NFU domain protein 1	NFU1,AtCNFU1	AT4G01940.1	0.000514698	2
Cc016894	13	unknown protein; Has 17652 Blast hits to 12460 proteins in 982 species: Archae - 248; Bacteria - 2077; Metazoa - 7446; Fungi - 1455; Plants - 656; Viruses - 34; Other Eukaryotes - 5736 (source: NCBI BLink).		AT4G26020.1	0.000279146	5
Cc046262	13	Quinone reductase family protein		AT4G36750.1	0	2
Cc045084	13	DNA binding;DNA-directed RNA polymerases		AT5G23710.1	0.000514698	3
Cc017366	13	CONTAINS InterPro DOMAIN/s: ATPase, vacuolar ER assembly factor, Vma12 (InterPro:IPR021013); Has 1807 Blast hits to 1807 proteins in 277 species: Archae - 0; Bacteria - 0; Metazoa - 736; Fungi - 347; Plants - 385; Viruses - 0; Other Eukaryotes - 339 (source: NCBI BLink).		AT5G52980.1	0.0028086	6
Cc001046	13	Ribosomal protein S16 family protein		AT5G56940.1	0	1
Cc024122	13	Tic22-like family protein		AT5G62650.1	0	1
Cc020492	13	Transducin/WD40 repeat-like superfamily protein	FAS2,NFB01,NFB1,MUB3.9	AT5G64630.3	0.000514698	2
Cc026505	13	NA	NA	NA	8.34985e-06	5
Cc044152	13	NA	NA	NA	0.00323894	4
Cc025174	13				0	1
Cc024801	13				0	1
Cc020618	13				0.00100258	7
Cc020577	13				0.000885293	5
Cc047082	13				0.000514698	4
Cc001056	13				0.000240817	3
Cc040179	13				0.00254998	7
Cc041611	14	Ribosomal protein L10 family protein		AT1G25260.1	0.000514698	2
Cc015704	14	NAP1-related protein 1	NRP1	AT1G74560.1	0.000566415	3
Cc016148	14	Bromodomain transcription factor		AT3G02160.1	0	1
Cc045484	14	heat shock protein 60-3A	HSP60-3A	AT3G13860.1	0.00258288	7
Cc016394	14	nucleolin like 2	PARLL1,ATNUC-L2,NUC-L2	AT3G18610.1	0.00235159	5
Cc029472	14	mitochondrially targeted single-stranded DNA binding protein	MTSSB	AT4G11060.1	0	1
Cc027728	14	Protein of unknown function (DUF581)		AT4G17670.1	0.000514698	2
Cc046845	14	FK506 BINDING PROTEIN 53	FKBP53,ATFKBP53	AT4G25340.1	0.00236572	6
Cc034601	14	Homeobox-leucine zipper protein family	HAT22	AT4G37790.1	0	3
Cc011170	14	Eukaryotic aspartyl protease family protein		AT5G07030.1	0	1
Cc014560	14	Copper transport protein family		AT5G23760.1	0	1
Cc000417	14	RNA-binding (RRM/RBD/RNP motifs) family protein		AT5G54580.1	0.000514698	2
Cc047378	14	O-Glycosyl hydrolases family 17 protein		AT5G67460.1	0	3
Cc011662	14	NA	NA	NA	0	1
Cc000820	14	NA	NA	NA	0	3
Cc039095	14	NA	NA	NA	0.00511485	3
Cc034729	14				0.000100053	4
Cc032533	14				0.0010288	3
Cc028030	14				0.000514698	2
Cc020002	14				0.00293797	3
Cc019080	14				6.97909e-05	4
Cc008043	14				0.00127865	5
Cc046827	14				0	1
Cc017673	15	SNARE-like superfamily protein		AT1G47830.1	0.000894846	4
Cc031608	15	Putative serine esterase family protein	ZW18	AT1G58350.3	0	1
Cc046096	15	Tim10/DDP family zinc finger protein	TIM10	AT2G29530.2	0.000543332	3
Cc034919	15	glycolipid transfer protein 1	GLTP1	AT2G33470.2	0.000211886	5
Cc027516	15	Phosphatidylinositol N-acetylglucosaminyltransferase, GPI19/PIG-P subunit		AT2G39445.1	0	1
Cc036875	15	Endomembrane protein 70 protein family		AT4G12650.1	0.000387143	6
Cc000917	15	P-loop containing nucleoside triphosphate hydrolases superfamily protein		AT4G12790.5	0.000183209	2
Cc023186	15	Tryptophan RNA-binding attenuator protein-like		AT5G47420.1	0.00161735	6
Cc028861	15	NA	NA	NA	0.0010291	3
Cc023100	15	NA	NA	NA	0	1
Cc014606	15	NA	NA	NA	0.000990208	7
Cc041855	15				0	1
Cc044524	16	unknown protein; FUNCTIONS IN: molecular_function unknown; INVOLVED IN: biological_process unknown; LOCATED IN: cellular_component unknown; EXPRESSED IN: 23 plant structures; EXPRESSED DURING: 13 growth stages; Has 64 Blast hits to 64 proteins in 28 species: Archae - 0; Bacteria - 0; Metazoa - 14; Fungi - 6; Plants - 42; Viruses - 0; Other Eukaryotes - 2 (source: NCBI BLink).		AT1G71430.1	8.9559e-05	3
Cc037179	16	Secretory carrier membrane protein (SCAMP) family protein		AT2G20840.1	0.00322507	7
Cc047127	16	RNA-binding KH domain-containing protein		AT3G13230.1	0	2
Cc047246	16	Ribosomal RNA processing Brix domain protein		AT3G15460.1	0.000153907	4
Cc011755	16	translocase of the outer mitochondrial membrane 40	TOM40	AT3G20000.1	0.000745619	5
Cc006023	16	histone deacetylase 3	HDA3	AT3G44750.2	0.000401771	4
Cc020886	16	unknown protein; Has 75 Blast hits to 75 proteins in 23 species: Archae - 0; Bacteria - 0; Metazoa - 0; Fungi - 0; Plants - 53; Viruses - 17; Other Eukaryotes - 5 (source: NCBI BLink).		AT3G58800.1	0	2
Cc005259	16	Ribosomal protein L14		AT4G27090.1	0.00554103	6
Cc000443	16	Iron-sulphur cluster biosynthesis family protein		AT5G03905.1	3.50497e-05	2
Cc037976	16	FIZZY-related 3	FZR3	AT5G13840.2	0.00231235	10
Cc027264	16	Nucleic acid-binding, OB-fold-like protein		AT5G38890.1	0.00032804	2
Cc018135	16	Mitochondrial import inner membrane translocase subunit Tim17/Tim22/Tim23 family protein		AT5G63000.1	0	3
Cc031764	16	NA	NA	NA	0	1
Cc014888	16	NA	NA	NA	0.000514698	2
Cc012748	16	NA	NA	NA	0.00302949	7
Cc011849	16	NA	NA	NA	0.000114871	3
Cc005102	16	NA	NA	NA	4.85943e-05	3
Cc002939	16	NA	NA	NA	0	1
Cc025629	16				0	2
Cc011990	16				0.000282008	2
Cc007723	16				0.000146888	3
Cc006438	16				0.00138707	9
Cc004458	16				0.00166043	9
Cc045649	16				0.00189999	6
Cc044750	16				0.00167286	6
Cc041762	16				0.000220253	3
Cc001615	16				0.00438485	10
Cc003396	19	threonyl-tRNA synthetase, putative / threonine--tRNA ligase, putative	EMB2761	AT2G04842.1	0	2
Cc046360	19	Uncharacterised protein family SERF		AT2G23090.1	0	1
Cc017776	19	Nuclear transport factor 2 (NTF2) family protein		AT2G46100.1	0.00101217	4
Cc013414	19	nuclear factor Y, subunit A2	UNE8,ATHAP2B,HAP2B,NF-YA2	AT3G05690.1	0.000285146	4
Cc008339	19	membrane-associated progesterone binding protein 3	ATMP2,ATMAPR3,MSBP2,MAPR3	AT3G48890.1	0.000514698	3
Cc039932	19	Polynucleotidyl transferase, ribonuclease H-like superfamily protein		AT4G09490.1	0.00109572	3
Cc030860	19	D-mannose binding lectin protein with Apple-like carbohydrate-binding domain		AT5G03700.1	0.0015423	3
Cc011297	19	NA	NA	NA	0.00271243	5
Cc010662	19	NA	NA	NA	0	2
Cc008938	19	NA	NA	NA	5.71674e-05	2
Cc042249	19	NA	NA	NA	0.000514698	2
Cc017316	19				0	1
Cc003433	22	downstream target of AGL15-4	DTA4	AT1G79760.1	0	2
Cc006476	22	Bifunctional inhibitor/lipid-transfer protein/seed storage 2S albumin superfamily protein		AT5G64080.2	0.00256795	4
Cc004693	22	NA	NA	NA	0	2
Cc046210	22	NA	NA	NA	0	1
Cc018092	22				0.003598	4
Cc006727	22				0.0010288	4
Cc003886	22				4.49126e-07	3
Cc039464	22				0	2
Cc016675	25	unknown protein; CONTAINS InterPro DOMAIN/s: Protein of unknown function DUF775 (InterPro:IPR008493); Has 285 Blast hits to 283 proteins in 133 species: Archae - 0; Bacteria - 0; Metazoa - 120; Fungi - 88; Plants - 50; Viruses - 0; Other Eukaryotes - 27 (source: NCBI BLink).		AT1G66080.1	0	1
Cc004441	25	Core-2/I-branching beta-1,6-N-acetylglucosaminyltransferase family protein		AT4G32290.1	0.00307921	3
Cc046685	25	rubredoxin family protein	ENH1	AT5G17170.1	0.0010291	3
Cc027955	25	serine-rich protein-related		AT5G25280.2	0.0015423	3
Cc032547	25	NA	NA	NA	0	1
Cc010191	25				0	1
Cc041383	25				0.000514698	3
Cc035228	27	ubiquitin-conjugating enzyme 28	UBC28	AT1G64230.2	0.000514698	3
Cc032487	27	phosphoribosylformylglycinamidine cyclo-ligase, chloroplast / phosphoribosyl-aminoimidazole synthetase / AIR synthase (PUR5)	ATPURM,PUR5	AT3G55010.2	0.00177379	4
Cc044881	27	unknown protein; BEST Arabidopsis thaliana protein match is: unknown protein (TAIR:AT5G46620.1); Has 46 Blast hits to 45 proteins in 13 species: Archae - 0; Bacteria - 0; Metazoa - 0; Fungi - 0; Plants - 46; Viruses - 0; Other Eukaryotes - 0 (source: NCBI BLink).		AT4G17960.1	6.30286e-05	3
Cc045795	27	Polyketide cyclase/dehydrase and lipid transport superfamily protein		AT4G32870.1	0	1
Cc000588	27	NA	NA	NA	0.00126434	3
Cc042402	27				0.000280247	2
Cc008886	29	Protein kinase superfamily protein		AT1G52290.1	0	1
Cc041748	29	Cystatin/monellin superfamily protein		AT5G17150.1	0.000559236	3
Cc010887	29	Plastid-lipid associated protein PAP / fibrillin family protein		AT5G19940.1	0.00126446	4
Cc002638	29	NA	NA	NA	0	1
Cc023499	29				0	1
Cc039429	29				0.000835281	3
Cc030107	30	rotamase CYP 3	ROC3	AT2G16600.1	0.00017391	2
Cc008528	30	Zinc-binding ribosomal protein family protein		AT3G10950.1	0.00118982	4
Cc013401	30	cell elongation protein / DWARF1 / DIMINUTO (DIM)	DWF1	AT3G19820.3	0	1
Cc010266	30	NA	NA	NA	0	1
Cc024268	30				0.000549798	3
Cc029975	32	Ribosomal protein L19e family protein	emb2386	AT1G02780.1	0	2
Cc014991	32	ribonuclease 2	RNS2	AT2G39780.1	0.00158126	5
Cc017672	32				0	1
Cc016532	32				0.000514698	2
Cc005860	32				0	1
Cc019247	34	Per1-like family protein		AT1G16560.3	0.0010291	4
Cc011296	34	eukaryotic translation initiation factor 2	EIF2,AteIF3f,eIF3F	AT2G39990.1	0.00310904	4
Cc046688	34	TMPIT-like protein		AT4G10430.3	0.0010288	3
Cc025269	34	F-box and associated interaction domains-containing protein	CPR30	AT4G12560.2	0	1
Cc024908	34	Tic22-like family protein		AT5G62650.1	0	1
Cc021214	34	NA	NA	NA	0	1
Cc044692	34				0.000514698	2
Cc019835	37	Protein of unknown function (DUF761)		AT2G26110.1	0.0010288	5
Cc026209	37	BEST Arabidopsis thaliana protein match is: Integral membrane protein hemolysin-III homolog (TAIR:AT2G45250.1); Has 65 Blast hits to 65 proteins in 13 species: Archae - 0; Bacteria - 0; Metazoa - 0; Fungi - 2; Plants - 63; Viruses - 0; Other Eukaryotes - 0 (source: NCBI BLink).		AT4G38280.1	0	2
Cc008628	37	Protein of unknown function (DUF581)		AT5G20700.1	0.00199086	6
Cc024770	37	unknown protein; FUNCTIONS IN: molecular_function unknown; INVOLVED IN: biological_process unknown; LOCATED IN: cellular_component unknown; EXPRESSED IN: 23 plant structures; EXPRESSED DURING: 15 growth stages; BEST Arabidopsis thaliana protein match is: unknown protein (TAIR:AT4G32342.1).		AT5G25360.2	0.000197815	2
Cc018215	37	PETER PAN-like protein	PPAN	AT5G61770.3	3.19743e-05	4
Cc008550	37				0.00036427	5
Cc001721	37				0	2
Cc016197	39	Protein of unknown function (DUF1399)		AT1G56230.1	0.0010291	3
Cc024077	39	Major facilitator superfamily protein	SUC5,ATSUC5	AT1G71890.1	0.0020552	2
Cc001507	39	Ankyrin repeat family protein		AT2G01680.1	0	1
Cc017640	39	cytochrome P450, family 707, subfamily A, polypeptide 1	CYP707A1	AT4G19230.2	0.0015423	2
Cc020387	39	Protein kinase superfamily protein		AT5G02800.1	0	1
Cc035779	43	SAUR-like auxin-responsive protein family		AT1G75580.1	0	1
Cc000297	43	Tubulin/FtsZ family protein	TUA6	AT4G14960.2	0	1
Cc025692	43	Cox19-like CHCH family protein		AT4G23760.1	2.40912e-05	2
Cc026612	43	NA	NA	NA	0.00054803	5
Cc026532	43	NA	NA	NA	5.3284e-05	3
Cc018313	43				0.000514798	4
Cc007001	43				0.00200615	4
Cc006584	45	Ankyrin repeat family protein		AT1G62050.1	0.000429431	3
Cc012645	45	Noc2p family	RBL	AT3G55510.1	0	1
Cc029332	45	gibberellin 3-oxidase 3	ATGA3OX3,GA3OX3	AT4G21690.1	0.000514948	3
Cc045860	45	trehalase 1	ATTRE1,TRE1	AT4G24040.1	0.000284323	3
Cc007944	45				0.000599437	3
Cc006445	45				0.000655659	2
Cc000446	45				0.00133906	4
Cc007409	55	unknown protein; BEST Arabidopsis thaliana protein match is: unknown protein (TAIR:AT1G80890.1); Has 41 Blast hits to 40 proteins in 10 species: Archae - 0; Bacteria - 0; Metazoa - 0; Fungi - 0; Plants - 41; Viruses - 0; Other Eukaryotes - 0 (source: NCBI BLink).		AT1G16000.1	0	1
Cc018567	55	hydroxyproline-rich glycoprotein family protein	ESP1	AT1G73840.1	0	1
Cc022887	55	RAB GTPase homolog A1D	ATHSGBP,ATRAB11B,ATRABA1D,RABA1d	AT4G18800.1	0.0025696	5
Cc022713	55	Domain of unknown function (DUF1767)		AT5G19950.3	0.000514698	3
Cc046633	55	NA	NA	NA	0	2
Cc027154	55				0	1
Cc013597	56	Small nuclear ribonucleoprotein family protein		AT3G14080.2	0	2
Cc010626	56	NA	NA	NA	0.000514698	3
Cc046346	56	NA	NA	NA	0	1
Cc019038	56				0.00155968	4
Cc044850	58	2-oxoglutarate (2OG) and Fe(II)-dependent oxygenase superfamily protein		AT4G16765.1	0	1
Cc026664	58	ubiquitin-specific protease 12	UBP12	AT5G06600.2	0.000514698	3
Cc045945	58	NA	NA	NA	0.0015423	3
Cc044636	58				0	2
Cc004810	61	AUX/IAA transcriptional regulator family protein	SHY2,IAA3	AT1G04240.1	0.000514698	2
Cc044790	61	NA	NA	NA	0	1
Cc020372	61				0.0010288	2
Cc038496	62	FORKED 1	FKD1	AT3G63300.1	0.0010288	2
Cc018396	62	unknown protein; Has 76 Blast hits to 76 proteins in 13 species: Archae - 0; Bacteria - 0; Metazoa - 1; Fungi - 0; Plants - 75; Viruses - 0; Other Eukaryotes - 0 (source: NCBI BLink).		AT4G24110.1	0.000514698	2
Cc013298	62	unknown protein; Has 76 Blast hits to 76 proteins in 13 species: Archae - 0; Bacteria - 0; Metazoa - 1; Fungi - 0; Plants - 75; Viruses - 0; Other Eukaryotes - 0 (source: NCBI BLink).		AT4G24110.1	0	1
Cc006203	71	high mobility group B3	HMGB3,NFD3,NFD03	AT1G20696.2	0	2
Cc034402	71				0.0010288	3
Cc004391	71				0	2
Cc032181	136	Nucleotidylyl transferase superfamily protein		AT3G04600.3	0	1
Cc005356	136	NA	NA	NA	0.000514698	2
Cc010084	137	unknown protein; FUNCTIONS IN: molecular_function unknown; INVOLVED IN: biological_process unknown; LOCATED IN: chloroplast; EXPRESSED IN: 22 plant structures; EXPRESSED DURING: 13 growth stages; BEST Arabidopsis thaliana protein match is: unknown protein (TAIR:AT4G34265.2); Has 80 Blast hits to 80 proteins in 11 species: Archae - 0; Bacteria - 0; Metazoa - 0; Fungi - 0; Plants - 80; Viruses - 0;…		AT2G15000.5	0	1
Cc001011	137				0.000514698	2
Cc036394	138	Family of unknown function (DUF662)		AT2G36410.1	0	1
Cc036765	138				0.000514698	2

## Sheet: 工作表1
Betweenness	Blast2GO_hit_desc.	Blast2GO_sequence_desc.	Module_ID	Contig_id	Degree	Gene_ID	name	selected	shared name	TAIR_gene_description	TAIR_gene_name	TAIR_ID_hit	Trinity_id.x	Trinity_id.y
0.000211886	gi|255575861|ref|XP_002528828.1|Glycolipid transfer protein, putative [Ricinus communis] >gi|223531740|gb|EEF33562.1| Glycolipid transfer protein, putative [Ricinus communis]	pleckstrin homology domain family a	15	Cpent_contig_76549	5	Cc034919	Cc034919	FALSE	Cc034919	glycolipid transfer protein 1	GLTP1	AT2G33470.2	comp66403_c0_seq1	comp66403_c0_seq1
0	gi|460403139|ref|XP_004247056.1|PREDICTED: anthocyanidin 3-O-glucosyltransferase-like isoform 1 [Solanum lycopersicum]	udp rhamnose:anthocyanidin-3-glucoside rhamnosyltransferase	3	Cpent_contig_207423	1	Cc034878	Cc034878	FALSE	Cc034878	UDP-Glycosyltransferase superfamily protein		AT5G54010.1	comp72209_c0_seq1	comp72209_c0_seq1
0.000260756	NA	NA	1	Cpent_contig_221468	6	Cc034865	Cc034865	FALSE	Cc034865	NA	NA	NA	comp73385_c5_seq9	comp73385_c5_seq9
0.000623645			1		4	Cc034843	Cc034843	FALSE	Cc034843
0	gi|460405192|ref|XP_004248060.1|PREDICTED: uncharacterized protein At1g01500-like [Solanum lycopersicum]	2-hydroxyacid dehydrongenase	2	Cpent_contig_212635	1	Cc014617	Cc014617	FALSE	Cc014617	Erythronate-4-phosphate dehydrogenase family protein		AT1G01500.1	comp72760_c0_seq1	comp72760_c0_seq1
0	gi|460367749|ref|XP_004229733.1|PREDICTED: dol-P-Man:Man(7)GlcNAc(2)-PP-Dol alpha-1,6-mannosyltransferase-like [Solanum lycopersicum]	dol-p-man:man c -pp-dol alpha- -mannosyltransferase-like	2	Cpent_contig_123970	1	Cc004222	Cc004222	FALSE	Cc004222	homolog of asparagine-linked glycosylation 12	ALG12,EBS4	AT1G02145.4	comp70687_c3_seq1	comp70687_c3_seq1
0.00544813	NA	NA	1	Cpent_contig_123216	6	Cc034761	Cc034761	FALSE	Cc034761	NA	NA	NA	comp70618_c0_seq1	comp70618_c0_seq1
0			3		2	Cc034759	Cc034759	FALSE	Cc034759
0.00106432	gi|460404026|ref|XP_004247486.1|PREDICTED: exosome complex component rrp4-like [Solanum lycopersicum]	exosome complex component rrp4-like	2	Cpent_contig_102555	10	Cc011075	Cc011075	FALSE	Cc011075	ribosomal RNA processing 4	ATRRP4,RRP4	AT1G03360.1	comp69528_c1_seq23	comp69528_c1_seq23
0.00736984	gi|225426836|ref|XP_002283316.1|PREDICTED: probable NOT transcription complex subunit VIP2-like [Vitis vinifera]	probable not transcription complex subunit vip2-like	2	Cpent_contig_156203	11	Cc032920	Cc032920	FALSE	Cc032920	NOT2 / NOT3 / NOT5 family		AT1G07705.2	comp74826_c1_seq1	comp74826_c1_seq1
0.000100053			14		4	Cc034729	Cc034729	FALSE	Cc034729
0.000514698	gi|6855476|dbj|BAA90481.1|phytocyanin-related protein [Ipomoea nil]	early nodulin-like protein 1-like	4	Cpent_contig_267717	2	Cc034689	Cc034689	FALSE	Cc034689	early nodulin-like protein 13	ENODL13,AtENODL13	AT5G25090.1	comp65620_c0_seq1	comp65620_c0_seq1
0			3		1	Cc034659	Cc034659	FALSE	Cc034659
0.000249343	NA	NA	2	Cpent_contig_79487	3	Cc046129	Cc046129	FALSE	Cc046129	Tetratricopeptide repeat (TPR)-like superfamily protein		AT1G07740.1	comp66532_c0_seq2	comp66532_c0_seq2
0.00449153	gi|462424044|gb|EMJ28307.1|hypothetical protein PRUPE_ppa026749mg, partial [Prunus persica]	sas10 utp3 c1d family	2	Cpent_contig_129037	12	Cc002812	Cc002812	FALSE	Cc002812	Sas10/Utp3/C1D family		AT1G07840.3	comp70593_c2_seq3	comp70593_c2_seq3
0.000117517	NA	NA	4	Cpent_contig_192398	4	Cc034614	Cc034614	FALSE	Cc034614	NA	NA	NA	comp74368_c6_seq23	comp74368_c6_seq23
0	gi|359497258|ref|XP_002271511.2|PREDICTED: homeobox-leucine zipper protein HAT22 [Vitis vinifera] >gi|147778182|emb|CAN60988.1| hypothetical protein VITISV_022980 [Vitis vinifera]	homeobox-leucine zipper protein hat22-like	14	Cpent_contig_107096	3	Cc034601	Cc034601	FALSE	Cc034601	Homeobox-leucine zipper protein family	HAT22	AT4G37790.1	comp69941_c1_seq2	comp69941_c1_seq2
0.00109144	NA	NA	9	Cpent_contig_148870	4	Cc034553	Cc034553	FALSE	Cc034553	NA	NA	NA	comp30531_c0_seq1	comp30531_c0_seq1
0.00115822	gi|462419482|gb|EMJ23745.1|hypothetical protein PRUPE_ppa006199mg [Prunus persica]	atp-citrate lyase a-3	2	Cpent_contig_97045	6	Cc043917	Cc043917	FALSE	Cc043917	ATP-citrate lyase A-3	ACLA-3	AT1G09430.1	comp68328_c1_seq1	comp68328_c1_seq1
0.0102728	gi|255556085|ref|XP_002519077.1|ATP-dependent Clp protease proteolytic subunit, putative [Ricinus communis] >gi|223541740|gb|EEF43288.1| ATP-dependent Clp protease proteolytic subunit, putative [Ricinus communis]	atp-dependent clp protease proteolytic subunit chloroplastic-like	2	Cpent_contig_269500	26	Cc009674	Cc009674	FALSE	Cc009674	CLP protease proteolytic subunit 6	CLPP6,NCLPP1,NCLPP6	AT1G11750.1	comp65374_c0_seq1	comp65374_c0_seq1
0.00117338	gi|460400361|ref|XP_004245703.1|PREDICTED: deoxyribodipyrimidine photo-lyase-like [Solanum lycopersicum]	cpd photolyase	2	Cpent_contig_195449	7	Cc009126	Cc009126	FALSE	Cc009126	photolyase 1	PHR1,UVR2	AT1G12370.2	comp72479_c1_seq3	comp72479_c1_seq3
0.0121803			6		29	Cc034474	Cc034474	FALSE	Cc034474
0	gi|225426777|ref|XP_002282782.1|PREDICTED: ribosomal RNA processing protein 36 homolog [Vitis vinifera] >gi|297742597|emb|CBI34746.3| unnamed protein product [Vitis vinifera]	ribosomal rna processing protein 36 homolog	2	Cpent_contig_168657	2	Cc033892	Cc033892	FALSE	Cc033892	unknown protein; FUNCTIONS IN: molecular_function unknown; INVOLVED IN: biological_process unknown; LOCATED IN: cellular_component unknown; EXPRESSED IN: 23 plant structures; EXPRESSED DURING: 13 growth stages; CONTAINS InterPro DOMAIN/s: Protein of unknown function DUF947 (InterPro:IPR009292); Has 700 Blast hits to 631 proteins in 192 species: Archae - 0; Bacteria - 32; Metazoa - 138; Fungi - 16…		AT1G12650.4	comp74413_c1_seq26	comp74413_c1_seq26
0.0010288			71		3	Cc034402	Cc034402	FALSE	Cc034402
0.00018418	gi|460409367|ref|XP_004250110.1|PREDICTED: ras-related protein Rab11D-like [Solanum lycopersicum]	gtp-binding protein	7	Cpent_contig_70060	2	Cc034393	Cc034393	FALSE	Cc034393	RAB GTPase homolog A4A	AtRABA4a,RABA4a	AT5G65270.1	comp67097_c0_seq2	comp67097_c0_seq2
0.000340804	gi|3023190|sp|P93784.1|14335_SOLTURecName: Full=14-3-3-like protein 16R >gi|1888459|emb|CAA72381.1| 14-3-3 protein [Solanum tuberosum] >gi|17979213|gb|AAL50217.1| 14-3-3 protein isoform 16R [Solanum tuberosum]	14-3-3 protein	6	Cpent_contig_121857	10	Cc034385	Cc034385	FALSE	Cc034385	general regulatory factor 2	GRF2,14-3-3OMEGA,GF14OMEGA	AT1G78300.1	comp70080_c2_seq1	comp70080_c2_seq1
0.000520011	gi|460373585|ref|XP_004232596.1|PREDICTED: serine/threonine-protein phosphatase 7-like [Solanum lycopersicum]	serine threonine-protein phosphatase 7-like	12	Cpent_contig_123758	3	Cc034374	Cc034374	FALSE	Cc034374	serine/threonine phosphatase 7	PP7,ATPP7	AT5G63870.1	comp71098_c0_seq1	comp71098_c0_seq1
0	NA	NA	5	Cpent_contig_193133	2	Cc034320	Cc034320	FALSE	Cc034320	NA	NA	NA	comp74741_c6_seq5	comp74741_c6_seq5
1.3859e-05	gi|460375246|ref|XP_004233418.1|PREDICTED: UPF0420 protein-like [Solanum lycopersicum]	complete clone: rafl24-09-	4	Cpent_contig_177202	6	Cc034315	Cc034315	FALSE	Cc034315	Protein of unknown function, DUF647	RUS4	AT2G23470.1	comp75672_c0_seq12	comp75672_c0_seq12
0.00280084	gi|224135369|ref|XP_002322056.1|predicted protein [Populus trichocarpa] >gi|222869052|gb|EEF06183.1| predicted protein [Populus trichocarpa]	protein	2	Cpent_contig_138788	16	Cc018564	Cc018564	FALSE	Cc018564	unknown protein; BEST Arabidopsis thaliana protein match is: unknown protein (TAIR:AT1G68490.1); Has 114 Blast hits to 114 proteins in 18 species: Archae - 0; Bacteria - 0; Metazoa - 0; Fungi - 0; Plants - 114; Viruses - 0; Other Eukaryotes - 0 (source: NCBI BLink).		AT1G13390.2	comp71564_c9_seq2	comp71564_c9_seq2
0	gi|462411270|gb|EMJ16319.1|hypothetical protein PRUPE_ppa012974mg [Prunus persica]	coatomer subunit zeta-1-like	2	Cpent_contig_78269	1	Cc024261	Cc024261	FALSE	Cc024261	SNARE-like superfamily protein		AT1G15370.1	comp67709_c0_seq1	comp67709_c0_seq1
0	gi|20149064|gb|AAM12787.1|putative anthocyanidine rhamnosyl-transferase [Capsicum annuum]	udp-glycosyltransferase 91a1-like	3	Cpent_contig_211417	1	Cc034266	Cc034266	FALSE	Cc034266	UDP-Glycosyltransferase superfamily protein		AT2G22590.1	comp72134_c1_seq2	comp72134_c1_seq2
0	gi|460380452|ref|XP_004235970.1|PREDICTED: WD repeat-containing protein 43-like [Solanum lycopersicum]	wd repeat-containing protein 43-like	2	Cpent_contig_268806	1	Cc045028	Cc045028	FALSE	Cc045028	CONTAINS InterPro DOMAIN/s: Small-subunit processome, Utp12 (InterPro:IPR007148); Has 764 Blast hits to 656 proteins in 193 species: Archae - 0; Bacteria - 42; Metazoa - 237; Fungi - 154; Plants - 85; Viruses - 23; Other Eukaryotes - 223 (source: NCBI BLink).		AT1G15420.1	comp64610_c0_seq1	comp64610_c0_seq1
0.00572828	gi|460405457|ref|XP_004248192.1|PREDICTED: proteasome subunit alpha type-2-A-like [Solanum lycopersicum]	proteasome subunit alpha type-2-b	2	Cpent_contig_260083	21	Cc011351	Cc011351	FALSE	Cc011351	proteasome subunit PAB1	PAB1	AT1G16470.2	comp78574_c2_seq1	comp78574_c2_seq1
0.00721483			4		7	Cc034164	Cc034164	FALSE	Cc034164
0.00196157			6		25	Cc034113	Cc034113	FALSE	Cc034113
0.0007911	gi|460388907|ref|XP_004240105.1|PREDICTED: uncharacterized protein LOC101257862 [Solanum lycopersicum]	uncharacterized loc101203384	5	Cpent_contig_177342	4	Cc034078	Cc034078	FALSE	Cc034078	unknown protein; FUNCTIONS IN: molecular_function unknown; INVOLVED IN: biological_process unknown; LOCATED IN: chloroplast; EXPRESSED IN: 23 plant structures; EXPRESSED DURING: 13 growth stages; Has 42 Blast hits to 42 proteins in 17 species: Archae - 0; Bacteria - 2; Metazoa - 5; Fungi - 1; Plants - 34; Viruses - 0; Other Eukaryotes - 0 (source: NCBI BLink).		AT1G01730.1	comp75158_c1_seq1	comp75158_c1_seq1
4.10077e-05	gi|255576559|ref|XP_002529170.1|heat-shock protein, putative [Ricinus communis] >gi|223531348|gb|EEF33184.1| heat-shock protein, putative [Ricinus communis]	kda class iii heat shock	12	Cpent_contig_153918	3	Cc034072	Cc034072	FALSE	Cc034072	HSP20-like chaperones superfamily protein		AT1G54050.1	comp60670_c0_seq2	comp60670_c0_seq2
0	gi|460375562|ref|XP_004233574.1|PREDICTED: RNA polymerase II transcriptional coactivator KIWI-like [Solanum lycopersicum]	rna polymerase ii transcriptional coactivator kiwi	12	Cpent_contig_155353	1	Cc034039	Cc034039	FALSE	Cc034039	ssDNA-binding transcriptional regulator	KIWI	AT5G09250.1	comp60728_c0_seq1	comp60728_c0_seq1
0.00158629	gi|147843376|emb|CAN82659.1|hypothetical protein VITISV_011978 [Vitis vinifera] >gi|297740676|emb|CBI30858.3| unnamed protein product [Vitis vinifera]	60s ribosomal protein l18a-1-like	2	Cpent_contig_94170	7	Cc002707	Cc002707	FALSE	Cc002707	Ribosomal protein L18ae family		AT1G17080.1	comp62913_c0_seq1	comp62913_c0_seq1
0	NA	NA	6	Cpent_contig_239836	1	Cc033834	Cc033834	FALSE	Cc033834	NA	NA	NA	comp80891_c0_seq1	comp80891_c0_seq1
0.00117468	gi|462413065|gb|EMJ18114.1|hypothetical protein PRUPE_ppa018912mg, partial [Prunus persica]	60s ribosomal protein l7a-like	6	Cpent_contig_201788	8	Cc033828	Cc033828	FALSE	Cc033828	Ribosomal protein L7Ae/L30e/S12e/Gadd45 family protein		AT2G47610.1	comp72247_c5_seq2	comp72247_c5_seq2
0.000831922	gi|77999307|gb|ABB17000.1|ribosomal protein L23 family protein [Solanum tuberosum]	50s ribosomal protein l23-like isoform 1	3	Cpent_contig_268229	11	Cc033791	Cc033791	FALSE	Cc033791	Ribosomal protein L23/L15e family protein		AT4G39880.1	comp64859_c0_seq1	comp64859_c0_seq1
0.00103469			4		4	Cc033764	Cc033764	FALSE	Cc033764
0.00162818	gi|121551087|gb|ABM55742.1|putative transcription factor Btf3 [Capsicum annuum]	transcription factor btf3-like	2	Cpent_contig_105444	8	Cc024151	Cc024151	FALSE	Cc024151	basic transcription factor 3	BTF3,ATBTF3	AT1G17880.1	comp68606_c0_seq1	comp68606_c0_seq1
1.378e-05	gi|469469456|gb|AGH32906.1|glyceraldehyde-3-phosphate dehydrogenase, partial [Camellia oleifera]	glyceraldehyde-3-phosphate dehydrogenase	6	Cpent_contig_199861	5	Cc033748	Cc033748	FALSE	Cc033748	glyceraldehyde-3-phosphate dehydrogenase C2	GAPC-2,GAPC2	AT1G13440.2	comp72452_c0_seq1	comp72452_c0_seq1
0.000551208	gi|460413747|ref|XP_004252241.1|PREDICTED: actin-related protein 4-like [Solanum lycopersicum]	actin-related protein 4-like	2	Cpent_contig_133229	12	Cc031542	Cc031542	FALSE	Cc031542	actin-related protein 4	ATARP4,ARP4	AT1G18450.1	comp71251_c0_seq1	comp71251_c0_seq1
0.00252584			6		26	Cc033727	Cc033727	FALSE	Cc033727
0.000107815	gi|470137564|ref|XP_004304533.1|PREDICTED: 60S ribosomal protein L7a-like [Fragaria vesca subsp. vesca]	60s ribosomal protein l7a-like	3	Cpent_contig_201841	3	Cc033723	Cc033723	FALSE	Cc033723	Ribosomal protein L7Ae/L30e/S12e/Gadd45 family protein		AT2G47610.1	comp72247_c7_seq49	comp72247_c7_seq49
0	NA	NA	6	Cpent_contig_136179	1	Cc033720	Cc033720	FALSE	Cc033720	NA	NA	NA	comp71972_c4_seq1	comp71972_c4_seq1
0			4		2	Cc033704	Cc033704	FALSE	Cc033704
0.000710219	NA	NA	1	Cpent_contig_90216	4	Cc033660	Cc033660	FALSE	Cc033660	NA	NA	NA	comp55107_c0_seq1	comp55107_c0_seq1
0	gi|460385338|ref|XP_004238361.1|PREDICTED: uncharacterized protein LOC101263701 [Solanum lycopersicum]	nucleolar protein 58-like	2	Cpent_contig_105453	1	Cc021711	Cc021711	FALSE	Cc021711	unknown protein; FUNCTIONS IN: molecular_function unknown; INVOLVED IN: biological_process unknown; LOCATED IN: cellular_component unknown; EXPRESSED IN: cultured cell; BEST Arabidopsis thaliana protein match is: unknown protein (TAIR:AT5G11600.1); Has 11256 Blast hits to 7192 proteins in 541 species: Archae - 6; Bacteria - 629; Metazoa - 4714; Fungi - 936; Plants - 545; Viruses - 34; Other Eukar…		AT1G19990.1	comp69003_c6_seq1	comp69003_c6_seq1
0.00339519	gi|460377432|ref|XP_004234497.1|PREDICTED: probable acyl-activating enzyme 9-like [Solanum lycopersicum]	amp-binding protein	2	Cpent_contig_186269	12	Cc010730	Cc010730	FALSE	Cc010730	AMP-dependent synthetase and ligase family protein		AT1G21540.1	comp74063_c0_seq8	comp74063_c0_seq8
0.00116489			9		5	Cc033589	Cc033589	FALSE	Cc033589
1.6315e-06	NA	NA	6	Cpent_contig_111738	3	Cc033580	Cc033580	FALSE	Cc033580	NA	NA	NA	comp69424_c3_seq6	comp69424_c3_seq6
0	gi|460382772|ref|XP_004237110.1|PREDICTED: phosphatidylinositol 4-phosphate 5-kinase 1-like [Solanum lycopersicum]	phosphatidylinositol 4-phosphate 5-kinase 1-like	2	Cpent_contig_171121	3	Cc022055	Cc022055	FALSE	Cc022055	phosphatidylinositol-4-phosphate 5-kinase 1	ATPIP5K1,ATPIPK1,PIP5K1	AT1G21980.1	comp75409_c0_seq2	comp75409_c0_seq2
0.00123756	gi|359487840|ref|XP_003633661.1|PREDICTED: protein MAK16 homolog B-like [Vitis vinifera]	protein mak16 homolog b-like	2	Cpent_contig_11112	11	Cc002051	Cc002051	FALSE	Cc002051	MAK16 protein-related		AT1G23280.1	comp77601_c5_seq1	comp77601_c5_seq1
0.00127585	gi|15822703|gb|AAL07518.1|RNA-binding protein precursor [Nicotiana tabacum]	rna-binding protein precursor	11	Cpent_contig_202127	3	Cc033527	Cc033527	FALSE	Cc033527	glycine-rich RNA-binding protein 3	GR-RBP3	AT5G61030.1	comp73931_c2_seq2	comp73931_c2_seq2
0.00183066	gi|460367669|ref|XP_004229693.1|PREDICTED: eukaryotic translation initiation factor 3 subunit B-like [Solanum lycopersicum]	eukaryotic translation initiation factor 3 subunit b-like	6	Cpent_contig_9825	26	Cc033498	Cc033498	FALSE	Cc033498	translation initiation factor 3B1	TIF3B1,EIF3B,ATEIF3B-1,EIF3B-1,ATTIF3B1	AT5G27640.1	comp77464_c2_seq1	comp77464_c2_seq1
0.00725339	gi|460367683|ref|XP_004229700.1|PREDICTED: UMP/CMP kinase-like [Solanum lycopersicum]	uridylate kinase	6	Cpent_contig_187960	43	Cc033497	Cc033497	FALSE	Cc033497	P-loop containing nucleoside triphosphate hydrolases superfamily protein	PYR6	AT5G26667.1	comp74026_c1_seq2	comp74026_c1_seq2
4.29145e-05			3		2	Cc033436	Cc033436	FALSE	Cc033436
0.0031318	gi|460386243|ref|XP_004238809.1|PREDICTED: uncharacterized protein LOC101244286 [Solanum lycopersicum]	set domain protein	2	Cpent_contig_131545	7	Cc044947	Cc044947	FALSE	Cc044947	SET domain protein 35	ATXR1,SDG35	AT1G26760.1	comp71732_c0_seq1	comp71732_c0_seq1
0.00380674			3		10	Cc033125	Cc033125	FALSE	Cc033125
0.00356393			6		12	Cc033120	Cc033120	FALSE	Cc033120
0.00332181	gi|225425690|ref|XP_002273676.1|PREDICTED: 60S ribosomal protein L34-like [Vitis vinifera] >gi|225452827|ref|XP_002283595.1| PREDICTED: 60S ribosomal protein L34-like [Vitis vinifera] >gi|147835694|emb|CAN75201.1| hypothetical protein VITISV_010664 [Vitis vinifera] >gi|296082920|emb|CBI22221.3| unnamed protein product [Vitis vinifera] >gi|296086370|emb|CBI31959.3| unnamed protein product [Vitis v…	60s ribosomal protein l34-like	2	Cpent_contig_269825	16	Cc046201	Cc046201	FALSE	Cc046201	Ribosomal protein L34e superfamily protein		AT1G26880.1	comp65144_c0_seq2	comp65144_c0_seq2
0.00185862			11		3	Cc033111	Cc033111	FALSE	Cc033111
0	gi|449440131|ref|XP_004137838.1|PREDICTED: uncharacterized protein LOC101220739 [Cucumis sativus] >gi|449518282|ref|XP_004166171.1| PREDICTED: uncharacterized LOC101220739 [Cucumis sativus]	uncharacterized loc101220739	12	Cpent_contig_97079	1	Cc033105	Cc033105	FALSE	Cc033105	unknown protein; Has 34 Blast hits to 34 proteins in 12 species: Archae - 0; Bacteria - 0; Metazoa - 0; Fungi - 0; Plants - 34; Viruses - 0; Other Eukaryotes - 0 (source: NCBI BLink).		AT3G09860.1	comp69550_c0_seq2	comp69550_c0_seq2
0.00353189	gi|224068765|ref|XP_002326194.1|predicted protein [Populus trichocarpa] >gi|118485409|gb|ABK94561.1| unknown [Populus trichocarpa] >gi|118489191|gb|ABK96402.1| unknown [Populus trichocarpa x Populus deltoides] >gi|222833387|gb|EEE71864.1| predicted protein [Populus trichocarpa]	membrane magnesium transporter-like	6	Cpent_contig_228671	10	Cc033103	Cc033103	FALSE	Cc033103	FUNCTIONS IN: molecular_function unknown; INVOLVED IN: biological_process unknown; LOCATED IN: endomembrane system; EXPRESSED IN: 24 plant structures; EXPRESSED DURING: 15 growth stages; CONTAINS InterPro DOMAIN/s: Magnesium transporter (InterPro:IPR018937); Has 30201 Blast hits to 17322 proteins in 780 species: Archae - 12; Bacteria - 1396; Metazoa - 17338; Fungi - 3422; Plants - 5037; Viruses -…		AT5G03345.1	comp58089_c0_seq1	comp58089_c0_seq1
0.000117025	gi|460386119|ref|XP_004238747.1|PREDICTED: uncharacterized protein LOC101250988 [Solanum lycopersicum]	actin cross-linking protein	2	Cpent_contig_214606	12	Cc018094	Cc018094	FALSE	Cc018094	Actin cross-linking protein		AT1G27100.1	comp72443_c1_seq6	comp72443_c1_seq6
0.00417319	gi|460384543|ref|XP_004237970.1|PREDICTED: serine/threonine-protein kinase-like protein At1g28390-like [Solanum lycopersicum]	serine threonine-protein kinase-like protein at1g28390-like	2	Cpent_contig_98048	19	Cc043947	Cc043947	FALSE	Cc043947	Protein kinase superfamily protein		AT1G28390.1	comp68761_c0_seq1	comp68761_c0_seq1
0.00278355	gi|225461646|ref|XP_002285421.1|PREDICTED: ubiquitin-conjugating enzyme E2 35 isoform 1 [Vitis vinifera] >gi|255564766|ref|XP_002523377.1| Ubiquitin-conjugating enzyme E2 N, putative [Ricinus communis] >gi|449438927|ref|XP_004137239.1| PREDICTED: ubiquitin-conjugating enzyme E2 35-like [Cucumis sativus] >gi|449483162|ref|XP_004156510.1| PREDICTED: ubiquitin-conjugating enzyme E2 35-like [Cucumis …	ubiquitin-conjugating enzyme e2 35-like	9	Cpent_contig_129650	11	Cc033073	Cc033073	FALSE	Cc033073	ubiquitin-conjugating enzyme 36	UBC36,UBC13B	AT1G16890.2	comp71206_c0_seq1	comp71206_c0_seq1
0.00226133	gi|460376622|ref|XP_004234096.1|PREDICTED: GDSL esterase/lipase At1g28590-like [Solanum lycopersicum]	gdsl esterase lipase	2	Cpent_contig_144673	7	Cc006314	Cc006314	FALSE	Cc006314	GDSL-like Lipase/Acylhydrolase superfamily protein		AT1G28600.1	comp71907_c0_seq1	comp71907_c0_seq1
0.0025565	gi|333037489|gb|AEF13372.1|Dof-domain transcription factor protein [Platycodon grandiflorus]	dof zinc finger protein	2	Cpent_contig_269868	20	Cc002764	Cc002764	FALSE	Cc002764	Dof-type zinc finger DNA-binding family protein		AT1G29160.1	comp64868_c0_seq6	comp64868_c0_seq6
4.77808e-05	gi|359484108|ref|XP_003633064.1|PREDICTED: phytochrome-associated serine/threonine protein phosphatase-like [Vitis vinifera] >gi|297742721|emb|CBI35355.3| unnamed protein product [Vitis vinifera]	phytochrome-associated serine threonine-protein phosphatase-like	6	Cpent_contig_78613	4	Cc033021	Cc033021	FALSE	Cc033021	flower-specific, phytochrome-associated protein phosphatase 3	ATFYPP3,EMB2736,STPP,FYPP3	AT3G19980.1	comp67665_c1_seq1	comp67665_c1_seq1
0.00155415	gi|242068057|ref|XP_002449305.1|hypothetical protein SORBIDRAFT_05g007450 [Sorghum bicolor] >gi|241935148|gb|EES08293.1| hypothetical protein SORBIDRAFT_05g007450 [Sorghum bicolor]	peptide transporter ptr1	2	Cpent_contig_191062	6	Cc006549	Cc006549	FALSE	Cc006549	Major facilitator superfamily protein		AT1G33440.1	comp74531_c1_seq1	comp74531_c1_seq1
0.00105555	gi|359485981|ref|XP_002262698.2|PREDICTED: BRASSINOSTEROID INSENSITIVE 1-associated receptor kinase 1-like [Vitis vinifera] >gi|296081547|emb|CBI20070.3| unnamed protein product [Vitis vinifera]	brassinosteroid insensitive 1-associated receptor kinase 1-like	2	Cpent_contig_264437	9	Cc001611	Cc001611	FALSE	Cc001611	somatic embryogenesis receptor-like kinase 2	SERK2,ATSERK2	AT1G34210.1	comp49213_c0_seq1	comp49213_c0_seq1
0.000370502	gi|460409522|ref|XP_004250187.1|PREDICTED: F-box/FBD/LRR-repeat protein At1g13570-like [Solanum lycopersicum]	f-box fbd lrr-repeat protein	2	Cpent_contig_178571	8	Cc017604	Cc017604	FALSE	Cc017604	F-box family protein		AT1G47915.1	comp75243_c2_seq14	comp75243_c2_seq14
7.89735e-05	gi|449459260|ref|XP_004147364.1|PREDICTED: U-box domain-containing protein 26-like [Cucumis sativus]	u-box domain-containing protein 25-like	2	Cpent_contig_111707	3	Cc022034	Cc022034	FALSE	Cc022034	plant U-box 26	PUB26	AT1G49780.1	comp69585_c0_seq1	comp69585_c0_seq1
0	gi|460415009|ref|XP_004252853.1|PREDICTED: transcription factor bHLH122-like [Solanum lycopersicum]	transcription factor bhlh122-like	2	Cpent_contig_101840	1	Cc031024	Cc031024	FALSE	Cc031024	basic helix-loop-helix (bHLH) DNA-binding superfamily protein		AT1G51140.1	comp69621_c1_seq8	comp69621_c1_seq8
0.00169094	gi|460411198|ref|XP_004251001.1|PREDICTED: zeatin O-glucosyltransferase-like [Solanum lycopersicum]	zeatin o-glucosyltransferase-like	2	Cpent_contig_184374	13	Cc037206	Cc037206	FALSE	Cc037206	UDP-Glycosyltransferase superfamily protein		AT1G51210.1	comp74673_c1_seq1	comp74673_c1_seq1
0.000741312	NA	NA	5	Cpent_contig_128733	4	Cc032794	Cc032794	FALSE	Cc032794	NA	NA	NA	comp71949_c2_seq2	comp71949_c2_seq2
0.00137079	gi|255536977|ref|XP_002509555.1|Phosducin, putative [Ricinus communis] >gi|223549454|gb|EEF50942.1| Phosducin, putative [Ricinus communis]	viral iap-associated factor homolog	5	Cpent_contig_107219	4	Cc032742	Cc032742	FALSE	Cc032742	Thioredoxin superfamily protein		AT5G14240.1	comp69512_c0_seq7	comp69512_c0_seq7
0.00377043	gi|460379744|ref|XP_004235621.1|PREDICTED: RWD domain-containing protein 1-like [Solanum lycopersicum]	rwd domain-containing protein 1-like	2	Cpent_contig_71643	15	Cc039608	Cc039608	FALSE	Cc039608	Ubiquitin-conjugating enzyme family protein		AT1G51730.1	comp67781_c2_seq1	comp67781_c2_seq1
0	gi|356534657|ref|XP_003535869.1|PREDICTED: uncharacterized protein LOC100775417 [Glycine max]	plant-specific domain tigr01570 family protein	11	Cpent_contig_5314	1	Cc032679	Cc032679	FALSE	Cc032679	Protein of unknown function, DUF617	MIZ1	AT2G41660.1	comp860496_c0_seq1	comp860496_c0_seq1
0.00162878	gi|460378133|ref|XP_004234831.1|PREDICTED: uncharacterized protein LOC101246321 isoform 1 [Solanum lycopersicum] >gi|460378135|ref|XP_004234832.1| PREDICTED: uncharacterized protein LOC101246321 isoform 2 [Solanum lycopersicum]	maguk p55 subfamily member 3-like	6	Cpent_contig_176312	14	Cc032655	Cc032655	FALSE	Cc032655	guanylate kinase	AGK2,GK-2	AT3G57550.2	comp75543_c0_seq1	comp75543_c0_seq1
0	gi|462408046|gb|EMJ13380.1|hypothetical protein PRUPE_ppa012670mg [Prunus persica]	ob-fold nucleic acid binding domain containing protein	11	Cpent_contig_266331	1	Cc032644	Cc032644	FALSE	Cc032644	Nucleic acid-binding, OB-fold-like protein		AT2G33845.1	comp65948_c1_seq1	comp65948_c1_seq1
0.000546299	gi|350539233|ref|NP_001233870.1|deoxyuridine 5'-triphosphate nucleotidohydrolase [Solanum lycopersicum] >gi|416922|sp|P32518.1|DUT_SOLLC RecName: Full=Deoxyuridine 5'-triphosphate nucleotidohydrolase; Short=dUTPase; AltName: Full=P18; AltName: Full=dUTP pyrophosphatase >gi|251897|gb|AAB22611.1| deoxyuridine triphosphatase [Solanum lycopersicum]	deoxyuridine 5 -triphosphate nucleotidohydrolase-like	6	Cpent_contig_70624	5	Cc032612	Cc032612	FALSE	Cc032612	DUTP-PYROPHOSPHATASE-LIKE 1	DUT1	AT3G46940.1	comp67508_c0_seq1	comp67508_c0_seq1
1.74713e-05	gi|460412534|ref|XP_004251653.1|PREDICTED: IAA-amino acid hydrolase ILR1-like 4-like [Solanum lycopersicum]	iaa-amino acid hydrolase ilr1-like 4-like	2	Cpent_contig_49957	5	Cc011344	Cc011344	FALSE	Cc011344	peptidase M20/M25/M40 family protein	IAR3,JR3	AT1G51760.1	comp76310_c2_seq1	comp76310_c2_seq1
0.00227402	gi|224110002|ref|XP_002315382.1|predicted protein [Populus trichocarpa] >gi|118485892|gb|ABK94792.1| unknown [Populus trichocarpa] >gi|222864422|gb|EEF01553.1| predicted protein [Populus trichocarpa]	60s ribosomal protein l7-4-like	6	Cpent_contig_96156	18	Cc032598	Cc032598	FALSE	Cc032598	Ribosomal protein L30/L7 family protein		AT3G13580.1	comp62945_c0_seq1	comp62945_c0_seq1
0	NA	NA	25	Cpent_contig_166448	1	Cc032547	Cc032547	FALSE	Cc032547	NA	NA	NA	comp75584_c2_seq8	comp75584_c2_seq8
0.0010288			14		3	Cc032533	Cc032533	FALSE	Cc032533
0.000539528			3		8	Cc032532	Cc032532	FALSE	Cc032532
0.000814275			6		8	Cc032525	Cc032525	FALSE	Cc032525
0.000677574	gi|460405603|ref|XP_004248265.1|PREDICTED: uncharacterized protein LOC101267744 [Solanum lycopersicum]	probable ubiquitin-conjugating enzyme e2 25-like	2	Cpent_contig_117321	8	Cc024171	Cc024171	FALSE	Cc024171	Ubiquitin-conjugating enzyme family protein		AT1G53025.1	comp41540_c0_seq1	comp41540_c0_seq1
0.00177379	gi|37983566|gb|AAR06290.1|5'-aminoimidazole ribonucleotide synthetase [Solanum tuberosum]	phosphoribosylformylglycinamidine cyclo- chloroplastic mitochondrial-like	27	Cpent_contig_127967	4	Cc032487	Cc032487	FALSE	Cc032487	phosphoribosylformylglycinamidine cyclo-ligase, chloroplast / phosphoribosyl-aminoimidazole synthetase / AIR synthase (PUR5)	ATPURM,PUR5	AT3G55010.2	comp70886_c1_seq1	comp70886_c1_seq1
0.000318757			3		4	Cc032395	Cc032395	FALSE	Cc032395
0.00107461	NA	NA	5	Cpent_contig_35271	6	Cc032383	Cc032383	FALSE	Cc032383	NA	NA	NA	comp76459_c1_seq16	comp76459_c1_seq16
0.00105354	gi|460411019|ref|XP_004250912.1|PREDICTED: ubiquitin carboxyl-terminal hydrolase 24-like [Solanum lycopersicum]	ubiquitin carboxyl-terminal hydrolase 24-like	6	Cpent_contig_135081	16	Cc032375	Cc032375	FALSE	Cc032375	NA	NA	NA	comp70550_c0_seq1	comp70550_c0_seq1
0	gi|460365219|ref|XP_004228501.1|PREDICTED: uncharacterized protein LOC101259869 isoform 1 [Solanum lycopersicum]	phospholipase a2 family protein	1	Cpent_contig_98828	1	Cc032355	Cc032355	FALSE	Cc032355	Phospholipase A2 family protein		AT4G29070.2	comp68991_c0_seq1	comp68991_c0_seq1
9.63112e-05	NA	NA	6	Cpent_contig_45540	4	Cc032341	Cc032341	FALSE	Cc032341	NA	NA	NA	comp76506_c2_seq1	comp76506_c2_seq1
0.000687368	gi|224134991|ref|XP_002327540.1|predicted protein [Populus trichocarpa] >gi|222836094|gb|EEE74515.1| predicted protein [Populus trichocarpa]	dead-box atp-dependent rna helicase 20-like	2	Cpent_contig_218103	10	Cc023497	Cc023497	FALSE	Cc023497	DEA(D/H)-box RNA helicase family protein		AT1G55150.1	comp73215_c0_seq1	comp73215_c0_seq1
0.000553972			4		3	Cc032336	Cc032336	FALSE	Cc032336
0.00411557	gi|460386476|ref|XP_004238924.1|PREDICTED: uncharacterized protein LOC101253185 [Solanum lycopersicum]	protein kinase pkn effector	2	Cpent_contig_72823	22	Cc037956	Cc037956	FALSE	Cc037956	unknown protein; BEST Arabidopsis thaliana protein match is: unknown protein (TAIR:AT3G14750.1); Has 13439 Blast hits to 8993 proteins in 828 species: Archae - 344; Bacteria - 1469; Metazoa - 6958; Fungi - 1008; Plants - 683; Viruses - 29; Other Eukaryotes - 2948 (source: NCBI BLink).		AT1G55170.1	comp66736_c1_seq1	comp66736_c1_seq1
0	NA	NA	11	Cpent_contig_95526	3	Cc032245	Cc032245	FALSE	Cc032245	NA	NA	NA	comp63315_c3_seq1	comp63315_c3_seq1
0.00192549	gi|460365548|ref|XP_004228663.1|PREDICTED: serine/arginine-rich splicing factor 33-like isoform 1 [Solanum lycopersicum] >gi|460365550|ref|XP_004228664.1| PREDICTED: serine/arginine-rich splicing factor 33-like isoform 2 [Solanum lycopersicum]	splicing arginine serine-rich 4	2	Cpent_contig_75597	13	Cc016984	Cc016984	FALSE	Cc016984	SC35-like splicing factor 33	SR33,ATSCL33,SCL33,At-SCL33	AT1G55310.2	comp67728_c1_seq1	comp67728_c1_seq1
0	gi|356512803|ref|XP_003525105.1|PREDICTED: actin-7-like [Glycine max] >gi|356525580|ref|XP_003531402.1| PREDICTED: actin-7-like [Glycine max]	actin	6	Cpent_contig_9296	1	Cc032184	Cc032184	FALSE	Cc032184	actin 7	ACT7	AT5G09810.1	comp76389_c5_seq1	comp76389_c5_seq1
0	gi|460401109|ref|XP_004246071.1|PREDICTED: tryptophan--tRNA ligase, cytoplasmic-like [Solanum lycopersicum]	tryptophanyl-trna synthetase	136	Cpent_contig_239825	1	Cc032181	Cc032181	FALSE	Cc032181	Nucleotidylyl transferase superfamily protein		AT3G04600.3	comp81139_c0_seq1	comp81139_c0_seq1
4.06012e-05			6		5	Cc032054	Cc032054	FALSE	Cc032054
0.000547882			6		12	Cc032041	Cc032041	FALSE	Cc032041
7.1915e-05	gi|460378108|ref|XP_004234820.1|PREDICTED: uncharacterized protein LOC101267492 [Solanum lycopersicum]	root border cell-specific protein	13	Cpent_contig_69716	3	Cc032037	Cc032037	FALSE	Cc032037	FMN binding		AT3G03890.1	comp67050_c0_seq3	comp67050_c0_seq3
0.000524398			4		11	Cc031976	Cc031976	FALSE	Cc031976
0.00095459	NA	NA	7	Cpent_contig_158182	4	Cc031956	Cc031956	FALSE	Cc031956	NA	NA	NA	comp74878_c0_seq1	comp74878_c0_seq1
0.000514698			11		2	Cc031903	Cc031903	FALSE	Cc031903
0	gi|350537917|ref|NP_001234829.1|ascorbate oxidase precursor [Solanum lycopersicum] >gi|66475040|gb|AAY47050.1| ascorbate oxidase [Solanum lycopersicum]	l-ascorbate oxidase-like	1	Cpent_contig_136599	1	Cc031898	Cc031898	FALSE	Cc031898	Cupredoxin superfamily protein		AT4G39830.1	comp71292_c0_seq1	comp71292_c0_seq1
0.00123392	gi|225456270|ref|XP_002283518.1|PREDICTED: nucleolar protein 56-like [Vitis vinifera]	nucleolar protein 56-like	2	Cpent_contig_186997	4	Cc020686	Cc020686	FALSE	Cc020686	homolog of nucleolar protein NOP56	NOP56	AT1G56110.1	comp74721_c4_seq1	comp74721_c4_seq1
0	gi|460409007|ref|XP_004249932.1|PREDICTED: pentatricopeptide repeat-containing protein At1g60770-like [Solanum lycopersicum]	pentatricopeptide repeat-containing protein at1g60770-like	2	Cpent_contig_136291	1	Cc044344	Cc044344	FALSE	Cc044344	Tetratricopeptide repeat (TPR)-like superfamily protein		AT1G60770.1	comp70608_c0_seq1	comp70608_c0_seq1
0.00130908	gi|460395877|ref|XP_004243506.1|PREDICTED: cleavage and polyadenylation specificity factor subunit 3-I-like [Solanum lycopersicum]	cleavage and polyadenylation specificity factor subunit 3-i	2	Cpent_contig_111522	14	Cc012027	Cc012027	FALSE	Cc012027	cleavage and polyadenylation specificity factor 73-I	CPSF73-I	AT1G61010.3	comp68860_c0_seq1	comp68860_c0_seq1
6.2329e-05	gi|460400350|ref|XP_004245698.1|PREDICTED: uncharacterized protein LOC101260750 [Solanum lycopersicum]	dna binding	3	Cpent_contig_211249	2	Cc031832	Cc031832	FALSE	Cc031832	AT-hook motif nuclear-localized protein 1	AHL1,ATAHL1	AT4G12080.1	comp73601_c2_seq1	comp73601_c2_seq1
0.00124173	NA	NA	6	Cpent_contig_52382	8	Cc031788	Cc031788	FALSE	Cc031788	NA	NA	NA	comp76452_c4_seq3	comp76452_c4_seq3
0.0015429	gi|255556522|ref|XP_002519295.1|protein with unknown function [Ricinus communis] >gi|223541610|gb|EEF43159.1| protein with unknown function [Ricinus communis]	solute carrier family 25 member 44-like	5	Cpent_contig_106279	4	Cc031781	Cc031781	FALSE	Cc031781	Mitochondrial substrate carrier family protein		AT5G15640.1	comp68183_c0_seq9	comp68183_c0_seq9
0.00420599	gi|255554871|ref|XP_002518473.1|gaba(A) receptor-associated protein, putative [Ricinus communis] >gi|223542318|gb|EEF43860.1| gaba(A) receptor-associated protein, putative [Ricinus communis]	gaba receptor-associated	2	Cpent_contig_74578	12	Cc011962	Cc011962	FALSE	Cc011962	Ubiquitin-like superfamily protein	ATG8C	AT1G62040.2	comp67639_c1_seq1	comp67639_c1_seq1
0	NA	NA	16	Cpent_contig_103942	1	Cc031764	Cc031764	FALSE	Cc031764	NA	NA	NA	comp69895_c0_seq1	comp69895_c0_seq1
0.000201541			1		4	Cc031759	Cc031759	FALSE	Cc031759
6.5017e-05			6		5	Cc031756	Cc031756	FALSE	Cc031756
0.00150819			1		5	Cc031676	Cc031676	FALSE	Cc031676
0.00238277	gi|460404580|ref|XP_004247759.1|PREDICTED: heterogeneous nuclear ribonucleoprotein 27C-like [Solanum lycopersicum]	rna-binding protein	3	Cpent_contig_128353	11	Cc031671	Cc031671	FALSE	Cc031671	RNA-binding (RRM/RBD/RNP motifs) family protein		AT4G14300.1	comp71257_c0_seq1	comp71257_c0_seq1
0.00188772	gi|356504414|ref|XP_003520991.1|PREDICTED: 40S ribosomal protein S8-like [Glycine max]	40s ribosomal protein s8-like	6	Cpent_contig_176581	10	Cc031645	Cc031645	FALSE	Cc031645	Ribosomal protein S8e family protein		AT5G59240.1	comp75646_c0_seq1	comp75646_c0_seq1
0.000787843	gi|460380820|ref|XP_004236152.1|PREDICTED: E2F transcription factor-like E2FE-like [Solanum lycopersicum]	e2f transcription factor-like e2fe-like	3	Cpent_contig_106567	3	Cc031613	Cc031613	FALSE	Cc031613	DP-E2F-like 1	DEL1,E2L3,E2FE	AT3G48160.2	comp69256_c0_seq2	comp69256_c0_seq2
0	gi|460381564|ref|XP_004236518.1|PREDICTED: protein FAM135B-like [Solanum lycopersicum]	protein fam135b-like	15	Cpent_contig_45190	1	Cc031608	Cc031608	FALSE	Cc031608	Putative serine esterase family protein	ZW18	AT1G58350.3	comp77588_c1_seq25	comp77588_c1_seq25
0.000495982	gi|225466053|ref|XP_002263278.1|PREDICTED: 21 kDa protein [Vitis vinifera] >gi|7406663|emb|CAB85625.1| putative ripening-related protein [Vitis vinifera] >gi|147860756|emb|CAN79279.1| hypothetical protein VITISV_005237 [Vitis vinifera] >gi|296084181|emb|CBI24569.3| unnamed protein product [Vitis vinifera] >gi|433021747|gb|AGB13718.1| putative pectin methylesterase inhibitor [Vitis vinifera]	21 kda protein	2	Cpent_contig_92468	14	Cc034808	Cc034808	FALSE	Cc034808	Plant invertase/pectin methylesterase inhibitor superfamily protein		AT1G62760.1	comp62853_c0_seq3	comp62853_c0_seq3
0.000514698	gi|460414578|ref|XP_004252645.1|PREDICTED: probable DEAD-box ATP-dependent RNA helicase 48-like, partial [Solanum lycopersicum]	dead-box atp-dependent rna helicase 33-like	2	Cpent_contig_14148	3	Cc032912	Cc032912	FALSE	Cc032912	DEA(D/H)-box RNA helicase family protein		AT1G63250.1	comp77506_c0_seq7	comp77506_c0_seq7
0.00122362	gi|351723875|ref|NP_001237294.1|uncharacterized protein LOC100305829 [Glycine max] >gi|356525792|ref|XP_003531507.1| PREDICTED: N-alpha-acetyltransferase 38, NatC auxiliary subunit-like [Glycine max] >gi|255626721|gb|ACU13705.1| unknown [Glycine max]	n-alpha-acetyltransferase auxiliary subunit-like	2	Cpent_contig_155385	8	Cc009265	Cc009265	FALSE	Cc009265	Small nuclear ribonucleoprotein family protein		AT1G65700.2	comp60187_c0_seq1	comp60187_c0_seq1
0.00312585	gi|460388765|ref|XP_004240035.1|PREDICTED: aspartic proteinase PCS1-like [Solanum lycopersicum]	aspartic proteinase pcs1-like	2	Cpent_contig_102511	15	Cc016683	Cc016683	FALSE	Cc016683	Eukaryotic aspartyl protease family protein		AT1G66180.1	comp69939_c0_seq1	comp69939_c0_seq1
0.00680347			6		31	Cc031455	Cc031455	FALSE	Cc031455
0.000556618	gi|351630251|gb|AEQ55280.1|expansin [Breonia chinensis] >gi|351630281|gb|AEQ55295.1| expansin [Breonia chinensis]	alpha-expansin 6	2	Cpent_contig_223409	5	Cc009876	Cc009876	FALSE	Cc009876	expansin A1	EXPA1	AT1G69530.5	comp72932_c0_seq1	comp72932_c0_seq1
0.00347291	gi|350536053|ref|NP_001234483.1|receptor-like protein kinase 3 precursor [Solanum lycopersicum] >gi|13506810|gb|AAK28345.1|AF243040_1 receptor-like protein kinase 3 [Solanum lycopersicum]	probable inactive leucine-rich repeat receptor-like protein kinase at5g20690-like	2	Cpent_contig_35727	11	Cc008632	Cc008632	FALSE	Cc008632	Leucine-rich repeat protein kinase family protein		AT1G72460.1	comp76013_c0_seq1	comp76013_c0_seq1
0.0010288	gi|460406177|ref|XP_004248545.1|PREDICTED: uncharacterized protein LOC101265872 [Solanum lycopersicum]	kinetochore protein nuf2	3	Cpent_contig_156253	3	Cc031397	Cc031397	FALSE	Cc031397	FUNCTIONS IN: molecular_function unknown; INVOLVED IN: mitosis; LOCATED IN: plasma membrane; EXPRESSED IN: cultured cell; CONTAINS InterPro DOMAIN/s: Kinetochore protein Nuf2 (InterPro:IPR005549); Has 50972 Blast hits to 29793 proteins in 2070 species: Archae - 902; Bacteria - 7404; Metazoa - 23628; Fungi - 4156; Plants - 2312; Viruses - 158; Other Eukaryotes - 12412 (source: NCBI BLink).		AT1G61000.1	comp75213_c3_seq1	comp75213_c3_seq1
4.07067e-05	gi|356501180|ref|XP_003519405.1|PREDICTED: protein transport protein Sec61 subunit gamma-like [Glycine max] >gi|356543409|ref|XP_003540153.1| PREDICTED: protein transport protein Sec61 subunit gamma-like [Glycine max] >gi|356554605|ref|XP_003545635.1| PREDICTED: protein transport protein Sec61 subunit gamma [Glycine max] >gi|357479489|ref|XP_003610030.1| Protein transport protein SEC61 gamma subu…	protein transport protein sec61 gamma subunit	6	Cpent_contig_172112	8	Cc031393	Cc031393	FALSE	Cc031393	secE/sec61-gamma protein transport protein		AT5G50460.1	comp74732_c2_seq2	comp74732_c2_seq2
0.000346326	gi|225454563|ref|XP_002263294.1|PREDICTED: uncharacterized protein LOC100242649 [Vitis vinifera]	PREDICTED: uncharacterized protein LOC100242649	2	Cpent_contig_104340	12	Cc039527	Cc039527	FALSE	Cc039527	unknown protein; FUNCTIONS IN: molecular_function unknown; INVOLVED IN: biological_process unknown; EXPRESSED IN: 25 plant structures; EXPRESSED DURING: 15 growth stages; Has 30201 Blast hits to 17322 proteins in 780 species: Archae - 12; Bacteria - 1396; Metazoa - 17338; Fungi - 3422; Plants - 5037; Viruses - 0; Other Eukaryotes - 2996 (source: NCBI BLink).		AT1G73350.3	comp68170_c0_seq13	comp68170_c0_seq13
0.00384955	gi|460380502|ref|XP_004235995.1|PREDICTED: uncharacterized protein LOC101262906 [Solanum lycopersicum]	PREDICTED: uncharacterized protein LOC101262906	2	Cpent_contig_221969	7	Cc015711	Cc015711	FALSE	Cc015711	unknown protein; Has 35333 Blast hits to 34131 proteins in 2444 species: Archae - 798; Bacteria - 22429; Metazoa - 974; Fungi - 991; Plants - 531; Viruses - 0; Other Eukaryotes - 9610 (source: NCBI BLink).		AT1G74530.3	comp73218_c2_seq4	comp73218_c2_seq4
0.000514698	gi|460400832|ref|XP_004245936.1|PREDICTED: COBW domain-containing protein 1-like [Solanum lycopersicum]	cobw domain-containing protein 1-like	2	Cpent_contig_100983	2	Cc028088	Cc028088	FALSE	Cc028088	plastid transcriptionally active 17	PTAC17	AT1G80480.1	comp69812_c0_seq1	comp69812_c0_seq1
0.000532692			1		6	Cc031223	Cc031223	FALSE	Cc031223
0.00274017	NA	NA	5	Cpent_contig_217696	3	Cc031192	Cc031192	FALSE	Cc031192	NA	NA	NA	comp72515_c1_seq3	comp72515_c1_seq3
0.000642286	gi|460375378|ref|XP_004233483.1|PREDICTED: uncharacterized protein LOC101254758 isoform 1 [Solanum lycopersicum] >gi|460375380|ref|XP_004233484.1| PREDICTED: uncharacterized protein LOC101254758 isoform 2 [Solanum lycopersicum]	PREDICTED: uncharacterized protein LOC101254758 isoform 1	1	Cpent_contig_22918	5	Cc031181	Cc031181	FALSE	Cc031181	unknown protein; FUNCTIONS IN: molecular_function unknown; INVOLVED IN: biological_process unknown; LOCATED IN: cellular_component unknown; Has 30201 Blast hits to 17322 proteins in 780 species: Archae - 12; Bacteria - 1396; Metazoa - 17338; Fungi - 3422; Plants - 5037; Viruses - 0; Other Eukaryotes - 2996 (source: NCBI BLink).		AT1G60640.2	comp76456_c0_seq1	comp76456_c0_seq1
0.0012845	NA	NA	3	Cpent_contig_105134	3	Cc031169	Cc031169	FALSE	Cc031169	NA	NA	NA	comp69073_c9_seq4	comp69073_c9_seq4
0	gi|460394258|ref|XP_004242721.1|PREDICTED: uncharacterized protein LOC101255210 [Solanum lycopersicum]	uncharacterized membrane protein ymr155w-like	2	Cpent_contig_143494	1	Cc015854	Cc015854	FALSE	Cc015854	Major facilitator superfamily protein		AT1G80530.1	comp70934_c0_seq1	comp70934_c0_seq1
0	gi|449442517|ref|XP_004139028.1|PREDICTED: protein slowmo homolog 2-like [Cucumis sativus] >gi|449476047|ref|XP_004154625.1| PREDICTED: protein slowmo homolog 2-like [Cucumis sativus]	protein	5	Cpent_contig_105757	1	Cc031020	Cc031020	FALSE	Cc031020	MSF1-like family protein		AT5G13070.1	comp69079_c8_seq4	comp69079_c8_seq4
0.00269458	gi|307135850|gb|ADN33719.1|adenine nucleotide translocator [Cucumis melo subsp. melo]	carrier protein mitochondrial-like	3	Cpent_contig_26333	12	Cc031012	Cc031012	FALSE	Cc031012	ADP/ATP carrier 1	AAC1	AT3G08580.2	comp76957_c2_seq1	comp76957_c2_seq1
0.000366819	NA	NA	7	Cpent_contig_37458	3	Cc030990	Cc030990	FALSE	Cc030990	NA	NA	NA	comp76515_c0_seq1	comp76515_c0_seq1
0.000514698	gi|460384707|ref|XP_004238051.1|PREDICTED: uncharacterized protein LOC101246921 [Solanum lycopersicum]	PREDICTED: uncharacterized protein LOC101246921	12	Cpent_contig_204366	3	Cc030969	Cc030969	FALSE	Cc030969	Protein of unknown function (DUF1005)		AT1G10020.1	comp72459_c0_seq2	comp72459_c0_seq2
2.53207e-05	gi|77999307|gb|ABB17000.1|ribosomal protein L23 family protein [Solanum tuberosum]	50s ribosomal protein l23-like isoform 1	5	Cpent_contig_268230	3	Cc030911	Cc030911	FALSE	Cc030911	Ribosomal protein L23/L15e family protein		AT4G39880.1	comp64859_c0_seq2	comp64859_c0_seq2
0.000213804			7		2	Cc030877	Cc030877	FALSE	Cc030877
0.0015423	gi|460402799|ref|XP_004246898.1|PREDICTED: PAN domain-containing protein At5g03700-like [Solanum lycopersicum]	pan domain-containing protein at5g03700-like	19	Cpent_contig_57868	3	Cc030860	Cc030860	FALSE	Cc030860	D-mannose binding lectin protein with Apple-like carbohydrate-binding domain		AT5G03700.1	comp43523_c1_seq1	comp43523_c1_seq1
0.00382787	gi|147856972|emb|CAN81811.1|hypothetical protein VITISV_020892 [Vitis vinifera]	probable ccr4-associated factor 1 homolog 7-like	2	Cpent_contig_78649	21	Cc007369	Cc007369	FALSE	Cc007369	Polynucleotidyl transferase, ribonuclease H-like superfamily protein		AT1G80780.2	comp67319_c0_seq1	comp67319_c0_seq1
0.00244916	gi|460402247|ref|XP_004246625.1|PREDICTED: zinc finger protein 593 homolog isoform 1 [Solanum lycopersicum]	zinc finger protein 593-like	3	Cpent_contig_243435	12	Cc030819	Cc030819	FALSE	Cc030819	zinc finger (C2H2 type) family protein		AT2G36930.1	comp79178_c0_seq1	comp79178_c0_seq1
0.0013186	gi|350537933|ref|NP_001234574.1|succinyl-CoA ligase [ADP-forming] subunit alpha-2, mitochondrial [Solanum lycopersicum] >gi|75120763|sp|Q6DQL1.1|SUCA2_SOLLC RecName: Full=Succinyl-CoA ligase [ADP-forming] subunit alpha-2, mitochondrial; Short=SlSCoALalpha2; Flags: Precursor >gi|49617539|gb|AAT67464.1| succinyl-CoA ligase alpha 2 subunit [Solanum lycopersicum]	succinyl- ligase	6	Cpent_contig_100266	10	Cc030807	Cc030807	FALSE	Cc030807	Succinyl-CoA ligase, alpha subunit		AT5G23250.1	comp69145_c1_seq1	comp69145_c1_seq1
0.00532285	gi|124484511|dbj|BAF46352.1|alpha chain of nascent polypeptide associated complex [Nicotiana benthamiana]	nascent polypeptide-associated complex subunit alpha-like	6	Cpent_contig_51534	24	Cc030795	Cc030795	FALSE	Cc030795	Nascent polypeptide-associated complex (NAC), alpha subunit family protein		AT3G12390.1	comp77381_c6_seq1	comp77381_c6_seq1
0.00290503	gi|470122573|ref|XP_004297315.1|PREDICTED: F-box/kelch-repeat protein SKIP11-like isoform 1 [Fragaria vesca subsp. vesca] >gi|470122575|ref|XP_004297316.1| PREDICTED: F-box/kelch-repeat protein SKIP11-like isoform 2 [Fragaria vesca subsp. vesca]	f-box kelch-repeat protein skip11-like	2	Cpent_contig_78951	6	Cc026606	Cc026606	FALSE	Cc026606	Galactose oxidase/kelch repeat superfamily protein		AT2G02870.3	comp67935_c0_seq1	comp67935_c0_seq1
4.70027e-05	gi|388523101|gb|AFK49612.1|unknown [Lotus japonicus]	otu domain-containing protein at3g57810-like	1	Cpent_contig_79707	4	Cc030763	Cc030763	FALSE	Cc030763	Cysteine proteinases superfamily protein		AT2G38025.1	comp67453_c0_seq1	comp67453_c0_seq1
0			6		1	Cc030761	Cc030761	FALSE	Cc030761
8.96379e-06	gi|225444712|ref|XP_002278292.1|PREDICTED: subtilisin-like protease [Vitis vinifera]	subtilisin-like protease-like	2	Cpent_contig_23513	10	Cc039886	Cc039886	FALSE	Cc039886	Subtilase family protein		AT2G05920.1	comp76147_c1_seq1	comp76147_c1_seq1
0.000900783	gi|255539439|ref|XP_002510784.1|tubulin beta chain, putative [Ricinus communis] >gi|223549899|gb|EEF51386.1| tubulin beta chain, putative [Ricinus communis]	tubulin beta	6	Cpent_contig_103828	5	Cc030705	Cc030705	FALSE	Cc030705	tubulin beta 8	TUB8	AT5G23860.2	comp69920_c2_seq1	comp69920_c2_seq1
0.000278004	gi|356549120|ref|XP_003542945.1|PREDICTED: protein kinase PINOID-like [Glycine max]	pid kinase	4	Cpent_contig_200173	11	Cc030676	Cc030676	FALSE	Cc030676	Protein kinase superfamily protein	PID,ABR	AT2G34650.1	comp72864_c0_seq2	comp72864_c0_seq2
0.00512422	gi|27085253|gb|AAN85431.1|hemoglobin [Solanum tuberosum]	non-symbiotic hemoglobin class 1	2	Cpent_contig_153050	14	Cc025347	Cc025347	FALSE	Cc025347	hemoglobin 1	GLB1,AHB1,ARATHGLB1,NSHB1,ATGLB1,HB1	AT2G16060.1	comp61707_c0_seq1	comp61707_c0_seq1
3.54756e-05	NA	NA	12	Cpent_contig_242528	2	Cc030643	Cc030643	FALSE	Cc030643	NA	NA	NA	comp79370_c0_seq1	comp79370_c0_seq1
0.000364661	gi|48057670|gb|AAT39969.1|60S ribosomal protein L34, putative [Solanum demissum] >gi|142942396|gb|ABO92971.1| putative ribosomal protein L34e [Solanum tuberosum]	60s ribosomal protein l34-like	12	Cpent_contig_94473	4	Cc030637	Cc030637	FALSE	Cc030637	Ribosomal protein L34e superfamily protein		AT1G26880.1	comp63029_c0_seq1	comp63029_c0_seq1
0.00174917			6		15	Cc030619	Cc030619	FALSE	Cc030619
0	NA	NA	5	Cpent_contig_185648	2	Cc030590	Cc030590	FALSE	Cc030590	NA	NA	NA	comp75285_c3_seq12	comp75285_c3_seq12
0.000831888	gi|460407411|ref|XP_004249146.1|PREDICTED: patatin group A-3-like [Solanum lycopersicum]	patatin group a-3-like	4	Cpent_contig_212293	12	Cc030578	Cc030578	FALSE	Cc030578	patatin-like protein 6	PLP7,PLAIIIA	AT3G54950.1	comp72376_c1_seq2	comp72376_c1_seq2
0.000505759	gi|117107|sp|P19173.3|COX5C_IPOBARecName: Full=Cytochrome c oxidase subunit 5C; AltName: Full=Cytochrome c oxidase polypeptide Vc >gi|58368|emb|CAA37470.1| unnamed protein product [Ipomoea batatas] >gi|688313|gb|AAB31231.1| cytochrome c oxidase subunit Vc [Ipomoea batatas]	cytochrome c oxidase subunit 5c-3	6	Cpent_contig_4415	7	Cc030553	Cc030553	FALSE	Cc030553	Cytochrome c oxidase subunit Vc family protein		AT5G40382.1	comp33937_c0_seq1	comp33937_c0_seq1
0.000121116	gi|460370401|ref|XP_004231041.1|PREDICTED: uncharacterized protein LOC101266077 isoform 1 [Solanum lycopersicum]	bzip transcription factor bzip121	2	Cpent_contig_86521	4	Cc025140	Cc025140	FALSE	Cc025140	Basic-leucine zipper (bZIP) transcription factor family protein	bZIP23	AT2G16770.1	comp56585_c0_seq1	comp56585_c0_seq1
0.00596554	gi|460395746|ref|XP_004243442.1|PREDICTED: mediator-associated protein 1-like [Solanum lycopersicum]	mediator-associated protein 1-like	3	Cpent_contig_40802	7	Cc030476	Cc030476	FALSE	Cc030476	DNA-binding storekeeper protein-related transcriptional regulator		AT4G00390.1	comp77549_c2_seq1	comp77549_c2_seq1
0.00496602	gi|359475006|ref|XP_002280484.2|PREDICTED: transportin-1-like [Vitis vinifera] >gi|297744566|emb|CBI37828.3| unnamed protein product [Vitis vinifera]	transportin-1-like	2	Cpent_contig_221112	22	Cc001813	Cc001813	FALSE	Cc001813	transportin 1	TRN1,ATTRN1	AT2G16950.2	comp73972_c1_seq1	comp73972_c1_seq1
0			7		1	Cc030440	Cc030440	FALSE	Cc030440
0.00489752	gi|359476570|ref|XP_002268619.2|PREDICTED: uncharacterized protein LOC100245437 [Vitis vinifera] >gi|297735022|emb|CBI17384.3| unnamed protein product [Vitis vinifera]	zinc finger (ran-binding) family protein	2	Cpent_contig_101157	24	Cc009202	Cc009202	FALSE	Cc009202	zinc finger (Ran-binding) family protein		AT2G17975.1	comp69439_c0_seq2	comp69439_c0_seq2
0			4		2	Cc030419	Cc030419	FALSE	Cc030419
0.00110466			12		4	Cc030378	Cc030378	FALSE	Cc030378
0.00202239	gi|224134114|ref|XP_002327759.1|predicted protein [Populus trichocarpa] >gi|222836844|gb|EEE75237.1| predicted protein [Populus trichocarpa]	zinc finger (ran-binding) family protein	2	Cpent_contig_101158	13	Cc016601	Cc016601	FALSE	Cc016601	zinc finger (Ran-binding) family protein		AT2G17975.1	comp69439_c0_seq3	comp69439_c0_seq3
0.00412992	gi|460373232|ref|XP_004232425.1|PREDICTED: uncharacterized protein LOC101264778 [Solanum lycopersicum]	PREDICTED: uncharacterized protein LOC101264778	2	Cpent_contig_265803	9	Cc034508	Cc034508	FALSE	Cc034508	unknown protein; BEST Arabidopsis thaliana protein match is: unknown protein (TAIR:AT4G36500.1); Has 50 Blast hits to 50 proteins in 7 species: Archae - 0; Bacteria - 0; Metazoa - 0; Fungi - 0; Plants - 50; Viruses - 0; Other Eukaryotes - 0 (source: NCBI BLink).		AT2G18210.1	comp64780_c0_seq1	comp64780_c0_seq1
0.00249783	gi|460412578|ref|XP_004251675.1|PREDICTED: nucleosome assembly protein 1-like 1-like isoform 2 [Solanum lycopersicum]	nucleosome assembly protein 1 2	2	Cpent_contig_105291	13	Cc045737	Cc045737	FALSE	Cc045737	nucleosome assembly protein 1;2	NAP1;2	AT2G19480.3	comp69191_c2_seq1	comp69191_c2_seq1
0.00109931	gi|460414819|ref|XP_004252760.1|PREDICTED: 50S ribosomal protein L4-like isoform 2 [Solanum lycopersicum]	50s ribosomal protein l4	2	Cpent_contig_51807	6	Cc030360	Cc030360	FALSE	Cc030360	Ribosomal protein L4/L1 family		AT2G20060.1	comp76580_c2_seq3	comp76580_c2_seq3
2.72657e-05	gi|356571709|ref|XP_003554016.1|PREDICTED: adenylyl-sulfate kinase 1, chloroplastic-like [Glycine max]	adenylyl-sulfate kinase chloroplastic-like	6	Cpent_contig_13405	5	Cc030222	Cc030222	FALSE	Cc030222	adenosine-5'-phosphosulfate (APS) kinase 3	APK3	AT3G03900.1	comp77891_c4_seq58	comp77891_c4_seq58
0.00199152	gi|462398333|gb|EMJ04001.1|hypothetical protein PRUPE_ppa013984mg [Prunus persica]	hypothetical protein PRUPE_ppa013984mg	6	Cpent_contig_271906	9	Cc030221	Cc030221	FALSE	Cc030221	NA	NA	NA	comp65097_c0_seq1	comp65097_c0_seq1
0	gi|297741218|emb|CBI32169.3|unnamed protein product [Vitis vinifera]	homeobox-leucine zipper protein hat14-like	4	Cpent_contig_154794	2	Cc030201	Cc030201	FALSE	Cc030201	homeobox from Arabidopsis thaliana	HAT14	AT5G06710.1	comp60622_c4_seq1	comp60622_c4_seq1
0.00017391	gi|449454191|ref|XP_004144839.1|PREDICTED: peptidyl-prolyl cis-trans isomerase 1-like [Cucumis sativus] >gi|449527215|ref|XP_004170608.1| PREDICTED: peptidyl-prolyl cis-trans isomerase 1-like [Cucumis sativus] >gi|62728587|gb|AAX94775.1| cyclophilin [Cucumis sativus]	cyclophilin	30	Cpent_contig_271216	2	Cc030107	Cc030107	FALSE	Cc030107	rotamase CYP 3	ROC3	AT2G16600.1	comp65372_c0_seq1	comp65372_c0_seq1
0			5		1	Cc030077	Cc030077	FALSE	Cc030077
0.0029467	gi|460411105|ref|XP_004250955.1|PREDICTED: actin-97-like [Solanum lycopersicum]	actin	6	Cpent_contig_168805	15	Cc030046	Cc030046	FALSE	Cc030046	actin-11	ACT11	AT3G12110.1	comp74485_c5_seq1	comp74485_c5_seq1
0.0021136			5		5	Cc030040	Cc030040	FALSE	Cc030040
0.0010288	gi|449459836|ref|XP_004147652.1|PREDICTED: U11/U12 small nuclear ribonucleoprotein 35 kDa protein-like [Cucumis sativus] >gi|449498819|ref|XP_004160643.1| PREDICTED: U11/U12 small nuclear ribonucleoprotein 35 kDa protein-like [Cucumis sativus]	u11 u12 small nuclear ribonucleoprotein 35 kda protein	3	Cpent_contig_127205	2	Cc030037	Cc030037	FALSE	Cc030037	RNA-binding (RRM/RBD/RNP motifs) family protein		AT2G43370.1	comp71581_c1_seq2	comp71581_c1_seq2
0.00388111	gi|460412447|ref|XP_004251610.1|PREDICTED: uncharacterized protein LOC101251065 [Solanum lycopersicum]	PREDICTED: uncharacterized protein LOC101251065	2	Cpent_contig_74335	19	Cc021573	Cc021573	FALSE	Cc021573	Protein of unknown function (DUF502)	COV1	AT2G20120.1	comp66328_c3_seq1	comp66328_c3_seq1
0.000514698	gi|225435650|ref|XP_002285670.1|PREDICTED: uncharacterized protein LOC100256961 [Vitis vinifera] >gi|297746422|emb|CBI16478.3| unnamed protein product [Vitis vinifera]	PREDICTED: uncharacterized protein LOC100256961	2	Cpent_contig_227023	2	Cc031841	Cc031841	FALSE	Cc031841	unknown protein; Has 19 Blast hits to 19 proteins in 10 species: Archae - 0; Bacteria - 0; Metazoa - 0; Fungi - 0; Plants - 19; Viruses - 0; Other Eukaryotes - 0 (source: NCBI BLink).		AT2G20480.1	comp59992_c0_seq1	comp59992_c0_seq1
0	gi|449436477|ref|XP_004136019.1|PREDICTED: 60S ribosomal protein L19-2-like [Cucumis sativus] >gi|449521235|ref|XP_004167635.1| PREDICTED: 60S ribosomal protein L19-2-like [Cucumis sativus]	60s ribosomal protein l19-2-like	32	Cpent_contig_270118	2	Cc029975	Cc029975	FALSE	Cc029975	Ribosomal protein L19e family protein	emb2386	AT1G02780.1	comp64121_c0_seq1	comp64121_c0_seq1
0.000184773	gi|255569621|ref|XP_002525776.1|diacylglycerol kinase, alpha, putative [Ricinus communis] >gi|223534926|gb|EEF36612.1| diacylglycerol kinase, alpha, putative [Ricinus communis]	diacylglycerol kinase iota-like	2	Cpent_contig_97825	4	Cc003388	Cc003388	FALSE	Cc003388	diacylglycerol kinase 5	DGK5,ATDGK5	AT2G20900.2	comp69396_c1_seq1	comp69396_c1_seq1
0.000514698	gi|460367020|ref|XP_004229373.1|PREDICTED: nifU-like protein 1, chloroplastic-like [Solanum lycopersicum]	nifu-like protein chloroplastic-like	13	Cpent_contig_24314	2	Cc029942	Cc029942	FALSE	Cc029942	NFU domain protein 1	NFU1,AtCNFU1	AT4G01940.1	comp77246_c2_seq1	comp77246_c2_seq1
0			12		1	Cc029907	Cc029907	FALSE	Cc029907
0.000152917			5		3	Cc029901	Cc029901	FALSE	Cc029901
0	gi|460380689|ref|XP_004236087.1|PREDICTED: probable serine/threonine-protein kinase DDB_G0291350-like [Solanum lycopersicum]	probable serine threonine-protein kinase ddb_g0291350-like	1	Cpent_contig_104493	1	Cc029882	Cc029882	FALSE	Cc029882	serine/threonine protein kinase 3	ATPK3,PK3	AT5G08160.1	comp69957_c3_seq1	comp69957_c3_seq1
0.00235207			6		13	Cc029807	Cc029807	FALSE	Cc029807
0	gi|502130682|ref|XP_004500733.1|PREDICTED: synaptotagmin-2-like isoform X2 [Cicer arietinum]	calcium lipid binding	2	Cpent_contig_185956	2	Cc017662	Cc017662	FALSE	Cc017662	synaptotagmin A	SYTA,NTMC2TYPE1.1,ATSYTA,NTMC2T1.1,SYT1	AT2G20990.1	comp74113_c0_seq3	comp74113_c0_seq3
0.00479703	gi|449459460|ref|XP_004147464.1|PREDICTED: V-type proton ATPase subunit d2-like [Cucumis sativus] >gi|449518539|ref|XP_004166299.1| PREDICTED: V-type proton ATPase subunit d2-like [Cucumis sativus]	v-type proton atpase subunit d2	7	Cpent_contig_130206	8	Cc029676	Cc029676	FALSE	Cc029676	ATPase, V0/A0 complex, subunit C/D		AT3G28715.2	comp70721_c0_seq1	comp70721_c0_seq1
0.000141938	NA	NA	6	Cpent_contig_85490	10	Cc029669	Cc029669	FALSE	Cc029669	NA	NA	NA	comp57726_c1_seq1	comp57726_c1_seq1
0.00239502	gi|225452642|ref|XP_002281888.1|PREDICTED: uncharacterized protein LOC100254161 [Vitis vinifera]	seed maturation-like protein	3	Cpent_contig_249780	7	Cc029656	Cc029656	FALSE	Cc029656	unknown protein; BEST Arabidopsis thaliana protein match is: unknown protein (TAIR:AT2G14910.1); Has 579 Blast hits to 397 proteins in 95 species: Archae - 0; Bacteria - 294; Metazoa - 0; Fungi - 0; Plants - 86; Viruses - 0; Other Eukaryotes - 199 (source: NCBI BLink).		AT5G14970.1	comp78295_c5_seq1	comp78295_c5_seq1
0			3		2	Cc029642	Cc029642	FALSE	Cc029642
0.00191695			3		5	Cc029611	Cc029611	FALSE	Cc029611
0	gi|460368837|ref|XP_004230271.1|PREDICTED: single-stranded DNA-binding protein, mitochondrial-like [Solanum lycopersicum]	single-stranded dna-binding mitochondrial-like	14	Cpent_contig_154079	1	Cc029472	Cc029472	FALSE	Cc029472	mitochondrially targeted single-stranded DNA binding protein	MTSSB	AT4G11060.1	comp61456_c0_seq1	comp61456_c0_seq1
0	NA	NA	6	Cpent_contig_69590	2	Cc029467	Cc029467	FALSE	Cc029467	ribosomal protein L18	RPL18	AT3G05590.1	comp67762_c0_seq1	comp67762_c0_seq1
0	NA	NA	7	Cpent_contig_176309	1	Cc029457	Cc029457	FALSE	Cc029457	NA	NA	NA	comp74862_c1_seq3	comp74862_c1_seq3
0.000514948	gi|50428333|dbj|BAD30037.1|gibberellin 3beta-hydroxylase3 [Daucus carota]	gibberellin 3-beta-dioxygenase 1-like	45	Cpent_contig_77586	3	Cc029332	Cc029332	FALSE	Cc029332	gibberellin 3-oxidase 3	ATGA3OX3,GA3OX3	AT4G21690.1	comp67834_c1_seq1	comp67834_c1_seq1
0.00112139	gi|255549802|ref|XP_002515952.1|profilin, putative [Ricinus communis] >gi|223544857|gb|EEF46372.1| profilin, putative [Ricinus communis]	profilin	3	Cpent_contig_228659	2	Cc029275	Cc029275	FALSE	Cc029275	profilin 5	PRF5	AT2G19770.1	comp59033_c0_seq1	comp59033_c0_seq1
0.00103469			8		5	Cc029266	Cc029266	FALSE	Cc029266
0.000473804	gi|460365345|ref|XP_004228563.1|PREDICTED: probable CCR4-associated factor 1 homolog 9-like [Solanum lycopersicum]	ccr4-associated factor	3	Cpent_contig_72755	4	Cc029178	Cc029178	FALSE	Cc029178	Polynucleotidyl transferase, ribonuclease H-like superfamily protein		AT2G32070.1	comp66036_c2_seq1	comp66036_c2_seq1
4.27222e-05	gi|460402028|ref|XP_004246517.1|PREDICTED: uncharacterized protein LOC101255233 [Solanum lycopersicum]	thioredoxin family protein	6	Cpent_contig_107404	7	Cc029144	Cc029144	FALSE	Cc029144	Thioredoxin family protein		AT5G03880.1	comp69426_c1_seq1	comp69426_c1_seq1
0.00102807	gi|116781901|gb|ABK22290.1|unknown [Picea sitchensis] >gi|148908521|gb|ABR17372.1| unknown [Picea sitchensis]	60s ribosomal protein l10a-1	6	Cpent_contig_69614	18	Cc029143	Cc029143	FALSE	Cc029143	Ribosomal protein L1p/L10e family		AT1G08360.1	comp66715_c0_seq1	comp66715_c0_seq1
0.000697784	gi|255575687|ref|XP_002528743.1|WD-repeat protein, putative [Ricinus communis] >gi|223531837|gb|EEF33655.1| WD-repeat protein, putative [Ricinus communis]	probable cytosolic iron-sulfur protein assembly	1	Cpent_contig_98912	5	Cc029139	Cc029139	FALSE	Cc029139	Transducin/WD40 repeat-like superfamily protein	emb1345	AT2G26060.1	comp68820_c0_seq1	comp68820_c0_seq1
4.20399e-06			7		3	Cc029109	Cc029109	FALSE	Cc029109
3.39081e-05	NA	NA	3	Cpent_contig_137819	3	Cc029059	Cc029059	FALSE	Cc029059	NA	NA	NA	comp71893_c2_seq4	comp71893_c2_seq4
0.000514698	NA	NA	3	Cpent_contig_163284	2	Cc028960	Cc028960	FALSE	Cc028960	NA	NA	NA	comp75896_c0_seq49	comp75896_c0_seq49
1.56358e-07			6		3	Cc028948	Cc028948	FALSE	Cc028948
0.000415569			11		3	Cc028943	Cc028943	FALSE	Cc028943
4.9648e-05	gi|225459340|ref|XP_002284201.1|PREDICTED: trehalose-phosphate phosphatase [Vitis vinifera] >gi|302141939|emb|CBI19142.3| unnamed protein product [Vitis vinifera]	probable trehalose-phosphate phosphatase j-like	2	Cpent_contig_94040	7	Cc014293	Cc014293	FALSE	Cc014293	Haloacid dehalogenase-like hydrolase (HAD) superfamily protein	TPPE	AT2G22190.1	comp63854_c0_seq1	comp63854_c0_seq1
0.000896928			6		12	Cc028886	Cc028886	FALSE	Cc028886
0.000514698	gi|460369398|ref|XP_004230549.1|PREDICTED: chaperone protein DnaJ-like [Solanum lycopersicum]	protein	2	Cpent_contig_128803	2	Cc025443	Cc025443	FALSE	Cc025443	DNAJ heat shock family protein		AT2G22360.1	comp71799_c0_seq1	comp71799_c0_seq1
0.0010291	NA	NA	15	Cpent_contig_139050	3	Cc028861	Cc028861	FALSE	Cc028861	NA	NA	NA	comp71873_c5_seq1	comp71873_c5_seq1
0.001283	gi|255536823|ref|XP_002509478.1|guanine nucleotide-binding protein beta, putative [Ricinus communis] >gi|223549377|gb|EEF50865.1| guanine nucleotide-binding protein beta, putative [Ricinus communis]	guanine nucleotide-binding protein subunit beta-2-like	3	Cpent_contig_104571	2	Cc028833	Cc028833	FALSE	Cc028833	GTP binding protein beta 1	AGB1,ELK4,ATAGB1	AT4G34460.1	comp69692_c0_seq1	comp69692_c0_seq1
0.004892			6		22	Cc028789	Cc028789	FALSE	Cc028789
0.000514698			1		2	Cc028750	Cc028750	FALSE	Cc028750
0.00128413	gi|357479799|ref|XP_003610185.1|ADP-ribosylation factor [Medicago truncatula] >gi|355511240|gb|AES92382.1| ADP-ribosylation factor [Medicago truncatula] >gi|388496430|gb|AFK36281.1| unknown [Medicago truncatula]	adp-ribosylation factor 3	2	Cpent_contig_73972	7	Cc032201	Cc032201	FALSE	Cc032201	ADP-ribosylation factor 3	ARF3,ARL1,ATARL1	AT2G24765.1	comp67927_c1_seq1	comp67927_c1_seq1
0.00266801	gi|460407604|ref|XP_004249242.1|PREDICTED: probable sugar phosphate/phosphate translocator At5g04160-like [Solanum lycopersicum]	probable sugar phosphate phosphate translocator at3g10290-like	1	Cpent_contig_174574	6	Cc028710	Cc028710	FALSE	Cc028710	Nucleotide-sugar transporter family protein		AT5G04160.1	comp74760_c4_seq2	comp74760_c4_seq2
0.000904192	gi|224112373|ref|XP_002316168.1|predicted protein [Populus trichocarpa] >gi|118482915|gb|ABK93371.1| unknown [Populus trichocarpa] >gi|222865208|gb|EEF02339.1| predicted protein [Populus trichocarpa]	u6 snrna-associated sm-like protein lsm6	1	Cpent_contig_255712	7	Cc028675	Cc028675	FALSE	Cc028675	Small nuclear ribonucleoprotein family protein		AT2G43810.2	comp78177_c0_seq2	comp78177_c0_seq2
0.002379	gi|296083888|emb|CBI24276.3|unnamed protein product [Vitis vinifera]	f-box protein at2g32560-like	2	Cpent_contig_129888	6	Cc010612	Cc010612	FALSE	Cc010612	F-box family protein		AT2G26850.1	comp71490_c2_seq4	comp71490_c2_seq4
0.00172302	gi|460411356|ref|XP_004251078.1|PREDICTED: F-box protein At2g27310-like [Solanum lycopersicum]	f-box protein at2g27310-like	2	Cpent_contig_105298	9	Cc010699	Cc010699	FALSE	Cc010699	F-box family protein		AT2G27310.1	comp69518_c0_seq2	comp69518_c0_seq2
0.000670468	gi|449451146|ref|XP_004143323.1|PREDICTED: cytochrome b-c1 complex subunit 9-like [Cucumis sativus] >gi|449482352|ref|XP_004156255.1| PREDICTED: cytochrome b-c1 complex subunit 9-like [Cucumis sativus]	cytochrome b-c1 complex subunit 9-like	3	Cpent_contig_264303	5	Cc028417	Cc028417	FALSE	Cc028417	ubiquinol-cytochrome C reductase UQCRX/QCR9-like family protein		AT3G52730.1	comp49775_c0_seq1	comp49775_c0_seq1
0.000474462	gi|460401187|ref|XP_004246109.1|PREDICTED: uncharacterized protein LOC101259065 [Solanum lycopersicum]	nuclear transport factor 2 family protein	11	Cpent_contig_172068	3	Cc028392	Cc028392	FALSE	Cc028392	Nuclear transport factor 2 (NTF2) family protein		AT5G41470.1	comp75045_c2_seq2	comp75045_c2_seq2
0.0010288	NA	NA	1	Cpent_contig_245984	2	Cc028390	Cc028390	FALSE	Cc028390	NA	NA	NA	comp78375_c0_seq1	comp78375_c0_seq1
8.69343e-06	NA	NA	6	Cpent_contig_153689	6	Cc028352	Cc028352	FALSE	Cc028352	NA	NA	NA	comp61859_c0_seq1	comp61859_c0_seq1
2.53212e-05	gi|460415079|ref|XP_004252888.1|PREDICTED: mitochondria fission 1 protein-like [Solanum lycopersicum]	mitochondria fission 1	1	Cpent_contig_125059	3	Cc028324	Cc028324	FALSE	Cc028324	Tetratricopeptide repeat (TPR)-like superfamily protein	BIGYIN,FIS1A	AT3G57090.1	comp70138_c0_seq1	comp70138_c0_seq1
0.00211135			5		5	Cc028319	Cc028319	FALSE	Cc028319
0.0252722			6		11	Cc028318	Cc028318	FALSE	Cc028318
0.000763618	gi|359479518|ref|XP_002274218.2|PREDICTED: 60S ribosomal protein L10a-1-like [Vitis vinifera]	60s ribosomal protein l10a-1-like	2	Cpent_contig_34144	6	Cc043901	Cc043901	FALSE	Cc043901	Ribosomal protein L1p/L10e family	PGY1	AT2G27530.2	comp76210_c1_seq3	comp76210_c1_seq3
5.61566e-05			6		3	Cc028276	Cc028276	FALSE	Cc028276
0.000498514			6		8	Cc028238	Cc028238	FALSE	Cc028238
0.000459815	gi|460393836|ref|XP_004242514.1|PREDICTED: ran-binding protein 1 homolog c-like [Solanum lycopersicum]	ran-binding protein 1 homolog c-like	6	Cpent_contig_70090	9	Cc028191	Cc028191	FALSE	Cc028191	RAN binding protein 1	RANBP1	AT5G58590.1	comp66990_c0_seq1	comp66990_c0_seq1
0.00103342	gi|460407504|ref|XP_004249192.1|PREDICTED: zinc finger A20 and AN1 domain-containing stress-associated protein 8-like isoform 1 [Solanum lycopersicum] >gi|460407506|ref|XP_004249193.1| PREDICTED: zinc finger A20 and AN1 domain-containing stress-associated protein 8-like isoform 2 [Solanum lycopersicum] >gi|222822659|gb|ACM68442.1| stress-associated protein 5 [Solanum lycopersicum]	zinc finger a20 and an1 domain-containing stress-associated protein 8-like isoform 1	2	Cpent_contig_102423	12	Cc008155	Cc008155	FALSE	Cc008155	A20/AN1-like zinc finger family protein		AT2G27580.2	comp69808_c0_seq7	comp69808_c0_seq7
0.0013294	gi|255569315|ref|XP_002525625.1|plekhh protein, putative [Ricinus communis] >gi|223535061|gb|EEF36743.1| plekhh protein, putative [Ricinus communis]	pleckstrin homology domain-containing protein 1-like	2	Cpent_contig_95594	3	Cc000967	Cc000967	FALSE	Cc000967	pleckstrin homologue 1	ATPH1,PH1	AT2G29700.1	comp63391_c1_seq1	comp63391_c1_seq1
0.000514698			14		2	Cc028030	Cc028030	FALSE	Cc028030
0.0015423	gi|76160935|gb|ABA40431.1|unknown [Solanum tuberosum]	protein tprxl-like	25	Cpent_contig_73280	3	Cc027955	Cc027955	FALSE	Cc027955	serine-rich protein-related		AT5G25280.2	comp67920_c0_seq1	comp67920_c0_seq1
0.00145362	gi|218744536|dbj|BAH03477.1|secretory carrier-associated membrane protein 2 [Nicotiana tabacum]	secretory carrier-associated membrane protein 4-like	6	Cpent_contig_74247	12	Cc027802	Cc027802	FALSE	Cc027802	SCAMP family protein		AT1G32050.1	comp67654_c0_seq1	comp67654_c0_seq1
0.00573208	NA	NA	6	Cpent_contig_154730	25	Cc027753	Cc027753	FALSE	Cc027753	NA	NA	NA	comp60878_c0_seq3	comp60878_c0_seq3
0.0010291	gi|462404862|gb|EMJ10326.1|hypothetical protein PRUPE_ppa005529mg [Prunus persica]	dna primase small subunit-like	3	Cpent_contig_204846	3	Cc027747	Cc027747	FALSE	Cc027747	DNA primases;DNA primases	POLA3,POLA4	AT5G41880.1	comp72357_c0_seq3	comp72357_c0_seq3
0.00270621	gi|462405499|gb|EMJ10963.1|hypothetical protein PRUPE_ppa013350mg [Prunus persica]	60s ribosomal protein l37a	6	Cpent_contig_73177	16	Cc027731	Cc027731	FALSE	Cc027731	Zinc-binding ribosomal protein family protein		AT3G10950.1	comp67297_c3_seq2	comp67297_c3_seq2
0.000514698	gi|388511102|gb|AFK43615.1|unknown [Medicago truncatula]	uncharacterized loc101216261	14	Cpent_contig_128635	2	Cc027728	Cc027728	FALSE	Cc027728	Protein of unknown function (DUF581)		AT4G17670.1	comp71541_c1_seq3	comp71541_c1_seq3
0.000207495	NA	NA	1	Cpent_contig_104935	7	Cc027683	Cc027683	FALSE	Cc027683	NA	NA	NA	comp69132_c2_seq7	comp69132_c2_seq7
0.000568145			6		7	Cc027642	Cc027642	FALSE	Cc027642
0.00106122	gi|118484785|gb|ABK94261.1|unknown [Populus trichocarpa]	60s ribosomal protein l30-like	9	Cpent_contig_106958	4	Cc027590	Cc027590	FALSE	Cc027590	Ribosomal protein L7Ae/L30e/S12e/Gadd45 family protein		AT3G18740.1	comp69963_c1_seq1	comp69963_c1_seq1
4.43362e-05			12		2	Cc027586	Cc027586	FALSE	Cc027586
0.000233639			6		9	Cc027567	Cc027567	FALSE	Cc027567
0.000483241	gi|75283426|sp|Q56E62.1|NDK1_TOBACRecName: Full=Nucleoside diphosphate kinase 1; AltName: Full=Nucleoside diphosphate kinase I; Short=NDK I; Short=NDP kinase I; Short=NDPK I >gi|62114996|gb|AAX63738.1| nucleoside diphosphate kinase [Nicotiana tabacum]	nucleoside diphosphate kinase	6	Cpent_contig_267792	8	Cc027538	Cc027538	FALSE	Cc027538	Nucleoside diphosphate kinase family protein	NDPK1	AT4G09320.1	comp64102_c0_seq1	comp64102_c0_seq1
0.0039779			6		32	Cc027531	Cc027531	FALSE	Cc027531
0.000895736	gi|460403053|ref|XP_004247018.1|PREDICTED: uncharacterized protein LOC101252625 [Solanum lycopersicum]	protein	2	Cpent_contig_211538	8	Cc028736	Cc028736	FALSE	Cc028736	unknown protein; LOCATED IN: cellular_component unknown; EXPRESSED IN: 25 plant structures; EXPRESSED DURING: 15 growth stages; BEST Arabidopsis thaliana protein match is: unknown protein (TAIR:AT5G01970.1); Has 5513 Blast hits to 872 proteins in 154 species: Archae - 0; Bacteria - 30; Metazoa - 615; Fungi - 144; Plants - 149; Viruses - 12; Other Eukaryotes - 4563 (source: NCBI BLink).		AT2G30530.1	comp73841_c1_seq1	comp73841_c1_seq1
0	gi|297734820|emb|CBI17054.3|unnamed protein product [Vitis vinifera]	phosphatidylinositol n-acetylglucosaminyltransferase subunit p-like	15	Cpent_contig_220326	1	Cc027516	Cc027516	FALSE	Cc027516	Phosphatidylinositol N-acetylglucosaminyltransferase, GPI19/PIG-P subunit		AT2G39445.1	comp72657_c1_seq15	comp72657_c1_seq15
3.50419e-05			9		2	Cc027497	Cc027497	FALSE	Cc027497
0	gi|297738428|emb|CBI27629.3|unnamed protein product [Vitis vinifera]	60s ribosomal protein l17-2-like	6	Cpent_contig_186933	1	Cc027473	Cc027473	FALSE	Cc027473	Ribosomal protein L22p/L17e family protein		AT1G27400.1	comp74002_c1_seq6	comp74002_c1_seq6
0.000132001	gi|460410434|ref|XP_004250634.1|PREDICTED: uncharacterized protein LOC101247581 [Solanum lycopersicum]	mitochondrial inner membrane organizing system protein 1-like isoform x1	6	Cpent_contig_271382	5	Cc027418	Cc027418	FALSE	Cc027418	Domain of unknown function (DUF543)		AT1G72170.1	comp65522_c0_seq1	comp65522_c0_seq1
0.00118031	NA	NA	7	Cpent_contig_136488	5	Cc027405	Cc027405	FALSE	Cc027405	NA	NA	NA	comp71492_c1_seq1	comp71492_c1_seq1
0.00554826	gi|118482257|gb|ABK93056.1|unknown [Populus trichocarpa]	40s ribosomal protein s12	2	Cpent_contig_86392	9	Cc025680	Cc025680	FALSE	Cc025680	Ribosomal protein L7Ae/L30e/S12e/Gadd45 family protein		AT2G32060.2	comp57894_c0_seq1	comp57894_c0_seq1
2.74227e-05	gi|225461890|ref|XP_002264649.1|PREDICTED: meiotic recombination protein SPO11-1-like [Vitis vinifera]	meiotic recombination protein spo11-1-like	6	Cpent_contig_220755	4	Cc027338	Cc027338	FALSE	Cc027338	Spo11/DNA topoisomerase VI, subunit A protein	ATSPO11-1	AT3G13170.1	comp73725_c0_seq6	comp73725_c0_seq6
0.00124883	gi|460381250|ref|XP_004236365.1|PREDICTED: protein transport protein Sec61 subunit gamma-1-like isoform 1 [Solanum lycopersicum] >gi|460381252|ref|XP_004236366.1| PREDICTED: protein transport protein Sec61 subunit gamma-1-like isoform 2 [Solanum lycopersicum] >gi|460381254|ref|XP_004236367.1| PREDICTED: protein transport protein Sec61 subunit gamma-1-like isoform 3 [Solanum lycopersicum] >gi|4603…	protein transport protein sec61 gamma subunit	6	Cpent_contig_172111	16	Cc027298	Cc027298	FALSE	Cc027298	secE/sec61-gamma protein transport protein		AT5G50460.1	comp74732_c2_seq1	comp74732_c2_seq1
0.002356			6		22	Cc027271	Cc027271	FALSE	Cc027271
0.00032804	gi|462401586|gb|EMJ07143.1|hypothetical protein PRUPE_ppa011808mg [Prunus persica]	exosome complex component csl4-like	16	Cpent_contig_138271	2	Cc027264	Cc027264	FALSE	Cc027264	Nucleic acid-binding, OB-fold-like protein		AT5G38890.1	comp70846_c1_seq2	comp70846_c1_seq2
0.00111954	NA	NA	1	Cpent_contig_246551	4	Cc027250	Cc027250	FALSE	Cc027250	NA	NA	NA	comp78209_c1_seq2	comp78209_c1_seq2
0.0015429	gi|470114367|ref|XP_004293387.1|PREDICTED: uncharacterized protein LOC101297220 [Fragaria vesca subsp. vesca]	PREDICTED: uncharacterized protein LOC101297220	4	Cpent_contig_266396	4	Cc027233	Cc027233	FALSE	Cc027233	unknown protein; CONTAINS InterPro DOMAIN/s: Protein of unknown function DUF751 (InterPro:IPR008470); Has 30201 Blast hits to 17322 proteins in 780 species: Archae - 12; Bacteria - 1396; Metazoa - 17338; Fungi - 3422; Plants - 5037; Viruses - 0; Other Eukaryotes - 2996 (source: NCBI BLink).		AT4G16410.1	comp64746_c0_seq1	comp64746_c0_seq1
0.00271689	gi|359494637|ref|XP_002263526.2|PREDICTED: uncharacterized protein LOC100243362 [Vitis vinifera]	nuclease harbi1-like	1	Cpent_contig_140098	8	Cc027212	Cc027212	FALSE	Cc027212	CONTAINS InterPro DOMAIN/s: Putative harbinger transposase-derived nuclease (InterPro:IPR006912); BEST Arabidopsis thaliana protein match is: unknown protein (TAIR:AT1G43722.1); Has 1807 Blast hits to 1807 proteins in 277 species: Archae - 0; Bacteria - 0; Metazoa - 736; Fungi - 347; Plants - 385; Viruses - 0; Other Eukaryotes - 339 (source: NCBI BLink).		AT5G41980.1	comp70210_c0_seq2	comp70210_c0_seq2
0.000326811	gi|356562904|ref|XP_003549708.1|PREDICTED: 40S ribosomal protein S11-like [Glycine max]	40s ribosomal protein s11	6	Cpent_contig_20700	8	Cc027198	Cc027198	FALSE	Cc027198	ribosomal protein S11-beta	RPS11-BETA	AT5G23740.1	comp77865_c6_seq2	comp77865_c6_seq2
0	gi|147804953|emb|CAN75813.1|hypothetical protein VITISV_004634 [Vitis vinifera]	hypothetical protein VITISV_004634	11	Cpent_contig_9828	3	Cc027188	Cc027188	FALSE	Cc027188	NA	NA	NA	comp77268_c0_seq1	comp77268_c0_seq1
0			1		1	Cc027179	Cc027179	FALSE	Cc027179
0.0017124	gi|460385256|ref|XP_004238320.1|PREDICTED: uncharacterized TPR repeat-containing protein At1g05150-like [Solanum lycopersicum]	uncharacterized tpr repeat-containing protein at1g05150-like	2	Cpent_contig_17785	7	Cc035103	Cc035103	FALSE	Cc035103	Calcium-binding tetratricopeptide family protein		AT2G32450.1	comp76447_c0_seq1	comp76447_c0_seq1
0.00107098	NA	NA	1	Cpent_contig_170703	6	Cc027168	Cc027168	FALSE	Cc027168	NA	NA	NA	comp74789_c0_seq1	comp74789_c0_seq1
0			55		1	Cc027154	Cc027154	FALSE	Cc027154
0.00312414	NA	NA	6	Cpent_contig_74881	18	Cc027124	Cc027124	FALSE	Cc027124	NA	NA	NA	comp67396_c0_seq2	comp67396_c0_seq2
0.00179801	gi|460385557|ref|XP_004238470.1|PREDICTED: probable inactive serine/threonine-protein kinase bub1-like [Solanum lycopersicum]	probable inactive serine threonine-protein kinase bub1-like	2	Cpent_contig_138105	7	Cc041716	Cc041716	FALSE	Cc041716	BUB1-related (BUB1: budding uninhibited by benzymidazol 1)	BUBR1	AT2G33560.1	comp71442_c0_seq3	comp71442_c0_seq3
0.00258554	NA	NA	9	Cpent_contig_112222	9	Cc027103	Cc027103	FALSE	Cc027103	NA	NA	NA	comp68055_c5_seq5	comp68055_c5_seq5
0.000514698	gi|225429995|ref|XP_002284068.1|PREDICTED: protein PEROXIN-4 isoform 2 [Vitis vinifera] >gi|225429997|ref|XP_002284062.1| PREDICTED: protein PEROXIN-4 isoform 1 [Vitis vinifera] >gi|296081873|emb|CBI20878.3| unnamed protein product [Vitis vinifera]	protein peroxin-4-like	7	Cpent_contig_76374	2	Cc027091	Cc027091	FALSE	Cc027091	peroxin4	PEX4	AT5G25760.2	comp66072_c0_seq1	comp66072_c0_seq1
0			4		1	Cc027035	Cc027035	FALSE	Cc027035
0.00110125	NA	NA	2	Cpent_contig_8991	13	Cc020486	Cc020486	FALSE	Cc020486	unknown protein; Has 35333 Blast hits to 34131 proteins in 2444 species: Archae - 798; Bacteria - 22429; Metazoa - 974; Fungi - 991; Plants - 531; Viruses - 0; Other Eukaryotes - 9610 (source: NCBI BLink).		AT2G33793.1	comp77106_c1_seq120	comp77106_c1_seq120
0	gi|460402263|ref|XP_004246633.1|PREDICTED: uncharacterized protein LOC101263743 isoform 2 [Solanum lycopersicum]	uncharacterized loc101220739	9	Cpent_contig_97078	2	Cc027007	Cc027007	FALSE	Cc027007	unknown protein; Has 34 Blast hits to 34 proteins in 12 species: Archae - 0; Bacteria - 0; Metazoa - 0; Fungi - 0; Plants - 34; Viruses - 0; Other Eukaryotes - 0 (source: NCBI BLink).		AT3G09860.1	comp69550_c0_seq1	comp69550_c0_seq1
0.00103132			6		6	Cc027005	Cc027005	FALSE	Cc027005
0.000508225			3		8	Cc026995	Cc026995	FALSE	Cc026995
0.00554566	NA	NA	6	Cpent_contig_255262	28	Cc026979	Cc026979	FALSE	Cc026979	NA	NA	NA	comp78193_c0_seq3	comp78193_c0_seq3
0	gi|224117138|ref|XP_002317487.1|predicted protein [Populus trichocarpa] >gi|222860552|gb|EEE98099.1| predicted protein [Populus trichocarpa]	protein	6	Cpent_contig_155622	1	Cc026956	Cc026956	FALSE	Cc026956	phytosylfokine-alpha receptor 2	PSKR2,AtPSKR2	AT5G53890.1	comp75035_c4_seq1	comp75035_c4_seq1
0	gi|224055657|ref|XP_002298588.1|predicted protein [Populus trichocarpa] >gi|222845846|gb|EEE83393.1| predicted protein [Populus trichocarpa]	cytosolic fe-s cluster assembly factor nbp35	5	Cpent_contig_177562	1	Cc026943	Cc026943	FALSE	Cc026943	nucleotide binding protein 35	NBP35,ATNBP35	AT5G50960.1	comp75844_c0_seq5	comp75844_c0_seq5
0.00103172			6		6	Cc026942	Cc026942	FALSE	Cc026942
0.00473626	gi|78191448|gb|ABB29945.1|ADP/ATP translocator-like [Solanum tuberosum] >gi|82621182|gb|ABB86279.1| ADP,ATP carrier protein precursor-like [Solanum tuberosum]	adp atp translocator	6	Cpent_contig_26334	22	Cc026906	Cc026906	FALSE	Cc026906	ADP/ATP carrier 2	AAC2	AT5G13490.2	comp76957_c3_seq1	comp76957_c3_seq1
0	gi|224132234|ref|XP_002328218.1|predicted protein [Populus trichocarpa] >gi|222837733|gb|EEE76098.1| predicted protein [Populus trichocarpa]	t-complex protein 1 subunit eta-like	12	Cpent_contig_97622	2	Cc026847	Cc026847	FALSE	Cc026847	TCP-1/cpn60 chaperonin family protein		AT3G11830.1	comp68685_c0_seq1	comp68685_c0_seq1
0.000981895	gi|449453557|ref|XP_004144523.1|PREDICTED: uncharacterized protein At4g28440-like [Cucumis sativus]	protein	2	Cpent_contig_135961	4	Cc041695	Cc041695	FALSE	Cc041695	Nucleic acid-binding, OB-fold-like protein		AT2G33845.1	comp70487_c0_seq1	comp70487_c0_seq1
0.000562393	gi|460398128|ref|XP_004244615.1|PREDICTED: rRNA-processing protein UTP23 homolog [Solanum lycopersicum]	rrna-processing protein utp23 homolog	2	Cpent_contig_268895	8	Cc010807	Cc010807	FALSE	Cc010807	PIN domain-like family protein	MEE21	AT2G34570.1	comp65657_c0_seq1	comp65657_c0_seq1
0	gi|460411350|ref|XP_004251075.1|PREDICTED: nicalin-1-like [Solanum lycopersicum]	protein	9	Cpent_contig_52690	2	Cc026753	Cc026753	FALSE	Cc026753	INVOLVED IN: protein processing; LOCATED IN: mitochondrion, endoplasmic reticulum, plasma membrane, vacuole; EXPRESSED IN: 25 plant structures; EXPRESSED DURING: 13 growth stages; CONTAINS InterPro DOMAIN/s: Nicalin (InterPro:IPR016574), EF-Hand 1, calcium-binding site (InterPro:IPR018247), Nicastrin (InterPro:IPR008710); Has 245 Blast hits to 243 proteins in 99 species: Archae - 6; Bacteria - 10…		AT3G44330.1	comp76889_c0_seq1	comp76889_c0_seq1
0.000514698	gi|147866062|emb|CAN83044.1|hypothetical protein VITISV_012267 [Vitis vinifera]	ubiquitin carboxyl-terminal hydrolase family protein	58	Cpent_contig_106852	3	Cc026664	Cc026664	FALSE	Cc026664	ubiquitin-specific protease 12	UBP12	AT5G06600.2	comp68112_c0_seq3	comp68112_c0_seq3
0.0047898	gi|197312917|gb|ACH63239.1|harpin-induced protein [Rheum australe]	syntaxin-24-like	2	Cpent_contig_55739	16	Cc030252	Cc030252	FALSE	Cc030252	Late embryogenesis abundant (LEA) hydroxyproline-rich glycoprotein family	YLS9,NHL10,ATNHL10	AT2G35980.1	comp50696_c0_seq1	comp50696_c0_seq1
0.000609925	gi|462398223|gb|EMJ03891.1|hypothetical protein PRUPE_ppa012643mg [Prunus persica]	eukaryotic translation initiation factor 5a-1	3	Cpent_contig_91940	6	Cc026634	Cc026634	FALSE	Cc026634	eukaryotic elongation factor 5A-3	ATELF5A-3,ELF5A-3	AT1G69410.1	comp63688_c0_seq1	comp63688_c0_seq1
0.000514698			8		2	Cc026614	Cc026614	FALSE	Cc026614
0.00054803	NA	NA	43	Cpent_contig_118814	5	Cc026612	Cc026612	FALSE	Cc026612	NA	NA	NA	comp53123_c0_seq1	comp53123_c0_seq1
0.000612691	gi|502126765|ref|XP_004499428.1|PREDICTED: 40S ribosomal protein S9-2-like [Cicer arietinum]	40s ribosomal protein s9	6	Cpent_contig_95975	8	Cc026607	Cc026607	FALSE	Cc026607	Ribosomal protein S4		AT5G39850.1	comp62861_c1_seq1	comp62861_c1_seq1
7.20445e-06	gi|460409106|ref|XP_004249981.1|PREDICTED: zinc finger A20 and AN1 domain-containing stress-associated protein 4-like isoform 1 [Solanum lycopersicum] >gi|460409108|ref|XP_004249982.1| PREDICTED: zinc finger A20 and AN1 domain-containing stress-associated protein 4-like isoform 2 [Solanum lycopersicum]	zinc finger a20 and an1 domain-containing stress-associated protein 4-like	2	Cpent_contig_137356	3	Cc012165	Cc012165	FALSE	Cc012165	A20/AN1-like zinc finger family protein		AT2G36320.1	comp70876_c0_seq6	comp70876_c0_seq6
0	gi|460408388|ref|XP_004249627.1|PREDICTED: translin-like [Solanum lycopersicum]	translin-like protein	2	Cpent_contig_75654	1	Cc019341	Cc019341	FALSE	Cc019341	Translin family protein		AT2G37020.1	comp67468_c0_seq1	comp67468_c0_seq1
2.72649e-05	gi|1172556|sp|P42056.2|VDAC2_SOLTURecName: Full=Mitochondrial outer membrane protein porin of 36 kDa; AltName: Full=POM 36; AltName: Full=Voltage-dependent anion-selective channel protein; Short=VDAC >gi|515360|emb|CAA56600.1| 36kDA porin II [Solanum tuberosum]	mitochondrial outer membrane protein porin of 36 kda-like	1	Cpent_contig_75480	3	Cc026591	Cc026591	FALSE	Cc026591	voltage dependent anion channel 3	VDAC3	AT5G15090.2	comp67569_c1_seq1	comp67569_c1_seq1
0.000584469	gi|225439986|ref|XP_002281344.1|PREDICTED: uncharacterized protein LOC100261864 [Vitis vinifera]	PREDICTED: uncharacterized protein LOC100261864	2	Cpent_contig_271353	5	Cc033092	Cc033092	FALSE	Cc033092	unknown protein; FUNCTIONS IN: molecular_function unknown; INVOLVED IN: biological_process unknown; LOCATED IN: endomembrane system; Has 23 Blast hits to 23 proteins in 10 species: Archae - 0; Bacteria - 0; Metazoa - 0; Fungi - 0; Plants - 23; Viruses - 0; Other Eukaryotes - 0 (source: NCBI BLink).		AT2G37195.1	comp65717_c0_seq1	comp65717_c0_seq1
5.3284e-05	NA	NA	43	Cpent_contig_217671	3	Cc026532	Cc026532	FALSE	Cc026532	NA	NA	NA	comp73884_c4_seq1	comp73884_c4_seq1
0.00182536			8		6	Cc026522	Cc026522	FALSE	Cc026522
8.34985e-06	NA	NA	13	Cpent_contig_116316	5	Cc026505	Cc026505	FALSE	Cc026505	NA	NA	NA	comp41335_c0_seq1	comp41335_c0_seq1
0			5		1	Cc026503	Cc026503	FALSE	Cc026503
4.42559e-06	gi|356497072|ref|XP_003517388.1|PREDICTED: uncharacterized protein LOC100797178 [Glycine max]	uncharacterized loc101216261	6	Cpent_contig_128645	2	Cc026423	Cc026423	FALSE	Cc026423	Protein of unknown function (DUF581)		AT5G47060.1	comp71541_c1_seq13	comp71541_c1_seq13
0.00139106	gi|7688355|emb|CAB89831.1|Dof zinc finger protein [Solanum tuberosum]	dof zinc finger	2	Cpent_contig_138434	14	Cc013224	Cc013224	FALSE	Cc013224	DNA binding with one finger 2.4	ATDOF2.4,DOF2.4	AT2G37590.1	comp71910_c0_seq1	comp71910_c0_seq1
0.000288477	gi|460406468|ref|XP_004248686.1|PREDICTED: transcription initiation factor IIF subunit beta-like [Solanum lycopersicum]	general transcription factor iif subunit 2-like	3	Cpent_contig_8925	4	Cc026366	Cc026366	FALSE	Cc026366	Transcription initiation factor IIF, beta subunit		AT3G52270.1	comp77106_c1_seq54	comp77106_c1_seq54
0.0104165			4		12	Cc026357	Cc026357	FALSE	Cc026357
0.00051774	gi|460402504|ref|XP_004246752.1|PREDICTED: LOW QUALITY PROTEIN: selT-like protein-like [Solanum lycopersicum]	rdx type	7	Cpent_contig_269484	3	Cc026343	Cc026343	FALSE	Cc026343	SELT-like protein precursor	SELT	AT3G47300.1	comp65084_c0_seq1	comp65084_c0_seq1
0	gi|460370509|ref|XP_004231095.1|PREDICTED: uncharacterized protein LOC101256042 [Solanum lycopersicum]	protein	37	Cpent_contig_70799	2	Cc026209	Cc026209	FALSE	Cc026209	BEST Arabidopsis thaliana protein match is: Integral membrane protein hemolysin-III homolog (TAIR:AT2G45250.1); Has 65 Blast hits to 65 proteins in 13 species: Archae - 0; Bacteria - 0; Metazoa - 0; Fungi - 2; Plants - 63; Viruses - 0; Other Eukaryotes - 0 (source: NCBI BLink).		AT4G38280.1	comp67780_c0_seq1	comp67780_c0_seq1
0	gi|124484389|dbj|BAF46305.1|pectinacetylesterase family protein [Ipomoea nil]	pectinacetylesterase family protein	4	Cpent_contig_187670	3	Cc026187	Cc026187	FALSE	Cc026187	Profilin family protein		AT4G19400.1	comp75305_c2_seq60	comp75305_c2_seq60
0	NA	NA	1	Cpent_contig_124475	2	Cc026157	Cc026157	FALSE	Cc026157	NA	NA	NA	comp71252_c2_seq14	comp71252_c2_seq14
0.00742785	gi|460412354|ref|XP_004251566.1|PREDICTED: ribosome biogenesis regulatory protein homolog [Solanum lycopersicum]	ribosome biogenesis regulatory protein homolog	2	Cpent_contig_77797	24	Cc022720	Cc022720	FALSE	Cc022720	ribosome biogenesis regulatory protein (RRS1) family protein		AT2G37990.1	comp67724_c0_seq1	comp67724_c0_seq1
0.00147009	gi|470133491|ref|XP_004302599.1|PREDICTED: monothiol glutaredoxin-S16, chloroplastic-like [Fragaria vesca subsp. vesca]	monothiol glutaredoxin- chloroplastic-like	2	Cpent_contig_72316	12	Cc006823	Cc006823	FALSE	Cc006823	CAX-interacting protein 2	CXIP2,ATGRX2	AT2G38270.1	comp66501_c0_seq1	comp66501_c0_seq1
9.90674e-05	gi|224054150|ref|XP_002298116.1|predicted protein [Populus trichocarpa] >gi|222845374|gb|EEE82921.1| predicted protein [Populus trichocarpa]	serine-threonine kinase receptor-associated	1	Cpent_contig_151718	5	Cc026105	Cc026105	FALSE	Cc026105	Transducin/WD40 repeat-like superfamily protein		AT1G52730.1	comp61573_c0_seq1	comp61573_c0_seq1
0	NA	NA	5	Cpent_contig_103923	3	Cc026103	Cc026103	FALSE	Cc026103	NA	NA	NA	comp69447_c3_seq8	comp69447_c3_seq8
8.78762e-05			6		5	Cc026067	Cc026067	FALSE	Cc026067
0.0017218	NA	NA	4	Cpent_contig_105766	8	Cc026046	Cc026046	FALSE	Cc026046	NA	NA	NA	comp68123_c0_seq1	comp68123_c0_seq1
0	gi|460388033|ref|XP_004239676.1|PREDICTED: patatin group A-3-like [Solanum lycopersicum]	patatin group a-3-like	2	Cpent_contig_188722	1	Cc008686	Cc008686	FALSE	Cc008686	PATATIN-like protein 6	PLP6,PLAIIB	AT2G39220.1	comp74853_c4_seq1	comp74853_c4_seq1
0.000181699	gi|460392521|ref|XP_004241864.1|PREDICTED: metal tolerance protein C4-like [Solanum lycopersicum]	metal tolerance protein c4-like	5	Cpent_contig_136287	2	Cc025980	Cc025980	FALSE	Cc025980	Cation efflux family protein		AT1G51610.1	comp71639_c0_seq1	comp71639_c0_seq1
0.00505869	gi|460388270|ref|XP_004239791.1|PREDICTED: dolichyl-phosphate beta-glucosyltransferase-like [Solanum lycopersicum]	dolichyl-phosphate beta-glucosyltransferase-like	2	Cpent_contig_137471	15	Cc046983	Cc046983	FALSE	Cc046983	Nucleotide-diphospho-sugar transferases superfamily protein		AT2G39630.1	comp70122_c0_seq1	comp70122_c0_seq1
2.56352e-05	gi|460405405|ref|XP_004248166.1|PREDICTED: uncharacterized protein LOC101263470 [Solanum lycopersicum]	PREDICTED: uncharacterized protein LOC101263470	1	Cpent_contig_96248	3	Cc025733	Cc025733	FALSE	Cc025733	unknown protein; FUNCTIONS IN: molecular_function unknown; INVOLVED IN: biological_process unknown; LOCATED IN: chloroplast; EXPRESSED IN: 23 plant structures; EXPRESSED DURING: 15 growth stages; Has 45 Blast hits to 45 proteins in 11 species: Archae - 0; Bacteria - 0; Metazoa - 0; Fungi - 0; Plants - 45; Viruses - 0; Other Eukaryotes - 0 (source: NCBI BLink).		AT4G28290.1	comp62943_c1_seq1	comp62943_c1_seq1
2.80598e-06	gi|460399958|ref|XP_004245503.1|PREDICTED: RNA polymerase II transcriptional coactivator KELP-like [Solanum lycopersicum]	rna polymerase ii transcriptional coactivator kelp-like	6	Cpent_contig_95791	4	Cc025707	Cc025707	FALSE	Cc025707	transcriptional coactivator p15 (PC4) family protein (KELP)	KELP	AT4G10920.2	comp62577_c1_seq1	comp62577_c1_seq1
2.40912e-05	gi|460414491|ref|XP_004252602.1|PREDICTED: uncharacterized protein LOC101245141 [Solanum lycopersicum]	cox19-like chch family protein	43	Cpent_contig_143359	2	Cc025692	Cc025692	FALSE	Cc025692	Cox19-like CHCH family protein		AT4G23760.1	comp71371_c0_seq1	comp71371_c0_seq1
0.00145567	gi|296086170|emb|CBI31611.3|unnamed protein product [Vitis vinifera]	protein yipf1 homolog	2	Cpent_contig_28961	11	Cc001270	Cc001270	FALSE	Cc001270	Integral membrane Yip1 family protein		AT2G39805.1	comp76609_c5_seq1	comp76609_c5_seq1
0.0014598	gi|470138670|ref|XP_004305078.1|PREDICTED: probable WRKY transcription factor 70-like [Fragaria vesca subsp. vesca]	probable wrky transcription factor 70-like	2	Cpent_contig_93713	7	Cc002500	Cc002500	FALSE	Cc002500	WRKY DNA-binding protein 54	WRKY54,ATWRKY54	AT2G40750.1	comp62998_c0_seq1	comp62998_c0_seq1
0.00161987	gi|350539707|ref|NP_001234506.1|PII-like protein [Solanum lycopersicum] >gi|38231570|gb|AAR14689.1| PII-like protein [Solanum lycopersicum]	pii protein	3	Cpent_contig_138693	4	Cc025678	Cc025678	FALSE	Cc025678	GLNB1 homolog	PII,GLB1	AT4G01900.1	comp70766_c2_seq2	comp70766_c2_seq2
0			16		2	Cc025629	Cc025629	FALSE	Cc025629
0.00123782	gi|224066521|ref|XP_002302121.1|predicted protein [Populus trichocarpa] >gi|118482633|gb|ABK93236.1| unknown [Populus trichocarpa] >gi|118488779|gb|ABK96200.1| unknown [Populus trichocarpa] >gi|222843847|gb|EEE81394.1| predicted protein [Populus trichocarpa]	small nuclear ribonucleoprotein sm d1-like	3	Cpent_contig_272278	8	Cc025597	Cc025597	FALSE	Cc025597	Small nuclear ribonucleoprotein family protein		AT3G07590.2	comp64229_c0_seq5	comp64229_c0_seq5
0.00169769	gi|460382442|ref|XP_004236948.1|PREDICTED: protein BCCIP homolog [Solanum lycopersicum]	protein bccip homolog	2	Cpent_contig_212993	24	Cc032866	Cc032866	FALSE	Cc032866	CDK inhibitor P21 binding protein		AT2G44510.1	comp73114_c0_seq6	comp73114_c0_seq6
0.000784996	gi|78191456|gb|ABB29949.1|unknown [Solanum tuberosum]	eukaryotic translation initiation factor 3 subunit m-like	9	Cpent_contig_74802	4	Cc025524	Cc025524	FALSE	Cc025524	Proteasome component (PCI) domain protein		AT5G15610.2	comp67733_c2_seq1	comp67733_c2_seq1
0.00263557			6		10	Cc025500	Cc025500	FALSE	Cc025500
0.00202425	gi|460382442|ref|XP_004236948.1|PREDICTED: protein BCCIP homolog [Solanum lycopersicum]	protein bccip homolog	2	Cpent_contig_212998	10	Cc009568	Cc009568	FALSE	Cc009568	CDK inhibitor P21 binding protein		AT2G44510.1	comp73114_c0_seq11	comp73114_c0_seq11
0.000181474	NA	NA	7	Cpent_contig_192947	3	Cc025405	Cc025405	FALSE	Cc025405	NA	NA	NA	comp75701_c4_seq1	comp75701_c4_seq1
0.000527583	gi|388506074|gb|AFK41103.1|unknown [Lotus japonicus]	protein	11	Cpent_contig_142708	3	Cc025396	Cc025396	FALSE	Cc025396	Protein of unknown function (DUF3511)		AT4G09890.1	comp71824_c5_seq3	comp71824_c5_seq3
0.000162754	gi|460408902|ref|XP_004249880.1|PREDICTED: uncharacterized protein LOC101266286 [Solanum lycopersicum]	uncharacterized loc101203308	2	Cpent_contig_243690	9	Cc008459	Cc008459	FALSE	Cc008459	unknown protein; Has 70 Blast hits to 70 proteins in 25 species: Archae - 0; Bacteria - 0; Metazoa - 9; Fungi - 4; Plants - 47; Viruses - 0; Other Eukaryotes - 10 (source: NCBI BLink).		AT2G44820.1	comp78282_c1_seq1	comp78282_c1_seq1
0.000135313	gi|460386633|ref|XP_004239002.1|PREDICTED: U3 small nucleolar RNA-associated protein 15 homolog [Solanum lycopersicum]	u3 small nucleolar rna-associated protein 15 homolog	2	Cpent_contig_123681	3	Cc030790	Cc030790	FALSE	Cc030790	transducin family protein / WD-40 repeat family protein	SWA1,EDA13,EDA19	AT2G47990.1	comp71111_c0_seq1	comp71111_c0_seq1
2.73579e-05	gi|359475324|ref|XP_003631655.1|PREDICTED: probable phenylalanyl-tRNA synthetase alpha chain-like [Vitis vinifera] >gi|297741458|emb|CBI32589.3| unnamed protein product [Vitis vinifera]	probable phenylalanine--trna ligase alpha subunit-like	1	Cpent_contig_195818	2	Cc025332	Cc025332	FALSE	Cc025332	phenylalanyl-tRNA synthetase, putative / phenylalanine--tRNA ligase, putative		AT4G39280.1	comp72808_c1_seq1	comp72808_c1_seq1
0.000351838	gi|293337351|gb|ADE42971.1|putative 40S ribosomal protein S25-1 [Gardenia jasminoides]	40s ribosomal protein s25-2-like	6	Cpent_contig_267250	20	Cc025324	Cc025324	FALSE	Cc025324	Ribosomal protein S25 family protein		AT2G21580.2	comp65631_c0_seq1	comp65631_c0_seq1
0	gi|460383339|ref|XP_004237383.1|PREDICTED: probable tyrosine-protein phosphatase At1g05000-like [Solanum lycopersicum]	probable tyrosine-protein phosphatase at1g05000-like	2	Cpent_contig_70032	2	Cc011481	Cc011481	FALSE	Cc011481	Tyrosine phosphatase family protein		AT3G02800.1	comp67588_c1_seq3	comp67588_c1_seq3
0	gi|224089629|ref|XP_002308787.1|f-box family protein [Populus trichocarpa] >gi|222854763|gb|EEE92310.1| f-box family protein [Populus trichocarpa]	f-box family protein	34	Cpent_contig_125806	1	Cc025269	Cc025269	FALSE	Cc025269	F-box and associated interaction domains-containing protein	CPR30	AT4G12560.2	comp71409_c1_seq1	comp71409_c1_seq1
0.00570482	gi|460367366|ref|XP_004229545.1|PREDICTED: UTP--glucose-1-phosphate uridylyltransferase-like [Solanum lycopersicum]	mitochondrial small ribosomal subunit protein	2	Cpent_contig_223654	19	Cc010975	Cc010975	FALSE	Cc010975	ribosomal protein S2	RPS2	AT3G03600.1	comp72390_c0_seq1	comp72390_c0_seq1
0.000309465	gi|460382247|ref|XP_004236851.1|PREDICTED: protein-S-isoprenylcysteine O-methyltransferase B-like isoform 2 [Solanum lycopersicum] >gi|460382249|ref|XP_004236852.1| PREDICTED: protein-S-isoprenylcysteine O-methyltransferase B-like isoform 3 [Solanum lycopersicum] >gi|460382251|ref|XP_004236853.1| PREDICTED: protein-S-isoprenylcysteine O-methyltransferase B-like isoform 4 [Solanum lycopersicum] >g…	protein-s-isoprenylcysteine o-methyltransferase b-like isoform 2	6	Cpent_contig_188211	7	Cc025256	Cc025256	FALSE	Cc025256	Isoprenylcysteine carboxyl methyltransferase (ICMT) family	ATSTE14B,ATICMTB,ICMTB	AT5G08335.1	comp75162_c0_seq4	comp75162_c0_seq4
0.0010291	gi|470107203|ref|XP_004289938.1|PREDICTED: UPF0420 protein C16orf58 homolog [Fragaria vesca subsp. vesca]	upf0420 protein c16orf58 homolog	1	Cpent_contig_196629	3	Cc025255	Cc025255	FALSE	Cc025255	Protein of unknown function, DUF647	RUS2,WXR1	AT2G31190.1	comp73849_c0_seq11	comp73849_c0_seq11
0.00186914	gi|449485692|ref|XP_004157247.1|PREDICTED: uncharacterized LOC101204590 [Cucumis sativus]	hypoxia-responsive family protein	2	Cpent_contig_152667	6	Cc004647	Cc004647	FALSE	Cc004647	Hypoxia-responsive family protein		AT3G05550.1	comp61621_c0_seq1	comp61621_c0_seq1
0.00285807	gi|350540086|ref|NP_001234382.1|nuclear GTPase-like [Solanum lycopersicum] >gi|83630757|gb|ABC26876.1| putative nuclear GTPase [Solanum lycopersicum]	guanine nucleotide-binding 3 homolog	2	Cpent_contig_12893	19	Cc025314	Cc025314	FALSE	Cc025314	GTP-binding family protein		AT3G07050.1	comp76999_c0_seq1	comp76999_c0_seq1
0.00168533			6		14	Cc025182	Cc025182	FALSE	Cc025182
0.00288882	gi|293337351|gb|ADE42971.1|putative 40S ribosomal protein S25-1 [Gardenia jasminoides]	40s ribosomal protein s25-2-like	6	Cpent_contig_267251	21	Cc025181	Cc025181	FALSE	Cc025181	Ribosomal protein S25 family protein		AT2G21580.2	comp65631_c0_seq2	comp65631_c0_seq2
0			13		1	Cc025174	Cc025174	FALSE	Cc025174
0.0112683	gi|462420472|gb|EMJ24735.1|hypothetical protein PRUPE_ppa012100mg [Prunus persica]	ring u-box domain-containing protein	2	Cpent_contig_143153	7	Cc047658	Cc047658	FALSE	Cc047658	RING/U-box superfamily protein		AT3G07200.2	comp71033_c2_seq5	comp71033_c2_seq5
0	NA	NA	4	Cpent_contig_109281	3	Cc025128	Cc025128	FALSE	Cc025128	NA	NA	NA	comp69459_c0_seq3	comp69459_c0_seq3
0.00636762	gi|12322008|gb|AAG51046.1|AC069473_8gypsy/Ty-3 retroelement polyprotein; 69905-74404 [Arabidopsis thaliana] >gi|10998138|dbj|BAB03109.1| retroelement pol polyprotein [Arabidopsis thaliana]	ac069473_8gypsy ty-3 retroelement polyprotein 69905-74404	6	Cpent_contig_106762	11	Cc025083	Cc025083	FALSE	Cc025083	DNA/RNA polymerases superfamily protein	ORF158	ATMG00860.1	comp69956_c0_seq12	comp69956_c0_seq12
0	gi|470143468|ref|XP_004307397.1|PREDICTED: transmembrane protein 115-like [Fragaria vesca subsp. vesca]	transmembrane protein 115-like	2	Cpent_contig_265699	2	Cc003416	Cc003416	FALSE	Cc003416	rhomboid protein-related		AT3G07950.1	comp64479_c0_seq1	comp64479_c0_seq1
0	gi|460376826|ref|XP_004234197.1|PREDICTED: uncharacterized protein LOC101258037 [Solanum lycopersicum]	tic22-like family protein	34	Cpent_contig_267917	1	Cc024908	Cc024908	FALSE	Cc024908	Tic22-like family protein		AT5G62650.1	comp64783_c0_seq1	comp64783_c0_seq1
1.89872e-05	gi|460392422|ref|XP_004241815.1|PREDICTED: psbP domain-containing protein 6, chloroplastic-like isoform 1 [Solanum lycopersicum]	psbp domain-containing protein chloroplastic-like	4	Cpent_contig_109937	3	Cc024856	Cc024856	FALSE	Cc024856	Mog1/PsbP/DUF1795-like photosystem II reaction center PsbP family protein		AT3G56650.1	comp68734_c1_seq4	comp68734_c1_seq4
0			3		2	Cc024841	Cc024841	FALSE	Cc024841
0	gi|460407817|ref|XP_004249346.1|PREDICTED: uncharacterized protein LOC101255747 [Solanum lycopersicum]	nucleic acid- ob-fold-like protein	5	Cpent_contig_265818	1	Cc024826	Cc024826	FALSE	Cc024826	Nucleic acid-binding, OB-fold-like protein		AT4G18590.1	comp65693_c0_seq1	comp65693_c0_seq1
0.00203056	gi|460408340|ref|XP_004249603.1|PREDICTED: UPF0503 protein At3g09070, chloroplastic-like [Solanum lycopersicum]	upf0503 protein chloroplastic-like	2	Cpent_contig_73587	12	Cc046097	Cc046097	FALSE	Cc046097	Protein of unknown function (DUF740)		AT3G09070.1	comp66510_c0_seq1	comp66510_c0_seq1
0			13		1	Cc024801	Cc024801	FALSE	Cc024801
0.000197815	gi|460394383|ref|XP_004242783.1|PREDICTED: uncharacterized protein LOC101248987 [Solanum lycopersicum]	uncharacterized loc101203426	37	Cpent_contig_179560	2	Cc024770	Cc024770	FALSE	Cc024770	unknown protein; FUNCTIONS IN: molecular_function unknown; INVOLVED IN: biological_process unknown; LOCATED IN: cellular_component unknown; EXPRESSED IN: 23 plant structures; EXPRESSED DURING: 15 growth stages; BEST Arabidopsis thaliana protein match is: unknown protein (TAIR:AT4G32342.1).		AT5G25360.2	comp74229_c0_seq2	comp74229_c0_seq2
0.00416797	gi|462411274|gb|EMJ16323.1|hypothetical protein PRUPE_ppa012979mg [Prunus persica]	thylakoid membrane phosphoprotein 14 chloroplast	1	Cpent_contig_272183	11	Cc024684	Cc024684	FALSE	Cc024684	FUNCTIONS IN: molecular_function unknown; INVOLVED IN: biological_process unknown; LOCATED IN: chloroplast thylakoid membrane, chloroplast; EXPRESSED IN: 23 plant structures; EXPRESSED DURING: 13 growth stages; BEST Arabidopsis thaliana protein match is: photosystem I P subunit (TAIR:AT2G46820.2); Has 291 Blast hits to 291 proteins in 50 species: Archae - 0; Bacteria - 90; Metazoa - 0; Fungi - 0;…		AT1G52220.1	comp64287_c0_seq1	comp64287_c0_seq1
0.00170468			3		11	Cc024600	Cc024600	FALSE	Cc024600
0.000607962	gi|470113856|ref|XP_004293135.1|PREDICTED: uncharacterized protein LOC101306887 [Fragaria vesca subsp. vesca]	ribonuclease h protein at1g65750-like	2	Cpent_contig_192006	13	Cc047551	Cc047551	FALSE	Cc047551	Ribonuclease H-like superfamily protein		AT3G09510.1	comp75867_c2_seq1	comp75867_c2_seq1
6.60916e-06	gi|297796957|ref|XP_002866363.1|hypothetical protein ARALYDRAFT_496141 [Arabidopsis lyrata subsp. lyrata] >gi|297312198|gb|EFH42622.1| hypothetical protein ARALYDRAFT_496141 [Arabidopsis lyrata subsp. lyrata]	abc transporter f family member 4-like	3	Cpent_contig_79271	2	Cc024461	Cc024461	FALSE	Cc024461	unknown protein; BEST Arabidopsis thaliana protein match is: unknown protein (TAIR:AT1G75335.1); Has 1807 Blast hits to 1807 proteins in 277 species: Archae - 0; Bacteria - 0; Metazoa - 736; Fungi - 347; Plants - 385; Viruses - 0; Other Eukaryotes - 339 (source: NCBI BLink).		AT5G60030.1	comp67340_c1_seq2	comp67340_c1_seq2
0.00103437			1		7	Cc024384	Cc024384	FALSE	Cc024384
0.00222853	NA	NA	3	Cpent_contig_122996	7	Cc024371	Cc024371	FALSE	Cc024371	NA	NA	NA	comp71543_c1_seq7	comp71543_c1_seq7
0.00147751	gi|6688926|emb|CAB65313.1|VAP27 [Nicotiana plumbaginifolia]	vesicle-associated protein 1-2-like	1	Cpent_contig_75375	5	Cc024365	Cc024365	FALSE	Cc024365	vesicle associated protein	VAP27-1,VAP,(AT)VAP,VAP27	AT3G60600.1	comp67571_c1_seq1	comp67571_c1_seq1
0.000526715	NA	NA	5	Cpent_contig_132407	4	Cc024360	Cc024360	FALSE	Cc024360	NA	NA	NA	comp71803_c1_seq7	comp71803_c1_seq7
0.00051961	gi|161015592|gb|ABX55850.1|actin, partial [Spumella-like flagellate JBNZ41]	partial	2	Cpent_contig_97455	4	Cc039847	Cc039847	FALSE	Cc039847	actin-11	ACT11	AT3G12110.1	comp68917_c5_seq3	comp68917_c5_seq3
0			6		1	Cc024322	Cc024322	FALSE	Cc024322
0.00155569			6		24	Cc024281	Cc024281	FALSE	Cc024281
0.000548497			12		3	Cc024278	Cc024278	FALSE	Cc024278
0.000549798			30		3	Cc024268	Cc024268	FALSE	Cc024268
0.00124969	gi|460365548|ref|XP_004228663.1|PREDICTED: serine/arginine-rich splicing factor 33-like isoform 1 [Solanum lycopersicum] >gi|460365550|ref|XP_004228664.1| PREDICTED: serine/arginine-rich splicing factor 33-like isoform 2 [Solanum lycopersicum]	sc35-like splicing factor 33	2	Cpent_contig_75596	7	Cc019461	Cc019461	FALSE	Cc019461	SC35-like splicing factor 30A	SCL30A,At-SCL30A	AT3G13570.1	comp67728_c0_seq1	comp67728_c0_seq1
0.00434103	gi|440135805|gb|AGB85016.1|arginine/serine-rich 45 protein [Nicotiana tabacum]	protein arginine serine-rich 45	6	Cpent_contig_129465	37	Cc024209	Cc024209	FALSE	Cc024209	arginine/serine-rich 45	SR45,RNPS1	AT1G16610.1	comp70500_c2_seq1	comp70500_c2_seq1
0.00110518	gi|460414069|ref|XP_004252397.1|PREDICTED: uncharacterized protein LOC101260210 [Solanum lycopersicum]	nuclear pore complex protein nup107-like	2	Cpent_contig_212183	8	Cc023458	Cc023458	FALSE	Cc023458	FUNCTIONS IN: molecular_function unknown; INVOLVED IN: transport; LOCATED IN: nuclear pore; EXPRESSED IN: 22 plant structures; EXPRESSED DURING: 13 growth stages; CONTAINS InterPro DOMAIN/s: Nuclear pore protein 84/107 (InterPro:IPR007252).		AT3G14120.3	comp72574_c0_seq1	comp72574_c0_seq1
0.000515732	gi|460396191|ref|XP_004243662.1|PREDICTED: uncharacterized protein At3g17611-like [Solanum lycopersicum]	rhomboid-like protein 14	2	Cpent_contig_139587	4	Cc005017	Cc005017	FALSE	Cc005017	RHOMBOID-like protein 14	ATRBL14,RBL14	AT3G17611.1	comp70820_c0_seq1	comp70820_c0_seq1
3.40494e-05	gi|460380022|ref|XP_004235757.1|PREDICTED: outer envelope protein 64, chloroplastic-like [Solanum lycopersicum]	amidase family protein	2	Cpent_contig_16037	6	Cc018612	Cc018612	FALSE	Cc018612	translocon at the outer membrane of chloroplasts 64-III	atToc64-III,TOC64-III	AT3G17970.1	comp77339_c0_seq1	comp77339_c0_seq1
0.000514698	gi|357114420|ref|XP_003558998.1|PREDICTED: upstream activation factor subunit spp27-like isoform 2 [Brachypodium distachyon]	swib mdm2 domain containing protein	2	Cpent_contig_181989	3	Cc047333	Cc047333	FALSE	Cc047333	SWIB complex BAF60b domain-containing protein		AT3G19080.1	comp75623_c0_seq34	comp75623_c0_seq34
0.00258513	gi|460382309|ref|XP_004236882.1|PREDICTED: pre-mRNA-processing protein 40C-like [Solanum lycopersicum]	pre-mrna-processing protein 40c-like	2	Cpent_contig_31698	11	Cc017508	Cc017508	FALSE	Cc017508	pre-mRNA-processing protein 40C	ATPRP40C,PRP40C	AT3G19840.1	comp77038_c1_seq4	comp77038_c1_seq4
0	gi|460376826|ref|XP_004234197.1|PREDICTED: uncharacterized protein LOC101258037 [Solanum lycopersicum]	tic22-like family protein	13	Cpent_contig_267920	1	Cc024122	Cc024122	FALSE	Cc024122	Tic22-like family protein		AT5G62650.1	comp64783_c0_seq4	comp64783_c0_seq4
0.000640845	gi|225447336|ref|XP_002274263.1|PREDICTED: zinc finger CCCH domain-containing protein 13 [Vitis vinifera] >gi|297739310|emb|CBI28961.3| unnamed protein product [Vitis vinifera]	zinc finger ccch domain-containing protein 13-like	2	Cpent_contig_124746	4	Cc010797	Cc010797	FALSE	Cc010797	Zinc finger C-x8-C-x5-C-x3-H type family protein		AT3G21810.1	comp70663_c0_seq1	comp70663_c0_seq1
0			1		1	Cc024090	Cc024090	FALSE	Cc024090
0.0020552	gi|197690588|emb|CAQ58421.1|sucrose transporter [Nicotiana tabacum]	sucrose transporter	39	Cpent_contig_245806	2	Cc024077	Cc024077	FALSE	Cc024077	Major facilitator superfamily protein	SUC5,ATSUC5	AT1G71890.1	comp78187_c0_seq1	comp78187_c0_seq1
0.00289233	gi|460404290|ref|XP_004247616.1|PREDICTED: guanine nucleotide-binding protein subunit gamma 2-like [Solanum lycopersicum]	guanine nucleotide-binding protein subunit gamma 2-like	2	Cpent_contig_96367	10	Cc017478	Cc017478	FALSE	Cc017478	G-protein gamma subunit 2	AGG2	AT3G22942.1	comp62789_c0_seq2	comp62789_c0_seq2
0	gi|225432538|ref|XP_002280487.1|PREDICTED: protein phosphatase Slingshot homolog [Vitis vinifera] >gi|297736986|emb|CBI26187.3| unnamed protein product [Vitis vinifera]	dual specificity protein phosphatase 1	2	Cpent_contig_72546	2	Cc029953	Cc029953	FALSE	Cc029953	dual specificity protein phosphatase 1	DSPTP1	AT3G23610.1	comp66707_c0_seq5	comp66707_c0_seq5
0			7		2	Cc023879	Cc023879	FALSE	Cc023879
0.00124546	gi|460370074|ref|XP_004230879.1|PREDICTED: uncharacterized protein LOC101244533 [Solanum lycopersicum]	clathrin binding	6	Cpent_contig_79063	20	Cc023876	Cc023876	FALSE	Cc023876	SH3 domain-containing protein		AT4G34660.1	comp67957_c0_seq1	comp67957_c0_seq1
1.99612e-07	gi|470101237|ref|XP_004287083.1|PREDICTED: serine incorporator 3-like [Fragaria vesca subsp. vesca]	serine incorporator 3-like	2	Cpent_contig_23441	3	Cc045667	Cc045667	FALSE	Cc045667	Serinc-domain containing serine and sphingolipid biosynthesis protein		AT3G24460.1	comp77918_c5_seq3	comp77918_c5_seq3
1.41627e-05	gi|460369857|ref|XP_004230773.1|PREDICTED: thioredoxin M3, chloroplastic-like [Solanum lycopersicum]	thioredoxin m	5	Cpent_contig_102524	2	Cc023816	Cc023816	FALSE	Cc023816	Thioredoxin superfamily protein	ATHM3,ATM3,TRX-M3,GAT1	AT2G15570.1	comp68880_c0_seq2	comp68880_c0_seq2
0	gi|460385048|ref|XP_004238217.1|PREDICTED: protein DA1-like [Solanum lycopersicum]	protein da1-related 1-like	3	Cpent_contig_163409	1	Cc023747	Cc023747	FALSE	Cc023747	LIM domain-containing protein		AT4G36860.1	comp74555_c4_seq4	comp74555_c4_seq4
0.000575888	gi|460393694|ref|XP_004242444.1|PREDICTED: uncharacterized CRM domain-containing protein At3g25440, chloroplastic-like [Solanum lycopersicum]	uncharacterized crm domain-containing protein chloroplastic-like	2	Cpent_contig_161761	6	Cc011331	Cc011331	FALSE	Cc011331	RNA-binding CRS1 / YhbY (CRM) domain protein		AT3G25440.1	comp75019_c0_seq1	comp75019_c0_seq1
0.000514698			3		2	Cc023677	Cc023677	FALSE	Cc023677
0.0048461	gi|227937349|gb|ACP43315.1|20S proteasome beta subunit 5 [Citrus maxima]	proteasome subunit beta type-5-like	2	Cpent_contig_14465	14	Cc016402	Cc016402	FALSE	Cc016402	N-terminal nucleophile aminohydrolases (Ntn hydrolases) superfamily protein		AT3G26340.1	comp76663_c3_seq37	comp76663_c3_seq37
0.00251082	gi|460408116|ref|XP_004249493.1|PREDICTED: syntaxin-71-like [Solanum lycopersicum]	syntaxin-71-like	13	Cpent_contig_110555	4	Cc023663	Cc023663	FALSE	Cc023663	syntaxin of plants 71	SYP71,ATSYP71	AT3G09740.1	comp68735_c0_seq1	comp68735_c0_seq1
0.00652027	gi|462411904|gb|EMJ16953.1|hypothetical protein PRUPE_ppa009447mg [Prunus persica] >gi|462411905|gb|EMJ16954.1| hypothetical protein PRUPE_ppa009447mg [Prunus persica] >gi|462411906|gb|EMJ16955.1| hypothetical protein PRUPE_ppa009447mg [Prunus persica] >gi|462411907|gb|EMJ16956.1| hypothetical protein PRUPE_ppa009447mg [Prunus persica]	b2	2	Cpent_contig_95882	20	Cc033732	Cc033732	FALSE	Cc033732	DCD (Development and Cell Death) domain protein		AT3G27090.1	comp63321_c0_seq1	comp63321_c0_seq1
0.000411662	gi|460379553|ref|XP_004235526.1|PREDICTED: pectinesterase 3-like [Solanum lycopersicum]	pectinesterase 3-like	3	Cpent_contig_73958	5	Cc023568	Cc023568	FALSE	Cc023568	pectin methylesterase 1	ATPME1,PME1	AT1G53840.1	comp67513_c0_seq2	comp67513_c0_seq2
0	gi|460394475|ref|XP_004242828.1|PREDICTED: uncharacterized protein LOC101262931 isoform 1 [Solanum lycopersicum]	thioredoxin-like domain-containing protein	9	Cpent_contig_73951	1	Cc023545	Cc023545	FALSE	Cc023545	Thioredoxin superfamily protein		AT5G57230.1	comp67178_c2_seq1	comp67178_c2_seq1
0	gi|460389155|ref|XP_004240224.1|PREDICTED: probable sugar phosphate/phosphate translocator At3g11320-like [Solanum lycopersicum]	60s ribosomal protein l35a	7	Cpent_contig_271882	1	Cc023541	Cc023541	FALSE	Cc023541	Ribosomal protein L35Ae family protein		AT1G07070.1	comp65386_c1_seq1	comp65386_c1_seq1
0	gi|460396946|ref|XP_004244031.1|PREDICTED: transmembrane protein 230-like isoform 1 [Solanum lycopersicum] >gi|460396948|ref|XP_004244032.1| PREDICTED: transmembrane protein 230-like isoform 2 [Solanum lycopersicum] >gi|460396950|ref|XP_004244033.1| PREDICTED: transmembrane protein 230-like isoform 3 [Solanum lycopersicum]	transmembrane protein 230-like	2	Cpent_contig_100228	5	Cc011321	Cc011321	FALSE	Cc011321	Eukaryotic protein of unknown function (DUF872)		AT3G29170.1	comp68524_c0_seq2	comp68524_c0_seq2
0			29		1	Cc023499	Cc023499	FALSE	Cc023499
0	gi|147852277|emb|CAN80126.1|hypothetical protein VITISV_013417 [Vitis vinifera]	hat family dimerisation domain containing protein	2	Cpent_contig_176249	1	Cc033540	Cc033540	FALSE	Cc033540	BED zinc finger ;hAT family dimerisation domain		AT3G42170.1	comp75302_c4_seq4	comp75302_c4_seq4
0.000756049	NA	NA	5	Cpent_contig_71644	3	Cc023478	Cc023478	FALSE	Cc023478	NA	NA	NA	comp67781_c2_seq2	comp67781_c2_seq2
0.0014099	gi|350534546|ref|NP_001234146.1|serine/threonine protein kinase pk23 [Solanum lycopersicum] >gi|19547871|gb|AAL87457.1| serine/threonine protein kinase pk23 [Solanum lycopersicum]	calcium-dependent protein	1	Cpent_contig_167531	10	Cc023460	Cc023460	FALSE	Cc023460	CDPK-related kinase 3	ATCRK3,CRK3	AT2G46700.1	comp75706_c0_seq4	comp75706_c0_seq4
0.00704415	gi|145049690|gb|ABP35526.1|CCR4-associated factor [Ipomoea batatas]	probable ccr4-associated factor 1 homolog 11-like	2	Cpent_contig_71806	6	Cc026760	Cc026760	FALSE	Cc026760	Polynucleotidyl transferase, ribonuclease H-like superfamily protein		AT3G44260.1	comp66805_c0_seq1	comp66805_c0_seq1
0.000565365	gi|460398452|ref|XP_004244773.1|PREDICTED: 60S ribosomal protein L9-1-like [Solanum lycopersicum]	60s ribosomal protein	6	Cpent_contig_105168	20	Cc023441	Cc023441	FALSE	Cc023441	Ribosomal protein L6 family	PGY2	AT1G33140.1	comp68026_c0_seq1	comp68026_c0_seq1
0.000138224			4		10	Cc023388	Cc023388	FALSE	Cc023388
0.00222834	gi|225436341|ref|XP_002268902.1|PREDICTED: putative phytosulfokines 6 [Vitis vinifera] >gi|297734849|emb|CBI17083.3| unnamed protein product [Vitis vinifera]	tpa_exp: phytosulfokine peptide precursor	2	Cpent_contig_269142	9	Cc017564	Cc017564	FALSE	Cc017564	PHYTOSULFOKINE 3 PRECURSOR	PSK3	AT3G44735.2	comp64115_c0_seq1	comp64115_c0_seq1
0.000514698	gi|388498242|gb|AFK37187.1|unknown [Medicago truncatula]	er lumen protein retaining receptor-like	7	Cpent_contig_101683	2	Cc023380	Cc023380	FALSE	Cc023380	endoplasmic reticulum retention defective 2B	ERD2B	AT3G25040.1	comp69507_c0_seq1	comp69507_c0_seq1
0.000346341	gi|356525758|ref|XP_003531490.1|PREDICTED: ubiquitin-NEDD8-like protein RUB2-like [Glycine max] >gi|356556999|ref|XP_003546806.1| PREDICTED: ubiquitin-NEDD8-like protein RUB2-like [Glycine max] >gi|502144894|ref|XP_004505785.1| PREDICTED: ubiquitin-NEDD8-like protein RUB1-like [Cicer arietinum] >gi|255627501|gb|ACU14095.1| unknown [Glycine max]	polyubiquitin 2	6	Cpent_contig_77355	8	Cc023369	Cc023369	FALSE	Cc023369	related to ubiquitin 1	RUB1,NEDD8,ATRUB1	AT1G31340.1	comp67681_c0_seq1	comp67681_c0_seq1
0.000689026	gi|81074911|gb|ABB55378.1|histone deacetylase-like protein-like [Solanum tuberosum]	histone deacetylase hdt1-like	2	Cpent_contig_73500	7	Cc024556	Cc024556	FALSE	Cc024556	histone deacetylase 3	HDA3	AT3G44750.2	comp66687_c2_seq1	comp66687_c2_seq1
9.69405e-06	gi|449445238|ref|XP_004140380.1|PREDICTED: uncharacterized protein LOC101214069 [Cucumis sativus] >gi|449473642|ref|XP_004153939.1| PREDICTED: uncharacterized protein LOC101204820 [Cucumis sativus]	PREDICTED: uncharacterized protein LOC101214069	4	Cpent_contig_122335	5	Cc023294	Cc023294	FALSE	Cc023294	NA	NA	NA	comp71682_c3_seq22	comp71682_c3_seq22
2.32094e-05	NA	NA	7	Cpent_contig_197455	2	Cc023277	Cc023277	FALSE	Cc023277	NA	NA	NA	comp73292_c1_seq7	comp73292_c1_seq7
0.000340339	gi|45935137|gb|AAS79595.1|putative serine/arginine (SR) protein kinase protein [Ipomoea trifida] >gi|117166030|dbj|BAF36332.1| hypothetical protein [Ipomoea trifida]	serine threonine-protein kinase srpk-like	2	Cpent_contig_141721	3	Cc012206	Cc012206	FALSE	Cc012206	Protein kinase superfamily protein		AT3G44850.1	comp70456_c0_seq1	comp70456_c0_seq1
0	gi|460380921|ref|XP_004236201.1|PREDICTED: aldose 1-epimerase-like [Solanum lycopersicum]	aldose 1-epimerase-like	2	Cpent_contig_101212	1	Cc021283	Cc021283	FALSE	Cc021283	Galactose mutarotase-like superfamily protein		AT3G47800.1	comp68694_c0_seq3	comp68694_c0_seq3
0	gi|460415069|ref|XP_004252883.1|PREDICTED: signal recognition particle 9 kDa protein-like [Solanum lycopersicum]	signal recognition particle 9 kda	2	Cpent_contig_51817	2	Cc015887	Cc015887	FALSE	Cc015887	Signal recognition particle, SRP9/SRP14 subunit		AT3G49100.1	comp76580_c2_seq13	comp76580_c2_seq13
0	gi|388521601|gb|AFK48862.1|unknown [Lotus japonicus]	acyl- n-acyltransferases-containing protein	11	Cpent_contig_131629	1	Cc023252	Cc023252	FALSE	Cc023252	Acyl-CoA N-acyltransferases (NAT) superfamily protein		AT2G39000.3	comp71123_c1_seq1	comp71123_c1_seq1
0.00161735	gi|460398019|ref|XP_004244562.1|PREDICTED: uncharacterized protein LOC101263043 [Solanum lycopersicum]	tryptophan rna-binding attenuator-like protein	15	Cpent_contig_220372	6	Cc023186	Cc023186	FALSE	Cc023186	Tryptophan RNA-binding attenuator protein-like		AT5G47420.1	comp73618_c0_seq5	comp73618_c0_seq5
6.66171e-06	gi|224071105|ref|XP_002303358.1|predicted protein [Populus trichocarpa] >gi|222840790|gb|EEE78337.1| predicted protein [Populus trichocarpa]	protein	6	Cpent_contig_124177	3	Cc023169	Cc023169	FALSE	Cc023169	Plant protein of unknown function (DUF828) with plant pleckstrin homology-like region		AT4G17350.1	comp70714_c0_seq1	comp70714_c0_seq1
4.39908e-05	gi|460385804|ref|XP_004238591.1|PREDICTED: dof zinc finger protein DOF3.4-like [Solanum lycopersicum]	dof zinc finger	2	Cpent_contig_263881	6	Cc014083	Cc014083	FALSE	Cc014083	OBF binding protein 1	OBP1	AT3G50410.1	comp49043_c0_seq1	comp49043_c0_seq1
0.00240462	gi|460366637|ref|XP_004229187.1|PREDICTED: xyloglucan 6-xylosyltransferase-like [Solanum lycopersicum]	glycosyltransferase 2-like	6	Cpent_contig_109170	32	Cc023117	Cc023117	FALSE	Cc023117	xylosyltransferase 1	ATXT1,XT1,XXT1	AT3G62720.2	comp69070_c0_seq1	comp69070_c0_seq1
0.000153599			3		2	Cc023107	Cc023107	FALSE	Cc023107
0	NA	NA	15	Cpent_contig_136393	1	Cc023100	Cc023100	FALSE	Cc023100	NA	NA	NA	comp70471_c3_seq2	comp70471_c3_seq2
0.00137941			1		12	Cc023075	Cc023075	FALSE	Cc023075
0	gi|460372538|ref|XP_004232086.1|PREDICTED: BTB/POZ domain-containing protein At3g50780-like [Solanum lycopersicum]	btb poz domain-containing protein at3g50780-like	2	Cpent_contig_10121	1	Cc000195	Cc000195	FALSE	Cc000195	BEST Arabidopsis thaliana protein match is: BTB/POZ domain-containing protein (TAIR:AT1G63850.1); Has 298 Blast hits to 298 proteins in 22 species: Archae - 0; Bacteria - 0; Metazoa - 10; Fungi - 0; Plants - 287; Viruses - 0; Other Eukaryotes - 1 (source: NCBI BLink).		AT3G50780.1	comp76054_c1_seq1	comp76054_c1_seq1
0.00278829	gi|225462949|ref|XP_002268416.1|PREDICTED: probable S-acyltransferase At1g69420-like [Vitis vinifera]	probable s-acyltransferase at1g69420-like	1	Cpent_contig_196826	7	Cc022961	Cc022961	FALSE	Cc022961	DHHC-type zinc finger family protein		AT1G69420.1	comp73412_c3_seq2	comp73412_c3_seq2
4.02703e-06	gi|460386856|ref|XP_004239111.1|PREDICTED: phosphate transporter PHO1 homolog 10-like [Solanum lycopersicum]	pho1-like protein	11	Cpent_contig_31254	4	Cc022953	Cc022953	FALSE	Cc022953	EXS (ERD1/XPR1/SYG1) family protein		AT1G69480.1	comp77659_c1_seq9	comp77659_c1_seq9
0.00554198	gi|460382289|ref|XP_004236872.1|PREDICTED: uncharacterized protein LOC101247605 isoform 1 [Solanum lycopersicum]	PREDICTED: uncharacterized protein LOC101247605 isoform 1	2	Cpent_contig_161552	11	Cc009176	Cc009176	FALSE	Cc009176	unknown protein; FUNCTIONS IN: molecular_function unknown; INVOLVED IN: biological_process unknown; LOCATED IN: mitochondrion, plastid; EXPRESSED IN: 22 plant structures; EXPRESSED DURING: 13 growth stages; Has 24 Blast hits to 24 proteins in 9 species: Archae - 0; Bacteria - 0; Metazoa - 0; Fungi - 0; Plants - 24; Viruses - 0; Other Eukaryotes - 0 (source: NCBI BLink).		AT3G51010.1	comp75421_c2_seq7	comp75421_c2_seq7
0.0025696	gi|357452859|ref|XP_003596706.1|Ras-related protein Rab-11A [Medicago truncatula] >gi|355485754|gb|AES66957.1| Ras-related protein Rab-11A [Medicago truncatula]	ras-related protein rab11d-like	55	Cpent_contig_9442	5	Cc022887	Cc022887	FALSE	Cc022887	RAB GTPase homolog A1D	ATHSGBP,ATRAB11B,ATRABA1D,RABA1d	AT4G18800.1	comp77441_c2_seq1	comp77441_c2_seq1
0.000652359	gi|460395237|ref|XP_004243191.1|PREDICTED: ubiquitin carboxyl-terminal hydrolase 25-like [Solanum lycopersicum]	ubiquitin carboxyl-terminal hydrolase 25-like	5	Cpent_contig_161650	4	Cc022850	Cc022850	FALSE	Cc022850	ubiquitin-specific protease 25	UBP25	AT3G14400.1	comp75980_c0_seq1	comp75980_c0_seq1
0.000514698	NA	NA	1	Cpent_contig_73401	2	Cc022797	Cc022797	FALSE	Cc022797	NA	NA	NA	comp67115_c1_seq16	comp67115_c1_seq16
0			1		2	Cc022765	Cc022765	FALSE	Cc022765
5.48219e-05	NA	NA	3	Cpent_contig_145218	3	Cc022762	Cc022762	FALSE	Cc022762	NA	NA	NA	comp70200_c0_seq14	comp70200_c0_seq14
0.000508214	NA	NA	11	Cpent_contig_76590	3	Cc022729	Cc022729	FALSE	Cc022729	NA	NA	NA	comp66426_c0_seq5	comp66426_c0_seq5
0.00230652	gi|460367620|ref|XP_004229670.1|PREDICTED: F-box/WD-40 repeat-containing protein At3g52030-like [Solanum lycopersicum]	f-box wd-40 repeat-containing protein at3g52030-like	2	Cpent_contig_157308	6	Cc020482	Cc020482	FALSE	Cc020482	F-box family protein with WD40/YVTN repeat doamin		AT3G52030.2	comp74723_c1_seq10	comp74723_c1_seq10
0.000514698	gi|460412382|ref|XP_004251580.1|PREDICTED: tudor domain-containing protein 3-like [Solanum lycopersicum]	tudor domain-containing protein 3-like	55	Cpent_contig_209105	3	Cc022713	Cc022713	FALSE	Cc022713	Domain of unknown function (DUF1767)		AT5G19950.3	comp72344_c0_seq1	comp72344_c0_seq1
0.00252586	gi|460372138|ref|XP_004231889.1|PREDICTED: xyloglucan galactosyltransferase KATAMARI1-like [Solanum lycopersicum]	xyloglucan galactosyltransferase katamari1 homolog	6	Cpent_contig_204287	22	Cc022644	Cc022644	FALSE	Cc022644	glycosyltransferase 18	ATGT18,GT18	AT5G62220.1	comp73934_c0_seq3	comp73934_c0_seq3
0.000366846	gi|460410334|ref|XP_004250585.1|PREDICTED: serine/threonine-protein phosphatase 7 long form homolog [Solanum lycopersicum]	serine threonine-protein phosphatase 7 long form homolog	4	Cpent_contig_210337	6	Cc022600	Cc022600	FALSE	Cc022600	hydrolases;protein serine/threonine phosphatases		AT1G48120.1	comp72848_c0_seq9	comp72848_c0_seq9
0.00395608	NA	NA	6	Cpent_contig_182558	19	Cc022577	Cc022577	FALSE	Cc022577	NA	NA	NA	comp74540_c3_seq3	comp74540_c3_seq3
0.00154764	NA	NA	8	Cpent_contig_271075	4	Cc022552	Cc022552	FALSE	Cc022552	NA	NA	NA	comp65069_c1_seq1	comp65069_c1_seq1
0.000555063			9		3	Cc022547	Cc022547	FALSE	Cc022547
0.000879832			6		7	Cc022541	Cc022541	FALSE	Cc022541
0.000517338			4		4	Cc022421	Cc022421	FALSE	Cc022421
0.000329972			8		5	Cc022406	Cc022406	FALSE	Cc022406
8.15752e-05			9		3	Cc022344	Cc022344	FALSE	Cc022344
0.000360778			5		4	Cc022316	Cc022316	FALSE	Cc022316
0.00141618	gi|462401260|gb|EMJ06817.1|hypothetical protein PRUPE_ppa009112mg [Prunus persica]	hypothetical protein PRUPE_ppa009112mg	6	Cpent_contig_55967	14	Cc022285	Cc022285	FALSE	Cc022285	Chloroplast-targeted copper chaperone protein	NAKR2	AT2G37390.1	comp50992_c0_seq1	comp50992_c0_seq1
0	NA	NA	1	Cpent_contig_99486	1	Cc022266	Cc022266	FALSE	Cc022266	NA	NA	NA	comp69785_c0_seq2	comp69785_c0_seq2
0	gi|14719276|gb|AAK73102.1|AF390556_1Bax inhibitor 1 [Nicotiana tabacum]	bax inhibitor 1	1	Cpent_contig_177544	3	Cc022219	Cc022219	FALSE	Cc022219	BAX inhibitor 1	ATBI-1,BI-1,ATBI1,BI1	AT5G47120.1	comp74171_c0_seq1	comp74171_c0_seq1
0.00150217	gi|460367620|ref|XP_004229670.1|PREDICTED: F-box/WD-40 repeat-containing protein At3g52030-like [Solanum lycopersicum]	f-box wd-40 repeat-containing protein at3g52030-like	2	Cpent_contig_157320	6	Cc016442	Cc016442	FALSE	Cc016442	F-box family protein with WD40/YVTN repeat doamin		AT3G52030.2	comp74723_c1_seq22	comp74723_c1_seq22
9.0733e-05			8		6	Cc022106	Cc022106	FALSE	Cc022106
0	gi|460379186|ref|XP_004235345.1|PREDICTED: uncharacterized protein LOC101266804 [Solanum lycopersicum]	uncharacterized loc101207928 isoform 2	6	Cpent_contig_202887	2	Cc022099	Cc022099	FALSE	Cc022099	unknown protein; Has 39 Blast hits to 39 proteins in 15 species: Archae - 0; Bacteria - 0; Metazoa - 0; Fungi - 0; Plants - 35; Viruses - 0; Other Eukaryotes - 4 (source: NCBI BLink).		AT1G08580.1	comp73085_c3_seq1	comp73085_c3_seq1
0.0044652	gi|460392220|ref|XP_004241715.1|PREDICTED: V-type proton ATPase 21 kDa proteolipid subunit-like [Solanum lycopersicum]	v-type proton atpase 21 kda proteolipid subunit-like	6	Cpent_contig_123047	31	Cc022085	Cc022085	FALSE	Cc022085	ATPase, F0/V0 complex, subunit C protein		AT4G32530.1	comp70385_c0_seq1	comp70385_c0_seq1
0	gi|6358511|gb|AAF07222.1|AF072520_1centrin [Nicotiana tabacum]	peroxidase atp17a-like protein	1	Cpent_contig_202171	3	Cc022072	Cc022072	FALSE	Cc022072	Peroxidase superfamily protein		AT4G33420.1	comp72424_c3_seq3	comp72424_c3_seq3
0.00343088	gi|225449993|ref|XP_002273809.1|PREDICTED: uncharacterized protein LOC100255155 [Vitis vinifera] >gi|297736337|emb|CBI24975.3| unnamed protein product [Vitis vinifera]	PREDICTED: uncharacterized protein LOC100255155	2	Cpent_contig_266519	10	Cc038250	Cc038250	FALSE	Cc038250	unknown protein; Has 37 Blast hits to 37 proteins in 15 species: Archae - 0; Bacteria - 0; Metazoa - 0; Fungi - 0; Plants - 37; Viruses - 0; Other Eukaryotes - 0 (source: NCBI BLink).		AT3G52040.1	comp64398_c0_seq1	comp64398_c0_seq1
0.00270646	gi|460411649|ref|XP_004251218.1|PREDICTED: uncharacterized protein LOC101260304 [Solanum lycopersicum]	core-2 i-branching beta- -n-acetylglucosaminyltransferase family protein	2	Cpent_contig_99456	13	Cc026777	Cc026777	FALSE	Cc026777	Core-2/I-branching beta-1,6-N-acetylglucosaminyltransferase family protein		AT3G52060.2	comp69900_c0_seq1	comp69900_c0_seq1
0.000502321	gi|357510853|ref|XP_003625715.1|UDP-glucosyltransferase family 1 protein [Medicago truncatula] >gi|355500730|gb|AES81933.1| UDP-glucosyltransferase family 1 protein [Medicago truncatula]	udp-glucosyltransferase family 1 protein	2	Cpent_contig_85930	5	Cc030835	Cc030835	FALSE	Cc030835	UDP-glucosyl transferase 73C7	UGT73C7	AT3G53160.1	comp56002_c0_seq1	comp56002_c0_seq1
0	gi|460412671|ref|XP_004251721.1|PREDICTED: elongator complex protein 6-like [Solanum lycopersicum]	elongator complex protein 6-like	4	Cpent_contig_108890	1	Cc021996	Cc021996	FALSE	Cc021996	elongator protein 6	ELP6	AT4G10090.1	comp69063_c1_seq6	comp69063_c1_seq6
0	gi|460409238|ref|XP_004250046.1|PREDICTED: uncharacterized protein LOC101266891 [Solanum lycopersicum]	rna binding protein	8	Cpent_contig_78411	1	Cc021946	Cc021946	FALSE	Cc021946	RNA recognition motif and CCHC-type zinc finger domains containing protein		AT3G10400.1	comp67300_c2_seq1	comp67300_c2_seq1
0.000735632	gi|460408173|ref|XP_004249521.1|PREDICTED: uncharacterized protein LOC101257820 [Solanum lycopersicum]	at3g53630 f4p12_330	2	Cpent_contig_108182	4	Cc044260	Cc044260	FALSE	Cc044260	unknown protein; BEST Arabidopsis thaliana protein match is: unknown protein (TAIR:AT4G18692.1); Has 42 Blast hits to 42 proteins in 10 species: Archae - 0; Bacteria - 0; Metazoa - 0; Fungi - 0; Plants - 42; Viruses - 0; Other Eukaryotes - 0 (source: NCBI BLink).		AT3G53630.1	comp69557_c1_seq1	comp69557_c1_seq1
0	gi|460404716|ref|XP_004247827.1|PREDICTED: DNA polymerase delta subunit 4-like [Solanum lycopersicum]	dna polymerase delta subunit 4-like	1	Cpent_contig_178014	1	Cc021764	Cc021764	FALSE	Cc021764	polymerase delta 4	POLD4	AT1G09815.1	comp74917_c1_seq7	comp74917_c1_seq7
0.000481742	gi|460400261|ref|XP_004245654.1|PREDICTED: uncharacterized protein LOC101247351 [Solanum lycopersicum]	1 domain-containing protein	12	Cpent_contig_198236	2	Cc021752	Cc021752	FALSE	Cc021752	Pleckstrin homology (PH) domain superfamily protein		AT4G11790.1	comp72047_c0_seq5	comp72047_c0_seq5
0.0017561	gi|427199300|gb|AFY26881.1|thioredoxin [Ipomoea batatas]	thioredoxin h	4	Cpent_contig_255852	3	Cc021741	Cc021741	FALSE	Cc021741	thioredoxin H-type 1	ATTRX1,ATTRXH1,TRX1	AT3G51030.1	comp78439_c3_seq10	comp78439_c3_seq10
0.00151319			4		5	Cc021712	Cc021712	FALSE	Cc021712
0.00982283	gi|460401740|ref|XP_004246375.1|PREDICTED: uncharacterized protein LOC101263742 [Solanum lycopersicum]	uncharacterized loc101214270	2	Cpent_contig_140840	14	Cc011606	Cc011606	FALSE	Cc011606	CONTAINS InterPro DOMAIN/s: Uncharacterised conserved protein UCP022260 (InterPro:IPR016802); Has 94 Blast hits to 94 proteins in 14 species: Archae - 0; Bacteria - 0; Metazoa - 0; Fungi - 0; Plants - 94; Viruses - 0; Other Eukaryotes - 0 (source: NCBI BLink).		AT3G54000.1	comp70854_c1_seq1	comp70854_c1_seq1
0	gi|359473226|ref|XP_002263480.2|PREDICTED: probable nucleoredoxin 1 [Vitis vinifera]	probable nucleoredoxin 1-like	11	Cpent_contig_22450	1	Cc021703	Cc021703	FALSE	Cc021703	DC1 domain-containing protein		AT1G60420.1	comp77461_c0_seq4	comp77461_c0_seq4
0	gi|460397761|ref|XP_004244435.1|PREDICTED: upstream activation factor subunit UAF30-like [Solanum lycopersicum]	upstream activation factor subunit uaf30-like	6	Cpent_contig_95910	1	Cc021670	Cc021670	FALSE	Cc021670	SWIB/MDM2 domain superfamily protein		AT2G35605.1	comp63230_c0_seq1	comp63230_c0_seq1
0.000192718	gi|502124830|ref|XP_004498691.1|PREDICTED: protein ASPARTIC PROTEASE IN GUARD CELL 2-like [Cicer arietinum]	aspartic proteinase nepenthesin-1	2	Cpent_contig_142269	7	Cc020414	Cc020414	FALSE	Cc020414	Eukaryotic aspartyl protease family protein		AT3G54400.1	comp71755_c0_seq1	comp71755_c0_seq1
0.000439488	gi|255564204|ref|XP_002523099.1|conserved hypothetical protein [Ricinus communis] >gi|223537661|gb|EEF39284.1| conserved hypothetical protein [Ricinus communis]	mediator of rna polymerase ii transcription subunit 28-like	1	Cpent_contig_75150	5	Cc021645	Cc021645	FALSE	Cc021645	unknown protein; Has 86 Blast hits to 86 proteins in 36 species: Archae - 0; Bacteria - 2; Metazoa - 41; Fungi - 13; Plants - 26; Viruses - 0; Other Eukaryotes - 4 (source: NCBI BLink).		AT3G52860.1	comp67117_c2_seq5	comp67117_c2_seq5
0.000514698	gi|37983566|gb|AAR06290.1|5'-aminoimidazole ribonucleotide synthetase [Solanum tuberosum]	phosphoribosylformylglycinamidine cyclo- chloroplastic mitochondrial-like	2	Cpent_contig_127969	3	Cc021045	Cc021045	FALSE	Cc021045	phosphoribosylformylglycinamidine cyclo-ligase, chloroplast / phosphoribosyl-aminoimidazole synthetase / AIR synthase (PUR5)	ATPURM,PUR5	AT3G55010.2	comp70886_c1_seq3	comp70886_c1_seq3
0	gi|462423972|gb|EMJ28235.1|hypothetical protein PRUPE_ppa000444mg [Prunus persica]	dead-box atp-dependent rna helicase chloroplastic-like	3	Cpent_contig_249181	1	Cc021621	Cc021621	FALSE	Cc021621	DEAD/DEAH box helicase, putative	EMB25,PDE317,ISE2	AT1G70070.1	comp78121_c0_seq8	comp78121_c0_seq8
0	gi|460382010|ref|XP_004236733.1|PREDICTED: peptidyl-prolyl cis-trans isomerase FKBP20-1-like [Solanum lycopersicum]	peptidyl-prolyl cis-trans isomerase fkbp20-1-like	2	Cpent_contig_175977	1	Cc037974	Cc037974	FALSE	Cc037974	FKBP-like peptidyl-prolyl cis-trans isomerase family protein		AT3G55520.1	comp75109_c0_seq1	comp75109_c0_seq1
0.000779041	gi|225446539|ref|XP_002279275.1|PREDICTED: glucan endo-1,3-beta-glucosidase-like protein 1 [Vitis vinifera] >gi|302143386|emb|CBI21947.3| unnamed protein product [Vitis vinifera]	glucan endo- -beta-glucosidase-like protein 1	2	Cpent_contig_91718	8	Cc008787	Cc008787	FALSE	Cc008787	plasmodesmata callose-binding protein 5	PDCB5	AT3G58100.1	comp62643_c0_seq2	comp62643_c0_seq2
0.0022134	gi|460377965|ref|XP_004234756.1|PREDICTED: DEAD-box ATP-dependent RNA helicase 37-like [Solanum lycopersicum]	dead-box atp-dependent rna helicase 37-like	2	Cpent_contig_106984	12	Cc028883	Cc028883	FALSE	Cc028883	P-loop containing nucleoside triphosphate hydrolases superfamily protein		AT3G58570.1	comp69223_c2_seq2	comp69223_c2_seq2
0.000137472	gi|460368873|ref|XP_004230289.1|PREDICTED: uncharacterized protein LOC101268805 [Solanum lycopersicum]	serine-rich adhesin for platelets-like	2	Cpent_contig_13666	6	Cc016174	Cc016174	FALSE	Cc016174	unknown protein; FUNCTIONS IN: molecular_function unknown; INVOLVED IN: biological_process unknown; LOCATED IN: plasma membrane; EXPRESSED IN: 14 plant structures; EXPRESSED DURING: 8 growth stages; BEST Arabidopsis thaliana protein match is: unknown protein (TAIR:AT5G26910.1); Has 2350 Blast hits to 1412 proteins in 248 species: Archae - 0; Bacteria - 487; Metazoa - 577; Fungi - 236; Plants - 18…		AT3G58650.1	comp77309_c1_seq1	comp77309_c1_seq1
0.00118959	gi|255578654|ref|XP_002530188.1|conserved hypothetical protein [Ricinus communis] >gi|223530307|gb|EEF32202.1| conserved hypothetical protein [Ricinus communis]	f-box lrr-repeat protein	11	Cpent_contig_260376	4	Cc021522	Cc021522	FALSE	Cc021522	F-box/RNI-like superfamily protein		AT4G29420.1	comp78685_c3_seq2	comp78685_c3_seq2
0.00180243			5		9	Cc021521	Cc021521	FALSE	Cc021521
4.82998e-05	gi|356530405|ref|XP_003533772.1|PREDICTED: glycylpeptide N-tetradecanoyltransferase 1-like [Glycine max]	glycylpeptide n-tetradecanoyltransferase 1-like	1	Cpent_contig_99224	2	Cc021516	Cc021516	FALSE	Cc021516	myristoyl-CoA:protein N-myristoyltransferase	NMT1,ATNMT1	AT5G57020.1	comp68601_c0_seq1	comp68601_c0_seq1
0			4		1	Cc021480	Cc021480	FALSE	Cc021480
0.000514698	NA	NA	1	Cpent_contig_268726	2	Cc021452	Cc021452	FALSE	Cc021452	NA	NA	NA	comp64774_c0_seq1	comp64774_c0_seq1
6.67523e-05	gi|18402682|ref|NP_565726.1|uncharacterized protein [Arabidopsis thaliana] >gi|297822895|ref|XP_002879330.1| hypothetical protein ARALYDRAFT_902184 [Arabidopsis lyrata subsp. lyrata] >gi|4582445|gb|AAD24829.1| expressed protein [Arabidopsis thaliana] >gi|20198160|gb|AAM15434.1| expressed protein [Arabidopsis thaliana] >gi|26451972|dbj|BAC43077.1| unknown protein [Arabidopsis thaliana] >gi|2841674…	uncharacterized protein	1	Cpent_contig_268704	4	Cc021439	Cc021439	FALSE	Cc021439	unknown protein; Has 55 Blast hits to 55 proteins in 15 species: Archae - 0; Bacteria - 0; Metazoa - 0; Fungi - 0; Plants - 55; Viruses - 0; Other Eukaryotes - 0 (source: NCBI BLink).		AT2G31490.1	comp65904_c0_seq1	comp65904_c0_seq1
0.000826009	gi|449461181|ref|XP_004148320.1|PREDICTED: 60S acidic ribosomal protein P3-2-like isoform 1 [Cucumis sativus] >gi|449461183|ref|XP_004148321.1| PREDICTED: 60S acidic ribosomal protein P3-2-like isoform 2 [Cucumis sativus] >gi|449507401|ref|XP_004163021.1| PREDICTED: 60S acidic ribosomal protein P3-2-like isoform 1 [Cucumis sativus] >gi|449507403|ref|XP_004163022.1| PREDICTED: 60S acidic ribosomal…	60s acidic ribosomal protein p3-2	3	Cpent_contig_116301	3	Cc021435	Cc021435	FALSE	Cc021435	60S acidic ribosomal protein family		AT5G57290.3	comp40074_c0_seq1	comp40074_c0_seq1
0.000258397	NA	NA	3	Cpent_contig_12391	3	Cc021356	Cc021356	FALSE	Cc021356	NA	NA	NA	comp76387_c0_seq5	comp76387_c0_seq5
0.000508759			8		2	Cc021348	Cc021348	FALSE	Cc021348
2.59594e-06	gi|357451023|ref|XP_003595788.1|Proteasome subunit alpha type [Medicago truncatula] >gi|355484836|gb|AES66039.1| Proteasome subunit alpha type [Medicago truncatula] >gi|388521863|gb|AFK48993.1| unknown [Medicago truncatula]	proteasome subunit alpha	6	Cpent_contig_259455	2	Cc021344	Cc021344	FALSE	Cc021344	proteasome alpha subunit A1	PAA1	AT5G35590.1	comp78311_c1_seq2	comp78311_c1_seq2
0.00404149	gi|462399900|gb|EMJ05568.1|hypothetical protein PRUPE_ppa007328mg [Prunus persica]	nucleosome assembly protein 1-like 1-like	6	Cpent_contig_105293	15	Cc021314	Cc021314	FALSE	Cc021314	nucleosome assembly protein 1;3	NFA03,NFA3,NAP1;3	AT5G56950.1	comp69191_c4_seq1	comp69191_c4_seq1
0.000142584	gi|460403433|ref|XP_004247195.1|PREDICTED: uncharacterized protein LOC101264972 [Solanum lycopersicum]	protein forked1	2	Cpent_contig_216622	11	Cc036030	Cc036030	FALSE	Cc036030	FORKED 1	FKD1	AT3G63300.1	comp73034_c1_seq1	comp73034_c1_seq1
0.000514698	gi|350539707|ref|NP_001234506.1|PII-like protein [Solanum lycopersicum] >gi|38231570|gb|AAR14689.1| PII-like protein [Solanum lycopersicum]	pii protein	2	Cpent_contig_138692	3	Cc032699	Cc032699	FALSE	Cc032699	GLNB1 homolog	PII,GLB1	AT4G01900.1	comp70766_c2_seq1	comp70766_c2_seq1
0.00118096	NA	NA	7	Cpent_contig_210384	3	Cc021270	Cc021270	FALSE	Cc021270	NA	NA	NA	comp73256_c0_seq1	comp73256_c0_seq1
0.000573412	gi|460380562|ref|XP_004236024.1|PREDICTED: thioredoxin-like 1-2, chloroplastic-like [Solanum lycopersicum]	thioredoxin-like 1- chloroplastic-like	1	Cpent_contig_142548	6	Cc021241	Cc021241	FALSE	Cc021241	atypical CYS HIS rich thioredoxin 4	ACHT4	AT1G08570.1	comp70068_c0_seq1	comp70068_c0_seq1
0	NA	NA	34	Cpent_contig_117029	1	Cc021214	Cc021214	FALSE	Cc021214	NA	NA	NA	comp41213_c0_seq1	comp41213_c0_seq1
0.0015045	gi|427199294|gb|AFY26878.1|basic peroxidase swpb7 [Ipomoea batatas]	peroxidase 3-like	6	Cpent_contig_104402	22	Cc021203	Cc021203	FALSE	Cc021203	Peroxidase superfamily protein	RCI3,RCI3A	AT1G05260.1	comp68708_c0_seq1	comp68708_c0_seq1
1.89708e-06			6		3	Cc021114	Cc021114	FALSE	Cc021114
0.000117154	gi|460404036|ref|XP_004247491.1|PREDICTED: elongation factor Tu, mitochondrial-like [Solanum lycopersicum]	elongation factor mitochondrial-like	2	Cpent_contig_133319	4	Cc018247	Cc018247	FALSE	Cc018247	GTP binding Elongation factor Tu family protein		AT4G02930.1	comp70870_c0_seq1	comp70870_c0_seq1
0	gi|460395708|ref|XP_004243423.1|PREDICTED: frataxin, mitochondrial-like [Solanum lycopersicum]	frataxin-like protein	2	Cpent_contig_269716	1	Cc003494	Cc003494	FALSE	Cc003494	frataxin homolog	ATFH,FH	AT4G03240.1	comp64292_c0_seq1	comp64292_c0_seq1
0.00275216			6		35	Cc020933	Cc020933	FALSE	Cc020933
0.000592746	gi|225458860|ref|XP_002283369.1|PREDICTED: chitobiosyldiphosphodolichol beta-mannosyltransferase-like [Vitis vinifera]	chitobiosyldiphosphodolichol beta-mannosyltransferase-like	12	Cpent_contig_167232	4	Cc020913	Cc020913	FALSE	Cc020913	UDP-Glycosyltransferase superfamily protein		AT1G16570.1	comp74179_c1_seq11	comp74179_c1_seq11
0.000587789	gi|460373773|ref|XP_004232688.1|PREDICTED: leucine--tRNA ligase-like isoform 1 [Solanum lycopersicum]	leucyl-trna synthetase	2	Cpent_contig_172860	7	Cc002876	Cc002876	FALSE	Cc002876	tRNA synthetase class I (I, L, M and V) family protein	EMB2369	AT4G04350.1	comp74589_c3_seq35	comp74589_c3_seq35
8.31728e-05			7		2	Cc020897	Cc020897	FALSE	Cc020897
0.000868063	gi|462411216|gb|EMJ16265.1|hypothetical protein PRUPE_ppa012313mg [Prunus persica]	hypothetical protein PRUPE_ppa012313mg	5	Cpent_contig_259524	3	Cc020895	Cc020895	FALSE	Cc020895	unknown protein; FUNCTIONS IN: molecular_function unknown; INVOLVED IN: biological_process unknown; LOCATED IN: cellular_component unknown; EXPRESSED IN: 22 plant structures; EXPRESSED DURING: 13 growth stages; Has 25 Blast hits to 25 proteins in 10 species: Archae - 0; Bacteria - 0; Metazoa - 0; Fungi - 0; Plants - 25; Viruses - 0; Other Eukaryotes - 0 (source: NCBI BLink).		AT1G06500.4	comp78307_c1_seq3	comp78307_c1_seq3
0	gi|460395320|ref|XP_004243232.1|PREDICTED: uncharacterized protein LOC101256013 [Solanum lycopersicum]	uncharacterized loc101217366 isoform 1	16	Cpent_contig_70124	2	Cc020886	Cc020886	FALSE	Cc020886	unknown protein; Has 75 Blast hits to 75 proteins in 23 species: Archae - 0; Bacteria - 0; Metazoa - 0; Fungi - 0; Plants - 53; Viruses - 17; Other Eukaryotes - 5 (source: NCBI BLink).		AT3G58800.1	comp66714_c0_seq1	comp66714_c0_seq1
0.000633934	gi|460396511|ref|XP_004243816.1|PREDICTED: reticulon-like protein B17-like [Solanum lycopersicum]	reticulon-like protein b17-like	9	Cpent_contig_42790	4	Cc020838	Cc020838	FALSE	Cc020838	Reticulon family protein		AT4G28430.1	comp77472_c2_seq1	comp77472_c2_seq1
0.000762302	NA	NA	1	Cpent_contig_69554	6	Cc020817	Cc020817	FALSE	Cc020817	NA	NA	NA	comp83858_c0_seq1	comp83858_c0_seq1
3.24269e-05	NA	NA	1	Cpent_contig_275060	2	Cc020813	Cc020813	FALSE	Cc020813	NA	NA	NA	comp46333_c0_seq1	comp46333_c0_seq1
4.6501e-05	gi|462395911|gb|EMJ01710.1|hypothetical protein PRUPE_ppa011472mg [Prunus persica]	thioredoxin domain-containing protein 9 homolog	8	Cpent_contig_32894	3	Cc020809	Cc020809	FALSE	Cc020809	thioredoxin domain-containing protein 9 homolog	TXND9	AT2G18990.1	comp77404_c3_seq3	comp77404_c3_seq3
7.48787e-05	gi|460405378|ref|XP_004248153.1|PREDICTED: peroxisomal membrane protein 2-like isoform 1 [Solanum lycopersicum]	peroxisomal membrane	5	Cpent_contig_103854	2	Cc020804	Cc020804	FALSE	Cc020804	Peroxisomal membrane 22 kDa (Mpv17/PMP22) family protein		AT4G03410.2	comp68062_c1_seq1	comp68062_c1_seq1
0.000507448	gi|460381244|ref|XP_004236362.1|PREDICTED: nuclear transcription factor Y subunit C-1-like isoform 1 [Solanum lycopersicum]	transcription factor hap5a	3	Cpent_contig_179449	3	Cc020693	Cc020693	FALSE	Cc020693	nuclear factor Y, subunit C1	HAP5A,ATHAP5A,NF-YC1	AT3G48590.1	comp75633_c2_seq12	comp75633_c2_seq12
0.00267534	gi|502142623|ref|XP_004505049.1|PREDICTED: monothiol glutaredoxin-S17-like [Cicer arietinum]	monothiol glutaredoxin-s17-like	2	Cpent_contig_78005	10	Cc007008	Cc007008	FALSE	Cc007008	thioredoxin family protein		AT4G04950.1	comp67974_c0_seq1	comp67974_c0_seq1
0.000798262	gi|357448501|ref|XP_003594526.1|Ferredoxin-NADP reductase [Medicago truncatula] >gi|355483574|gb|AES64777.1| Ferredoxin-NADP reductase [Medicago truncatula] >gi|388519649|gb|AFK47886.1| unknown [Medicago truncatula]	ferredoxin--nadp root chloroplastic-like	2	Cpent_contig_126962	8	Cc003545	Cc003545	FALSE	Cc003545	root FNR 1	ATRFNR1,RFNR1	AT4G05390.1	comp70444_c0_seq2	comp70444_c0_seq2
0	gi|460366847|ref|XP_004229289.1|PREDICTED: histone-lysine N-methyltransferase SUVR3-like [Solanum lycopersicum]	histone-lysine n-methyltransferase suvr3-like	3	Cpent_contig_253832	1	Cc020641	Cc020641	FALSE	Cc020641	SET domain protein 20	SUVR3,SDG20	AT3G03750.2	comp78139_c0_seq1	comp78139_c0_seq1
0.00100258			13		7	Cc020618	Cc020618	FALSE	Cc020618
0	gi|460407853|ref|XP_004249364.1|PREDICTED: uncharacterized protein LOC101260778 [Solanum lycopersicum]	hsp40 cysteine-rich domain-containing protein	6	Cpent_contig_73608	1	Cc020613	Cc020613	FALSE	Cc020613	DnaJ/Hsp40 cysteine-rich domain superfamily protein		AT5G17840.1	comp67336_c0_seq1	comp67336_c0_seq1
0.00925703	gi|449446776|ref|XP_004141147.1|PREDICTED: DNA-directed RNA polymerase III subunit RPC10-like [Cucumis sativus]	dna-directed rna polymerase iii subunit rpc10-like	2	Cpent_contig_122835	31	Cc033000	Cc033000	FALSE	Cc033000	DNA-directed RNA polymerase, subunit M, archaeal		AT4G07950.1	comp71772_c1_seq2	comp71772_c1_seq2
0.000940354	gi|224089873|ref|XP_002308845.1|predicted protein [Populus trichocarpa] >gi|222854821|gb|EEE92368.1| predicted protein [Populus trichocarpa]	ubiquitin-conjugating enzyme e2 22-like	6	Cpent_contig_193704	7	Cc020586	Cc020586	FALSE	Cc020586	ubiquitin-conjugating enzyme 22	UBC22,ATUBC22	AT5G05080.2	comp72645_c5_seq1	comp72645_c5_seq1
0.000885293			13		5	Cc020577	Cc020577	FALSE	Cc020577
0	NA	NA	7	Cpent_contig_144950	1	Cc020537	Cc020537	FALSE	Cc020537	NA	NA	NA	comp71228_c6_seq1	comp71228_c6_seq1
0.000977803	NA	NA	6	Cpent_contig_137444	11	Cc020512	Cc020512	FALSE	Cc020512	NA	NA	NA	comp71781_c1_seq1	comp71781_c1_seq1
2.36215e-05			6		6	Cc020508	Cc020508	FALSE	Cc020508
0.000514698	gi|460408935|ref|XP_004249896.1|PREDICTED: chromatin assembly factor 1 subunit FAS2-like [Solanum lycopersicum]	chromatin assembly factor 1 subunit fas2-like	13	Cpent_contig_139715	2	Cc020492	Cc020492	FALSE	Cc020492	Transducin/WD40 repeat-like superfamily protein	FAS2,NFB01,NFB1,MUB3.9	AT5G64630.3	comp71934_c0_seq11	comp71934_c0_seq11
0.00932591	gi|460410555|ref|XP_004250692.1|PREDICTED: splicing regulator RBM11-like [Solanum lycopersicum]	rna recognition motif-containing protein	2	Cpent_contig_127905	23	Cc018107	Cc018107	FALSE	Cc018107	RNA-binding (RRM/RBD/RNP motifs) family protein		AT4G10110.1	comp70280_c1_seq1	comp70280_c1_seq1
7.19795e-06	gi|293336454|ref|NP_001167668.1|ripening-related protein precursor [Zea mays] >gi|195618790|gb|ACG31225.1| ripening-related protein [Zea mays]	21 kda	2	Cpent_contig_227016	3	Cc045128	Cc045128	FALSE	Cc045128	pectin methylesterase inhibitor 1	PME1	AT4G12390.1	comp59213_c0_seq1	comp59213_c0_seq1
4.02703e-06	NA	NA	11	Cpent_contig_58142	4	Cc020454	Cc020454	FALSE	Cc020454	NA	NA	NA	comp42354_c0_seq1	comp42354_c0_seq1
0.00486156	gi|470124133|ref|XP_004298071.1|PREDICTED: glucan endo-1,3-beta-glucosidase 1-like [Fragaria vesca subsp. vesca]	glucan endo- -beta-glucosidase 1-like	2	Cpent_contig_127718	11	Cc023381	Cc023381	FALSE	Cc023381	Carbohydrate-binding X8 domain superfamily protein		AT4G13600.1	comp70525_c2_seq1	comp70525_c2_seq1
0	gi|462400962|gb|EMJ06519.1|hypothetical protein PRUPE_ppa006902mg [Prunus persica]	serine threonine-protein kinase pbs1-like	39	Cpent_contig_139256	1	Cc020387	Cc020387	FALSE	Cc020387	Protein kinase superfamily protein		AT5G02800.1	comp71310_c3_seq1	comp71310_c3_seq1
0.0010288			61		2	Cc020372	Cc020372	FALSE	Cc020372
0.00199186			6		12	Cc020354	Cc020354	FALSE	Cc020354
1.63634e-05			3		4	Cc020335	Cc020335	FALSE	Cc020335
0			6		1	Cc020317	Cc020317	FALSE	Cc020317
0.00323997	gi|357489749|ref|XP_003615162.1|Subunit 6b of cytochrome c oxidase [Medicago truncatula] >gi|355516497|gb|AES98120.1| Subunit 6b of cytochrome c oxidase [Medicago truncatula] >gi|388493660|gb|AFK34896.1| unknown [Medicago truncatula]	cytochrome c oxidase subunit	6	Cpent_contig_154151	16	Cc020304	Cc020304	FALSE	Cc020304	cytochrome C oxidase 6B	COX6B,ATCOX6B2	AT1G22450.1	comp60257_c1_seq1	comp60257_c1_seq1
0.00714831	gi|1172556|sp|P42056.2|VDAC2_SOLTURecName: Full=Mitochondrial outer membrane protein porin of 36 kDa; AltName: Full=POM 36; AltName: Full=Voltage-dependent anion-selective channel protein; Short=VDAC >gi|515360|emb|CAA56600.1| 36kDA porin II [Solanum tuberosum]	mitochondrial outer membrane protein porin of 36 kda-like	6	Cpent_contig_75479	40	Cc020254	Cc020254	FALSE	Cc020254	voltage dependent anion channel 1	VDAC1,ATVDAC1	AT3G01280.1	comp67569_c0_seq1	comp67569_c0_seq1
0.0114488	gi|460388396|ref|XP_004239853.1|PREDICTED: glycine-rich RNA-binding protein 2, mitochondrial-like [Solanum lycopersicum]	rna-binding glycine-rich protein	2	Cpent_contig_266361	19	Cc015623	Cc015623	FALSE	Cc015623	glycine-rich RNA-binding protein 2	ATGRP2	AT4G13850.4	comp64392_c0_seq1	comp64392_c0_seq1
0.000657864	gi|460380185|ref|XP_004235838.1|PREDICTED: DNA-directed RNA polymerase II subunit RPB7-like [Solanum lycopersicum]	dna-directed rna polymerase ii subunit rpb7-like	2	Cpent_contig_221056	10	Cc020029	Cc020029	FALSE	Cc020029	RNA polymerase Rpb7-like, N-terminal domain	NRPE7	AT4G14660.1	comp72156_c1_seq1	comp72156_c1_seq1
0.00205321	gi|449464604|ref|XP_004150019.1|PREDICTED: uncharacterized protein At2g34160-like [Cucumis sativus]	nucleic acid binding protein	3	Cpent_contig_268676	6	Cc020182	Cc020182	FALSE	Cc020182	Alba DNA/RNA-binding protein		AT2G34160.1	comp65239_c0_seq1	comp65239_c0_seq1
0.000745802	gi|296086848|emb|CBI33015.3|unnamed protein product [Vitis vinifera]	ribosomal protein s21 family protein	7	Cpent_contig_190812	5	Cc020164	Cc020164	FALSE	Cc020164	Ribosomal protein S21 family protein		AT3G26360.1	comp75546_c1_seq4	comp75546_c1_seq4
0.0036168	gi|225433604|ref|XP_002271213.1|PREDICTED: TBC1 domain family member 13 [Vitis vinifera] >gi|298205157|emb|CBI17216.3| unnamed protein product [Vitis vinifera]	tbc1 domain family member 13-like	6	Cpent_contig_122755	15	Cc020116	Cc020116	FALSE	Cc020116	Ypt/Rab-GAP domain of gyp1p superfamily protein		AT4G13730.1	comp70393_c0_seq3	comp70393_c0_seq3
3.37386e-05	gi|460404247|ref|XP_004247595.1|PREDICTED: uncharacterized protein LOC101254530 [Solanum lycopersicum]	ice binding	2	Cpent_contig_165663	10	Cc024053	Cc024053	FALSE	Cc024053	Plant protein of unknown function (DUF828) with plant pleckstrin homology-like region		AT4G14740.3	comp75419_c0_seq2	comp75419_c0_seq2
0.000514698	gi|460368581|ref|XP_004230144.1|PREDICTED: 60S ribosome subunit biogenesis protein NIP7 homolog [Solanum lycopersicum]	60s ribosome subunit biogenesis protein nip7 homolog	2	Cpent_contig_269689	2	Cc031407	Cc031407	FALSE	Cc031407	RNA binding		AT4G15770.1	comp64787_c0_seq1	comp64787_c0_seq1
0			7		1	Cc020095	Cc020095	FALSE	Cc020095
0.00108526	gi|462415095|gb|EMJ19832.1|hypothetical protein PRUPE_ppa013661mg [Prunus persica]	protein	6	Cpent_contig_269298	12	Cc020054	Cc020054	FALSE	Cc020054	60S acidic ribosomal protein family		AT5G24510.1	comp65324_c0_seq2	comp65324_c0_seq2
0.000620864	gi|296083224|emb|CBI22860.3|unnamed protein product [Vitis vinifera]	flowering time control protein fca-like	9	Cpent_contig_135483	4	Cc020046	Cc020046	FALSE	Cc020046	RNA binding;abscisic acid binding	FCA	AT4G16280.3	comp70357_c0_seq1	comp70357_c0_seq1
0.00143383	gi|462420357|gb|EMJ24620.1|hypothetical protein PRUPE_ppa013407mg [Prunus persica]	pre-mrna branch site p14-like	6	Cpent_contig_191510	21	Cc020043	Cc020043	FALSE	Cc020043	RNA-binding (RRM/RBD/RNP motifs) family protein		AT5G12190.1	comp75886_c2_seq1	comp75886_c2_seq1
0.000532964	gi|359477401|ref|XP_003631973.1|PREDICTED: protein FAM179B-like [Vitis vinifera] >gi|297736855|emb|CBI26056.3| unnamed protein product [Vitis vinifera]	protein	2	Cpent_contig_69734	6	Cc020109	Cc020109	FALSE	Cc020109	ARM repeat superfamily protein		AT4G15830.1	comp66370_c0_seq10	comp66370_c0_seq10
0.00293797			14		3	Cc020002	Cc020002	FALSE	Cc020002
0.000343576	gi|449459812|ref|XP_004147640.1|PREDICTED: 50S ribosomal protein L18, chloroplastic-like [Cucumis sativus] >gi|449498793|ref|XP_004160635.1| PREDICTED: 50S ribosomal protein L18, chloroplastic-like [Cucumis sativus]	50s ribosomal protein l18	7	Cpent_contig_124436	3	Cc019994	Cc019994	FALSE	Cc019994	Ribosomal L18p/L5e family protein		AT1G48350.1	comp70683_c5_seq2	comp70683_c5_seq2
0.0011535	gi|460376822|ref|XP_004234195.1|PREDICTED: pentatricopeptide repeat-containing protein At4g21190-like [Solanum lycopersicum]	pentatricopeptide repeat-containing protein at4g21190-like	2	Cpent_contig_31777	13	Cc024124	Cc024124	FALSE	Cc024124	Pentatricopeptide repeat (PPR) superfamily protein	emb1417	AT4G21190.1	comp76833_c0_seq10	comp76833_c0_seq10
6.70267e-07	gi|460373891|ref|XP_004232746.1|PREDICTED: gibberellin 2-beta-dioxygenase 8-like [Solanum lycopersicum]	gibberellin 2-beta-dioxygenase 8-like	2	Cpent_contig_103049	3	Cc002850	Cc002850	FALSE	Cc002850	gibberellin 2-oxidase 8	ATGA2OX8,GA2OX8	AT4G21200.1	comp69569_c0_seq1	comp69569_c0_seq1
0.00518599	gi|460410026|ref|XP_004250432.1|PREDICTED: transmembrane 9 superfamily member 3-like [Solanum lycopersicum]	transmembrane 9 superfamily member 3-like	6	Cpent_contig_211995	34	Cc019849	Cc019849	FALSE	Cc019849	transmembrane nine 1	TMN1,AtTMN1	AT1G10950.1	comp72020_c0_seq1	comp72020_c0_seq1
0.000984289			5		9	Cc019837	Cc019837	FALSE	Cc019837
0.0010288	gi|460399135|ref|XP_004245097.1|PREDICTED: uncharacterized protein LOC101258979 [Solanum lycopersicum]	PREDICTED: uncharacterized protein LOC101258979	37	Cpent_contig_192733	5	Cc019835	Cc019835	FALSE	Cc019835	Protein of unknown function (DUF761)		AT2G26110.1	comp74608_c2_seq1	comp74608_c2_seq1
0.00100261	gi|359484301|ref|XP_002281247.2|PREDICTED: eukaryotic initiation factor 4A-15-like [Vitis vinifera]	dead box atp-dependent rna	6	Cpent_contig_16658	12	Cc019822	Cc019822	FALSE	Cc019822	eukaryotic translation initiation factor 4A1	EIF4A1,RH4,TIF4A1	AT3G13920.1	comp76600_c1_seq1	comp76600_c1_seq1
0.00595358	gi|255548914|ref|XP_002515513.1|conserved hypothetical protein [Ricinus communis] >gi|223545457|gb|EEF46962.1| conserved hypothetical protein [Ricinus communis]	tpx2 (targeting protein for xklp2) protein family	3	Cpent_contig_25666	14	Cc019785	Cc019785	FALSE	Cc019785	TPX2 (targeting protein for Xklp2) protein family		AT4G32330.3	comp76462_c0_seq1	comp76462_c0_seq1
0	gi|460373891|ref|XP_004232746.1|PREDICTED: gibberellin 2-beta-dioxygenase 8-like [Solanum lycopersicum]	gibberellin 2-beta-dioxygenase 8-like	2	Cpent_contig_103051	2	Cc006392	Cc006392	FALSE	Cc006392	gibberellin 2-oxidase 8	ATGA2OX8,GA2OX8	AT4G21200.1	comp69569_c0_seq3	comp69569_c0_seq3
0.00196456	gi|313586575|gb|ADR71298.1|hypothetical protein 21 [Hevea brasiliensis]	hypothetical protein 21	3	Cpent_contig_223718	4	Cc019754	Cc019754	FALSE	Cc019754	unknown protein; FUNCTIONS IN: molecular_function unknown; INVOLVED IN: biological_process unknown; LOCATED IN: chloroplast; Has 30 Blast hits to 30 proteins in 6 species: Archae - 0; Bacteria - 0; Metazoa - 0; Fungi - 0; Plants - 30; Viruses - 0; Other Eukaryotes - 0 (source: NCBI BLink).		AT4G02040.1	comp73324_c1_seq1	comp73324_c1_seq1
0.00206765	gi|460409706|ref|XP_004250279.1|PREDICTED: DAZ-associated protein 1-like [Solanum lycopersicum]	heterogeneous nuclear ribonucleoprotein	9	Cpent_contig_203515	5	Cc019711	Cc019711	FALSE	Cc019711	RNA-binding (RRM/RBD/RNP motifs) family protein		AT4G26650.2	comp73657_c0_seq3	comp73657_c0_seq3
0	NA	NA	9	Cpent_contig_127988	1	Cc019673	Cc019673	FALSE	Cc019673	NA	NA	NA	comp70868_c0_seq1	comp70868_c0_seq1
0.00141536	gi|350539303|ref|NP_001234386.1|L19 ribosomal protein-like [Solanum lycopersicum] >gi|83630759|gb|ABC26877.1| putative L19 ribosomal protein [Solanum lycopersicum]	50s ribosomal protein chloroplastic-like	6	Cpent_contig_130918	13	Cc019672	Cc019672	FALSE	Cc019672	Ribosomal protein L19 family protein		AT5G11750.1	comp71457_c0_seq2	comp71457_c0_seq2
0.000532688	gi|24817258|emb|CAD56221.1|hypothetical protein [Cicer arietinum]	g patch domain-containing protein 8-like	6	Cpent_contig_186884	10	Cc019662	Cc019662	FALSE	Cc019662	D111/G-patch domain-containing protein		AT5G26610.3	comp74423_c7_seq1	comp74423_c7_seq1
0.000417174	gi|460374017|ref|XP_004232808.1|PREDICTED: sphingosine kinase B-like [Solanum lycopersicum]	sphingosine kinase b-like	2	Cpent_contig_244214	5	Cc007034	Cc007034	FALSE	Cc007034	Diacylglycerol kinase family protein		AT4G21534.1	comp78627_c1_seq1	comp78627_c1_seq1
0.00145848			6		19	Cc019651	Cc019651	FALSE	Cc019651
0.00113148			9		4	Cc019582	Cc019582	FALSE	Cc019582
2.12609e-05	gi|460366235|ref|XP_004228994.1|PREDICTED: importin subunit alpha-1a-like [Solanum lycopersicum]	importin subunit alpha-1-like	9	Cpent_contig_249053	2	Cc019581	Cc019581	FALSE	Cc019581	importin alpha isoform 2	IMPA-2	AT4G16143.2	comp78088_c0_seq5	comp78088_c0_seq5
0.000480865	gi|297799728|ref|XP_002867748.1|hypothetical protein ARALYDRAFT_914325 [Arabidopsis lyrata subsp. lyrata] >gi|297313584|gb|EFH44007.1| hypothetical protein ARALYDRAFT_914325 [Arabidopsis lyrata subsp. lyrata]	zinc finger a20 and an1 domain-containing stress-associated protein 7	2	Cpent_contig_174904	4	Cc031838	Cc031838	FALSE	Cc031838	A20/AN1-like zinc finger family protein		AT4G22820.2	comp74998_c7_seq1	comp74998_c7_seq1
7.43282e-06	gi|255544830|ref|XP_002513476.1|ADP,ATP carrier protein, putative [Ricinus communis] >gi|223547384|gb|EEF48879.1| ADP,ATP carrier protein, putative [Ricinus communis]	carrier protein mitochondrial-like	6	Cpent_contig_202682	4	Cc019499	Cc019499	FALSE	Cc019499	ADP/ATP carrier 2	AAC2	AT5G13490.2	comp73521_c1_seq1	comp73521_c1_seq1
0.00373895	gi|388515571|gb|AFK45847.1|unknown [Medicago truncatula]	60s ribosomal protein l13	6	Cpent_contig_217679	13	Cc019497	Cc019497	FALSE	Cc019497	breast basic conserved 1	ATBBC1,BBC1,RSU2	AT3G49010.3	comp73884_c9_seq2	comp73884_c9_seq2
0.000679776	gi|158578541|gb|ABW74566.1|integrase [Boechera divaricarpa]	retrotransposon unclassified	2	Cpent_contig_18023	7	Cc003820	Cc003820	FALSE	Cc003820	cysteine-rich RLK (RECEPTOR-like protein kinase) 8	CRK8	AT4G23160.1	comp77239_c0_seq1	comp77239_c0_seq1
0.00445369	gi|37964368|gb|AAR06239.1|dicarboxylate/tricarboxylate carrier [Citrus junos]	dicarboxylate tricarboxylate carrier	6	Cpent_contig_254878	19	Cc019456	Cc019456	FALSE	Cc019456	Mitochondrial substrate carrier family protein		AT5G19760.1	comp78414_c4_seq6	comp78414_c4_seq6
0.0026756	NA	NA	6	Cpent_contig_187914	9	Cc019448	Cc019448	FALSE	Cc019448	NA	NA	NA	comp75172_c0_seq1	comp75172_c0_seq1
0.00189901	gi|225435800|ref|XP_002285750.1|PREDICTED: uncharacterized protein LOC100253534 [Vitis vinifera]	yth domain family protein	6	Cpent_contig_28313	5	Cc019436	Cc019436	FALSE	Cc019436	evolutionarily conserved C-terminal region 2	ECT2	AT3G13460.1	comp76810_c1_seq1	comp76810_c1_seq1
0.000139443	gi|193290666|gb|ACF17641.1|putative branched-chain alpha-keto acid dehydrogenase E1 beta subunit [Capsicum annuum]	2-oxoisovalerate dehydrogenase subunit mitochondrial-like	5	Cpent_contig_138050	2	Cc019435	Cc019435	FALSE	Cc019435	Transketolase family protein	DIN4	AT3G13450.1	comp70917_c0_seq1	comp70917_c0_seq1
0.00207882	gi|460366184|ref|XP_004228970.1|PREDICTED: uncharacterized protein LOC101267442 isoform 1 [Solanum lycopersicum] >gi|460366186|ref|XP_004228971.1| PREDICTED: uncharacterized protein LOC101267442 isoform 2 [Solanum lycopersicum]	uncharacterized loc101220040	6	Cpent_contig_204063	17	Cc019424	Cc019424	FALSE	Cc019424	unknown protein; FUNCTIONS IN: molecular_function unknown; INVOLVED IN: biological_process unknown; LOCATED IN: endoplasmic reticulum; EXPRESSED IN: 25 plant structures; EXPRESSED DURING: 15 growth stages; BEST Arabidopsis thaliana protein match is: unknown protein (TAIR:AT1G55546.1); Has 49 Blast hits to 49 proteins in 14 species: Archae - 0; Bacteria - 0; Metazoa - 0; Fungi - 0; Plants - 48; Vi…		AT3G13410.1	comp73958_c2_seq1	comp73958_c2_seq1
0.00108174	gi|356497716|ref|XP_003517705.1|PREDICTED: eukaryotic translation initiation factor 3 subunit I-like [Glycine max]	eukaryotic translation initiation factor 3 subunit i-like	9	Cpent_contig_267376	6	Cc019395	Cc019395	FALSE	Cc019395	Transducin/WD40 repeat-like superfamily protein		AT2G46290.1	comp64401_c0_seq1	comp64401_c0_seq1
0.000514698	gi|460400041|ref|XP_004245544.1|PREDICTED: probable inactive receptor kinase At4g23740-like [Solanum lycopersicum]	probable inactive receptor kinase at4g23740-like	2	Cpent_contig_199257	2	Cc025690	Cc025690	FALSE	Cc025690	Leucine-rich repeat protein kinase family protein		AT4G23740.1	comp73988_c2_seq1	comp73988_c2_seq1
0.000607314	gi|359490482|ref|XP_003634097.1|PREDICTED: rRNA 2'-O-methyltransferase fibrillarin 2-like isoform 2 [Vitis vinifera]	mediator of rna polymerase ii transcription subunit 36a-like	2	Cpent_contig_15327	2	Cc043974	Cc043974	FALSE	Cc043974	fibrillarin 2	FIB2,ATFIB2	AT4G25630.1	comp76366_c0_seq1	comp76366_c0_seq1
0.00369361	gi|224084336|ref|XP_002307263.1|predicted protein [Populus trichocarpa] >gi|222856712|gb|EEE94259.1| predicted protein [Populus trichocarpa]	probable calcium-binding protein cml20-like	6	Cpent_contig_72935	14	Cc019328	Cc019328	FALSE	Cc019328	centrin2	ATCEN2,CEN1,CEN2	AT3G50360.1	comp66231_c2_seq1	comp66231_c2_seq1
0.000281934	gi|462402259|gb|EMJ07816.1|hypothetical protein PRUPE_ppa021681mg, partial [Prunus persica]	fk506-binding protein	2	Cpent_contig_135649	6	Cc034827	Cc034827	FALSE	Cc034827	FKBP-like peptidyl-prolyl cis-trans isomerase family protein		AT4G26555.1	comp70626_c6_seq5	comp70626_c6_seq5
0.000968066	gi|460378697|ref|XP_004235105.1|PREDICTED: histone-lysine N-methyltransferase ATX4-like [Solanum lycopersicum]	histone-lysine n-methyltransferase atx4-like	2	Cpent_contig_175971	4	Cc040008	Cc040008	FALSE	Cc040008	SET domain protein 16	ATX4,SDG16	AT4G27910.1	comp74643_c2_seq3	comp74643_c2_seq3
0.0010291	gi|225462155|ref|XP_002266197.1|PREDICTED: post-GPI attachment to proteins factor 3 isoform 1 [Vitis vinifera] >gi|296082755|emb|CBI21760.3| unnamed protein product [Vitis vinifera]	post-gpi attachment to proteins factor 3-like	34	Cpent_contig_205420	4	Cc019247	Cc019247	FALSE	Cc019247	Per1-like family protein		AT1G16560.3	comp72703_c0_seq6	comp72703_c0_seq6
0.000132537			6		16	Cc019233	Cc019233	FALSE	Cc019233
0			3		1	Cc019196	Cc019196	FALSE	Cc019196
0.00374599	gi|460372899|ref|XP_004232260.1|PREDICTED: protein SEC13 homolog isoform 1 [Solanum lycopersicum] >gi|460372901|ref|XP_004232261.1| PREDICTED: protein SEC13 homolog isoform 2 [Solanum lycopersicum]	protein sec13 homolog	3	Cpent_contig_74547	8	Cc019178	Cc019178	FALSE	Cc019178	transducin family protein / WD-40 repeat family protein		AT2G30050.1	comp67585_c0_seq1	comp67585_c0_seq1
0	gi|297799174|ref|XP_002867471.1|hypothetical protein ARALYDRAFT_913718 [Arabidopsis lyrata subsp. lyrata] >gi|297313307|gb|EFH43730.1| hypothetical protein ARALYDRAFT_913718 [Arabidopsis lyrata subsp. lyrata]	hypothetical protein ARALYDRAFT_913718	2	Cpent_contig_68639	1	Cc026544	Cc026544	FALSE	Cc026544	tetraspanin7	TET7	AT4G28050.1	comp1402_c0_seq1	comp1402_c0_seq1
0			4		1	Cc019173	Cc019173	FALSE	Cc019173
0.00220141	NA	NA	3	Cpent_contig_72515	8	Cc019169	Cc019169	FALSE	Cc019169	NA	NA	NA	comp66907_c0_seq1	comp66907_c0_seq1
0.00274632			6		14	Cc019140	Cc019140	FALSE	Cc019140
0.00410082	gi|460375058|ref|XP_004233325.1|PREDICTED: uncharacterized protein LOC101257136 [Solanum lycopersicum]	protein	4	Cpent_contig_102513	6	Cc019139	Cc019139	FALSE	Cc019139	unknown protein; BEST Arabidopsis thaliana protein match is: unknown protein (TAIR:AT3G27630.1); Has 87 Blast hits to 87 proteins in 12 species: Archae - 0; Bacteria - 0; Metazoa - 0; Fungi - 0; Plants - 87; Viruses - 0; Other Eukaryotes - 0 (source: NCBI BLink).		AT5G40460.1	comp68730_c0_seq1	comp68730_c0_seq1
0.00116979			1		6	Cc019089	Cc019089	FALSE	Cc019089
6.97909e-05			14		4	Cc019080	Cc019080	FALSE	Cc019080
0.000676391	gi|225445190|ref|XP_002284205.1|PREDICTED: rac-like GTP-binding protein ARAC7 isoform 1 [Vitis vinifera] >gi|147781539|emb|CAN73708.1| hypothetical protein VITISV_023715 [Vitis vinifera] >gi|297738799|emb|CBI28044.3| unnamed protein product [Vitis vinifera]	rac-like gtp-binding protein arac7-like	2	Cpent_contig_72698	13	Cc021566	Cc021566	FALSE	Cc021566	RHO-related protein from plants 9	ARAC7,ATROP9,ATRAC7,RAC7,ROP9	AT4G28950.1	comp67184_c1_seq1	comp67184_c1_seq1
0.00155968			56		4	Cc019038	Cc019038	FALSE	Cc019038
0.00560301			6		20	Cc019033	Cc019033	FALSE	Cc019033
0			7		2	Cc019020	Cc019020	FALSE	Cc019020
0	gi|323669574|dbj|BAJ78239.1|putative nitrate-induced NOI protein [Vicia faba]	rpm1-interacting protein 4-like	1	Cpent_contig_109143	1	Cc019009	Cc019009	FALSE	Cc019009	RPM1-interacting protein 4 (RIN4) family protein	NOI	AT5G55850.3	comp69057_c0_seq1	comp69057_c0_seq1
5.24798e-05	gi|140053549|gb|ABO80476.1|RNA-directed DNA polymerase , related [Medicago truncatula]	rna-directed dna polymerase related	2	Cpent_contig_133642	10	Cc023161	Cc023161	FALSE	Cc023161	Ribonuclease H-like superfamily protein		AT4G29090.1	comp70458_c0_seq1	comp70458_c0_seq1
0	gi|460405730|ref|XP_004248328.1|PREDICTED: uncharacterized protein LOC101261167 [Solanum lycopersicum]	ac006341_31 ests gb	8	Cpent_contig_78016	2	Cc018956	Cc018956	FALSE	Cc018956	unknown protein; FUNCTIONS IN: molecular_function unknown; INVOLVED IN: biological_process unknown; LOCATED IN: plasma membrane; EXPRESSED IN: 12 plant structures; EXPRESSED DURING: 6 growth stages; BEST Arabidopsis thaliana protein match is: unknown protein (TAIR:AT1G16520.1); Has 196 Blast hits to 193 proteins in 50 species: Archae - 2; Bacteria - 0; Metazoa - 9; Fungi - 2; Plants - 132; Viruse…		AT1G56080.1	comp67379_c1_seq2	comp67379_c1_seq2
0.00102729	gi|460405701|ref|XP_004248314.1|PREDICTED: glyceraldehyde-3-phosphate dehydrogenase, cytosolic-like [Solanum lycopersicum]	glyceraldehyde-3-phosphate cytosolic-like	9	Cpent_contig_105865	4	Cc018941	Cc018941	FALSE	Cc018941	glyceraldehyde-3-phosphate dehydrogenase of plastid 2	GAPCP-2	AT1G16300.1	comp68885_c1_seq1	comp68885_c1_seq1
0.000773895	NA	NA	7	Cpent_contig_104536	4	Cc018875	Cc018875	FALSE	Cc018875	NA	NA	NA	comp69957_c9_seq1	comp69957_c9_seq1
0.00118784	gi|460368712|ref|XP_004230209.1|PREDICTED: probable 3-hydroxyisobutyrate dehydrogenase-like 1, mitochondrial-like [Solanum lycopersicum]	uncharacterized oxidoreductase ykwc-like	2	Cpent_contig_77042	8	Cc021552	Cc021552	FALSE	Cc021552	6-phosphogluconate dehydrogenase family protein		AT4G29120.1	comp67866_c0_seq2	comp67866_c0_seq2
0.00376888	NA	NA	12	Cpent_contig_88402	13	Cc018788	Cc018788	FALSE	Cc018788	NA	NA	NA	comp57594_c0_seq2	comp57594_c0_seq2
0.00167999	NA	NA	3	Cpent_contig_123122	8	Cc018768	Cc018768	FALSE	Cc018768	NA	NA	NA	comp71630_c0_seq1	comp71630_c0_seq1
0.000384948	NA	NA	1	Cpent_contig_161916	4	Cc018760	Cc018760	FALSE	Cc018760	NA	NA	NA	comp75544_c1_seq2	comp75544_c1_seq2
0.000580438	gi|460413922|ref|XP_004252324.1|PREDICTED: cytochrome c1-1, heme protein, mitochondrial-like isoform 1 [Solanum lycopersicum]	cytochrome c1- heme mitochondrial-like	6	Cpent_contig_107263	22	Cc018756	Cc018756	FALSE	Cc018756	Cytochrome C1 family		AT3G27240.1	comp68513_c1_seq1	comp68513_c1_seq1
0.00113051	gi|224058705|ref|XP_002299612.1|predicted protein [Populus trichocarpa] >gi|118488066|gb|ABK95853.1| unknown [Populus trichocarpa] >gi|222846870|gb|EEE84417.1| predicted protein [Populus trichocarpa]	cytochrome c oxidase subunit vb	6	Cpent_contig_154457	24	Cc018752	Cc018752	FALSE	Cc018752	Rubredoxin-like superfamily protein		AT1G80230.1	comp61520_c0_seq1	comp61520_c0_seq1
0	gi|225445444|ref|XP_002285079.1|PREDICTED: uncharacterized protein At1g15400 [Vitis vinifera]	at1g80180 f18b13_26	4	Cpent_contig_268472	3	Cc018741	Cc018741	FALSE	Cc018741	unknown protein; FUNCTIONS IN: molecular_function unknown; INVOLVED IN: biological_process unknown; LOCATED IN: plasma membrane; EXPRESSED IN: 21 plant structures; EXPRESSED DURING: 10 growth stages; BEST Arabidopsis thaliana protein match is: unknown protein (TAIR:AT1G15400.3); Has 30201 Blast hits to 17322 proteins in 780 species: Archae - 12; Bacteria - 1396; Metazoa - 17338; Fungi - 3422; Pla…		AT1G80180.1	comp65178_c0_seq1	comp65178_c0_seq1
0.000197023			1		3	Cc018736	Cc018736	FALSE	Cc018736
0.00139131	gi|460380381|ref|XP_004235935.1|PREDICTED: probable CCR4-associated factor 1 homolog 7-like [Solanum lycopersicum]	probable ccr4-associated factor 1 homolog 7-like	7	Cpent_contig_109842	7	Cc018687	Cc018687	FALSE	Cc018687	Polynucleotidyl transferase, ribonuclease H-like superfamily protein		AT2G32070.1	comp68984_c0_seq1	comp68984_c0_seq1
4.86777e-05	gi|462408182|gb|EMJ13516.1|hypothetical protein PRUPE_ppa014076mg [Prunus persica]	small nuclear ribonucleoprotein e	2	Cpent_contig_94532	3	Cc014633	Cc014633	FALSE	Cc014633	Small nuclear ribonucleoprotein family protein		AT4G30330.1	comp63543_c1_seq1	comp63543_c1_seq1
0.00136123	gi|217072436|gb|ACJ84578.1|unknown [Medicago truncatula] >gi|388506156|gb|AFK41144.1| unknown [Medicago truncatula]	upf0587 protein c1orf123 homolog	2	Cpent_contig_50177	8	Cc027118	Cc027118	FALSE	Cc027118	unknown protein; CONTAINS InterPro DOMAIN/s: Protein of unknown function DUF866, eukaryotic (InterPro:IPR008584); Has 30201 Blast hits to 17322 proteins in 780 species: Archae - 12; Bacteria - 1396; Metazoa - 17338; Fungi - 3422; Plants - 5037; Viruses - 0; Other Eukaryotes - 2996 (source: NCBI BLink).		AT4G32930.1	comp77903_c0_seq24	comp77903_c0_seq24
0	gi|460380076|ref|XP_004235784.1|PREDICTED: uncharacterized protein LOC101248183 [Solanum lycopersicum]	proline-rich protein	55	Cpent_contig_102770	1	Cc018567	Cc018567	FALSE	Cc018567	hydroxyproline-rich glycoprotein family protein	ESP1	AT1G73840.1	comp69622_c0_seq74	comp69622_c0_seq74
0.00226363	gi|460372078|ref|XP_004231860.1|PREDICTED: uncharacterized protein LOC101267465 [Solanum lycopersicum]	PREDICTED: uncharacterized protein LOC101267465	2	Cpent_contig_101229	10	Cc045962	Cc045962	FALSE	Cc045962	unknown protein; FUNCTIONS IN: molecular_function unknown; INVOLVED IN: biological_process unknown; LOCATED IN: chloroplast, chloroplast stroma; EXPRESSED IN: 22 plant structures; EXPRESSED DURING: 13 growth stages; BEST Arabidopsis thaliana protein match is: unknown protein (TAIR:AT2G23370.1); Has 30201 Blast hits to 17322 proteins in 780 species: Archae - 12; Bacteria - 1396; Metazoa - 17338; F…		AT4G34090.1	comp69913_c1_seq6	comp69913_c1_seq6
0	gi|460413745|ref|XP_004252240.1|PREDICTED: peptidyl-tRNA hydrolase, chloroplastic-like [Solanum lycopersicum]	peptidyl-trna chloroplastic-like	12	Cpent_contig_99327	1	Cc018553	Cc018553	FALSE	Cc018553	Peptidyl-tRNA hydrolase family protein		AT1G18440.1	comp68308_c0_seq1	comp68308_c0_seq1
0.000621668	gi|460374920|ref|XP_004233256.1|PREDICTED: thioredoxin O1, mitochondrial-like isoform 1 [Solanum lycopersicum]	thioredoxin mitochondrial-like	9	Cpent_contig_95008	4	Cc018483	Cc018483	FALSE	Cc018483	thioredoxin O2	ATO2,TO2	AT1G31020.1	comp62525_c0_seq1	comp62525_c0_seq1
0.000586736	NA	NA	1	Cpent_contig_91896	4	Cc018456	Cc018456	FALSE	Cc018456	NA	NA	NA	comp63390_c0_seq1	comp63390_c0_seq1
0	gi|225458651|ref|XP_002282841.1|PREDICTED: subtilisin-like protease [Vitis vinifera]	subtilisin-like protease	5	Cpent_contig_18085	1	Cc018454	Cc018454	FALSE	Cc018454	NA	NA	NA	comp76145_c1_seq1	comp76145_c1_seq1
0.00188891	NA	NA	3	Cpent_contig_1753	5	Cc018452	Cc018452	FALSE	Cc018452	NA	NA	NA	comp28026_c0_seq1	comp28026_c0_seq1
0			6		2	Cc018425	Cc018425	FALSE	Cc018425
0.000514698	gi|460399878|ref|XP_004245463.1|PREDICTED: uncharacterized protein At1g01500-like [Solanum lycopersicum]	protein	62	Cpent_contig_74224	2	Cc018396	Cc018396	FALSE	Cc018396	unknown protein; Has 76 Blast hits to 76 proteins in 13 species: Archae - 0; Bacteria - 0; Metazoa - 1; Fungi - 0; Plants - 75; Viruses - 0; Other Eukaryotes - 0 (source: NCBI BLink).		AT4G24110.1	comp67045_c0_seq1	comp67045_c0_seq1
0.000514798			43		4	Cc018313	Cc018313	FALSE	Cc018313
0.00295589			1		22	Cc018304	Cc018304	FALSE	Cc018304
4.03503e-05	gi|225449319|ref|XP_002281586.1|PREDICTED: NHP2-like protein 1-like [Vitis vinifera]	nhp2-like protein 1-like	3	Cpent_contig_272241	2	Cc018265	Cc018265	FALSE	Cc018265	Ribosomal protein L7Ae/L30e/S12e/Gadd45 family protein		AT5G20160.1	comp65568_c0_seq1	comp65568_c0_seq1
0	gi|118484045|gb|ABK93908.1|unknown [Populus trichocarpa]	40s ribosomal protein s24	6	Cpent_contig_92441	1	Cc018261	Cc018261	FALSE	Cc018261	Ribosomal protein S24e family protein		AT5G28060.1	comp63270_c0_seq1	comp63270_c0_seq1
6.20597e-05	gi|460374702|ref|XP_004233149.1|PREDICTED: DEAD-box ATP-dependent RNA helicase 16-like [Solanum lycopersicum]	dead-box atp-dependent rna helicase 16-like	2	Cpent_contig_132579	2	Cc007320	Cc007320	FALSE	Cc007320	P-loop containing nucleoside triphosphate hydrolases superfamily protein		AT4G34910.1	comp71451_c0_seq1	comp71451_c0_seq1
0.0025675	gi|460403904|ref|XP_004247426.1|PREDICTED: nucleolar protein 16-like [Solanum lycopersicum]	nucleolar protein 16-like	3	Cpent_contig_108151	2	Cc018217	Cc018217	FALSE	Cc018217	FUNCTIONS IN: molecular_function unknown; INVOLVED IN: biological_process unknown; EXPRESSED IN: 23 plant structures; EXPRESSED DURING: 13 growth stages; CONTAINS InterPro DOMAIN/s: Ribosome biogenesis protein Nop16 (InterPro:IPR019002); Has 104 Blast hits to 104 proteins in 57 species: Archae - 0; Bacteria - 0; Metazoa - 0; Fungi - 63; Plants - 35; Viruses - 0; Other Eukaryotes - 6 (source: NCBI…		AT1G02870.1	comp69026_c0_seq2	comp69026_c0_seq2
3.19743e-05	gi|462395759|gb|EMJ01558.1|hypothetical protein PRUPE_ppa008200mg [Prunus persica]	peter pan-like protein	37	Cpent_contig_257447	4	Cc018215	Cc018215	FALSE	Cc018215	PETER PAN-like protein	PPAN	AT5G61770.3	comp78234_c2_seq1	comp78234_c2_seq1
0.000516516			6		3	Cc018148	Cc018148	FALSE	Cc018148
0	gi|460380957|ref|XP_004236219.1|PREDICTED: uncharacterized protein LOC101254184 isoform 2 [Solanum lycopersicum]	mitochondrial import inner membrane translocase subunit tim17 tim22 tim23 family protein	16	Cpent_contig_108224	3	Cc018135	Cc018135	FALSE	Cc018135	Mitochondrial import inner membrane translocase subunit Tim17/Tim22/Tim23 family protein		AT5G63000.1	comp69966_c0_seq4	comp69966_c0_seq4
0.0083485	gi|460373581|ref|XP_004232594.1|PREDICTED: thioredoxin reductase 2-like [Solanum lycopersicum]	thioredoxin reductase 2-like	2	Cpent_contig_126377	24	Cc016650	Cc016650	FALSE	Cc016650	NADPH-dependent thioredoxin reductase B	ATNTRB,NTRB,NTR1	AT4G35460.1	comp70092_c0_seq1	comp70092_c0_seq1
0.000147896			3		7	Cc018133	Cc018133	FALSE	Cc018133
0.00284697	gi|156618929|ref|YP_001430064.1|photosystem II 47 kDa protein [Cuscuta gronovii] >gi|156555967|emb|CAM98351.1| PSII 47 kD protein [Cuscuta gronovii]	photosystem ii cp47 chlorophyll apoprotein	3	Cpent_contig_216452	10	Cc018132	Cc018132	FALSE	Cc018132	photosystem II reaction center protein B	PSBB	ATCG00680.1	comp72480_c5_seq1	comp72480_c5_seq1
0.00120042	gi|350537913|ref|NP_001234317.1|TBG6 protein precursor [Solanum lycopersicum] >gi|7939625|gb|AAF70825.1|AF154424_1 putative beta-galactosidase [Solanum lycopersicum]	beta-galactosidase 3-like	2	Cpent_contig_9984	16	Cc034489	Cc034489	FALSE	Cc034489	beta-galactosidase 3	BGAL3	AT4G36360.1	comp76109_c0_seq2	comp76109_c0_seq2
0.000351628	gi|449453994|ref|XP_004144741.1|PREDICTED: trafficking protein particle complex subunit 4-like [Cucumis sativus] >gi|449490796|ref|XP_004158709.1| PREDICTED: trafficking protein particle complex subunit 4-like [Cucumis sativus]	trafficking protein particle complex subunit 4-like	2	Cpent_contig_209856	10	Cc008143	Cc008143	FALSE	Cc008143	SNARE-like superfamily protein		AT5G02280.1	comp72658_c0_seq10	comp72658_c0_seq10
0.003598			22		4	Cc018092	Cc018092	FALSE	Cc018092
0.00137578			3		4	Cc018075	Cc018075	FALSE	Cc018075
0.000249466	gi|255581753|ref|XP_002531678.1|adenosine kinase, putative [Ricinus communis] >gi|223528683|gb|EEF30697.1| adenosine kinase, putative [Ricinus communis]	adenosine kinase 2-like	2	Cpent_contig_250508	5	Cc033095	Cc033095	FALSE	Cc033095	adenosine kinase 2	ADK2	AT5G03300.1	comp78416_c2_seq1	comp78416_c2_seq1
0.00394053	gi|156070756|gb|ABU45171.1|unknown [Solanum melongena]	uncharacterized loc101209235	6	Cpent_contig_86748	32	Cc017916	Cc017916	FALSE	Cc017916	unknown protein; BEST Arabidopsis thaliana protein match is: unknown protein (TAIR:AT2G42310.1); Has 121 Blast hits to 121 proteins in 51 species: Archae - 0; Bacteria - 0; Metazoa - 4; Fungi - 48; Plants - 67; Viruses - 0; Other Eukaryotes - 2 (source: NCBI BLink).		AT3G57785.1	comp57626_c0_seq1	comp57626_c0_seq1
0.00105036			3		3	Cc017895	Cc017895	FALSE	Cc017895
0.00448937	gi|460408088|ref|XP_004249480.1|PREDICTED: uncharacterized protein LOC101244727 [Solanum lycopersicum]	phosphoadenosine phosphosulfate reductase family protein	2	Cpent_contig_19922	19	Cc033113	Cc033113	FALSE	Cc033113	phosphoadenosine phosphosulfate (PAPS) reductase family protein		AT5G03430.1	comp77761_c6_seq15	comp77761_c6_seq15
0.000973211	gi|313586453|gb|ADR71237.1|30S ribosomal protein S6A [Hevea brasiliensis]	structural constituent of	9	Cpent_contig_71310	4	Cc017840	Cc017840	FALSE	Cc017840	Translation elongation factor EF1B/ribosomal protein S6 family protein		AT3G18760.1	comp66845_c0_seq1	comp66845_c0_seq1
8.1321e-06	gi|460365574|ref|XP_004228676.1|PREDICTED: uncharacterized protein LOC101262646 [Solanum lycopersicum]	nc domain-containing protein	6	Cpent_contig_112361	2	Cc017836	Cc017836	FALSE	Cc017836	NC domain-containing protein-related		AT5G06370.1	comp68278_c2_seq1	comp68278_c2_seq1
0	gi|462398254|gb|EMJ03922.1|hypothetical protein PRUPE_ppa012895mg [Prunus persica]	40s ribosomal protein s14	3	Cpent_contig_263567	2	Cc017807	Cc017807	FALSE	Cc017807	Ribosomal protein S11 family protein		AT3G52580.1	comp49769_c0_seq1	comp49769_c0_seq1
3.37109e-05	gi|449448220|ref|XP_004141864.1|PREDICTED: 50S ribosomal protein L7/L12-like [Cucumis sativus] >gi|449499867|ref|XP_004160938.1| PREDICTED: 50S ribosomal protein L7/L12-like [Cucumis sativus]	50s ribosomal protein l7 l12-like	1	Cpent_contig_275178	2	Cc017799	Cc017799	FALSE	Cc017799	Ribosomal protein L12/ ATP-dependent Clp protease adaptor protein ClpS family protein		AT4G37660.1	comp46694_c1_seq1	comp46694_c1_seq1
7.79697e-06	gi|460402046|ref|XP_004246526.1|PREDICTED: GDSL esterase/lipase At5g03610-like [Solanum lycopersicum]	gdsl esterase lipase at5g03610-like	2	Cpent_contig_4434	2	Cc017789	Cc017789	FALSE	Cc017789	GDSL-like Lipase/Acylhydrolase superfamily protein		AT5G03610.1	comp32231_c0_seq1	comp32231_c0_seq1
0.000312506	gi|115464175|ref|NP_001055687.1|Os05g0446300 [Oryza sativa Japonica Group] >gi|75115126|sp|Q65WT0.1|BD31B_ORYSJ RecName: Full=Protein BUD31 homolog 2; AltName: Full=Protein G10 homolog 2 >gi|52353717|gb|AAU44283.1| putative G10 protein [Oryza sativa Japonica Group] >gi|113579238|dbj|BAF17601.1| Os05g0446300 [Oryza sativa Japonica Group] >gi|125552524|gb|EAY98233.1| hypothetical protein OsI_20144 …	protein bud31 homolog 2-like	1	Cpent_contig_168658	6	Cc017786	Cc017786	FALSE	Cc017786	G10 family protein		AT4G21110.1	comp74413_c1_seq27	comp74413_c1_seq27
0.00101217	gi|460368179|ref|XP_004229946.1|PREDICTED: uncharacterized protein LOC101266162 [Solanum lycopersicum]	nuclear transport factor 2 family protein	19	Cpent_contig_257608	4	Cc017776	Cc017776	FALSE	Cc017776	Nuclear transport factor 2 (NTF2) family protein		AT2G46100.1	comp78238_c1_seq2	comp78238_c1_seq2
0.000894846	gi|470110180|ref|XP_004291364.1|PREDICTED: AP-2 complex subunit sigma-like [Fragaria vesca subsp. vesca]	ap-2 complex subunit sigma-like	15	Cpent_contig_107437	4	Cc017673	Cc017673	FALSE	Cc017673	SNARE-like superfamily protein		AT1G47830.1	comp69670_c0_seq3	comp69670_c0_seq3
0			32		1	Cc017672	Cc017672	FALSE	Cc017672
0	gi|460395296|ref|XP_004243220.1|PREDICTED: uncharacterized protein LOC101252503 [Solanum lycopersicum]	uncharacterized loc101213119	2	Cpent_contig_179650	1	Cc020903	Cc020903	FALSE	Cc020903	TRF-like 10	TRFL10	AT5G03780.1	comp75413_c0_seq1	comp75413_c0_seq1
0.0015423	gi|367465454|gb|AEX15511.1|ABA 8'-hydroxylase [Citrus sinensis]	abscisic acid 8 -hydroxylase 1-like	39	Cpent_contig_15217	2	Cc017640	Cc017640	FALSE	Cc017640	cytochrome P450, family 707, subfamily A, polypeptide 1	CYP707A1	AT4G19230.2	comp77774_c4_seq1	comp77774_c4_seq1
4.41146e-05	gi|460400995|ref|XP_004246015.1|PREDICTED: F-box protein SKIP31-like [Solanum lycopersicum]	f-box protein skip31-like	5	Cpent_contig_109402	2	Cc017635	Cc017635	FALSE	Cc017635	F-box family protein		AT5G45360.1	comp69506_c1_seq1	comp69506_c1_seq1
0	NA	NA	12	Cpent_contig_239828	2	Cc017623	Cc017623	FALSE	Cc017623	NA	NA	NA	comp80812_c0_seq1	comp80812_c0_seq1
0.00357762	gi|147844554|emb|CAN80582.1|hypothetical protein VITISV_022680 [Vitis vinifera]	thioredoxin family protein	2	Cpent_contig_107403	11	Cc002126	Cc002126	FALSE	Cc002126	Thioredoxin family protein		AT5G03880.1	comp69426_c0_seq1	comp69426_c0_seq1
0.0111057	gi|82623439|gb|ABB87134.1|RNA binding protein-like protein [Solanum tuberosum]	rna binding protein	2	Cpent_contig_135154	23	Cc038941	Cc038941	FALSE	Cc038941	RNA-binding (RRM/RBD/RNP motifs) family protein		AT5G04600.1	comp71358_c0_seq2	comp71358_c0_seq2
0	gi|460391385|ref|XP_004241301.1|PREDICTED: glucomannan 4-beta-mannosyltransferase 2-like [Solanum lycopersicum]	glucomannan 4-beta-mannosyltransferase 2-like	4	Cpent_contig_126662	2	Cc017561	Cc017561	FALSE	Cc017561	cellulose synthase-like A02	ATCSLA02,CSLA02,ATCSLA2,CSLA2	AT5G22740.1	comp71413_c0_seq1	comp71413_c0_seq1
0	gi|4138262|emb|CAA69353.1|aquaporin 1 [Nicotiana tabacum]	tonoplast intrinsic protein	4	Cpent_contig_271973	3	Cc017543	Cc017543	FALSE	Cc017543	tonoplast intrinsic protein 2	TIP2,SITIP,GAMMA-TIP2,TIP1;2	AT3G26520.1	comp65369_c0_seq1	comp65369_c0_seq1
0.004789	gi|225463249|ref|XP_002274573.1|PREDICTED: translocase of chloroplast 34, chloroplastic [Vitis vinifera] >gi|296083376|emb|CBI23265.3| unnamed protein product [Vitis vinifera]	translocase of chloroplast 34-like	2	Cpent_contig_76711	20	Cc002520	Cc002520	FALSE	Cc002520	translocon at the outer envelope membrane of chloroplasts 34	TOC34,ATTOC34,OEP34	AT5G05000.1	comp66615_c0_seq1	comp66615_c0_seq1
0.000519704	gi|460381129|ref|XP_004236305.1|PREDICTED: probable inactive receptor kinase At2g26730-like [Solanum lycopersicum]	probable inactive receptor kinase at2g26730-like	2	Cpent_contig_215449	7	Cc032896	Cc032896	FALSE	Cc032896	Leucine-rich repeat protein kinase family protein		AT5G05160.1	comp73255_c0_seq1	comp73255_c0_seq1
0.00125739	gi|460373602|ref|XP_004232604.1|PREDICTED: uncharacterized protein LOC101246009 [Solanum lycopersicum]	low quality protein: uncharacterized loc101209715	2	Cpent_contig_100790	9	Cc017996	Cc017996	FALSE	Cc017996	Surfeit locus protein 6		AT5G05210.1	comp69298_c0_seq2	comp69298_c0_seq2
0.000381311	gi|55294668|emb|CAH69231.1|putative ML domain protein [Nicotiana glauca]	ml domain protein	2	Cpent_contig_269502	5	Cc044284	Cc044284	FALSE	Cc044284	Immunoglobulin E-set superfamily protein		AT5G06480.1	comp65259_c1_seq1	comp65259_c1_seq1
0.000181065	gi|225426385|ref|XP_002271992.1|PREDICTED: tubulin beta-2 chain [Vitis vinifera]	tubulin beta	6	Cpent_contig_103827	5	Cc017448	Cc017448	FALSE	Cc017448	tubulin beta 8	TUB8	AT5G23860.2	comp69920_c1_seq1	comp69920_c1_seq1
0.000481694	gi|460389484|ref|XP_004240382.1|PREDICTED: serine/threonine-protein phosphatase PP1 isozyme 1-like [Solanum lycopersicum]	serine threonine-protein phosphatase pp1 isozyme 2	6	Cpent_contig_249738	11	Cc017435	Cc017435	FALSE	Cc017435	type one serine/threonine protein phosphatase 2	TOPP2,PPO	AT5G59160.3	comp78687_c2_seq9	comp78687_c2_seq9
0.0028086	gi|449441468|ref|XP_004138504.1|PREDICTED: uncharacterized protein LOC101222938 [Cucumis sativus] >gi|449522720|ref|XP_004168374.1| PREDICTED: uncharacterized protein LOC101228437 [Cucumis sativus]	PREDICTED: uncharacterized protein LOC101222938	13	Cpent_contig_99232	6	Cc017366	Cc017366	FALSE	Cc017366	CONTAINS InterPro DOMAIN/s: ATPase, vacuolar ER assembly factor, Vma12 (InterPro:IPR021013); Has 1807 Blast hits to 1807 proteins in 277 species: Archae - 0; Bacteria - 0; Metazoa - 736; Fungi - 347; Plants - 385; Viruses - 0; Other Eukaryotes - 339 (source: NCBI BLink).		AT5G52980.1	comp69744_c0_seq1	comp69744_c0_seq1
0	NA	NA	9	Cpent_contig_173397	1	Cc017338	Cc017338	FALSE	Cc017338	NA	NA	NA	comp74558_c4_seq1	comp74558_c4_seq1
0.00158491			9		5	Cc017335	Cc017335	FALSE	Cc017335
0.00123072	gi|460411609|ref|XP_004251199.1|PREDICTED: 60S ribosomal protein L30-like [Solanum lycopersicum]	60s ribosomal protein l30-like	6	Cpent_contig_106957	6	Cc017332	Cc017332	FALSE	Cc017332	Ribosomal protein L7Ae/L30e/S12e/Gadd45 family protein		AT1G77940.1	comp69963_c0_seq1	comp69963_c0_seq1
0			19		1	Cc017316	Cc017316	FALSE	Cc017316
0.00285881			11		5	Cc017295	Cc017295	FALSE	Cc017295
0.000593136			6		15	Cc017191	Cc017191	FALSE	Cc017191
0.00273014	NA	NA	6	Cpent_contig_214989	14	Cc017182	Cc017182	FALSE	Cc017182	NA	NA	NA	comp73234_c0_seq1	comp73234_c0_seq1
7.27665e-05	gi|460374755|ref|XP_004233175.1|PREDICTED: DNA-damage-repair/toleration protein DRT111, chloroplastic-like [Solanum lycopersicum]	dna-damage-repair toleration protein chloroplastic-like	11	Cpent_contig_139719	2	Cc017152	Cc017152	FALSE	Cc017152	D111/G-patch domain-containing protein	DRT111	AT1G30480.1	comp71045_c0_seq1	comp71045_c0_seq1
0.000514698	gi|357496387|ref|XP_003618482.1|Chlorophyll a/b-binding protein [Medicago truncatula] >gi|355493497|gb|AES74700.1| Chlorophyll a/b-binding protein [Medicago truncatula]	chlorophyll a-b binding protein chloroplastic-like	4	Cpent_contig_266206	2	Cc017145	Cc017145	FALSE	Cc017145	chlorophyll A/B-binding protein 2	CAB2,AB165,LHCB1.1	AT1G29920.1	comp65364_c0_seq1	comp65364_c0_seq1
0.00243938	gi|462415095|gb|EMJ19832.1|hypothetical protein PRUPE_ppa013661mg [Prunus persica]	protein	3	Cpent_contig_267289	11	Cc017143	Cc017143	FALSE	Cc017143	60S acidic ribosomal protein family		AT5G24510.1	comp65315_c0_seq1	comp65315_c0_seq1
0			6		2	Cc017121	Cc017121	FALSE	Cc017121
0	gi|225429244|ref|XP_002264694.1|PREDICTED: protein RMD5 homolog A isoform 1 [Vitis vinifera] >gi|359475593|ref|XP_003631711.1| PREDICTED: protein RMD5 homolog A isoform 2 [Vitis vinifera] >gi|296088090|emb|CBI35449.3| unnamed protein product [Vitis vinifera]	protein rmd5 homolog a isoform 1	2	Cpent_contig_216775	2	Cc008577	Cc008577	FALSE	Cc008577	LisH/CRA/RING-U-box domains-containing protein		AT5G09630.1	comp73773_c2_seq7	comp73773_c2_seq7
0.00278683	gi|76160927|gb|ABA40427.1|unknown [Solanum tuberosum] >gi|77416959|gb|ABA81875.1| putative elongation factor 1B alpha-subunit0like [Solanum tuberosum]	elongation factor 1-beta	6	Cpent_contig_77169	21	Cc017070	Cc017070	FALSE	Cc017070	Translation elongation factor EF1B/ribosomal protein S6 family protein		AT5G19510.1	comp67003_c0_seq1	comp67003_c0_seq1
0.00137552			6		9	Cc017067	Cc017067	FALSE	Cc017067
8.23354e-05			1		2	Cc017056	Cc017056	FALSE	Cc017056
0			7		1	Cc017030	Cc017030	FALSE	Cc017030
0.0102765	gi|388515571|gb|AFK45847.1|unknown [Medicago truncatula]	60s ribosomal protein l13	6	Cpent_contig_217678	20	Cc017019	Cc017019	FALSE	Cc017019	breast basic conserved 1	ATBBC1,BBC1,RSU2	AT3G49010.3	comp73884_c9_seq1	comp73884_c9_seq1
0.00106612	gi|118486735|gb|ABK95203.1|unknown [Populus trichocarpa]	probable lrr receptor-like serine threonine-protein kinase at5g10290-like	2	Cpent_contig_166899	6	Cc047063	Cc047063	FALSE	Cc047063	leucine-rich repeat transmembrane protein kinase family protein		AT5G10290.1	comp74286_c1_seq1	comp74286_c1_seq1
0.000155131	gi|470135895|ref|XP_004303741.1|PREDICTED: B3 domain-containing protein Os04g0386900-like [Fragaria vesca subsp. vesca]	b3 domain-containing protein os04g0386900-like	7	Cpent_contig_265460	3	Cc016905	Cc016905	FALSE	Cc016905	NA	NA	NA	comp65572_c0_seq8	comp65572_c0_seq8
0.000279146	gi|157742151|gb|ABV69698.1|4/1 protein short form [Nicotiana tabacum]	4 1 protein	13	Cpent_contig_189063	5	Cc016894	Cc016894	FALSE	Cc016894	unknown protein; Has 17652 Blast hits to 12460 proteins in 982 species: Archae - 248; Bacteria - 2077; Metazoa - 7446; Fungi - 1455; Plants - 656; Viruses - 34; Other Eukaryotes - 5736 (source: NCBI BLink).		AT4G26020.1	comp74441_c0_seq11	comp74441_c0_seq11
4.59082e-05	NA	NA	12	Cpent_contig_8656	3	Cc016846	Cc016846	FALSE	Cc016846	NA	NA	NA	comp76328_c5_seq1	comp76328_c5_seq1
0.000641303	gi|225430555|ref|XP_002285593.1|PREDICTED: aspartic proteinase nepenthesin-2 [Vitis vinifera]	protein	2	Cpent_contig_91204	12	Cc004774	Cc004774	FALSE	Cc004774	Eukaryotic aspartyl protease family protein		AT5G10770.1	comp55180_c0_seq1	comp55180_c0_seq1
0.00188263	gi|356543560|ref|XP_003540228.1|PREDICTED: uncharacterized protein LOC100800807 [Glycine max]	cox viia-like protein	6	Cpent_contig_213822	7	Cc016723	Cc016723	FALSE	Cc016723	cytochrome-c oxidases;electron carriers		AT4G21105.1	comp73511_c3_seq3	comp73511_c3_seq3
0.00277752	gi|225439737|ref|XP_002274178.1|PREDICTED: glycine-rich RNA-binding protein 2 [Vitis vinifera] >gi|297741476|emb|CBI32608.3| unnamed protein product [Vitis vinifera]	glycine-rich rna-binding protein mitochondrial-like	7	Cpent_contig_178321	8	Cc016716	Cc016716	FALSE	Cc016716	RNA-binding (RRM/RBD/RNP motifs) family protein		AT2G37510.1	comp75868_c0_seq1	comp75868_c0_seq1
0	gi|460397921|ref|XP_004244513.1|PREDICTED: enhancer of rudimentary homolog isoform 2 [Solanum lycopersicum]	enhancer of rudimentary homolog	2	Cpent_contig_178626	1	Cc007225	Cc007225	FALSE	Cc007225	enhancer of rudimentary protein, putative	ATER,ER	AT5G10810.1	comp74359_c0_seq4	comp74359_c0_seq4
0	gi|460387938|ref|XP_004239629.1|PREDICTED: protein OPI10 homolog [Solanum lycopersicum]	protein	25	Cpent_contig_51254	1	Cc016675	Cc016675	FALSE	Cc016675	unknown protein; CONTAINS InterPro DOMAIN/s: Protein of unknown function DUF775 (InterPro:IPR008493); Has 285 Blast hits to 283 proteins in 133 species: Archae - 0; Bacteria - 0; Metazoa - 120; Fungi - 88; Plants - 50; Viruses - 0; Other Eukaryotes - 27 (source: NCBI BLink).		AT1G66080.1	comp76654_c4_seq2	comp76654_c4_seq2
0.000420016	gi|460373719|ref|XP_004232662.1|PREDICTED: beta-catenin-like protein 1-like [Solanum lycopersicum]	beta-catenin-like protein 1-like	6	Cpent_contig_201100	7	Cc016661	Cc016661	FALSE	Cc016661	ARM repeat superfamily protein		AT3G02710.1	comp72297_c0_seq1	comp72297_c0_seq1
0.000249893			5		3	Cc016659	Cc016659	FALSE	Cc016659
6.15567e-05	gi|462420343|gb|EMJ24606.1|hypothetical protein PRUPE_ppa011253mg [Prunus persica]	uncharacterized loc101218289	2	Cpent_contig_105893	3	Cc019553	Cc019553	FALSE	Cc019553	unknown protein; BEST Arabidopsis thaliana protein match is: unknown protein (TAIR:AT1G80200.1); Has 30201 Blast hits to 17322 proteins in 780 species: Archae - 12; Bacteria - 1396; Metazoa - 17338; Fungi - 3422; Plants - 5037; Viruses - 0; Other Eukaryotes - 2996 (source: NCBI BLink).		AT5G11280.1	comp68444_c0_seq1	comp68444_c0_seq1
0.00663468	gi|460415793|ref|XP_004253238.1|PREDICTED: G-rich sequence factor 1-like [Solanum lycopersicum]	g-rich sequence factor 1-like	3	Cpent_contig_127709	9	Cc016639	Cc016639	FALSE	Cc016639	RNA-binding (RRM/RBD/RNP motifs) family protein		AT5G66010.1	comp71116_c0_seq1	comp71116_c0_seq1
0.00207115	gi|350539303|ref|NP_001234386.1|L19 ribosomal protein-like [Solanum lycopersicum] >gi|83630759|gb|ABC26877.1| putative L19 ribosomal protein [Solanum lycopersicum]	50s ribosomal protein chloroplastic-like	2	Cpent_contig_130921	12	Cc014506	Cc014506	FALSE	Cc014506	Ribosomal protein L19 family protein		AT5G11750.1	comp71457_c0_seq5	comp71457_c0_seq5
0.0125656			6		35	Cc016565	Cc016565	FALSE	Cc016565
0.00249682	gi|6007781|gb|AAF01037.1|NADH ubiquinone oxidoreductase PSST subunit [Lupinus luteus]	nadh dehydrogenase	2	Cpent_contig_74880	10	Cc003100	Cc003100	FALSE	Cc003100	NADH-ubiquinone oxidoreductase 20 kDa subunit, mitochondrial		AT5G11770.1	comp67396_c0_seq1	comp67396_c0_seq1
0	gi|460383709|ref|XP_004237561.1|PREDICTED: CTD small phosphatase-like protein 2-B-like isoform 1 [Solanum lycopersicum] >gi|460383711|ref|XP_004237562.1| PREDICTED: CTD small phosphatase-like protein 2-B-like isoform 2 [Solanum lycopersicum]	ctd phosphatase-like protein	2	Cpent_contig_194290	1	Cc028469	Cc028469	FALSE	Cc028469	SCP1-like small phosphatase 5		AT5G11860.4	comp73754_c0_seq6	comp73754_c0_seq6
0.000514698			32		2	Cc016532	Cc016532	FALSE	Cc016532
0.000483953	gi|255546227|ref|XP_002514173.1|60S ribosomal protein L31, putative [Ricinus communis] >gi|223546629|gb|EEF48127.1| 60S ribosomal protein L31, putative [Ricinus communis]	60s ribosomal protein l31	6	Cpent_contig_95437	6	Cc016491	Cc016491	FALSE	Cc016491	Ribosomal protein L31e family protein		AT5G56710.1	comp62889_c0_seq1	comp62889_c0_seq1
0	gi|460383638|ref|XP_004237526.1|PREDICTED: uncharacterized protein LOC101252383 [Solanum lycopersicum]	at5g13610 msh12_7	2	Cpent_contig_251869	1	Cc022005	Cc022005	FALSE	Cc022005	Protein of unknown function (DUF155)		AT5G13610.1	comp78319_c2_seq1	comp78319_c2_seq1
0.00157221	gi|357510461|ref|XP_003625519.1|Pescadillo-like protein [Medicago truncatula] >gi|355500534|gb|AES81737.1| Pescadillo-like protein [Medicago truncatula]	pescadillo-like protein	2	Cpent_contig_160187	11	Cc040692	Cc040692	FALSE	Cc040692	pescadillo-related		AT5G14520.1	comp75962_c1_seq3	comp75962_c1_seq3
0.00235159	gi|21700195|dbj|BAC02896.1|tobacco nucleolin [Nicotiana tabacum]	nucleic acid binding	14	Cpent_contig_209311	5	Cc016394	Cc016394	FALSE	Cc016394	nucleolin like 2	PARLL1,ATNUC-L2,NUC-L2	AT3G18610.1	comp73279_c5_seq1	comp73279_c5_seq1
0			3		1	Cc016296	Cc016296	FALSE	Cc016296
0	gi|460395993|ref|XP_004243564.1|PREDICTED: pescadillo homolog [Solanum lycopersicum]	pescadillo-like protein	2	Cpent_contig_160185	1	Cc019984	Cc019984	FALSE	Cc019984	pescadillo-related		AT5G14520.1	comp75962_c1_seq1	comp75962_c1_seq1
0.00456417	gi|460373003|ref|XP_004232312.1|PREDICTED: tRNA (adenine(58)-N(1))-methyltransferase catalytic subunit TRMT61A-like [Solanum lycopersicum]	trna (adenine -n )-methyltransferase catalytic subunit trmt61a-like	2	Cpent_contig_73282	13	Cc012462	Cc012462	FALSE	Cc012462	S-adenosyl-L-methionine-dependent methyltransferases superfamily protein		AT5G14600.1	comp67366_c0_seq1	comp67366_c0_seq1
0.00152645	NA	NA	6	Cpent_contig_106783	14	Cc016261	Cc016261	FALSE	Cc016261	NA	NA	NA	comp69956_c0_seq33	comp69956_c0_seq33
0.000785112	NA	NA	6	Cpent_contig_241019	7	Cc016229	Cc016229	FALSE	Cc016229	NA	NA	NA	comp78286_c2_seq1	comp78286_c2_seq1
0.00398612	gi|502112559|ref|XP_004494370.1|PREDICTED: probable U6 snRNA-associated Sm-like protein LSm4-like [Cicer arietinum]	probable u6 snrna-associated sm-like protein lsm4-like	3	Cpent_contig_92345	7	Cc016215	Cc016215	FALSE	Cc016215	Small nuclear ribonucleoprotein family protein	emb1644	AT5G27720.1	comp62710_c0_seq1	comp62710_c0_seq1
0.000213296	gi|460372931|ref|XP_004232276.1|PREDICTED: uncharacterized protein LOC101245116 isoform 1 [Solanum lycopersicum]	metal ion binding	2	Cpent_contig_129330	3	Cc034181	Cc034181	FALSE	Cc034181	Heavy metal transport/detoxification superfamily protein		AT5G14910.1	comp70642_c3_seq1	comp70642_c3_seq1
0.00123585	gi|460370900|ref|XP_004231286.1|PREDICTED: uncharacterized protein LOC101244722 [Solanum lycopersicum]	60s ribosomal protein l18-3-like	6	Cpent_contig_23339	7	Cc016201	Cc016201	FALSE	Cc016201	ribosomal protein L18	RPL18	AT3G05590.1	comp76802_c2_seq2	comp76802_c2_seq2
0.0010291	gi|460368823|ref|XP_004230264.1|PREDICTED: uncharacterized protein LOC101261459 [Solanum lycopersicum]	PREDICTED: uncharacterized protein LOC101261459	39	Cpent_contig_155784	3	Cc016197	Cc016197	FALSE	Cc016197	Protein of unknown function (DUF1399)		AT1G56230.1	comp75492_c0_seq10	comp75492_c0_seq10
0.00311504	gi|296082983|emb|CBI22284.3|unnamed protein product [Vitis vinifera]	chaperone protein chloroplastic-like	2	Cpent_contig_185052	11	Cc000269	Cc000269	FALSE	Cc000269	casein lytic proteinase B3	APG6,CLPB3,CLPB-P	AT5G15450.1	comp75677_c0_seq1	comp75677_c0_seq1
0.00216161	gi|460370900|ref|XP_004231286.1|PREDICTED: uncharacterized protein LOC101244722 [Solanum lycopersicum]	60s ribosomal protein l18-3-like	6	Cpent_contig_23338	15	Cc016165	Cc016165	FALSE	Cc016165	ribosomal protein L18	RPL18	AT3G05590.1	comp76802_c2_seq1	comp76802_c2_seq1
0	gi|224134360|ref|XP_002321800.1|predicted protein [Populus trichocarpa] >gi|222868796|gb|EEF05927.1| predicted protein [Populus trichocarpa]	bromodomain transcription factor	14	Cpent_contig_95663	1	Cc016148	Cc016148	FALSE	Cc016148	Bromodomain transcription factor		AT3G02160.1	comp62003_c0_seq1	comp62003_c0_seq1
0.00103982	NA	NA	3	Cpent_contig_272159	7	Cc016136	Cc016136	FALSE	Cc016136	NA	NA	NA	comp64558_c0_seq1	comp64558_c0_seq1
3.01188e-07	gi|460372603|ref|XP_004232118.1|PREDICTED: protein NSP-INTERACTING KINASE 1-like [Solanum lycopersicum]	protein nsp-interacting kinase 1-like	2	Cpent_contig_135168	4	Cc000229	Cc000229	FALSE	Cc000229	NSP-interacting kinase 1	NIK1	AT5G16000.1	comp70424_c0_seq2	comp70424_c0_seq2
0.00136237	gi|460395572|ref|XP_004243356.1|PREDICTED: uncharacterized protein LOC101245074 [Solanum lycopersicum]	PREDICTED: uncharacterized protein LOC101245074	11	Cpent_contig_269929	6	Cc016077	Cc016077	FALSE	Cc016077	unknown protein; BEST Arabidopsis thaliana protein match is: unknown protein (TAIR:AT1G03730.1); Has 30201 Blast hits to 17322 proteins in 780 species: Archae - 12; Bacteria - 1396; Metazoa - 17338; Fungi - 3422; Plants - 5037; Viruses - 0; Other Eukaryotes - 2996 (source: NCBI BLink).		AT4G03600.1	comp65771_c0_seq1	comp65771_c0_seq1
0.0017444	gi|460415332|ref|XP_004253013.1|PREDICTED: small acidic protein 1-like [Solanum lycopersicum]	small acidic protein 1-like	6	Cpent_contig_92049	10	Cc016049	Cc016049	FALSE	Cc016049	NA	NA	NA	comp62670_c0_seq1	comp62670_c0_seq1
0.000410717			6		13	Cc016026	Cc016026	FALSE	Cc016026
0.000514698	gi|147790109|emb|CAN65312.1|hypothetical protein VITISV_002752 [Vitis vinifera]	hypothetical protein VITISV_002752	3	Cpent_contig_140106	2	Cc015992	Cc015992	FALSE	Cc015992	NA	NA	NA	comp70210_c0_seq10	comp70210_c0_seq10
0	gi|225433005|ref|XP_002284568.1|PREDICTED: uncharacterized protein LOC100256194 [Vitis vinifera] >gi|296083597|emb|CBI23586.3| unnamed protein product [Vitis vinifera]	nicotiana lesion-inducing like	7	Cpent_contig_75075	1	Cc015980	Cc015980	FALSE	Cc015980	HR-like lesion-inducing protein-related		AT1G04340.1	comp66826_c0_seq1	comp66826_c0_seq1
0.000757311	gi|225458611|ref|XP_002284735.1|PREDICTED: peroxisomal multifunctional enzyme type 2 isoform 1 [Vitis vinifera] >gi|147844640|emb|CAN82147.1| hypothetical protein VITISV_043499 [Vitis vinifera] >gi|302142317|emb|CBI19520.3| unnamed protein product [Vitis vinifera]	non-specific lipid-transfer	8	Cpent_contig_226189	8	Cc015975	Cc015975	FALSE	Cc015975	sterol carrier protein 2	ATSCP2,SCP2	AT5G42890.1	comp59487_c1_seq1	comp59487_c1_seq1
1.00565e-06	gi|17402469|emb|CAD13177.1|alpha-tubulin [Nicotiana tabacum]	tubulin alpha-6 chain	6	Cpent_contig_15996	3	Cc015968	Cc015968	FALSE	Cc015968	Tubulin/FtsZ family protein	TUA6	AT4G14960.1	comp77231_c1_seq1	comp77231_c1_seq1
0.000222274	gi|460384955|ref|XP_004238172.1|PREDICTED: uncharacterized protein At1g47420, mitochondrial-like isoform 2 [Solanum lycopersicum]	succinate dehydrogenase 5	3	Cpent_contig_70255	4	Cc015956	Cc015956	FALSE	Cc015956	succinate dehydrogenase 5	SDH5	AT1G47420.1	comp67769_c0_seq1	comp67769_c0_seq1
0.00107815	gi|470126775|ref|XP_004299358.1|PREDICTED: uncharacterized protein LOC101304576 [Fragaria vesca subsp. vesca]	dna-directed rna polymerase d subunit 1-like	6	Cpent_contig_92012	8	Cc015915	Cc015915	FALSE	Cc015915	Protein of unknown function (DUF3223)		AT5G62440.1	comp63859_c0_seq1	comp63859_c0_seq1
2.38256e-05	gi|460372603|ref|XP_004232118.1|PREDICTED: protein NSP-INTERACTING KINASE 1-like [Solanum lycopersicum]	protein nsp-interacting kinase 1-like	2	Cpent_contig_135167	3	Cc019268	Cc019268	FALSE	Cc019268	NSP-interacting kinase 1	NIK1	AT5G16000.1	comp70424_c0_seq1	comp70424_c0_seq1
0.00148833	gi|460400780|ref|XP_004245910.1|PREDICTED: inositol-tetrakisphosphate 1-kinase 1-like [Solanum lycopersicum]	inositol-tetrakisphosphate 1-kinase 1-like	2	Cpent_contig_127158	19	Cc016284	Cc016284	FALSE	Cc016284	Inositol 1,3,4-trisphosphate 5/6-kinase family protein		AT5G16760.1	comp71698_c0_seq1	comp71698_c0_seq1
0.00134209	NA	NA	12	Cpent_contig_137446	8	Cc015835	Cc015835	FALSE	Cc015835	NA	NA	NA	comp71781_c1_seq3	comp71781_c1_seq3
0.000514698	gi|460394537|ref|XP_004242859.1|PREDICTED: digestive organ expansion factor homolog [Solanum lycopersicum]	u3 small nucleolar rna-associated protein 25-like	5	Cpent_contig_76522	2	Cc015828	Cc015828	FALSE	Cc015828	FUNCTIONS IN: molecular_function unknown; INVOLVED IN: biological_process unknown; LOCATED IN: nucleus; EXPRESSED IN: 24 plant structures; EXPRESSED DURING: 13 growth stages; CONTAINS InterPro DOMAIN/s: Digestive organ expansion factor, predicted (InterPro:IPR010678); Has 25006 Blast hits to 13379 proteins in 904 species: Archae - 102; Bacteria - 5571; Metazoa - 7448; Fungi - 3168; Plants - 1056;…	NOF1	AT1G17690.1	comp67991_c0_seq1	comp67991_c0_seq1
0.00262976			1		4	Cc015725	Cc015725	FALSE	Cc015725
0.00141064	gi|147821404|emb|CAN63499.1|hypothetical protein VITISV_011674 [Vitis vinifera]	uncharacterized loc101212505	2	Cpent_contig_256996	7	Cc015215	Cc015215	FALSE	Cc015215	unknown protein; Has 54 Blast hits to 54 proteins in 26 species: Archae - 0; Bacteria - 0; Metazoa - 18; Fungi - 0; Plants - 18; Viruses - 0; Other Eukaryotes - 18 (source: NCBI BLink).		AT5G20120.1	comp78496_c0_seq1	comp78496_c0_seq1
0.000566415	gi|356508564|ref|XP_003523025.1|PREDICTED: protein SET-like [Glycine max]	nucleosome chromatin assembly factor group	14	Cpent_contig_22793	3	Cc015704	Cc015704	FALSE	Cc015704	NAP1-related protein 1	NRP1	AT1G74560.1	comp76550_c2_seq4	comp76550_c2_seq4
0	gi|75216452|sp|Q9ZS34.1|CHLP_TOBACRecName: Full=Geranylgeranyl diphosphate reductase, chloroplastic; AltName: Full=Geranylgeranyl reductase; Flags: Precursor >gi|3821254|emb|CAA07683.1| geranylgeranyl reductase [Nicotiana tabacum]	geranylgeranyl reductase	1	Cpent_contig_145295	1	Cc015691	Cc015691	FALSE	Cc015691	Pyridine nucleotide-disulphide oxidoreductase family protein		AT1G74470.1	comp70561_c0_seq1	comp70561_c0_seq1
0			1		2	Cc015669	Cc015669	FALSE	Cc015669
0	gi|460404861|ref|XP_004247898.1|PREDICTED: protein TIC 22-like, chloroplastic-like [Solanum lycopersicum]	protein tic 22- chloroplastic-like	1	Cpent_contig_107313	2	Cc015645	Cc015645	FALSE	Cc015645	Tic22-like family protein		AT3G23710.1	comp69907_c0_seq2	comp69907_c0_seq2
0.00135583	gi|460399025|ref|XP_004245045.1|PREDICTED: copper-transporting ATPase PAA2, chloroplastic-like [Solanum lycopersicum]	p-type atpase	2	Cpent_contig_33442	6	Cc027175	Cc027175	FALSE	Cc027175	P-type ATPase of Arabidopsis 2	PAA2	AT5G21930.3	comp77963_c1_seq6	comp77963_c1_seq6
0.0035753	gi|460415106|ref|XP_004252901.1|PREDICTED: heat shock factor-binding protein 1-like [Solanum lycopersicum]	heat shock factor-binding protein 1-like	6	Cpent_contig_152114	34	Cc015598	Cc015598	FALSE	Cc015598	heat shock factor binding protein	HSBP,AtHSBP	AT4G15802.1	comp61529_c0_seq1	comp61529_c0_seq1
0			1		1	Cc015485	Cc015485	FALSE	Cc015485
0	gi|255546769|ref|XP_002514443.1|conserved hypothetical protein [Ricinus communis] >gi|223546439|gb|EEF47939.1| conserved hypothetical protein [Ricinus communis]	uncharacterized loc101219184	7	Cpent_contig_168052	1	Cc015458	Cc015458	FALSE	Cc015458	unknown protein; Has 20 Blast hits to 20 proteins in 10 species: Archae - 0; Bacteria - 0; Metazoa - 0; Fungi - 0; Plants - 20; Viruses - 0; Other Eukaryotes - 0 (source: NCBI BLink).		AT1G31175.1	comp74817_c1_seq10	comp74817_c1_seq10
0.00141791	gi|225438323|ref|XP_002273073.1|PREDICTED: E3 ubiquitin-protein ligase HERC2 [Vitis vinifera] >gi|296082630|emb|CBI21635.3| unnamed protein product [Vitis vinifera]	probable e3 ubiquitin-protein ligase herc4-like	6	Cpent_contig_177080	9	Cc015453	Cc015453	FALSE	Cc015453	Regulator of chromosome condensation (RCC1) family protein		AT5G08710.1	comp74707_c0_seq55	comp74707_c0_seq55
0.0015429			1		3	Cc015381	Cc015381	FALSE	Cc015381
4.40628e-05	gi|470127683|ref|XP_004299795.1|PREDICTED: uncharacterized protein LOC101290864 [Fragaria vesca subsp. vesca]	nucleolar and coiled-body phosphoprotein	3	Cpent_contig_140743	5	Cc015374	Cc015374	FALSE	Cc015374	FUNCTIONS IN: molecular_function unknown; INVOLVED IN: biological_process unknown; LOCATED IN: nucleolus; EXPRESSED IN: 21 plant structures; EXPRESSED DURING: 13 growth stages; CONTAINS InterPro DOMAIN/s: LisH dimerisation motif (InterPro:IPR006594), SRP40, C-terminal (InterPro:IPR007718); Has 101969 Blast hits to 55488 proteins in 2506 species: Archae - 424; Bacteria - 13843; Metazoa - 37674; Fu…		AT5G57120.1	comp70745_c1_seq3	comp70745_c1_seq3
0.0120506	gi|460374820|ref|XP_004233207.1|PREDICTED: probable RNA 3'-terminal phosphate cyclase-like protein-like [Solanum lycopersicum]	probable rna 3 -terminal phosphate cyclase-like	2	Cpent_contig_138206	19	Cc026408	Cc026408	FALSE	Cc026408	RNA cyclase family protein		AT5G22100.1	comp71876_c1_seq3	comp71876_c1_seq3
0	gi|460409280|ref|XP_004250067.1|PREDICTED: 60S ribosomal protein L38-like [Solanum lycopersicum]	60s ribosomal protein l38-like	1	Cpent_contig_129510	1	Cc015362	Cc015362	FALSE	Cc015362	Ribosomal L38e protein family		AT3G59540.1	comp70279_c3_seq2	comp70279_c3_seq2
0	gi|359479472|ref|XP_003632277.1|PREDICTED: uncharacterized protein LOC100854755 [Vitis vinifera]	wall-associated receptor kinase 5	2	Cpent_contig_266086	1	Cc032323	Cc032323	FALSE	Cc032323	reticulata-related 1	RER1	AT5G22790.1	comp65623_c0_seq1	comp65623_c0_seq1
0.000124135			6		6	Cc015342	Cc015342	FALSE	Cc015342
0.00373759	gi|460410026|ref|XP_004250432.1|PREDICTED: transmembrane 9 superfamily member 3-like [Solanum lycopersicum]	transmembrane 9 superfamily member 3-like	6	Cpent_contig_211996	23	Cc015299	Cc015299	FALSE	Cc015299	transmembrane nine 1	TMN1,AtTMN1	AT1G10950.1	comp72020_c0_seq2	comp72020_c0_seq2
0			9		1	Cc015290	Cc015290	FALSE	Cc015290
0.000380943	gi|255541866|ref|XP_002511997.1|conserved hypothetical protein [Ricinus communis] >gi|223549177|gb|EEF50666.1| conserved hypothetical protein [Ricinus communis]	uncharacterized loc101214386	2	Cpent_contig_227820	8	Cc018849	Cc018849	FALSE	Cc018849	Protein of unknown function, DUF617		AT5G23100.1	comp59544_c0_seq1	comp59544_c0_seq1
0	NA	NA	12	Cpent_contig_111736	1	Cc015190	Cc015190	FALSE	Cc015190	NA	NA	NA	comp69424_c3_seq4	comp69424_c3_seq4
0.00105961	gi|351725821|ref|NP_001235826.1|40S ribosomal S4 protein [Glycine max] >gi|22138108|gb|AAM93434.1| 40S ribosomal S4 protein [Glycine max] >gi|255641970|gb|ACU21252.1| unknown [Glycine max]	40s ribosomal protein s4	6	Cpent_contig_73185	5	Cc015186	Cc015186	FALSE	Cc015186	Ribosomal protein S4 (RPS4A) family protein		AT5G58420.1	comp67544_c0_seq1	comp67544_c0_seq1
0.00309961	gi|460393759|ref|XP_004242476.1|PREDICTED: eukaryotic translation initiation factor 2 subunit beta-like [Solanum lycopersicum]	eukaryotic translation initiation factor 2 subunit beta-like	6	Cpent_contig_269898	16	Cc015157	Cc015157	FALSE	Cc015157	eukaryotic translation initiation factor 2 beta subunit	EIF2BETA	AT5G20920.3	comp65807_c0_seq1	comp65807_c0_seq1
0			8		1	Cc015152	Cc015152	FALSE	Cc015152
0.00110331	gi|356550840|ref|XP_003543791.1|PREDICTED: uncharacterized protein LOC100815781 [Glycine max]	PREDICTED: uncharacterized protein LOC100815781	7	Cpent_contig_155438	3	Cc015150	Cc015150	FALSE	Cc015150	unknown protein; BEST Arabidopsis thaliana protein match is: unknown protein (TAIR:AT3G42150.3); Has 43 Blast hits to 43 proteins in 13 species: Archae - 0; Bacteria - 0; Metazoa - 0; Fungi - 0; Plants - 43; Viruses - 0; Other Eukaryotes - 0 (source: NCBI BLink).		AT1G21930.1	comp61420_c0_seq1	comp61420_c0_seq1
0.0010288	gi|460403147|ref|XP_004247060.1|PREDICTED: putative G3BP-like protein-like [Solanum lycopersicum]	rna binding	3	Cpent_contig_112037	3	Cc015111	Cc015111	FALSE	Cc015111	Nuclear transport factor 2 (NTF2) family protein with RNA binding (RRM-RBD-RNP motifs) domain		AT3G25150.1	comp69869_c0_seq1	comp69869_c0_seq1
0.0010288	gi|460393628|ref|XP_004242411.1|PREDICTED: putative G3BP-like protein-like [Solanum lycopersicum]	rna binding	4	Cpent_contig_98409	2	Cc015017	Cc015017	FALSE	Cc015017	Nuclear transport factor 2 (NTF2) family protein with RNA binding (RRM-RBD-RNP motifs) domain		AT3G25150.1	comp68823_c0_seq1	comp68823_c0_seq1
1.32951e-06	gi|224069248|ref|XP_002326311.1|predicted protein [Populus trichocarpa] >gi|224071453|ref|XP_002303467.1| predicted protein [Populus trichocarpa] >gi|118486243|gb|ABK94963.1| unknown [Populus trichocarpa] >gi|222833504|gb|EEE71981.1| predicted protein [Populus trichocarpa] >gi|222840899|gb|EEE78446.1| predicted protein [Populus trichocarpa]	dna-directed rna polymerases and iii subunit rpabc5-like	6	Cpent_contig_228834	9	Cc015015	Cc015015	FALSE	Cc015015	RNA polymerases N / 8 kDa subunit	NRPB10,NRPD10,NRPE10	AT1G11475.1	comp59495_c0_seq1	comp59495_c0_seq1
0.00132355			7		6	Cc014998	Cc014998	FALSE	Cc014998
0.00158126	gi|460393720|ref|XP_004242457.1|PREDICTED: ribonuclease 2-like [Solanum lycopersicum]	ribonuclease 2-like	32	Cpent_contig_270096	5	Cc014991	Cc014991	FALSE	Cc014991	ribonuclease 2	RNS2	AT2G39780.1	comp65048_c0_seq1	comp65048_c0_seq1
4.04506e-06	gi|449509213|ref|XP_004163526.1|PREDICTED: 40S ribosomal protein S4-like [Cucumis sativus]	40s ribosomal protein s4-like	9	Cpent_contig_94253	2	Cc014933	Cc014933	FALSE	Cc014933	Ribosomal protein S4 (RPS4A) family protein		AT5G07090.2	comp63528_c1_seq1	comp63528_c1_seq1
0.000514698	NA	NA	16	Cpent_contig_103826	2	Cc014888	Cc014888	FALSE	Cc014888	NA	NA	NA	comp69920_c0_seq1	comp69920_c0_seq1
0	NA	NA	3	Cpent_contig_213852	1	Cc014873	Cc014873	FALSE	Cc014873	NA	NA	NA	comp72332_c1_seq1	comp72332_c1_seq1
0.00107187	gi|225457023|ref|XP_002282635.1|PREDICTED: putative exosome complex component rrp40 [Vitis vinifera] >gi|297733775|emb|CBI15022.3| unnamed protein product [Vitis vinifera]	exosome complex component rrp40-like	3	Cpent_contig_32895	3	Cc014869	Cc014869	FALSE	Cc014869	PNAS-3 related		AT2G25355.1	comp77404_c3_seq4	comp77404_c3_seq4
7.72851e-05	NA	NA	3	Cpent_contig_211782	2	Cc014830	Cc014830	FALSE	Cc014830	NA	NA	NA	comp73151_c3_seq1	comp73151_c3_seq1
0.000514698	gi|460382295|ref|XP_004236875.1|PREDICTED: mitochondrial intermembrane space import and assembly protein 40-like [Solanum lycopersicum]	mitochondrial intermembrane space import and assembly protein 40-like	2	Cpent_contig_75219	2	Cc045262	Cc045262	FALSE	Cc045262	Cox19-like CHCH family protein	MIA40	AT5G23395.1	comp66140_c0_seq1	comp66140_c0_seq1
0	gi|297801268|ref|XP_002868518.1|predicted protein [Arabidopsis lyrata subsp. lyrata] >gi|297314354|gb|EFH44777.1| predicted protein [Arabidopsis lyrata subsp. lyrata]	rna recognition motif-containing protein	11	Cpent_contig_156905	1	Cc014789	Cc014789	FALSE	Cc014789	RNA-binding (RRM/RBD/RNP motifs) family protein		AT5G41690.1	comp75808_c2_seq13	comp75808_c2_seq13
0.0049864	gi|9954746|gb|AAG09097.1|AC009323_8Putative retroelement polyprotein [Arabidopsis thaliana]	retroelement pol poly	6	Cpent_contig_62826	25	Cc014720	Cc014720	FALSE	Cc014720	NA	NA	NA	comp7286_c0_seq1	comp7286_c0_seq1
0.000421504	gi|255572965|ref|XP_002527413.1|conserved hypothetical protein [Ricinus communis] >gi|223533223|gb|EEF34979.1| conserved hypothetical protein [Ricinus communis]	lysine ketoglutarate reductase trans-splicing 1	1	Cpent_contig_99052	3	Cc014707	Cc014707	FALSE	Cc014707	Protein of unknown function (DUF707)		AT1G67850.2	comp68358_c0_seq2	comp68358_c0_seq2
0.00146668	gi|350539453|ref|NP_001234650.1|ethylene-responsive RNA helicase [Solanum lycopersicum] >gi|5669638|gb|AAD46404.1|AF096248_1 ethylene-responsive RNA helicase [Solanum lycopersicum]	dead-box atp-dependent rna helicase 20-like	11	Cpent_contig_218104	5	Cc014706	Cc014706	FALSE	Cc014706	DEA(D/H)-box RNA helicase family protein		AT1G55150.1	comp73215_c1_seq1	comp73215_c1_seq1
0.00097523	gi|460379660|ref|XP_004235579.1|PREDICTED: mitochondrial import inner membrane translocase subunit TIM23-1-like [Solanum lycopersicum]	mitochondrial import inner membrane translocase subunit tim23-like	3	Cpent_contig_220835	4	Cc014691	Cc014691	FALSE	Cc014691	translocase inner membrane subunit 23-2	ATTIM23-2,TIM23-2	AT1G72750.1	comp73501_c0_seq1	comp73501_c0_seq1
0.000599636	gi|460394451|ref|XP_004242816.1|PREDICTED: nuclear nucleic acid-binding protein C1D-like [Solanum lycopersicum]	nuclear nucleic acid-binding protein c1d-like	2	Cpent_contig_142731	5	Cc027033	Cc027033	FALSE	Cc027033	Sas10/Utp3/C1D family		AT5G25080.1	comp71137_c0_seq5	comp71137_c0_seq5
0.000912388	NA	NA	5	Cpent_contig_92837	4	Cc014621	Cc014621	FALSE	Cc014621	NA	NA	NA	comp63248_c1_seq1	comp63248_c1_seq1
0	gi|460394383|ref|XP_004242783.1|PREDICTED: uncharacterized protein LOC101248987 [Solanum lycopersicum]	uncharacterized loc101203426	2	Cpent_contig_179559	1	Cc029711	Cc029711	FALSE	Cc029711	unknown protein; FUNCTIONS IN: molecular_function unknown; INVOLVED IN: biological_process unknown; LOCATED IN: cellular_component unknown; EXPRESSED IN: 23 plant structures; EXPRESSED DURING: 15 growth stages; BEST Arabidopsis thaliana protein match is: unknown protein (TAIR:AT4G32342.1).		AT5G25360.2	comp74229_c0_seq1	comp74229_c0_seq1
0.00134377			6		15	Cc014615	Cc014615	FALSE	Cc014615
0.000990208	NA	NA	15	Cpent_contig_198292	7	Cc014606	Cc014606	FALSE	Cc014606	NA	NA	NA	comp72367_c0_seq2	comp72367_c0_seq2
0.000514698	gi|330318700|gb|AEC11010.1|histone 3 [Camellia sinensis]	histone	12	Cpent_contig_204216	2	Cc014584	Cc014584	FALSE	Cc014584	Histone superfamily protein		AT5G65360.1	comp72882_c2_seq3	comp72882_c2_seq3
0	NA	NA	14	Cpent_contig_227385	1	Cc014560	Cc014560	FALSE	Cc014560	Copper transport protein family		AT5G23760.1	comp58061_c0_seq1	comp58061_c0_seq1
0.000865743	NA	NA	6	Cpent_contig_152447	8	Cc014532	Cc014532	FALSE	Cc014532	NA	NA	NA	comp61034_c0_seq2	comp61034_c0_seq2
9.75851e-06	gi|356553280|ref|XP_003544985.1|PREDICTED: ADP-ribosylation factor-like protein 8B-A-like [Glycine max]	adp-ribosylation factor-like protein	2	Cpent_contig_100743	5	Cc034293	Cc034293	FALSE	Cc034293	ADP-ribosylation factor-like A1A	ATARLA1A,ARLA1A	AT5G37680.1	comp69288_c2_seq40	comp69288_c2_seq40
0.00223536	gi|460390441|ref|XP_004240842.1|PREDICTED: ABC transporter I family member 6, chloroplastic-like [Solanum lycopersicum]	abc transporter i family member chloroplastic-like	1	Cpent_contig_141143	15	Cc014466	Cc014466	FALSE	Cc014466	non-intrinsic ABC protein 7	ATNAP7,NAP7	AT3G10670.1	comp70417_c0_seq1	comp70417_c0_seq1
0.00154198			6		14	Cc014459	Cc014459	FALSE	Cc014459
0.0015423	gi|255559597|ref|XP_002520818.1|conserved hypothetical protein [Ricinus communis] >gi|223539949|gb|EEF41527.1| conserved hypothetical protein [Ricinus communis]	wound-induced protein 1-like	3	Cpent_contig_269099	2	Cc014429	Cc014429	FALSE	Cc014429	senescence associated gene 20	SAG20,WI12,ATWI-12	AT3G10985.1	comp65926_c0_seq1	comp65926_c0_seq1
0.000175458	gi|460377847|ref|XP_004234698.1|PREDICTED: uncharacterized protein LOC101259128 [Solanum lycopersicum]	ribosomal rna-processing protein 7 homolog a-like	2	Cpent_contig_219237	6	Cc031322	Cc031322	FALSE	Cc031322	unknown protein; Has 13419 Blast hits to 9093 proteins in 698 species: Archae - 38; Bacteria - 1038; Metazoa - 4949; Fungi - 1086; Plants - 485; Viruses - 44; Other Eukaryotes - 5779 (source: NCBI BLink).		AT5G38720.1	comp73393_c2_seq1	comp73393_c2_seq1
0.00255054			6		27	Cc014320	Cc014320	FALSE	Cc014320
0.0135371	gi|3122703|sp|O22644.1|RL23A_FRIAGRecName: Full=60S ribosomal protein L23A >gi|2641201|gb|AAB86852.1| ribosomal protein L23a [Fritillaria agrestis]	60s ribosomal protein l23a-like	6	Cpent_contig_171744	45	Cc014312	Cc014312	FALSE	Cc014312	ribosomal protein L23AB	RPL23AB	AT3G55280.3	comp74708_c1_seq1	comp74708_c1_seq1
0.000563824	gi|330318567|gb|AEC10955.1|ribosomal protein L35 [Camellia sinensis]	60s ribosomal protein l35-like	6	Cpent_contig_227273	5	Cc014302	Cc014302	FALSE	Cc014302	Ribosomal L29 family protein		AT2G39390.1	comp58978_c2_seq1	comp58978_c2_seq1
0	gi|462401586|gb|EMJ07143.1|hypothetical protein PRUPE_ppa011808mg [Prunus persica]	exosome complex component csl4-like	2	Cpent_contig_138270	2	Cc003244	Cc003244	FALSE	Cc003244	Nucleic acid-binding, OB-fold-like protein		AT5G38890.1	comp70846_c1_seq1	comp70846_c1_seq1
0	gi|255549307|ref|XP_002515707.1|transcription regulator, putative [Ricinus communis] >gi|223545144|gb|EEF46654.1| transcription regulator, putative [Ricinus communis]	mediator-associated protein 1-like	3	Cpent_contig_109698	1	Cc014261	Cc014261	FALSE	Cc014261	DNA-binding storekeeper protein-related transcriptional regulator		AT1G61730.1	comp69479_c1_seq3	comp69479_c1_seq3
0.00664489	gi|350536447|ref|NP_001234247.1|ubiquitin-conjugating enzyme E2-17 kDa [Solanum lycopersicum] >gi|460389580|ref|XP_004240429.1| PREDICTED: ubiquitin-conjugating enzyme E2-17 kDa-like isoform 1 [Solanum lycopersicum] >gi|460389582|ref|XP_004240430.1| PREDICTED: ubiquitin-conjugating enzyme E2-17 kDa-like isoform 2 [Solanum lycopersicum] >gi|460389584|ref|XP_004240431.1| PREDICTED: ubiquitin-conjug…	ubiquitin carrier protein	2	Cpent_contig_73552	20	Cc001021	Cc001021	FALSE	Cc001021	ubiquitin conjugating enzyme 8	UBC8,ATUBC8	AT5G41700.3	comp67119_c0_seq3	comp67119_c0_seq3
7.64915e-06	gi|460385135|ref|XP_004238260.1|PREDICTED: uncharacterized protein LOC101260133 [Solanum lycopersicum]	PREDICTED: uncharacterized protein LOC101260133	2	Cpent_contig_97010	2	Cc044088	Cc044088	FALSE	Cc044088	INVOLVED IN: biological_process unknown; LOCATED IN: thylakoid, chloroplast thylakoid membrane, chloroplast; EXPRESSED IN: 22 plant structures; EXPRESSED DURING: 13 growth stages; CONTAINS InterPro DOMAIN/s: Twin-arginine translocation pathway, signal sequence (InterPro:IPR006311); Has 30201 Blast hits to 17322 proteins in 780 species: Archae - 12; Bacteria - 1396; Metazoa - 17338; Fungi - 3422; …		AT5G42765.1	comp69737_c0_seq5	comp69737_c0_seq5
0	gi|470112054|ref|XP_004292253.1|PREDICTED: WD repeat-containing protein 26-like [Fragaria vesca subsp. vesca]	wd repeat-containing protein 26-like	2	Cpent_contig_107616	2	Cc036169	Cc036169	FALSE	Cc036169	transducin family protein / WD-40 repeat family protein		AT5G43920.1	comp68873_c1_seq1	comp68873_c1_seq1
0.00100107	gi|460376912|ref|XP_004234240.1|PREDICTED: mitochondrial import receptor subunit TOM9-2-like [Solanum lycopersicum]	mitochondrial import receptor subunit tom22 homolog 2-like	2	Cpent_contig_135768	5	Cc021805	Cc021805	FALSE	Cc021805	translocase of outer membrane 22-V	TOM22-V,TOM9-2,ATTOM22-V	AT5G43970.1	comp70801_c1_seq6	comp70801_c1_seq6
0.0029626	gi|460411641|ref|XP_004251214.1|PREDICTED: adipocyte plasma membrane-associated protein-like [Solanum lycopersicum]	adipocyte plasma membrane-associated	6	Cpent_contig_99586	17	Cc013952	Cc013952	FALSE	Cc013952	strictosidine synthase-like 3	SSL3	AT1G08470.1	comp68739_c0_seq1	comp68739_c0_seq1
0			3		2	Cc013892	Cc013892	FALSE	Cc013892
0.00338609	gi|4138179|emb|CAA11705.1|elongation factor 1 alpha subunit [Malus x domestica]	elongation factor 1-alpha	6	Cpent_contig_254780	24	Cc013870	Cc013870	FALSE	Cc013870	GTP binding Elongation factor Tu family protein		AT1G07930.2	comp78214_c4_seq3	comp78214_c4_seq3
0	gi|224054853|ref|XP_002298376.1|predicted protein [Populus trichocarpa] >gi|222845634|gb|EEE83181.1| predicted protein [Populus trichocarpa]	very-long-chain -3-hydroxyacyl-	4	Cpent_contig_105798	1	Cc013838	Cc013838	FALSE	Cc013838	Protein-tyrosine phosphatase-like, PTPLA		AT5G59770.1	comp68643_c1_seq1	comp68643_c1_seq1
0.000794864			7		4	Cc013694	Cc013694	FALSE	Cc013694
0.00359211	NA	NA	4	Cpent_contig_272460	5	Cc013691	Cc013691	FALSE	Cc013691	NA	NA	NA	comp65821_c1_seq3	comp65821_c1_seq3
0.00196766	gi|460400857|ref|XP_004245948.1|PREDICTED: syntaxin-22-like [Solanum lycopersicum]	syntaxin-22-like	2	Cpent_contig_134584	16	Cc016281	Cc016281	FALSE	Cc016281	Syntaxin/t-SNARE family protein	VAM3,ATVAM3,SYP22,ATSYP22,SGR3	AT5G46860.1	comp70696_c1_seq4	comp70696_c1_seq4
0	gi|449447922|ref|XP_004141715.1|PREDICTED: U6 snRNA-associated Sm-like protein LSm1-like [Cucumis sativus] >gi|449480489|ref|XP_004155908.1| PREDICTED: U6 snRNA-associated Sm-like protein LSm1-like [Cucumis sativus]	u6 snrna-associated sm-like protein lsm1-like	56	Cpent_contig_270414	2	Cc013597	Cc013597	FALSE	Cc013597	Small nuclear ribonucleoprotein family protein		AT3G14080.2	comp64177_c0_seq1	comp64177_c0_seq1
0.00133434			6		17	Cc013574	Cc013574	FALSE	Cc013574
0.00170572	gi|460367358|ref|XP_004229541.1|PREDICTED: 2-methoxy-6-polyprenyl-1,4-benzoquinol methylase, mitochondrial-like [Solanum lycopersicum]	ubiquinone biosynthesis methyltransferase coq5	6	Cpent_contig_105597	9	Cc013571	Cc013571	FALSE	Cc013571	S-adenosyl-L-methionine-dependent methyltransferases superfamily protein		AT5G57300.3	comp68740_c0_seq1	comp68740_c0_seq1
0.00140471	gi|460384588|ref|XP_004237992.1|PREDICTED: uncharacterized protein LOC101253888 [Solanum lycopersicum]	curved dna-binding protein	8	Cpent_contig_31510	6	Cc013514	Cc013514	FALSE	Cc013514	Chaperone DnaJ-domain superfamily protein		AT2G01710.1	comp77741_c0_seq4	comp77741_c0_seq4
5.58975e-06	NA	NA	4	Cpent_contig_275071	5	Cc013468	Cc013468	FALSE	Cc013468	NA	NA	NA	comp47518_c0_seq1	comp47518_c0_seq1
0.000285146	gi|462407936|gb|EMJ13270.1|hypothetical protein PRUPE_ppa011627mg [Prunus persica]	nuclear transcription factor y subunit a-7	19	Cpent_contig_97537	4	Cc013414	Cc013414	FALSE	Cc013414	nuclear factor Y, subunit A2	UNE8,ATHAP2B,HAP2B,NF-YA2	AT3G05690.1	comp68892_c0_seq1	comp68892_c0_seq1
0	gi|302127798|emb|CBP07430.1|sterol reductase [Solanum tuberosum]	delta -sterol reductase-like	30	Cpent_contig_28121	1	Cc013401	Cc013401	FALSE	Cc013401	cell elongation protein / DWARF1 / DIMINUTO (DIM)	DWF1	AT3G19820.3	comp76201_c2_seq1	comp76201_c2_seq1
0.000514698			7		2	Cc013366	Cc013366	FALSE	Cc013366
0	NA	NA	5	Cpent_contig_213077	1	Cc013338	Cc013338	FALSE	Cc013338	NA	NA	NA	comp72143_c1_seq1	comp72143_c1_seq1
0.000514698	gi|460399857|ref|XP_004245453.1|PREDICTED: uncharacterized protein LOC101262740 [Solanum lycopersicum]	PREDICTED: uncharacterized protein LOC101262740	7	Cpent_contig_227817	2	Cc013307	Cc013307	FALSE	Cc013307	unknown protein; FUNCTIONS IN: molecular_function unknown; INVOLVED IN: biological_process unknown; LOCATED IN: endomembrane system; EXPRESSED IN: 23 plant structures; EXPRESSED DURING: 15 growth stages; Has 30201 Blast hits to 17322 proteins in 780 species: Archae - 12; Bacteria - 1396; Metazoa - 17338; Fungi - 3422; Plants - 5037; Viruses - 0; Other Eukaryotes - 2996 (source: NCBI BLink).		AT5G53650.1	comp58117_c0_seq1	comp58117_c0_seq1
0	gi|460399878|ref|XP_004245463.1|PREDICTED: uncharacterized protein At1g01500-like [Solanum lycopersicum]	protein	62	Cpent_contig_74225	1	Cc013298	Cc013298	FALSE	Cc013298	unknown protein; Has 76 Blast hits to 76 proteins in 13 species: Archae - 0; Bacteria - 0; Metazoa - 1; Fungi - 0; Plants - 75; Viruses - 0; Other Eukaryotes - 0 (source: NCBI BLink).		AT4G24110.1	comp67045_c0_seq2	comp67045_c0_seq2
0	gi|460395286|ref|XP_004243215.1|PREDICTED: uncharacterized protein LOC101251005 [Solanum lycopersicum]	atfp4-like protein	2	Cpent_contig_131019	1	Cc035511	Cc035511	FALSE	Cc035511	Heavy metal transport/detoxification superfamily protein		AT5G48290.1	comp70156_c0_seq12	comp70156_c0_seq12
0.00230692	NA	NA	11	Cpent_contig_193692	7	Cc013262	Cc013262	FALSE	Cc013262	NA	NA	NA	comp72645_c1_seq4	comp72645_c1_seq4
0	gi|460394130|ref|XP_004242658.1|PREDICTED: probably inactive leucine-rich repeat receptor-like protein kinase At5g48380-like [Solanum lycopersicum]	protein	2	Cpent_contig_200226	1	Cc012765	Cc012765	FALSE	Cc012765	BAK1-interacting receptor-like kinase 1	BIR1	AT5G48380.1	comp73167_c0_seq1	comp73167_c0_seq1
0	gi|225441260|ref|XP_002274343.1|PREDICTED: tubulin-specific chaperone B isoform 1 [Vitis vinifera] >gi|359482231|ref|XP_003632738.1| PREDICTED: tubulin-specific chaperone B [Vitis vinifera] >gi|297739921|emb|CBI30103.3| unnamed protein product [Vitis vinifera]	tubulin folding cofactor b	9	Cpent_contig_133476	2	Cc013215	Cc013215	FALSE	Cc013215	tubulin folding cofactor B		AT3G10220.1	comp70189_c2_seq2	comp70189_c2_seq2
0.000613077	gi|255546727|ref|XP_002514422.1|pentatricopeptide repeat-containing protein, putative [Ricinus communis] >gi|223546418|gb|EEF47918.1| pentatricopeptide repeat-containing protein, putative [Ricinus communis]	pentatricopeptide repeat-containing protein	7	Cpent_contig_257736	6	Cc013214	Cc013214	FALSE	Cc013214	Tetratricopeptide repeat (TPR)-like superfamily protein		AT4G19440.2	comp78137_c0_seq3	comp78137_c0_seq3
0.000182685	gi|460381055|ref|XP_004236268.1|PREDICTED: protein DEHYDRATION-INDUCED 19 homolog 5-like isoform 1 [Solanum lycopersicum]	protein dehydration-induced 19 homolog 5-like	2	Cpent_contig_37927	11	Cc011523	Cc011523	FALSE	Cc011523	Drought-responsive family protein	HRB1	AT5G49230.1	comp77828_c0_seq1	comp77828_c0_seq1
0	NA	NA	1	Cpent_contig_199560	1	Cc013194	Cc013194	FALSE	Cc013194	NA	NA	NA	comp73870_c0_seq2	comp73870_c0_seq2
0.0020552	NA	NA	3	Cpent_contig_185558	2	Cc013143	Cc013143	FALSE	Cc013143	NA	NA	NA	comp74281_c1_seq2	comp74281_c1_seq2
7.07774e-05			6		5	Cc013118	Cc013118	FALSE	Cc013118
1.02416e-06			6		2	Cc013116	Cc013116	FALSE	Cc013116
0.00459492	gi|224055657|ref|XP_002298588.1|predicted protein [Populus trichocarpa] >gi|222845846|gb|EEE83393.1| predicted protein [Populus trichocarpa]	cytosolic fe-s cluster assembly factor nbp35	2	Cpent_contig_177558	21	Cc033749	Cc033749	FALSE	Cc033749	nucleotide binding protein 35	NBP35,ATNBP35	AT5G50960.1	comp75844_c0_seq1	comp75844_c0_seq1
0			4		2	Cc012969	Cc012969	FALSE	Cc012969
0			6		2	Cc012903	Cc012903	FALSE	Cc012903
0.000514698	gi|357448501|ref|XP_003594526.1|Ferredoxin-NADP reductase [Medicago truncatula] >gi|355483574|gb|AES64777.1| Ferredoxin-NADP reductase [Medicago truncatula] >gi|388519649|gb|AFK47886.1| unknown [Medicago truncatula]	ferredoxin--nadp root chloroplastic-like	8	Cpent_contig_126961	2	Cc012888	Cc012888	FALSE	Cc012888	root FNR 1	ATRFNR1,RFNR1	AT4G05390.1	comp70444_c0_seq1	comp70444_c0_seq1
0.00479902	NA	NA	6	Cpent_contig_98906	18	Cc012875	Cc012875	FALSE	Cc012875	NA	NA	NA	comp68208_c0_seq1	comp68208_c0_seq1
0.00811002	gi|460378721|ref|XP_004235117.1|PREDICTED: metal-nicotianamine transporter YSL2-like [Solanum lycopersicum]	cytochrome b5	2	Cpent_contig_14416	17	Cc022136	Cc022136	FALSE	Cc022136	cytochrome B5 isoform E	ATB5-A,B5#2,ATCB5-E,CB5-E	AT5G53560.1	comp76663_c0_seq1	comp76663_c0_seq1
0.00302949	gi|460392749|ref|XP_004241976.1|PREDICTED: uncharacterized protein LOC101245663 [Solanum lycopersicum]	PREDICTED: uncharacterized protein LOC101245663	16	Cpent_contig_70831	7	Cc012748	Cc012748	FALSE	Cc012748	NA	NA	NA	comp67418_c0_seq1	comp67418_c0_seq1
0.000128676	gi|460397743|ref|XP_004244426.1|PREDICTED: putative ankyrin repeat protein RF_0381-like [Solanum lycopersicum]	ankyrin repeat protein rf_0381-like	1	Cpent_contig_69838	3	Cc012745	Cc012745	FALSE	Cc012745	Ankyrin repeat family protein		AT4G19150.1	comp66305_c0_seq1	comp66305_c0_seq1
0.00110885	gi|460373926|ref|XP_004232763.1|PREDICTED: uncharacterized protein LOC101268247 [Solanum lycopersicum]	PREDICTED: uncharacterized protein LOC101268247	2	Cpent_contig_74394	9	Cc041481	Cc041481	FALSE	Cc041481	Protein of unknown function, DUF538		AT5G54530.1	comp67076_c0_seq1	comp67076_c0_seq1
0.000787834			1		12	Cc012728	Cc012728	FALSE	Cc012728
0.000328924			1		8	Cc012719	Cc012719	FALSE	Cc012719
0.00017436	gi|460369369|ref|XP_004230535.1|PREDICTED: phosphatidylserine decarboxylase proenzyme 3-like [Solanum lycopersicum]	phosphatidylserine decarboxylase proenzyme 3-like	2	Cpent_contig_184743	6	Cc031439	Cc031439	FALSE	Cc031439	phosphatidylserine decarboxylase 2	PSD2	AT5G57190.1	comp74889_c2_seq1	comp74889_c2_seq1
1.72692e-05	gi|460374355|ref|XP_004232976.1|PREDICTED: transcription factor GTE10-like [Solanum lycopersicum]	global transcription factor group	7	Cpent_contig_163447	2	Cc012681	Cc012681	FALSE	Cc012681	DNA-binding bromodomain-containing protein		AT5G46550.1	comp74242_c1_seq1	comp74242_c1_seq1
1.70896e-05	NA	NA	1	Cpent_contig_225115	5	Cc012656	Cc012656	FALSE	Cc012656	NA	NA	NA	comp92928_c0_seq1	comp92928_c0_seq1
1.37616e-05			1		3	Cc012651	Cc012651	FALSE	Cc012651
0	gi|460387257|ref|XP_004239297.1|PREDICTED: nucleolar complex protein 2 homolog [Solanum lycopersicum]	nucleolar complex protein 2 homolog	45	Cpent_contig_195108	1	Cc012645	Cc012645	FALSE	Cc012645	Noc2p family	RBL	AT3G55510.1	comp73107_c0_seq1	comp73107_c0_seq1
0.00188815	gi|297745178|emb|CBI39170.3|unnamed protein product [Vitis vinifera]	pti1-like tyrosine-protein kinase 3-like	6	Cpent_contig_107828	8	Cc012623	Cc012623	FALSE	Cc012623	Protein kinase superfamily protein		AT3G59350.3	comp69074_c0_seq1	comp69074_c0_seq1
0	gi|460365532|ref|XP_004228655.1|PREDICTED: protein MAK16 homolog [Solanum lycopersicum]	maintenance of killer 16	5	Cpent_contig_11110	3	Cc012600	Cc012600	FALSE	Cc012600	NA	NA	NA	comp77601_c0_seq1	comp77601_c0_seq1
3.53194e-05	gi|460412743|ref|XP_004251757.1|PREDICTED: uncharacterized protein LOC101244345 isoform 1 [Solanum lycopersicum]	cytochrome c subunit vib family protein	2	Cpent_contig_73271	4	Cc001217	Cc001217	FALSE	Cc001217	Cytochrome c oxidase, subunit Vib family protein		AT5G58005.2	comp66508_c0_seq1	comp66508_c0_seq1
0.00157113	gi|297734519|emb|CBI15766.3|unnamed protein product [Vitis vinifera]	pre-rrna-processing protein esf2-like	6	Cpent_contig_104448	20	Cc012452	Cc012452	FALSE	Cc012452	RNA-binding (RRM/RBD/RNP motifs) family protein		AT3G56510.2	comp68807_c2_seq2	comp68807_c2_seq2
0	gi|460380217|ref|XP_004235854.1|PREDICTED: uncharacterized protein LOC101244854 isoform 1 [Solanum lycopersicum]	succinate dehydrogenase assembly factor	7	Cpent_contig_269147	1	Cc012327	Cc012327	FALSE	Cc012327	unknown protein; CONTAINS InterPro DOMAIN/s: Protein of unknown function DUF339 (InterPro:IPR005631); Has 532 Blast hits to 532 proteins in 207 species: Archae - 0; Bacteria - 285; Metazoa - 16; Fungi - 41; Plants - 40; Viruses - 0; Other Eukaryotes - 150 (source: NCBI BLink).		AT5G51040.1	comp65054_c0_seq1	comp65054_c0_seq1
0.00119951	gi|474388024|gb|EMS65134.1|Elongation factor 1-alpha [Triticum urartu]	elongation factor 1-alpha	6	Cpent_contig_254771	18	Cc012299	Cc012299	FALSE	Cc012299	GTP binding Elongation factor Tu family protein		AT1G07930.2	comp78214_c1_seq1	comp78214_c1_seq1
0.000334683	NA	NA	5	Cpent_contig_140302	2	Cc012252	Cc012252	FALSE	Cc012252	NA	NA	NA	comp70347_c2_seq8	comp70347_c2_seq8
0.000538413	gi|255558940|ref|XP_002520493.1|Transcription elongation factor B polypeptide, putative [Ricinus communis] >gi|223540335|gb|EEF41906.1| Transcription elongation factor B polypeptide, putative [Ricinus communis]	transcription elongation factor b polypeptide 1-like	2	Cpent_contig_266218	8	Cc008146	Cc008146	FALSE	Cc008146	BTB/POZ domain-containing protein		AT5G59140.1	comp64395_c0_seq1	comp64395_c0_seq1
0.0223165	gi|113205234|gb|AAT39305.2|Dof domain, zinc finger family protein [Solanum demissum]	dof zinc finger	2	Cpent_contig_31484	23	Cc030452	Cc030452	FALSE	Cc030452	TARGET OF MONOPTEROS 6	TMO6	AT5G60200.1	comp77656_c1_seq11	comp77656_c1_seq11
0.0015481	gi|460388139|ref|XP_004239727.1|PREDICTED: probable small nuclear ribonucleoprotein G-like isoform 1 [Solanum lycopersicum]	small nuclear ribonucleoprotein g	6	Cpent_contig_266631	16	Cc012172	Cc012172	FALSE	Cc012172	probable small nuclear ribonucleoprotein G	SNRNP-G	AT2G23930.1	comp64456_c0_seq1	comp64456_c0_seq1
0.000231475	gi|460392015|ref|XP_004241613.1|PREDICTED: dof zinc finger protein DOF5.4-like [Solanum lycopersicum]	dof zinc finger	2	Cpent_contig_139860	16	Cc031540	Cc031540	FALSE	Cc031540	OBF binding protein 4	OBP4	AT5G60850.1	comp70744_c0_seq1	comp70744_c0_seq1
0.000434121	NA	NA	8	Cpent_contig_78165	6	Cc012092	Cc012092	FALSE	Cc012092	NA	NA	NA	comp66127_c0_seq3	comp66127_c0_seq3
0.000288116			1		2	Cc012058	Cc012058	FALSE	Cc012058
0.000693697	gi|460405531|ref|XP_004248229.1|PREDICTED: DEAD-box ATP-dependent RNA helicase 10-like [Solanum lycopersicum]	dead-box atp-dependent rna helicase 10-like	2	Cpent_contig_122126	6	Cc025537	Cc025537	FALSE	Cc025537	DEA(D/H)-box RNA helicase family protein		AT5G60990.1	comp70064_c1_seq1	comp70064_c1_seq1
0.00070393	NA	NA	6	Cpent_contig_131490	19	Cc012024	Cc012024	FALSE	Cc012024	NA	NA	NA	comp71739_c4_seq3	comp71739_c4_seq3
0.000282008			16		2	Cc011990	Cc011990	FALSE	Cc011990
1.49709e-07	gi|462398042|gb|EMJ03710.1|hypothetical protein PRUPE_ppa010838mg [Prunus persica]	60s ribosomal protein l6-like	6	Cpent_contig_221788	3	Cc011983	Cc011983	FALSE	Cc011983	Ribosomal protein L6 family protein		AT1G74060.1	comp72838_c1_seq1	comp72838_c1_seq1
5.51482e-06	gi|224136750|ref|XP_002322406.1|predicted protein [Populus trichocarpa] >gi|118483761|gb|ABK93773.1| unknown [Populus trichocarpa] >gi|222869402|gb|EEF06533.1| predicted protein [Populus trichocarpa]	21 kda protein	2	Cpent_contig_77924	12	Cc038093	Cc038093	FALSE	Cc038093	Plant invertase/pectin methylesterase inhibitor superfamily protein		AT5G62350.1	comp67977_c0_seq1	comp67977_c0_seq1
0.00424291	gi|359473044|ref|XP_002278803.2|PREDICTED: 60S ribosomal protein L44-like [Vitis vinifera]	60s ribosomal protein l44-like	6	Cpent_contig_111432	35	Cc011969	Cc011969	FALSE	Cc011969	Zinc-binding ribosomal protein family protein		AT4G14320.1	comp69915_c1_seq1	comp69915_c1_seq1
0.00173341	NA	NA	3	Cpent_contig_87539	4	Cc011963	Cc011963	FALSE	Cc011963	NA	NA	NA	comp57844_c0_seq1	comp57844_c0_seq1
0.00229302	gi|460391957|ref|XP_004241584.1|PREDICTED: uncharacterized protein LOC101255109 [Solanum lycopersicum]	protein chloroplastic-like	2	Cpent_contig_268968	15	Cc031578	Cc031578	FALSE	Cc031578	Protein of unknown function (DUF3223)		AT5G62440.1	comp64173_c0_seq1	comp64173_c0_seq1
0.000726014	NA	NA	12	Cpent_contig_138547	2	Cc011954	Cc011954	FALSE	Cc011954	NA	NA	NA	comp71398_c1_seq1	comp71398_c1_seq1
0.000456693			5		2	Cc011949	Cc011949	FALSE	Cc011949
0	NA	NA	1	Cpent_contig_84057	1	Cc011943	Cc011943	FALSE	Cc011943	NA	NA	NA	comp45116_c0_seq1	comp45116_c0_seq1
0.000514698	gi|224078662|ref|XP_002305597.1|predicted protein [Populus trichocarpa] >gi|222848561|gb|EEE86108.1| predicted protein [Populus trichocarpa]	beta-glucosidase 47-like	9	Cpent_contig_180110	2	Cc011940	Cc011940	FALSE	Cc011940	beta-glucosidase 45	BGLU45	AT1G61810.1	comp75337_c1_seq1	comp75337_c1_seq1
0.000290858			1		6	Cc011924	Cc011924	FALSE	Cc011924
1.11337e-05	gi|460414805|ref|XP_004252753.1|PREDICTED: mannose-P-dolichol utilization defect 1 protein homolog 2-like [Solanum lycopersicum]	mannose-p-dolichol utilization defect 1 protein homolog 2-like	6	Cpent_contig_272124	3	Cc011900	Cc011900	FALSE	Cc011900	Mannose-P-dolichol utilization defect 1 protein		AT4G07390.1	comp64694_c0_seq2	comp64694_c0_seq2
0.00149709			6		11	Cc011861	Cc011861	FALSE	Cc011861
0.000114871	NA	NA	16	Cpent_contig_188698	3	Cc011849	Cc011849	FALSE	Cc011849	NA	NA	NA	comp74853_c1_seq6	comp74853_c1_seq6
4.46277e-05	NA	NA	12	Cpent_contig_160682	2	Cc011800	Cc011800	FALSE	Cc011800	NA	NA	NA	comp75603_c2_seq51	comp75603_c2_seq51
0	gi|255540949|ref|XP_002511539.1|conserved hypothetical protein [Ricinus communis] >gi|223550654|gb|EEF52141.1| conserved hypothetical protein [Ricinus communis]	micronuclear linker histone poly	2	Cpent_contig_110695	1	Cc021292	Cc021292	FALSE	Cc021292	unknown protein; FUNCTIONS IN: molecular_function unknown; INVOLVED IN: biological_process unknown; LOCATED IN: plasma membrane; EXPRESSED IN: 17 plant structures; EXPRESSED DURING: 9 growth stages; Has 14949 Blast hits to 9947 proteins in 971 species: Archae - 43; Bacteria - 3248; Metazoa - 4424; Fungi - 1542; Plants - 562; Viruses - 55; Other Eukaryotes - 5075 (source: NCBI BLink).		AT5G62550.1	comp68808_c0_seq1	comp68808_c0_seq1
0.000970535	gi|449469537|ref|XP_004152476.1|PREDICTED: dof zinc finger protein DOF5.6-like [Cucumis sativus] >gi|449487762|ref|XP_004157788.1| PREDICTED: dof zinc finger protein DOF5.6-like [Cucumis sativus]	dof zinc finger	2	Cpent_contig_31480	15	Cc011554	Cc011554	FALSE	Cc011554	Dof-type zinc finger DNA-binding family protein	HCA2,DOF5.6	AT5G62940.1	comp77656_c1_seq7	comp77656_c1_seq7
0.00174887	gi|18000070|gb|AAL54886.1|AF092915_1cytochrome P450-dependent fatty acid hydroxylase [Nicotiana tabacum]	cytochrome p450	2	Cpent_contig_217380	6	Cc005237	Cc005237	FALSE	Cc005237	cytochrome P450, family 94, subfamily B, polypeptide 1	CYP94B1	AT5G63450.1	comp72687_c0_seq1	comp72687_c0_seq1
0.000745619	gi|460393716|ref|XP_004242455.1|PREDICTED: mitochondrial import receptor subunit TOM40-1-like [Solanum lycopersicum]	mitochondrial import receptor subunit tom40-1-like	16	Cpent_contig_76995	5	Cc011755	Cc011755	FALSE	Cc011755	translocase of the outer mitochondrial membrane 40	TOM40	AT3G20000.1	comp67084_c0_seq1	comp67084_c0_seq1
0.00440154	gi|460389604|ref|XP_004240441.1|PREDICTED: adrenodoxin-like protein, mitochondrial-like [Solanum lycopersicum]	adrenodoxin-like mitochondrial-like	6	Cpent_contig_266722	28	Cc011730	Cc011730	FALSE	Cc011730	2Fe-2S ferredoxin-like superfamily protein		AT3G07480.1	comp65287_c0_seq1	comp65287_c0_seq1
0	gi|225452690|ref|XP_002282375.1|PREDICTED: probable RNA 3'-terminal phosphate cyclase-like protein [Vitis vinifera] >gi|296087784|emb|CBI35040.3| unnamed protein product [Vitis vinifera]	probable rna 3 -terminal phosphate cyclase-like	9	Cpent_contig_138214	1	Cc011674	Cc011674	FALSE	Cc011674	RNA cyclase family protein		AT5G22100.1	comp71876_c1_seq11	comp71876_c1_seq11
0	NA	NA	14	Cpent_contig_12897	1	Cc011662	Cc011662	FALSE	Cc011662	NA	NA	NA	comp76999_c0_seq5	comp76999_c0_seq5
0.000822688	gi|460406694|ref|XP_004248796.1|PREDICTED: polyadenylate-binding protein 2-like [Solanum lycopersicum]	polyadenylate-binding protein 2-like	2	Cpent_contig_71797	7	Cc001629	Cc001629	FALSE	Cc001629	RNA-binding (RRM/RBD/RNP motifs) family protein		AT5G65260.1	comp67229_c2_seq1	comp67229_c2_seq1
0	gi|413943009|gb|AFW75658.1|putative RING zinc finger domain superfamily protein [Zea mays]	ring-h2 finger protein atl46-like	4	Cpent_contig_193277	1	Cc011573	Cc011573	FALSE	Cc011573	hypoxia-responsive family protein / zinc finger (C3HC4-type RING finger) family protein		AT3G48030.1	comp75187_c0_seq7	comp75187_c0_seq7
0.00698891	gi|460367297|ref|XP_004229511.1|PREDICTED: 3-hydroxyisobutyryl-CoA hydrolase 1-like [Solanum lycopersicum]	3-hydroxyisobutyryl- hydrolase 1	2	Cpent_contig_107335	17	Cc031515	Cc031515	FALSE	Cc031515	beta-hydroxyisobutyryl-CoA hydrolase 1	CHY1	AT5G65940.2	comp68166_c1_seq1	comp68166_c1_seq1
0.00142317	gi|460372471|ref|XP_004232053.1|PREDICTED: 50S ribosomal protein L25-like [Solanum lycopersicum]	50s ribosomal protein l25-like	2	Cpent_contig_210480	6	Cc019317	Cc019317	FALSE	Cc019317	Ribosomal protein L25/Gln-tRNA synthetase, anti-codon-binding domain		AT5G66860.1	comp72766_c4_seq30	comp72766_c4_seq30
0.000173424	gi|462400012|gb|EMJ05680.1|hypothetical protein PRUPE_ppa021209mg, partial [Prunus persica]	grf zinc finger containing protein	2	Cpent_contig_101401	5	Cc046302	Cc046302	FALSE	Cc046302	PLC-like phosphodiesterases superfamily protein		AT5G67130.1	comp68618_c3_seq1	comp68618_c3_seq1
0.00043294	gi|269849762|sp|P33444.4|RS3A_CATRORecName: Full=40S ribosomal protein S3a; AltName: Full=CYC07 protein	40s ribosomal protein s3a-like	6	Cpent_contig_241847	4	Cc011493	Cc011493	FALSE	Cc011493	Ribosomal protein S3Ae		AT4G34670.1	comp78528_c1_seq1	comp78528_c1_seq1
0.0040265	NA	NA	2	Cpent_contig_153051	30	Cc025211	Cc025211	FALSE	Cc025211	NA	NA	NA	comp61707_c0_seq2	comp61707_c0_seq2
0.00055601			6		12	Cc011403	Cc011403	FALSE	Cc011403
0	gi|460409433|ref|XP_004250143.1|PREDICTED: GPI ethanolamine phosphate transferase 2-like [Solanum lycopersicum]	gpi ethanolamine phosphate transferase 2-like	9	Cpent_contig_201837	1	Cc011391	Cc011391	FALSE	Cc011391	Alkaline-phosphatase-like family protein		AT2G22530.1	comp72247_c7_seq45	comp72247_c7_seq45
0.00198105	NA	NA	2	Cpent_contig_168337	28	Cc001062	Cc001062	FALSE	Cc001062	NA	NA	NA	comp75455_c5_seq3	comp75455_c5_seq3
0.0096173	NA	NA	2	Cpent_contig_19866	27	Cc003531	Cc003531	FALSE	Cc003531	NA	NA	NA	comp77993_c0_seq39	comp77993_c0_seq39
0	NA	NA	6	Cpent_contig_137777	1	Cc011340	Cc011340	FALSE	Cc011340	NA	NA	NA	comp70580_c0_seq1	comp70580_c0_seq1
0.000505393	gi|460384395|ref|XP_004237897.1|PREDICTED: uncharacterized protein LOC101250397 [Solanum lycopersicum]	protein	4	Cpent_contig_177307	3	Cc011333	Cc011333	FALSE	Cc011333	unknown protein; FUNCTIONS IN: molecular_function unknown; INVOLVED IN: biological_process unknown; LOCATED IN: plasma membrane; EXPRESSED IN: 17 plant structures; EXPRESSED DURING: 7 growth stages; BEST Arabidopsis thaliana protein match is: unknown protein (TAIR:AT1G22230.1); Has 5452 Blast hits to 3541 proteins in 289 species: Archae - 4; Bacteria - 165; Metazoa - 1756; Fungi - 532; Plants - 2…		AT1G78110.1	comp75165_c6_seq2	comp75165_c6_seq2
0.0117807	NA	NA	2	Cpent_contig_162440	23	Cc010576	Cc010576	FALSE	Cc010576	NA	NA	NA	comp75265_c2_seq5	comp75265_c2_seq5
0.00545139	NA	NA	2	Cpent_contig_53074	23	Cc007569	Cc007569	FALSE	Cc007569	NA	NA	NA	comp35344_c0_seq1	comp35344_c0_seq1
0.00457329	gi|460393474|ref|XP_004242334.1|PREDICTED: uncharacterized protein LOC101252697 [Solanum lycopersicum]	PREDICTED: uncharacterized protein LOC101252697	2	Cpent_contig_190265	22	Cc030438	Cc030438	FALSE	Cc030438	NA	NA	NA	comp74387_c4_seq1	comp74387_c4_seq1
0.00271243	NA	NA	19	Cpent_contig_88582	5	Cc011297	Cc011297	FALSE	Cc011297	NA	NA	NA	comp54094_c0_seq1	comp54094_c0_seq1
0.00310904	gi|460409846|ref|XP_004250348.1|PREDICTED: eukaryotic translation initiation factor 3 subunit F-like [Solanum lycopersicum]	eukaryotic translation initiation factor 3 subunit f-like	34	Cpent_contig_78477	4	Cc011296	Cc011296	FALSE	Cc011296	eukaryotic translation initiation factor 2	EIF2,AteIF3f,eIF3F	AT2G39990.1	comp66353_c0_seq1	comp66353_c0_seq1
0.00017459	NA	NA	2	Cpent_contig_168335	21	Cc001160	Cc001160	FALSE	Cc001160	NA	NA	NA	comp75455_c5_seq1	comp75455_c5_seq1
0			1		2	Cc011192	Cc011192	FALSE	Cc011192
0	gi|359806832|ref|NP_001241567.1|uncharacterized protein LOC100819698 precursor [Glycine max] >gi|255638149|gb|ACU19388.1| unknown [Glycine max]	aspartic proteinase nepenthesin-1	14	Cpent_contig_142271	1	Cc011170	Cc011170	FALSE	Cc011170	Eukaryotic aspartyl protease family protein		AT5G07030.1	comp71755_c0_seq3	comp71755_c0_seq3
0.0015423	gi|460368503|ref|XP_004230105.1|PREDICTED: annexin D3-like [Solanum lycopersicum]	annexin d3-like	4	Cpent_contig_60111	4	Cc011137	Cc011137	FALSE	Cc011137	annexin 3	ANNAT3,ANN3	AT2G38760.1	comp39065_c0_seq2	comp39065_c0_seq2
0.00202743	gi|18424791|ref|NP_568985.1|cAMP-regulated phosphoprotein 19-related protein [Arabidopsis thaliana] >gi|16648718|gb|AAL25551.1| AT5g64130/MHJ24_11 [Arabidopsis thaliana] >gi|20453353|gb|AAM19915.1| AT5g64130/MHJ24_11 [Arabidopsis thaliana] >gi|21618212|gb|AAM67262.1| unknown [Arabidopsis thaliana] >gi|332010460|gb|AED97843.1| cAMP-regulated phosphoprotein 19-related protein [Arabidopsis thaliana]	camp-regulated phosphoprotein 19-related protein	6	Cpent_contig_267607	18	Cc011112	Cc011112	FALSE	Cc011112	cAMP-regulated phosphoprotein 19-related protein		AT5G64130.1	comp64072_c0_seq1	comp64072_c0_seq1
0	gi|460368110|ref|XP_004229912.1|PREDICTED: diacylglycerol kinase-like [Solanum lycopersicum]	diacylglycerol kinase-like	6	Cpent_contig_214114	1	Cc011111	Cc011111	FALSE	Cc011111	Diacylglycerol kinase family protein		AT2G46090.1	comp72368_c1_seq1	comp72368_c1_seq1
0.00250646	gi|460388903|ref|XP_004240103.1|PREDICTED: uncharacterized protein LOC101257265 [Solanum lycopersicum]	uncharacterized loc101223085 isoform 1	7	Cpent_contig_271707	6	Cc011095	Cc011095	FALSE	Cc011095	unknown protein; Has 35333 Blast hits to 34131 proteins in 2444 species: Archae - 798; Bacteria - 22429; Metazoa - 974; Fungi - 991; Plants - 531; Viruses - 0; Other Eukaryotes - 9610 (source: NCBI BLink).		AT4G00525.1	comp65664_c0_seq1	comp65664_c0_seq1
0.00497123	NA	NA	2	Cpent_contig_71115	20	Cc010821	Cc010821	FALSE	Cc010821	NA	NA	NA	comp67714_c3_seq2	comp67714_c3_seq2
0.00366723	gi|225426785|ref|XP_002282926.1|PREDICTED: elicitor-responsive protein 3 [Vitis vinifera] >gi|297742592|emb|CBI34741.3| unnamed protein product [Vitis vinifera]	elicitor-responsive protein 3-like	6	Cpent_contig_92189	21	Cc011068	Cc011068	FALSE	Cc011068	Calcium-dependent lipid-binding (CaLB domain) family protein		AT1G63220.1	comp63578_c0_seq1	comp63578_c0_seq1
0.000514698	gi|224090609|ref|XP_002309033.1|predicted protein [Populus trichocarpa] >gi|222855009|gb|EEE92556.1| predicted protein [Populus trichocarpa]	serine threonine-protein kinase aurora-3-like	3	Cpent_contig_99655	2	Cc011067	Cc011067	FALSE	Cc011067	ataurora3	AtAUR3,AUR3	AT2G45490.1	comp68652_c0_seq1	comp68652_c0_seq1
2.74732e-05	gi|460367792|ref|XP_004229754.1|PREDICTED: uncharacterized protein LOC101259577 [Solanum lycopersicum]	upf0565 protein c2orf69 homolog	5	Cpent_contig_140073	2	Cc011033	Cc011033	FALSE	Cc011033	unknown protein; FUNCTIONS IN: molecular_function unknown; INVOLVED IN: biological_process unknown; LOCATED IN: cellular_component unknown; EXPRESSED IN: 13 plant structures; EXPRESSED DURING: M germinated pollen stage, LP.04 four leaves visible, 4 anthesis, petal differentiation and expansion stage, E expanded cotyledon stage; CONTAINS InterPro DOMAIN/s: Uncharacterised protein family UPF0565 (I…		AT2G44850.2	comp71456_c0_seq9	comp71456_c0_seq9
0.00666394	NA	NA	2	Cpent_contig_15590	19	Cc040597	Cc040597	FALSE	Cc040597	NA	NA	NA	comp77516_c0_seq1	comp77516_c0_seq1
0.000519839			6		14	Cc010964	Cc010964	FALSE	Cc010964
0	gi|222637136|gb|EEE67268.1|hypothetical protein OsJ_24447 [Oryza sativa Japonica Group]	hypothetical protein OsJ_24447	6	Cpent_contig_201326	3	Cc010952	Cc010952	FALSE	Cc010952	NA	NA	NA	comp73518_c2_seq7	comp73518_c2_seq7
0.0010291	gi|460401113|ref|XP_004246073.1|PREDICTED: probable N-acetylglucosaminyl-phosphatidylinositol de-N-acetylase-like [Solanum lycopersicum]	n-acetylglucosaminylphosphatidylinositol de-n-acetylase family protein	11	Cpent_contig_128059	3	Cc010906	Cc010906	FALSE	Cc010906	N-acetylglucosaminylphosphatidylinositol de-N-acetylase family protein		AT3G58130.2	comp71557_c4_seq1	comp71557_c4_seq1
3.64849e-05			9		2	Cc010901	Cc010901	FALSE	Cc010901
0	gi|460408112|ref|XP_004249491.1|PREDICTED: small RNA degrading nuclease 3-like [Solanum lycopersicum]	small rna degrading nuclease 3-like	3	Cpent_contig_257456	2	Cc010892	Cc010892	FALSE	Cc010892	small RNA degrading nuclease 1	SDN1	AT3G50100.1	comp78132_c2_seq1	comp78132_c2_seq1
0.00126446	gi|460397839|ref|XP_004244474.1|PREDICTED: probable plastid-lipid-associated protein 8, chloroplastic-like [Solanum lycopersicum]	probable plastid-lipid-associated protein chloroplastic-like	29	Cpent_contig_268789	4	Cc010887	Cc010887	FALSE	Cc010887	Plastid-lipid associated protein PAP / fibrillin family protein		AT5G19940.1	comp64081_c0_seq1	comp64081_c0_seq1
0.00245387	NA	NA	2	Cpent_contig_105762	18	Cc000428	Cc000428	FALSE	Cc000428	NA	NA	NA	comp69833_c0_seq1	comp69833_c0_seq1
0.00989652	NA	NA	2	Cpent_contig_109695	16	Cc014233	Cc014233	FALSE	Cc014233	NA	NA	NA	comp69479_c0_seq1	comp69479_c0_seq1
0.00339307	NA	NA	2	Cpent_contig_101416	16	Cc044038	Cc044038	FALSE	Cc044038	NA	NA	NA	comp68618_c3_seq16	comp68618_c3_seq16
0.00983426	NA	NA	2	Cpent_contig_225219	16	Cc001117	Cc001117	FALSE	Cc001117	NA	NA	NA	comp59254_c1_seq1	comp59254_c1_seq1
0.00864353	NA	NA	2	Cpent_contig_194960	15	Cc004543	Cc004543	FALSE	Cc004543	NA	NA	NA	comp72671_c0_seq1	comp72671_c0_seq1
0.00049118	gi|460411315|ref|XP_004251058.1|PREDICTED: biogenesis of lysosome-related organelles complex 1 subunit 1-like [Solanum lycopersicum]	biogenesis of lysosome-related organelles complex 1 subunit 1-like	12	Cpent_contig_104563	4	Cc010713	Cc010713	FALSE	Cc010713	GCN5L1 family protein	BLOS1	AT2G30330.1	comp69442_c0_seq1	comp69442_c0_seq1
0.000392221	gi|351721222|ref|NP_001237714.1|albumin-1 precursor [Glycine max] >gi|14916530|sp|Q39837.3|ALB1_SOYBN RecName: Full=Albumin-1; Short=A1; Contains: RecName: Full=Albumin-1 chain b; Short=A1b; AltName: Full=Leginsulin; Contains: RecName: Full=Albumin-1 chain a; Short=A1a; Flags: Precursor >gi|498168|dbj|BAA04219.1| leginsulin precursor [Glycine max]	albumin 1	2	Cpent_contig_74872	15	Cc000809	Cc000809	FALSE	Cc000809	NA	NA	NA	comp66586_c1_seq3	comp66586_c1_seq3
5.27855e-05	NA	NA	2	Cpent_contig_115934	14	Cc030226	Cc030226	FALSE	Cc030226	NA	NA	NA	comp40734_c0_seq1	comp40734_c0_seq1
6.47664e-05	gi|14547915|sp|Q9ZQX0.1|ALB1_GLYSORecName: Full=Albumin-1; Short=A1; Contains: RecName: Full=Albumin-1 chain b; Short=A1b; AltName: Full=Leginsulin; Contains: RecName: Full=Albumin-1 chain a; Short=A1a; Flags: Precursor >gi|4493393|emb|CAA09880.2| leginsulin [Glycine soja]	albumin 1	2	Cpent_contig_74870	14	Cc016557	Cc016557	FALSE	Cc016557	NA	NA	NA	comp66586_c1_seq1	comp66586_c1_seq1
0.000190865	gi|449441240|ref|XP_004138390.1|PREDICTED: DNA-directed RNA polymerase II subunit RPB4-like [Cucumis sativus] >gi|449526195|ref|XP_004170099.1| PREDICTED: DNA-directed RNA polymerase II subunit RPB4-like [Cucumis sativus]	dna-directed rna polymerase ii subunit rpb4-like	6	Cpent_contig_153464	9	Cc010674	Cc010674	FALSE	Cc010674	RNA polymerase II, Rpb4, core protein	RPB15.9,ATRPB15.9,RPB15.9.9,NRPB4	AT5G09920.1	comp61645_c0_seq1	comp61645_c0_seq1
0	NA	NA	19	Cpent_contig_45593	2	Cc010662	Cc010662	FALSE	Cc010662	NA	NA	NA	comp77510_c1_seq15	comp77510_c1_seq15
0.000514698	NA	NA	56	Cpent_contig_101597	3	Cc010626	Cc010626	FALSE	Cc010626	NA	NA	NA	comp69942_c2_seq3	comp69942_c2_seq3
0.00221518			9		5	Cc010615	Cc010615	FALSE	Cc010615
0.00462582	NA	NA	2	Cpent_contig_155326	14	Cc006971	Cc006971	FALSE	Cc006971	NA	NA	NA	comp61943_c1_seq1	comp61943_c1_seq1
0.00243304	NA	NA	2	Cpent_contig_51887	14	Cc003085	Cc003085	FALSE	Cc003085	NA	NA	NA	comp76907_c0_seq58	comp76907_c0_seq58
0.00248043			7		6	Cc010512	Cc010512	FALSE	Cc010512
0.000663271	gi|225429398|ref|XP_002275238.1|PREDICTED: derlin-1 [Vitis vinifera] >gi|296081591|emb|CBI20596.3| unnamed protein product [Vitis vinifera]	derlin-1-like	6	Cpent_contig_103155	6	Cc010476	Cc010476	FALSE	Cc010476	DERLIN-1	DER1	AT4G29330.1	comp68515_c0_seq5	comp68515_c0_seq5
0.000514698	gi|460369051|ref|XP_004230378.1|PREDICTED: pentatricopeptide repeat-containing protein At4g38150-like [Solanum lycopersicum]	pentatricopeptide repeat-containing protein at4g38150-like	3	Cpent_contig_100625	2	Cc010474	Cc010474	FALSE	Cc010474	Tetratricopeptide repeat (TPR)-like superfamily protein		AT5G03560.2	comp69104_c0_seq1	comp69104_c0_seq1
0.0109078	gi|460394782|ref|XP_004242970.1|PREDICTED: uncharacterized protein LOC101266345 isoform 1 [Solanum lycopersicum] >gi|460394784|ref|XP_004242971.1| PREDICTED: uncharacterized protein LOC101266345 isoform 2 [Solanum lycopersicum]	mitochondrial atp synthase g subunit family protein	6	Cpent_contig_152207	27	Cc010471	Cc010471	FALSE	Cc010471	Mitochondrial ATP synthase subunit G protein		AT4G29480.1	comp61202_c1_seq1	comp61202_c1_seq1
0.00061788	gi|462420779|gb|EMJ25042.1|hypothetical protein PRUPE_ppa014109mg [Prunus persica]	40s ribosomal protein s27-2-like	6	Cpent_contig_101829	11	Cc010462	Cc010462	FALSE	Cc010462	Zinc-binding ribosomal protein family protein		AT5G47930.1	comp68927_c0_seq1	comp68927_c0_seq1
0.00389594			6		31	Cc010461	Cc010461	FALSE	Cc010461
0.000514698	NA	NA	7	Cpent_contig_272079	2	Cc010418	Cc010418	FALSE	Cc010418	RING-box 1	ROC1,RBX1,HRT1,ATRBX1	AT5G20570.1	comp64718_c0_seq6	comp64718_c0_seq6
0	NA	NA	6	Cpent_contig_228787	2	Cc010371	Cc010371	FALSE	Cc010371	NA	NA	NA	comp59353_c0_seq1	comp59353_c0_seq1
0.00161571	gi|76573355|gb|ABA46782.1|unknown [Solanum tuberosum]	rna-binding protein 8a-like	9	Cpent_contig_219922	6	Cc010334	Cc010334	FALSE	Cc010334	RNA-binding (RRM/RBD/RNP motifs) family protein	Y14	AT1G51510.1	comp73816_c0_seq11	comp73816_c0_seq11
0.00282114	gi|460388256|ref|XP_004239784.1|PREDICTED: ubiquitin-conjugating enzyme E2 7-like [Solanum lycopersicum]	ubiquitin-conjugating enzyme e2 7-like	12	Cpent_contig_161577	4	Cc010306	Cc010306	FALSE	Cc010306	ubiquitin carrier protein 7	UBC7,ATUBC7	AT5G59300.1	comp75445_c2_seq18	comp75445_c2_seq18
2.08233e-05	NA	NA	12	Cpent_contig_250964	2	Cc010299	Cc010299	FALSE	Cc010299	NA	NA	NA	comp79526_c0_seq1	comp79526_c0_seq1
0	NA	NA	9	Cpent_contig_189684	1	Cc010286	Cc010286	FALSE	Cc010286	NA	NA	NA	comp75247_c3_seq2	comp75247_c3_seq2
0.00113862			3		11	Cc010271	Cc010271	FALSE	Cc010271
0	NA	NA	30	Cpent_contig_100158	1	Cc010266	Cc010266	FALSE	Cc010266	NA	NA	NA	comp69777_c1_seq1	comp69777_c1_seq1
0	NA	NA	4	Cpent_contig_104135	1	Cc010261	Cc010261	FALSE	Cc010261	NA	NA	NA	comp69490_c6_seq35	comp69490_c6_seq35
0.000339755	gi|350536551|ref|NP_001234508.1|nucleic acid-binding protein [Solanum lycopersicum] >gi|45387429|gb|AAS60205.1| nucleic acid-binding protein [Solanum lycopersicum]	phd f-box containing	6	Cpent_contig_103262	6	Cc010245	Cc010245	FALSE	Cc010245	alfin-like 2	AL2	AT3G11200.1	comp68476_c1_seq1	comp68476_c1_seq1
0.00116595	gi|225452120|ref|XP_002284266.1|PREDICTED: 60S ribosomal protein L26-1 [Vitis vinifera] >gi|147769559|emb|CAN72392.1| hypothetical protein VITISV_032611 [Vitis vinifera] >gi|147786955|emb|CAN73296.1| hypothetical protein VITISV_001956 [Vitis vinifera]	60s ribosomal protein l26-1	1	Cpent_contig_266781	4	Cc010202	Cc010202	FALSE	Cc010202	Translation protein SH3-like family protein		AT3G49910.1	comp65654_c0_seq2	comp65654_c0_seq2
0			25		1	Cc010191	Cc010191	FALSE	Cc010191
0.00054128			5		4	Cc010186	Cc010186	FALSE	Cc010186
0.0203499	gi|460410883|ref|XP_004250845.1|PREDICTED: patellin-5-like [Solanum lycopersicum]	patellin-5-like	6	Cpent_contig_164044	26	Cc010156	Cc010156	FALSE	Cc010156	Sec14p-like phosphatidylinositol transfer family protein		AT1G72160.1	comp74504_c0_seq1	comp74504_c0_seq1
0	gi|470106802|ref|XP_004289748.1|PREDICTED: uncharacterized protein LOC101297787 [Fragaria vesca subsp. vesca]	uncharacterized loc101219067 isoform 1	137	Cpent_contig_251791	1	Cc010084	Cc010084	FALSE	Cc010084	unknown protein; FUNCTIONS IN: molecular_function unknown; INVOLVED IN: biological_process unknown; LOCATED IN: chloroplast; EXPRESSED IN: 22 plant structures; EXPRESSED DURING: 13 growth stages; BEST Arabidopsis thaliana protein match is: unknown protein (TAIR:AT4G34265.2); Has 80 Blast hits to 80 proteins in 11 species: Archae - 0; Bacteria - 0; Metazoa - 0; Fungi - 0; Plants - 80; Viruses - 0;…		AT2G15000.5	comp78078_c2_seq1	comp78078_c2_seq1
0.00291967	gi|255555301|ref|XP_002518687.1|d-3-phosphoglycerate dehydrogenase, putative [Ricinus communis] >gi|223542068|gb|EEF43612.1| d-3-phosphoglycerate dehydrogenase, putative [Ricinus communis]	d-3-phosphoglycerate chloroplastic-like	3	Cpent_contig_15170	6	Cc010078	Cc010078	FALSE	Cc010078	D-3-phosphoglycerate dehydrogenase	EDA9	AT4G34200.1	comp76692_c1_seq1	comp76692_c1_seq1
0.000102907	NA	NA	9	Cpent_contig_29585	2	Cc010014	Cc010014	FALSE	Cc010014	NA	NA	NA	comp77899_c5_seq4	comp77899_c5_seq4
0	gi|297735234|emb|CBI17596.3|unnamed protein product [Vitis vinifera]	60s ribosomal protein l38	6	Cpent_contig_228816	2	Cc010002	Cc010002	FALSE	Cc010002	Ribosomal L38e protein family		AT3G59540.1	comp59194_c0_seq2	comp59194_c0_seq2
0.00710648	NA	NA	2	Cpent_contig_265819	13	Cc020600	Cc020600	FALSE	Cc020600	NA	NA	NA	comp65693_c0_seq2	comp65693_c0_seq2
0.00103201			6		15	Cc009931	Cc009931	FALSE	Cc009931
0.000549706			6		5	Cc009892	Cc009892	FALSE	Cc009892
0.00366172	NA	NA	2	Cpent_contig_197845	13	Cc004729	Cc004729	FALSE	Cc004729	NA	NA	NA	comp72936_c1_seq35	comp72936_c1_seq35
0.00340395	NA	NA	2	Cpent_contig_17408	12	Cc033594	Cc033594	FALSE	Cc033594	NA	NA	NA	comp77815_c5_seq10	comp77815_c5_seq10
0.000355162	gi|460405174|ref|XP_004248051.1|PREDICTED: putative methyltransferase At1g22800-like [Solanum lycopersicum]	methyltransferase at1g22800-like	13	Cpent_contig_199433	4	Cc009810	Cc009810	FALSE	Cc009810	S-adenosyl-L-methionine-dependent methyltransferases superfamily protein		AT1G22800.1	comp72865_c0_seq1	comp72865_c0_seq1
0.00039544	gi|224091577|ref|XP_002309287.1|predicted protein [Populus trichocarpa] >gi|118488898|gb|ABK96258.1| unknown [Populus trichocarpa x Populus deltoides] >gi|222855263|gb|EEE92810.1| predicted protein [Populus trichocarpa]	60s ribosomal protein l21	1	Cpent_contig_155443	7	Cc009739	Cc009739	FALSE	Cc009739	Translation protein SH3-like family protein		AT1G09690.1	comp60986_c0_seq1	comp60986_c0_seq1
0.00209382	gi|45935111|gb|AAS79569.1|hypothetical protein [Ipomoea trifida] >gi|117165980|dbj|BAF36282.1| hypothetical protein [Ipomoea trifida]	pre-rrna-processing protein tsr2 homolog	5	Cpent_contig_164411	4	Cc009718	Cc009718	FALSE	Cc009718	Pre-rRNA-processing protein TSR2, conserved region		AT3G22510.1	comp75477_c0_seq17	comp75477_c0_seq17
0	gi|255536823|ref|XP_002509478.1|guanine nucleotide-binding protein beta, putative [Ricinus communis] >gi|223549377|gb|EEF50865.1| guanine nucleotide-binding protein beta, putative [Ricinus communis]	guanine nucleotide-binding protein subunit beta-2-like	3	Cpent_contig_104572	1	Cc009684	Cc009684	FALSE	Cc009684	GTP binding protein beta 1	AGB1,ELK4,ATAGB1	AT4G34460.1	comp69692_c0_seq2	comp69692_c0_seq2
9.24318e-05	gi|312982416|gb|ADR30069.1|albumin-1B [Phaseolus vulgaris]	albumin 1	2	Cpent_contig_74871	12	Cc016558	Cc016558	FALSE	Cc016558	NA	NA	NA	comp66586_c1_seq2	comp66586_c1_seq2
0.00800642	gi|460406539|ref|XP_004248720.1|PREDICTED: HVA22-like protein k-like [Solanum lycopersicum]	hva22-like protein k-like	6	Cpent_contig_129942	12	Cc009671	Cc009671	FALSE	Cc009671	HVA22-like protein K	HVA22K	AT4G36720.1	comp70283_c0_seq5	comp70283_c0_seq5
0	NA	NA	1	Cpent_contig_269650	3	Cc009625	Cc009625	FALSE	Cc009625	NA	NA	NA	comp65038_c0_seq2	comp65038_c0_seq2
0.000710981	NA	NA	2	Cpent_contig_251588	12	Cc003046	Cc003046	FALSE	Cc003046	NA	NA	NA	comp78231_c1_seq1	comp78231_c1_seq1
0	gi|460405378|ref|XP_004248153.1|PREDICTED: peroxisomal membrane protein 2-like isoform 1 [Solanum lycopersicum]	protein	3	Cpent_contig_103856	1	Cc009493	Cc009493	FALSE	Cc009493	Peroxisomal membrane 22 kDa (Mpv17/PMP22) family protein		AT1G52870.2	comp68062_c1_seq3	comp68062_c1_seq3
0.00227457			4		6	Cc009395	Cc009395	FALSE	Cc009395
0.00220748	NA	NA	2	Cpent_contig_188447	12	Cc002553	Cc002553	FALSE	Cc002553	NA	NA	NA	comp74592_c3_seq9	comp74592_c3_seq9
0.000191964	gi|460383341|ref|XP_004237384.1|PREDICTED: protein SENSITIVE TO PROTON RHIZOTOXICITY 1 [Solanum lycopersicum] >gi|365222896|gb|AEW69800.1| Hop-interacting protein THI038 [Solanum lycopersicum]	protein sensitive to proton rhizotoxicity 1-like	7	Cpent_contig_111742	4	Cc009347	Cc009347	FALSE	Cc009347	C2H2 and C2HC zinc fingers superfamily protein	STOP1	AT1G34370.3	comp68042_c0_seq2	comp68042_c0_seq2
0.00234422			4		4	Cc009324	Cc009324	FALSE	Cc009324
0.00643806	NA	NA	2	Cpent_contig_124712	12	Cc038895	Cc038895	FALSE	Cc038895	NA	NA	NA	comp71787_c5_seq7	comp71787_c5_seq7
0			4		1	Cc009312	Cc009312	FALSE	Cc009312
0.000894094	NA	NA	2	Cpent_contig_127925	12	Cc036990	Cc036990	FALSE	Cc036990	NA	NA	NA	comp71278_c1_seq14	comp71278_c1_seq14
0.00148137	NA	NA	2	Cpent_contig_251589	11	Cc025376	Cc025376	FALSE	Cc025376	NA	NA	NA	comp78231_c1_seq2	comp78231_c1_seq2
0.00168625	gi|413937382|gb|AFW71933.1|histone H3, partial [Zea mays]	histone h3	6	Cpent_contig_130795	17	Cc009252	Cc009252	FALSE	Cc009252	Histone superfamily protein		AT5G10980.1	comp71329_c1_seq1	comp71329_c1_seq1
7.03844e-05	gi|221164121|gb|ACM07419.1|Rac/Rop-like small GTPase [Scoparia dulcis]	rac-like gtp-binding protein arac1	3	Cpent_contig_133547	2	Cc009215	Cc009215	FALSE	Cc009215	RHO-related protein from plants 1	ARAC11,ROP1,ROP1AT,ATRAC11,ATROP1	AT3G51300.1	comp71023_c1_seq1	comp71023_c1_seq1
0.00388239	NA	NA	2	Cpent_contig_117981	11	Cc022911	Cc022911	FALSE	Cc022911	NA	NA	NA	comp52265_c0_seq1	comp52265_c0_seq1
0.00345187	NA	NA	2	Cpent_contig_196056	11	Cc021550	Cc021550	FALSE	Cc021550	NA	NA	NA	comp73004_c2_seq1	comp73004_c2_seq1
2.83821e-05			3		3	Cc009153	Cc009153	FALSE	Cc009153
0.000805411	NA	NA	6	Cpent_contig_102780	16	Cc009132	Cc009132	FALSE	Cc009132	NA	NA	NA	comp69433_c0_seq1	comp69433_c0_seq1
0.00209877	NA	NA	2	Cpent_contig_270177	11	Cc019175	Cc019175	FALSE	Cc019175	NA	NA	NA	comp65013_c1_seq1	comp65013_c1_seq1
0.000321487	gi|297738428|emb|CBI27629.3|unnamed protein product [Vitis vinifera]	60s ribosomal protein l17-2-like	6	Cpent_contig_186928	8	Cc009103	Cc009103	FALSE	Cc009103	Ribosomal protein L22p/L17e family protein		AT1G27400.1	comp74002_c1_seq1	comp74002_c1_seq1
0.00191777	gi|460386949|ref|XP_004239155.1|PREDICTED: vignain-like [Solanum lycopersicum]	cysteine proteinase	7	Cpent_contig_72517	8	Cc009066	Cc009066	FALSE	Cc009066	Cysteine proteinases superfamily protein		AT5G50260.1	comp67760_c0_seq1	comp67760_c0_seq1
0	NA	NA	3	Cpent_contig_185798	1	Cc009005	Cc009005	FALSE	Cc009005	NA	NA	NA	comp75126_c0_seq2	comp75126_c0_seq2
5.71674e-05	NA	NA	19	Cpent_contig_75153	2	Cc008938	Cc008938	FALSE	Cc008938	NA	NA	NA	comp67117_c2_seq8	comp67117_c2_seq8
0.000421349	gi|460392577|ref|XP_004241892.1|PREDICTED: TVP38/TMEM64 family membrane protein slr0305-like [Solanum lycopersicum]	tvp38 tmem64 family membrane protein slr0305-like	1	Cpent_contig_127045	5	Cc008922	Cc008922	FALSE	Cc008922	SNARE associated Golgi protein family		AT1G22850.1	comp71031_c4_seq11	comp71031_c4_seq11
0	gi|460379830|ref|XP_004235663.1|PREDICTED: proline-rich receptor-like protein kinase PERK15-like isoform 2 [Solanum lycopersicum]	proline-rich receptor-like protein kinase perk1-like	29	Cpent_contig_219377	1	Cc008886	Cc008886	FALSE	Cc008886	Protein kinase superfamily protein		AT1G52290.1	comp73000_c0_seq2	comp73000_c0_seq2
0.00193099	gi|460413955|ref|XP_004252340.1|PREDICTED: uncharacterized protein LOC101268076 [Solanum lycopersicum]	phox domain-containing protein	5	Cpent_contig_47213	4	Cc008884	Cc008884	FALSE	Cc008884	Phox-associated domain;Phox-like;Sorting nexin, C-terminal		AT1G15240.2	comp77080_c1_seq1	comp77080_c1_seq1
1.54379e-05	gi|460405445|ref|XP_004248186.1|PREDICTED: glucosidase 2 subunit beta-like [Solanum lycopersicum]	glucosidase 2 subunit beta-like	7	Cpent_contig_75452	2	Cc008790	Cc008790	FALSE	Cc008790	protein kinase C substrate, heavy chain-related		AT2G42390.1	comp67163_c0_seq1	comp67163_c0_seq1
0.00116641	NA	NA	2	Cpent_contig_136197	11	Cc017492	Cc017492	FALSE	Cc017492	NA	NA	NA	comp70832_c4_seq1	comp70832_c4_seq1
0.000514698	NA	NA	7	Cpent_contig_31529	4	Cc008773	Cc008773	FALSE	Cc008773	NA	NA	NA	comp77741_c0_seq23	comp77741_c0_seq23
0	NA	NA	8	Cpent_contig_141929	1	Cc008767	Cc008767	FALSE	Cc008767	NA	NA	NA	comp70105_c2_seq2	comp70105_c2_seq2
0.00323565	gi|351724021|ref|NP_001237299.1|uncharacterized protein LOC100527525 [Glycine max] >gi|255632542|gb|ACU16621.1| unknown [Glycine max]	protein	4	Cpent_contig_267014	7	Cc008739	Cc008739	FALSE	Cc008739	unknown protein; FUNCTIONS IN: molecular_function unknown; INVOLVED IN: biological_process unknown; LOCATED IN: endomembrane system; BEST Arabidopsis thaliana protein match is: unknown protein (TAIR:AT5G36800.1); Has 35333 Blast hits to 34131 proteins in 2444 species: Archae - 798; Bacteria - 22429; Metazoa - 974; Fungi - 991; Plants - 531; Viruses - 0; Other Eukaryotes - 9610 (source: NCBI BLink…		AT5G36710.1	comp64850_c0_seq1	comp64850_c0_seq1
0.00528026	NA	NA	2	Cpent_contig_38443	11	Cc013268	Cc013268	FALSE	Cc013268	NA	NA	NA	comp77855_c5_seq1	comp77855_c5_seq1
1.51615e-05	NA	NA	2	Cpent_contig_226830	11	Cc047164	Cc047164	FALSE	Cc047164	NA	NA	NA	comp59397_c1_seq1	comp59397_c1_seq1
3.70536e-05	NA	NA	2	Cpent_contig_250250	11	Cc000810	Cc000810	FALSE	Cc000810	NA	NA	NA	comp79325_c0_seq1	comp79325_c0_seq1
0.00199086	gi|460396259|ref|XP_004243694.1|PREDICTED: uncharacterized protein LOC101247342 [Solanum lycopersicum]	PREDICTED: uncharacterized protein LOC101247342	37	Cpent_contig_71263	6	Cc008628	Cc008628	FALSE	Cc008628	Protein of unknown function (DUF581)		AT5G20700.1	comp67277_c0_seq1	comp67277_c0_seq1
0.000393077	NA	NA	2	Cpent_contig_127860	11	Cc036370	Cc036370	FALSE	Cc036370	NA	NA	NA	comp70262_c3_seq1	comp70262_c3_seq1
0.0157396			6		31	Cc008600	Cc008600	FALSE	Cc008600
9.99034e-05	NA	NA	2	Cpent_contig_100789	10	Cc019384	Cc019384	FALSE	Cc019384	NA	NA	NA	comp69298_c0_seq1	comp69298_c0_seq1
0.00036427			37		5	Cc008550	Cc008550	FALSE	Cc008550
0.0012366	gi|350536053|ref|NP_001234483.1|receptor-like protein kinase 3 precursor [Solanum lycopersicum] >gi|13506810|gb|AAK28345.1|AF243040_1 receptor-like protein kinase 3 [Solanum lycopersicum]	probable inactive leucine-rich repeat receptor-like protein kinase at5g20690-like	4	Cpent_contig_35728	6	Cc008547	Cc008547	FALSE	Cc008547	Leucine-rich repeat protein kinase family protein		AT1G72460.1	comp76013_c0_seq2	comp76013_c0_seq2
0.000919935	NA	NA	2	Cpent_contig_118672	9	Cc024924	Cc024924	FALSE	Cc024924	NA	NA	NA	comp53472_c0_seq1	comp53472_c0_seq1
0.00118982	gi|462405499|gb|EMJ10963.1|hypothetical protein PRUPE_ppa013350mg [Prunus persica]	60s ribosomal protein l37a	30	Cpent_contig_73176	4	Cc008528	Cc008528	FALSE	Cc008528	Zinc-binding ribosomal protein family protein		AT3G10950.1	comp67297_c3_seq1	comp67297_c3_seq1
0.00157187	NA	NA	2	Cpent_contig_172076	9	Cc017109	Cc017109	FALSE	Cc017109	NA	NA	NA	comp75045_c2_seq10	comp75045_c2_seq10
1.09335e-05	gi|460409280|ref|XP_004250067.1|PREDICTED: 60S ribosomal protein L38-like [Solanum lycopersicum]	60s ribosomal protein l38-like	6	Cpent_contig_129511	10	Cc008443	Cc008443	FALSE	Cc008443	Ribosomal L38e protein family		AT3G59540.1	comp70279_c3_seq3	comp70279_c3_seq3
0.00313904	gi|460381420|ref|XP_004236447.1|PREDICTED: calcineurin subunit B-like [Solanum lycopersicum]	calcineurin subunit b	3	Cpent_contig_169247	9	Cc008442	Cc008442	FALSE	Cc008442	Calcium-binding EF-hand family protein		AT3G18430.2	comp75801_c1_seq1	comp75801_c1_seq1
0.000845143	NA	NA	8	Cpent_contig_142752	3	Cc008378	Cc008378	FALSE	Cc008378	phytochrome kinase substrate 1	PKS1	AT2G02950.1	comp70798_c1_seq1	comp70798_c1_seq1
0.000251953			12		3	Cc008370	Cc008370	FALSE	Cc008370
0.000514698	gi|460383640|ref|XP_004237527.1|PREDICTED: membrane steroid-binding protein 2-like [Solanum lycopersicum]	membrane steroid-binding protein 2-like	19	Cpent_contig_165316	3	Cc008339	Cc008339	FALSE	Cc008339	membrane-associated progesterone binding protein 3	ATMP2,ATMAPR3,MSBP2,MAPR3	AT3G48890.1	comp74388_c1_seq1	comp74388_c1_seq1
0	NA	NA	4	Cpent_contig_176341	1	Cc008315	Cc008315	FALSE	Cc008315	NA	NA	NA	comp75580_c0_seq1	comp75580_c0_seq1
0.000103742			6		3	Cc008260	Cc008260	FALSE	Cc008260
0	gi|359478349|ref|XP_003632111.1|PREDICTED: 60S ribosomal protein L12-like [Vitis vinifera]	60s ribosomal protein l12-like	6	Cpent_contig_267499	1	Cc008219	Cc008219	FALSE	Cc008219	Ribosomal protein L11 family protein		AT5G60670.1	comp65358_c0_seq3	comp65358_c0_seq3
0.00257327	NA	NA	2	Cpent_contig_142567	9	Cc006304	Cc006304	FALSE	Cc006304	NA	NA	NA	comp71719_c4_seq6	comp71719_c4_seq6
0.00386783	NA	NA	2	Cpent_contig_271063	8	Cc032986	Cc032986	FALSE	Cc032986	NA	NA	NA	comp65699_c0_seq2	comp65699_c0_seq2
0.000189931	NA	NA	2	Cpent_contig_106300	8	Cc031318	Cc031318	FALSE	Cc031318	NA	NA	NA	comp68183_c0_seq30	comp68183_c0_seq30
0.000165697	gi|147841305|emb|CAN77886.1|hypothetical protein VITISV_041912 [Vitis vinifera]	vacuolar protein sorting-associated protein 35-like	2	Cpent_contig_198912	8	Cc023267	Cc023267	FALSE	Cc023267	NA	NA	NA	comp72708_c2_seq4	comp72708_c2_seq4
0			5		1	Cc008052	Cc008052	FALSE	Cc008052
0.00127865			14		5	Cc008043	Cc008043	FALSE	Cc008043
0.00421703	NA	NA	3	Cpent_contig_262725	18	Cc008040	Cc008040	FALSE	Cc008040	NA	NA	NA	comp97058_c0_seq1	comp97058_c0_seq1
0.000177832	gi|460407618|ref|XP_004249249.1|PREDICTED: probable calcium-binding protein CML36-like [Solanum lycopersicum]	probable calcium-binding protein cml36-like	4	Cpent_contig_272196	2	Cc008031	Cc008031	FALSE	Cc008031	Calcium-binding EF-hand family protein		AT3G10190.1	comp65215_c0_seq1	comp65215_c0_seq1
0.00216886	gi|462398167|gb|EMJ03835.1|hypothetical protein PRUPE_ppa012070mg [Prunus persica]	calmodulin	6	Cpent_contig_104706	30	Cc007972	Cc007972	FALSE	Cc007972	calmodulin 1	CAM1,TCH1,ACAM-1	AT5G37780.1	comp68583_c0_seq1	comp68583_c0_seq1
0.000599437			45		3	Cc007944	Cc007944	FALSE	Cc007944
0			3		1	Cc007910	Cc007910	FALSE	Cc007910
0.000514698	NA	NA	4	Cpent_contig_159400	2	Cc007874	Cc007874	FALSE	Cc007874	NA	NA	NA	comp75816_c3_seq3	comp75816_c3_seq3
0	gi|460400852|ref|XP_004245946.1|PREDICTED: probable inactive shikimate kinase like 2, chloroplastic-like [Solanum lycopersicum]	shikimate kinase-like protein	8	Cpent_contig_102386	1	Cc007777	Cc007777	FALSE	Cc007777	shikimate kinase like 2	SKL2	AT2G35500.1	comp68212_c0_seq2	comp68212_c0_seq2
0.000146888			16		3	Cc007723	Cc007723	FALSE	Cc007723
0.000301129	gi|470116903|ref|XP_004294612.1|PREDICTED: 60S ribosomal protein L23a-like [Fragaria vesca subsp. vesca]	60s ribosomal protein l23a-2	9	Cpent_contig_153020	3	Cc007722	Cc007722	FALSE	Cc007722	ribosomal protein L23AB	RPL23AB	AT3G55280.3	comp60946_c0_seq1	comp60946_c0_seq1
0.0015423			3		2	Cc007708	Cc007708	FALSE	Cc007708
0.00152629	gi|462414543|gb|EMJ19280.1|hypothetical protein PRUPE_ppa006379mg [Prunus persica]	uncharacterized loc101215147	6	Cpent_contig_123044	11	Cc007681	Cc007681	FALSE	Cc007681	NA	NA	NA	comp71711_c0_seq1	comp71711_c0_seq1
2.42986e-05			6		3	Cc007675	Cc007675	FALSE	Cc007675
0.000886885	NA	NA	1	Cpent_contig_132200	7	Cc007605	Cc007605	FALSE	Cc007605	NA	NA	NA	comp70459_c0_seq1	comp70459_c0_seq1
0.000899749	gi|460408501|ref|XP_004249683.1|PREDICTED: mitochondrial import inner membrane translocase subunit TIM14-1-like [Solanum lycopersicum]	mitochondrial import inner membrane translocase subunit tim14-like	7	Cpent_contig_100080	3	Cc007579	Cc007579	FALSE	Cc007579	Chaperone DnaJ-domain superfamily protein		AT2G35795.1	comp69602_c1_seq1	comp69602_c1_seq1
0.00069597	NA	NA	2	Cpent_contig_185478	8	Cc020102	Cc020102	FALSE	Cc020102	NA	NA	NA	comp74319_c2_seq7	comp74319_c2_seq7
0.00420404	gi|225440077|ref|XP_002282506.1|PREDICTED: ubiquitin-associated domain-containing protein 2 isoform 1 [Vitis vinifera] >gi|297741648|emb|CBI32780.3| unnamed protein product [Vitis vinifera]	ubiquitin-associated protein	6	Cpent_contig_97147	24	Cc007568	Cc007568	FALSE	Cc007568	Ubiquitin-associated (UBA) protein		AT3G56740.1	comp69718_c0_seq1	comp69718_c0_seq1
0.0015423	NA	NA	4	Cpent_contig_116538	3	Cc007426	Cc007426	FALSE	Cc007426	NA	NA	NA	comp41225_c0_seq1	comp41225_c0_seq1
0	gi|460380296|ref|XP_004235893.1|PREDICTED: uncharacterized protein LOC101256860 [Solanum lycopersicum]	gag1at-like protein	55	Cpent_contig_154755	1	Cc007409	Cc007409	FALSE	Cc007409	unknown protein; BEST Arabidopsis thaliana protein match is: unknown protein (TAIR:AT1G80890.1); Has 41 Blast hits to 40 proteins in 10 species: Archae - 0; Bacteria - 0; Metazoa - 0; Fungi - 0; Plants - 41; Viruses - 0; Other Eukaryotes - 0 (source: NCBI BLink).		AT1G16000.1	comp60485_c0_seq1	comp60485_c0_seq1
0.000560712	NA	NA	5	Cpent_contig_225409	3	Cc007390	Cc007390	FALSE	Cc007390	NA	NA	NA	comp59822_c0_seq2	comp59822_c0_seq2
0.00610364	NA	NA	2	Cpent_contig_104254	8	Cc011537	Cc011537	FALSE	Cc011537	NA	NA	NA	comp68689_c0_seq1	comp68689_c0_seq1
0.00132169	NA	NA	2	Cpent_contig_79486	8	Cc009314	Cc009314	FALSE	Cc009314	NA	NA	NA	comp66532_c0_seq1	comp66532_c0_seq1
0.00275872			3		4	Cc007272	Cc007272	FALSE	Cc007272
4.8476e-05	NA	NA	2	Cpent_contig_215513	8	Cc036714	Cc036714	FALSE	Cc036714	NA	NA	NA	comp73192_c0_seq1	comp73192_c0_seq1
0.0016955	NA	NA	2	Cpent_contig_94301	8	Cc035560	Cc035560	FALSE	Cc035560	NA	NA	NA	comp62486_c0_seq1	comp62486_c0_seq1
0	NA	NA	5	Cpent_contig_214588	1	Cc007198	Cc007198	FALSE	Cc007198	NA	NA	NA	comp72228_c2_seq2	comp72228_c2_seq2
0	gi|12831474|gb|AAB05871.2|PAPS-reductase-like protein [Catharanthus roseus]	5 -adenylylsulfate reductase chloroplastic-like	4	Cpent_contig_130008	1	Cc007091	Cc007091	FALSE	Cc007091	APS reductase 1	APR1,APR,PRH19,ATAPR1	AT4G04610.1	comp71665_c0_seq2	comp71665_c0_seq2
0.00156117	NA	NA	2	Cpent_contig_260372	7	Cc034460	Cc034460	FALSE	Cc034460	NA	NA	NA	comp78685_c2_seq1	comp78685_c2_seq1
0.00102295	NA	NA	2	Cpent_contig_187050	7	Cc019777	Cc019777	FALSE	Cc019777	NA	NA	NA	comp74188_c5_seq1	comp74188_c5_seq1
0.00200615			43		4	Cc007001	Cc007001	FALSE	Cc007001
0			5		1	Cc007000	Cc007000	FALSE	Cc007000
0.000544269	gi|147843452|emb|CAN82073.1|hypothetical protein VITISV_036538 [Vitis vinifera]	hypothetical protein VITISV_036538	2	Cpent_contig_13269	7	Cc018593	Cc018593	FALSE	Cc018593	NA	NA	NA	comp77250_c0_seq29	comp77250_c0_seq29
1.36567e-05	NA	NA	7	Cpent_contig_188704	2	Cc006934	Cc006934	FALSE	Cc006934	NA	NA	NA	comp74853_c1_seq12	comp74853_c1_seq12
0.000658139	NA	NA	4	Cpent_contig_186411	7	Cc006919	Cc006919	FALSE	Cc006919	NA	NA	NA	comp74587_c4_seq1	comp74587_c4_seq1
0.00104315	NA	NA	4	Cpent_contig_157490	5	Cc006911	Cc006911	FALSE	Cc006911	NA	NA	NA	comp74733_c0_seq36	comp74733_c0_seq36
0.000300193	gi|195640062|gb|ACG39499.1|hypothetical protein [Zea mays]	dolichol phosphate-mannose biosynthesis regulatory protein	7	Cpent_contig_92326	3	Cc006892	Cc006892	FALSE	Cc006892	dolichol phosphate-mannose biosynthesis regulatory protein-related		AT1G74340.1	comp63232_c0_seq1	comp63232_c0_seq1
9.24045e-05	gi|460398399|ref|XP_004244748.1|PREDICTED: uncharacterized protein LOC101248799 [Solanum lycopersicum]	protein	5	Cpent_contig_174885	3	Cc006837	Cc006837	FALSE	Cc006837	unknown protein; Has 158 Blast hits to 154 proteins in 73 species: Archae - 0; Bacteria - 61; Metazoa - 0; Fungi - 0; Plants - 55; Viruses - 28; Other Eukaryotes - 14 (source: NCBI BLink).		AT2G32980.1	comp74107_c1_seq4	comp74107_c1_seq4
0.00546428	NA	NA	2	Cpent_contig_155987	7	Cc005991	Cc005991	FALSE	Cc005991	NA	NA	NA	comp75342_c1_seq1	comp75342_c1_seq1
0.000514698	gi|118488995|gb|ABK96305.1|unknown [Populus trichocarpa x Populus deltoides]	uncharacterized loc101203220	7	Cpent_contig_71135	2	Cc006778	Cc006778	FALSE	Cc006778	unknown protein; FUNCTIONS IN: molecular_function unknown; INVOLVED IN: response to oxidative stress; LOCATED IN: endomembrane system; EXPRESSED IN: 25 plant structures; EXPRESSED DURING: 15 growth stages; Has 53 Blast hits to 53 proteins in 21 species: Archae - 0; Bacteria - 0; Metazoa - 0; Fungi - 0; Plants - 48; Viruses - 0; Other Eukaryotes - 5 (source: NCBI BLink).		AT3G51610.1	comp66400_c0_seq1	comp66400_c0_seq1
0.00155736	gi|460402950|ref|XP_004246970.1|PREDICTED: KH domain-containing protein At2g38610-like [Solanum lycopersicum]	kh domain-containing protein at2g38610-like	1	Cpent_contig_195688	5	Cc006760	Cc006760	FALSE	Cc006760	RNA-binding KH domain-containing protein		AT2G38610.2	comp73298_c5_seq1	comp73298_c5_seq1
0	gi|225447127|ref|XP_002271163.1|PREDICTED: uncharacterized protein LOC100256852 [Vitis vinifera] >gi|297739206|emb|CBI28857.3| unnamed protein product [Vitis vinifera]	integral membrane family protein	7	Cpent_contig_123091	1	Cc006738	Cc006738	FALSE	Cc006738	Nodulin MtN21 /EamA-like transporter family protein		AT2G05755.1	comp71199_c0_seq14	comp71199_c0_seq14
0.0010288			22		4	Cc006727	Cc006727	FALSE	Cc006727
0.00026011	NA	NA	2	Cpent_contig_110713	7	Cc005075	Cc005075	FALSE	Cc005075	NA	NA	NA	comp69325_c4_seq6	comp69325_c4_seq6
0.000429431	gi|460373811|ref|XP_004232707.1|PREDICTED: ankyrin repeat domain-containing protein 13C-like [Solanum lycopersicum]	ankyrin repeat domain-containing protein 13c-like	45	Cpent_contig_165658	3	Cc006584	Cc006584	FALSE	Cc006584	Ankyrin repeat family protein		AT1G62050.1	comp74785_c0_seq2	comp74785_c0_seq2
0.00218302	NA	NA	2	Cpent_contig_226184	7	Cc004064	Cc004064	FALSE	Cc004064	NA	NA	NA	comp59172_c2_seq1	comp59172_c2_seq1
0.000185401	NA	NA	2	Cpent_contig_137443	7	Cc044761	Cc044761	FALSE	Cc044761	NA	NA	NA	comp71781_c0_seq1	comp71781_c0_seq1
0.00256795	gi|49204581|dbj|BAD24657.1|xylogen protein 1 [Zinnia elegans]	non-specific lipid-transfer protein	22	Cpent_contig_78728	4	Cc006476	Cc006476	FALSE	Cc006476	Bifunctional inhibitor/lipid-transfer protein/seed storage 2S albumin superfamily protein		AT5G64080.2	comp67289_c0_seq1	comp67289_c0_seq1
0.00180916	gi|302634224|gb|ADL60215.1|beta-hydroxyacyl-ACP dehydratase [Helianthus annuus]	beta-hydroxyacyl-acp dehydratase	6	Cpent_contig_267086	6	Cc006474	Cc006474	FALSE	Cc006474	Thioesterase superfamily protein		AT5G10160.1	comp65936_c0_seq1	comp65936_c0_seq1
0	gi|460406694|ref|XP_004248796.1|PREDICTED: polyadenylate-binding protein 2-like [Solanum lycopersicum]	polyadenylate-binding protein 2-like	6	Cpent_contig_71798	1	Cc006463	Cc006463	FALSE	Cc006463	RNA-binding (RRM/RBD/RNP motifs) family protein		AT5G65260.1	comp67229_c2_seq2	comp67229_c2_seq2
0.000655659			45		2	Cc006445	Cc006445	FALSE	Cc006445
1.19767e-06	NA	NA	8	Cpent_contig_182278	2	Cc006443	Cc006443	FALSE	Cc006443	NA	NA	NA	comp75196_c1_seq1	comp75196_c1_seq1
0.000712271	NA	NA	3	Cpent_contig_125326	3	Cc006441	Cc006441	FALSE	Cc006441	NA	NA	NA	comp71041_c3_seq28	comp71041_c3_seq28
0.00138707			16		9	Cc006438	Cc006438	FALSE	Cc006438
0			3		2	Cc006436	Cc006436	FALSE	Cc006436
0.000306147	gi|460373773|ref|XP_004232688.1|PREDICTED: leucine--tRNA ligase-like isoform 1 [Solanum lycopersicum]	leucyl-trna synthetase	9	Cpent_contig_172879	3	Cc006422	Cc006422	FALSE	Cc006422	tRNA synthetase class I (I, L, M and V) family protein	EMB2369	AT4G04350.1	comp74589_c3_seq54	comp74589_c3_seq54
0.000556771	gi|460377392|ref|XP_004234477.1|PREDICTED: uncharacterized GPI-anchored protein At1g61900-like [Solanum lycopersicum]	uncharacterized gpi-anchored protein at1g61900-like	1	Cpent_contig_191291	6	Cc006408	Cc006408	FALSE	Cc006408	unknown protein; FUNCTIONS IN: molecular_function unknown; INVOLVED IN: biological_process unknown; LOCATED IN: anchored to plasma membrane, plasma membrane, anchored to membrane; EXPRESSED IN: 23 plant structures; EXPRESSED DURING: 13 growth stages; BEST Arabidopsis thaliana protein match is: unknown protein (TAIR:AT2G30700.1); Has 65 Blast hits to 65 proteins in 12 species: Archae - 0; Bacteria…		AT1G61900.1	comp74287_c0_seq1	comp74287_c0_seq1
0.000821659	NA	NA	2	Cpent_contig_219540	6	Cc031862	Cc031862	FALSE	Cc031862	NA	NA	NA	comp72899_c2_seq3	comp72899_c2_seq3
0.000514698	NA	NA	3	Cpent_contig_92357	2	Cc006363	Cc006363	FALSE	Cc006363	NA	NA	NA	comp62237_c0_seq1	comp62237_c0_seq1
0.000324142	NA	NA	2	Cpent_contig_74373	6	Cc023528	Cc023528	FALSE	Cc023528	NA	NA	NA	comp67001_c1_seq1	comp67001_c1_seq1
3.43274e-05	NA	NA	2	Cpent_contig_188991	6	Cc011315	Cc011315	FALSE	Cc011315	NA	NA	NA	comp75366_c3_seq22	comp75366_c3_seq22
0.000276822			5		4	Cc006302	Cc006302	FALSE	Cc006302
0.00382028	gi|356555482|ref|XP_003546060.1|PREDICTED: eukaryotic translation initiation factor 4E-1-like [Glycine max]	eukaryotic translation initiation factor 4e	6	Cpent_contig_94101	24	Cc006260	Cc006260	FALSE	Cc006260	eukaryotic translation initiation factor 4E	EIF4E,CUM1,AT.EIF4E1,eIF4E1	AT4G18040.1	comp62777_c0_seq1	comp62777_c0_seq1
0			4		1	Cc006221	Cc006221	FALSE	Cc006221
0.000759499	NA	NA	6	Cpent_contig_121856	11	Cc006220	Cc006220	FALSE	Cc006220	NA	NA	NA	comp70080_c1_seq1	comp70080_c1_seq1
0	gi|1052956|gb|AAC50019.1|high mobility group protein 2 HMG2 [Ipomoea nil]	hmg1 2-like	71	Cpent_contig_265533	2	Cc006203	Cc006203	FALSE	Cc006203	high mobility group B3	HMGB3,NFD3,NFD03	AT1G20696.2	comp65384_c0_seq1	comp65384_c0_seq1
2.93267e-05			6		8	Cc006181	Cc006181	FALSE	Cc006181
0	gi|460397166|ref|XP_004244139.1|PREDICTED: uncharacterized protein LOC101254011 [Solanum lycopersicum]	uncharacterized loc101210672	3	Cpent_contig_7903	1	Cc006040	Cc006040	FALSE	Cc006040	unknown protein; Has 1105 Blast hits to 802 proteins in 217 species: Archae - 2; Bacteria - 177; Metazoa - 445; Fungi - 210; Plants - 58; Viruses - 6; Other Eukaryotes - 207 (source: NCBI BLink).		AT1G50910.1	comp77153_c1_seq1	comp77153_c1_seq1
0.000399757			7		2	Cc006026	Cc006026	FALSE	Cc006026
0.000401771	gi|460408378|ref|XP_004249622.1|PREDICTED: histone deacetylase HDT1-like [Solanum lycopersicum]	histone deacetylase	16	Cpent_contig_79439	4	Cc006023	Cc006023	FALSE	Cc006023	histone deacetylase 3	HDA3	AT3G44750.2	comp67123_c0_seq1	comp67123_c0_seq1
0.000814239	gi|460408278|ref|XP_004249573.1|PREDICTED: enolase-like [Solanum lycopersicum]	enolase	6	Cpent_contig_20225	13	Cc006020	Cc006020	FALSE	Cc006020	Enolase	LOS2,ENO2	AT2G36530.1	comp76220_c0_seq1	comp76220_c0_seq1
2.71573e-05	gi|460386090|ref|XP_004238733.1|PREDICTED: probable galacturonosyltransferase-like 9-like [Solanum lycopersicum]	probable galacturonosyltransferase-like 9-like	12	Cpent_contig_158698	2	Cc006009	Cc006009	FALSE	Cc006009	glucosyl transferase family 8	GATL9,LGT8	AT1G70090.2	comp74754_c2_seq1	comp74754_c2_seq1
0.000436792	NA	NA	2	Cpent_contig_109403	6	Cc044182	Cc044182	FALSE	Cc044182	NA	NA	NA	comp69506_c1_seq2	comp69506_c1_seq2
0.00604079	NA	NA	6	Cpent_contig_140374	32	Cc005975	Cc005975	FALSE	Cc005975	NA	NA	NA	comp71550_c0_seq6	comp71550_c0_seq6
0	NA	NA	7	Cpent_contig_255311	1	Cc005963	Cc005963	FALSE	Cc005963	NA	NA	NA	comp78071_c0_seq12	comp78071_c0_seq12
0.000655342	NA	NA	6	Cpent_contig_250162	14	Cc005929	Cc005929	FALSE	Cc005929	Ribosomal protein L18e/L15 superfamily protein		AT1G70600.1	comp78640_c0_seq1	comp78640_c0_seq1
0.000360063	NA	NA	2	Cpent_contig_31523	6	Cc042051	Cc042051	FALSE	Cc042051	NA	NA	NA	comp77741_c0_seq17	comp77741_c0_seq17
0.00114147	NA	NA	6	Cpent_contig_193863	13	Cc005919	Cc005919	FALSE	Cc005919	NA	NA	NA	comp73361_c1_seq2	comp73361_c1_seq2
0.00242571	NA	NA	2	Cpent_contig_228146	6	Cc039218	Cc039218	FALSE	Cc039218	NA	NA	NA	comp58962_c0_seq1	comp58962_c0_seq1
0.000716719	gi|297735234|emb|CBI17596.3|unnamed protein product [Vitis vinifera]	60s ribosomal protein l38	6	Cpent_contig_228815	10	Cc047597	Cc047597	FALSE	Cc047597	Ribosomal L38e protein family		AT3G59540.1	comp59194_c0_seq1	comp59194_c0_seq1
0			32		1	Cc005860	Cc005860	FALSE	Cc005860
0	NA	NA	3	Cpent_contig_184414	1	Cc047567	Cc047567	FALSE	Cc047567	NA	NA	NA	comp75103_c1_seq2	comp75103_c1_seq2
0.000898901	gi|460400352|ref|XP_004245699.1|PREDICTED: ATP-dependent Clp protease proteolytic subunit-related protein 2, chloroplastic-like [Solanum lycopersicum]	atp-dependent clp protease proteolytic subunit-related protein chloroplastic-like	8	Cpent_contig_266412	6	Cc005837	Cc005837	FALSE	Cc005837	CLP protease proteolytic subunit 2	CLPR2,NCLPP2,CLP2	AT1G12410.1	comp64073_c0_seq1	comp64073_c0_seq1
0.00022784	NA	NA	2	Cpent_contig_131322	6	Cc036634	Cc036634	FALSE	Cc036634	NA	NA	NA	comp70678_c3_seq43	comp70678_c3_seq43
0.00756379	gi|225455822|ref|XP_002275026.1|PREDICTED: DEAD-box ATP-dependent RNA helicase 51-like isoform 1 [Vitis vinifera]	dead-box atp-dependent rna helicase 51-like	6	Cpent_contig_102782	15	Cc005832	Cc005832	FALSE	Cc005832	P-loop containing nucleoside triphosphate hydrolases superfamily protein		AT3G18600.1	comp69433_c1_seq1	comp69433_c1_seq1
2.62425e-05	gi|460373236|ref|XP_004232427.1|PREDICTED: mannan endo-1,4-beta-mannosidase 7-like [Solanum lycopersicum]	mannan endo- -beta-mannosidase 7-like	6	Cpent_contig_34884	4	Cc047517	Cc047517	FALSE	Cc047517	Glycosyl hydrolase superfamily protein	MAN7,AtMAN7	AT5G66460.1	comp77508_c1_seq9	comp77508_c1_seq9
0.000108125	gi|357147209|ref|XP_003574262.1|PREDICTED: uncharacterized protein LOC100824718 isoform 2 [Brachypodium distachyon]	PREDICTED: uncharacterized protein LOC100824718 isoform 2	6	Cpent_contig_136190	7	Cc005766	Cc005766	FALSE	Cc005766	tobamovirus multiplication protein 3	TOM3	AT2G02180.1	comp70832_c0_seq1	comp70832_c0_seq1
0.000525622	NA	NA	6	Cpent_contig_223570	9	Cc005724	Cc005724	FALSE	Cc005724	NA	NA	NA	comp72950_c1_seq1	comp72950_c1_seq1
0	NA	NA	7	Cpent_contig_267979	1	Cc047471	Cc047471	FALSE	Cc047471	NA	NA	NA	comp64154_c0_seq2	comp64154_c0_seq2
0.000928608	gi|460392049|ref|XP_004241630.1|PREDICTED: 40S ribosomal protein S7-like isoform 1 [Solanum lycopersicum] >gi|460392051|ref|XP_004241631.1| PREDICTED: 40S ribosomal protein S7-like isoform 2 [Solanum lycopersicum]	40s ribosomal protein s7-like protein	6	Cpent_contig_78756	13	Cc047470	Cc047470	FALSE	Cc047470	Ribosomal protein S7e family protein		AT3G02560.2	comp66719_c0_seq1	comp66719_c0_seq1
0	gi|255538270|ref|XP_002510200.1|DNA binding protein, putative [Ricinus communis] >gi|223550901|gb|EEF52387.1| DNA binding protein, putative [Ricinus communis]	heat stress transcription factor b-4-like	4	Cpent_contig_265990	2	Cc005698	Cc005698	FALSE	Cc005698	heat shock transcription factor B4	AT-HSFB4,HSFB4,SCZ	AT1G46264.1	comp65984_c0_seq1	comp65984_c0_seq1
0.000439483	gi|462401543|gb|EMJ07100.1|hypothetical protein PRUPE_ppa011411mg [Prunus persica] >gi|462401544|gb|EMJ07101.1| hypothetical protein PRUPE_ppa011411mg [Prunus persica]	protein rer1a-like	1	Cpent_contig_73141	7	Cc005685	Cc005685	FALSE	Cc005685	Rer1 family protein	ATRER1A	AT4G39220.1	comp67534_c0_seq1	comp67534_c0_seq1
0	gi|73624749|gb|AAZ79232.1|putative xylanase Xyn1 [Nicotiana tabacum]	endo- -beta-xylanase a-like	1	Cpent_contig_259499	2	Cc005652	Cc005652	FALSE	Cc005652	glycosyl hydrolase family 10 protein / carbohydrate-binding domain-containing protein	RXF12,ATXYN1	AT1G58370.1	comp78227_c2_seq1	comp78227_c2_seq1
7.30389e-05	gi|388491766|gb|AFK33949.1|unknown [Lotus japonicus]	adp-ribosylation factor-like protein	1	Cpent_contig_267013	5	Cc047398	Cc047398	FALSE	Cc047398	ADP-ribosylation factor-like A1C	ATARLA1C,ARLA1C	AT3G49870.1	comp64198_c0_seq1	comp64198_c0_seq1
7.49588e-05			5		2	Cc005585	Cc005585	FALSE	Cc005585
0.000541227	NA	NA	7	Cpent_contig_159187	4	Cc047384	Cc047384	FALSE	Cc047384	NA	NA	NA	comp75903_c0_seq2	comp75903_c0_seq2
0	gi|407947994|gb|AFU52652.1|beta-1,3-glucanase 19 [Solanum tuberosum]	glucan endo- -beta-glucosidase	14	Cpent_contig_223122	3	Cc047378	Cc047378	FALSE	Cc047378	O-Glycosyl hydrolases family 17 protein		AT5G67460.1	comp73020_c0_seq1	comp73020_c0_seq1
0.000610999	NA	NA	3	Cpent_contig_16039	8	Cc005573	Cc005573	FALSE	Cc005573	NA	NA	NA	comp77339_c1_seq1	comp77339_c1_seq1
0.00130213	gi|342365809|gb|AEL30343.1|RNA-directed DNA polymerase [Arachis hypogaea]	endonuclease-reverse transcriptase -e01	2	Cpent_contig_28088	5	Cc034241	Cc034241	FALSE	Cc034241	NA	NA	NA	comp76193_c2_seq5	comp76193_c2_seq5
0.000396408	NA	NA	2	Cpent_contig_195829	5	Cc025196	Cc025196	FALSE	Cc025196	NA	NA	NA	comp72808_c1_seq12	comp72808_c1_seq12
[truncated: 604 more rows]
