# Supplementary material for: Investigating Host and Parasitic Plant Interaction by Tissue-Specific Gene Analyses on Tomato and Cuscuta campestris Interface at Three Haustorial Developmental Stages
Source: Front Plant Sci. 2022 Feb 10;12:764843. doi: 10.3389/fpls.2021.764843 (PMC8866705; doi:10.3389/fpls.2021.764843)
Supplement: Supplementary file 11 [file Table_4.XLSX]

## Sheet: SOM6_ID_ex_0.95(1) default node
Supplemental Table S4. The gene list of SOM6 GCN modules from C. campestris haustorial tissue LCM RNA-Seq data.
Gene_ID	Module_ID	TAIR_gene_description	TAIR_gene_name	TAIR_ID_hit	Betweenness	Degree
Cc032664	1	Protein of unknown function (DUF1138)		AT1G01170.2	0.00503507	14
Cc034042	1	NAC (No Apical Meristem) domain transcriptional regulator superfamily protein	ATAF1,ANAC002	AT1G01720.1	0.00289121	5
Cc002206	1	Eukaryotic aspartyl protease family protein		AT1G03220.1	0.00557908	20
Cc018598	1	Eukaryotic aspartyl protease family protein		AT1G03230.1	6.2461e-05	5
Cc025623	1	histidine-containing phosphotransfer factor 5	AHP5	AT1G03430.1	0.00307674	30
Cc004437	1	P-loop containing nucleoside triphosphate hydrolases superfamily protein		AT1G06750.1	0.00029325	4
Cc039282	1	sterol 4-alpha-methyl-oxidase 2-1	ATSMO2,SMO2-1	AT1G07420.1	0.0020866	14
Cc028547	1	DNA polymerase epsilon catalytic subunit	EMB142,EMB2284,POL2A,TIL1,EMB529,ABO4,ESD7	AT1G08260.1	0.012499	11
Cc024805	1	atypical CYS HIS rich thioredoxin 4	ACHT4	AT1G08570.4	0.00260612	44
Cc009212	1	Seven transmembrane MLO family protein	MLO4,ATMLO4	AT1G11000.1	0.0187189	10
Cc002863	1	Protein of unknown function, DUF584		AT1G11700.1	0.00488277	12
Cc038100	1	Glycosyl hydrolases family 32 protein	ATBETAFRUCT4,VAC-INV	AT1G12240.1	0.00127013	5
Cc022080	1	Leucine-rich repeat protein kinase family protein		AT1G12460.1	0.00463346	15
Cc031879	1	MBOAT (membrane bound O-acyl transferase) family protein		AT1G12640.1	0.00331703	22
Cc044457	1	basic helix-loop-helix (bHLH) DNA-binding superfamily protein	SCRM2,ICE2	AT1G12860.1	0	1
Cc035239	1	decoy	DECOY	AT1G14620.2	0.00226189	9
Cc039177	1	PLANT CADMIUM RESISTANCE 2	PCR2	AT1G14870.1	0	1
Cc021597	1	GRAS family transcription factor family protein	GAI,RGA2	AT1G14920.1	0	2
Cc006099	1	GRAS family transcription factor family protein	GAI,RGA2	AT1G14920.1	0.00862828	13
Cc036096	1	Galactose oxidase/kelch repeat superfamily protein		AT1G15670.1	0.00123134	2
Cc034219	1	SOUL heme-binding family protein		AT1G17100.1	0.00135686	31
Cc036653	1	wall-associated kinase 2	WAK2	AT1G21270.1	0.0119642	26
Cc007689	1	MLP-like protein 423	MLP423	AT1G24020.2	0.00165194	4
Cc036465	1	Ribosomal L32p protein family		AT1G26740.1	0.00345606	10
Cc013386	1	myo-inositol monophosphatase like 1	IMPL1	AT1G31190.1	5.38576e-06	2
Cc020075	1	DNAse I-like superfamily protein		AT1G43760.1	6.72015e-05	3
Cc047594	1	unknown protein; FUNCTIONS IN: molecular_function unknown; INVOLVED IN: biological_process unknown; LOCATED IN: endomembrane system; EXPRESSED IN: 22 plant structures; EXPRESSED DURING: 13 growth stages; Has 30 Blast hits to 30 proteins in 12 species: Archae - 0; Bacteria - 0; Metazoa - 0; Fungi - 0; Plants - 30; Viruses - 0; Other Eukaryotes - 0 (source: NCBI BLink).		AT1G48200.1	0.00134972	17
Cc000403	1	electron transfer flavoprotein alpha	ETFALPHA	AT1G50940.1	0.00648088	15
Cc031801	1	photosystem I subunit H2	PSAH2,PSAH-2,PSI-H	AT1G52230.1	0.00421054	3
Cc031797	1	RAB GTPase homolog G3D	AtRABG3d,RABG3d	AT1G52280.1	0.000145251	9
Cc021278	1	pectin methylesterase 1	ATPME1,PME1	AT1G53840.1	0.0029604	30
Cc000438	1	PRA1 (Prenylated rab acceptor) family protein	PRA1.F2,PRA7	AT1G55190.1	0.0053026	36
Cc030583	1	TATA binding protein 2	TBP2,ATTBP2	AT1G55520.2	0.00151133	12
Cc011597	1	BIG PETAL P	ZCW32,BPE,BPEub	AT1G59640.1	0	1
Cc045589	1	Transducin/WD40 repeat-like superfamily protein	SEH1H	AT1G64350.1	0	1
Cc003264	1	Calcium-binding EF hand family protein		AT1G64850.1	0.00251158	7
Cc034362	1	YELLOW STRIPE like 7	YSL7	AT1G65730.1	2.62095e-05	8
Cc020007	1	cytochrome c oxidase 19-1	ATCOX19-1,COX19-1	AT1G66590.2	0.00146858	8
Cc029689	1	RNA-binding (RRM/RBD/RNP motifs) family protein		AT1G70200.1	0.000351845	5
Cc045239	1	equilibrative nucleotide transporter 1	ENT1,AT,ENT1	AT1G70330.1	0.00145979	3
Cc005927	1	transporter associated with antigen processing protein 1	ATTAP1,TAP1	AT1G70610.1	0.000407272	7
Cc024452	1	P-loop containing nucleoside triphosphate hydrolases superfamily protein		AT1G73860.1	0	1
Cc005481	1	HVA22 homologue A	ATHVA22A,HVA22A	AT1G74520.1	0.00349176	31
Cc034373	1	Auxin efflux carrier family protein		AT1G76520.2	0.0225282	20
Cc016782	1	calmodulin-like 38	CML38	AT1G76650.3	0.00123134	2
Cc015447	1	PDI-like 1-2	ATPDIL1-2,PDI6,ATPDI6,PDIL1-2	AT1G77510.1	0.0120516	16
Cc030333	1	S-adenosyl-L-methionine-dependent methyltransferases superfamily protein	TSD2,QUA2	AT1G78240.2	0.00377989	12
Cc036088	1	structural molecules		AT1G79990.4	0.00111252	6
Cc012328	1	zinc ion binding;nucleic acid binding		AT2G01050.1	0.00178465	10
Cc022091	1	ribonuclease 1	RNS1,ATRNS1	AT2G02990.1	0.00467508	6
Cc026844	1	fucosyltransferase 1	FT1,ATFUT1,ATFT1,MUR2	AT2G03220.1	0.0031759	7
Cc026647	1	ureide permease 1	ATUPS1,UPS1	AT2G03590.1	0.00123134	2
Cc029812	1	Calcium-dependent protein kinase family protein	CPK6,ATCDPK3,ATCPK6	AT2G17290.1	0.000110297	7
Cc001831	1	Calcium-dependent protein kinase family protein	CPK6,ATCDPK3,ATCPK6	AT2G17290.1	0.00142756	22
Cc021700	1	Chaperone DnaJ-domain superfamily protein		AT2G17880.1	1.95655e-05	5
Cc036275	1	peptidylprolyl cis/trans isomerase, NIMA-interacting 1	PIN1AT	AT2G18040.1	0.00222882	14
Cc009486	1	unknown protein; Has 44 Blast hits to 44 proteins in 13 species: Archae - 0; Bacteria - 0; Metazoa - 0; Fungi - 0; Plants - 44; Viruses - 0; Other Eukaryotes - 0 (source: NCBI BLink).		AT2G20820.1	0.00443661	24
Cc025157	1	unknown protein; BEST Arabidopsis thaliana protein match is: unknown protein (TAIR:AT5G19875.1); Has 124 Blast hits to 124 proteins in 12 species: Archae - 0; Bacteria - 0; Metazoa - 0; Fungi - 0; Plants - 124; Viruses - 0; Other Eukaryotes - 0 (source: NCBI BLink).		AT2G21180.1	0.000113661	2
Cc002712	1	pentatricopeptide (PPR) repeat-containing protein		AT2G22070.1	0.000721519	6
Cc045877	1	unknown protein; BEST Arabidopsis thaliana protein match is: unknown protein (TAIR:AT4G37820.1); Has 799854 Blast hits to 188815 proteins in 4452 species: Archae - 4529; Bacteria - 144236; Metazoa - 287749; Fungi - 87083; Plants - 43826; Viruses - 3662; Other Eukaryotes - 228769 (source: NCBI BLink).		AT2G22795.1	0.00220538	12
Cc004531	1	serine carboxypeptidase-like 12	SCPL12	AT2G22920.3	0.000536801	2
Cc011757	1	Protein of unknown function (DUF788)		AT2G23940.1	0.00303971	34
Cc034690	1	Uncharacterised BCR, YbaB family COG0718		AT2G24020.1	0.0019796	18
Cc019786	1	EIN3-binding F box protein 1	EBF1,FBL6	AT2G25490.1	0.00332382	10
Cc027136	1	Protein of unknown function (DUF761)		AT2G26110.1	0.00598804	15
Cc036754	1	CBL-interacting protein kinase 3	CIPK3	AT2G26980.3	0.000360694	7
Cc034091	1	RmlC-like cupins superfamily protein		AT2G28680.1	0.00607279	51
Cc028749	1	SOS3-interacting protein 4	CIPK11,PKS5,SIP4,SNRK3.22	AT2G30360.1	0.00151707	13
Cc006893	1	photosystem II subunit P-2	PSBP-2	AT2G30790.1	0.000312603	10
Cc030361	1	Protein of unknown function (DUF1685)		AT2G31560.2	0.000492149	16
Cc027471	1	PHYTOCYSTATIN 2	AtCYS2,CYS2	AT2G31980.1	0.00417836	8
Cc044666	1	protein kinase family protein	AP4.3A	AT2G32800.1	0.000600397	6
Cc016237	1	RNA-binding (RRM/RBD/RNP motifs) family protein		AT2G33440.1	0.00125421	6
Cc002791	1	Mitochondrial substrate carrier family protein	ATMBAC1,MBAC1	AT2G33820.1	0.0102897	15
Cc002704	1	unknown protein; FUNCTIONS IN: molecular_function unknown; INVOLVED IN: biological_process unknown; LOCATED IN: plasma membrane, vacuole; EXPRESSED IN: 24 plant structures; EXPRESSED DURING: 15 growth stages; Has 43 Blast hits to 43 proteins in 9 species: Archae - 0; Bacteria - 0; Metazoa - 0; Fungi - 0; Plants - 43; Viruses - 0; Other Eukaryotes - 0 (source: NCBI BLink).		AT2G34585.1	0.00552091	13
Cc002700	1	DNAJ heat shock N-terminal domain-containing protein	OWL1	AT2G35720.1	7.23236e-07	2
Cc036391	1	unknown protein; BEST Arabidopsis thaliana protein match is: unknown protein (TAIR:AT5G03670.1); Has 10588 Blast hits to 6606 proteins in 440 species: Archae - 8; Bacteria - 365; Metazoa - 4146; Fungi - 1198; Plants - 483; Viruses - 212; Other Eukaryotes - 4176 (source: NCBI BLink).		AT2G36420.1	0.00284903	13
Cc002161	1	Sulfite exporter TauE/SafE family protein		AT2G36630.1	0.00158786	30
Cc030834	1	UDP-glucosyl transferase 73C1	UGT73C1	AT2G36750.1	0.00130438	15
Cc012240	1	xyloglucan endotransglucosylase/hydrolase 32	XTH32	AT2G36870.1	0.000600782	11
Cc046934	1	plastid-specific ribosomal protein 4	PSRP4	AT2G38140.1	0.000278076	11
Cc021989	1	PATATIN-like protein 6	PLP6,PLAIIB	AT2G39220.1	0.00156396	12
Cc007725	1	Cation efflux family protein	MTP11,ATMTP11	AT2G39450.1	0	2
Cc015187	1	Homeodomain-like superfamily protein		AT2G40260.1	0.000295825	2
Cc028880	1	zinc finger (C2H2 type, AN1-like) family protein		AT2G41835.1	0.000956742	8
Cc030173	1	Chaperone DnaJ-domain superfamily protein		AT2G42080.1	1.55068e-05	3
Cc036246	1	ataurora3	AtAUR3,AUR3	AT2G45490.1	0.00140445	9
Cc015411	1	unknown protein; FUNCTIONS IN: molecular_function unknown; INVOLVED IN: N-terminal protein myristoylation; LOCATED IN: cellular_component unknown; BEST Arabidopsis thaliana protein match is: unknown protein (TAIR:AT5G17350.1); Has 137 Blast hits to 137 proteins in 11 species: Archae - 0; Bacteria - 0; Metazoa - 0; Fungi - 0; Plants - 137; Viruses - 0; Other Eukaryotes - 0 (source: NCBI BLink).		AT3G03280.1	0.00385395	12
Cc018202	1	Ku70-binding family protein		AT3G03420.1	0.000672681	13
Cc038909	1	indoleacetic acid-induced protein 16	IAA16	AT3G04730.1	0	1
Cc003700	1	Pectinacetylesterase family protein		AT3G05910.1	0.000575589	4
Cc044727	1	NAD(P)-binding Rossmann-fold superfamily protein		AT3G06060.1	0.00227634	15
Cc011713	1	basic helix-loop-helix (bHLH) DNA-binding superfamily protein		AT3G07340.1	0.000610958	11
Cc015125	1	RAB GTPase homolog A5B	AtRABA5b,RABA5b	AT3G07410.1	0.00105754	14
Cc010683	1	plant U-box 24	PUB24	AT3G11840.1	0.00413141	19
Cc010639	1	cystatin B	ATCYSB,ATCYS6,CYSB	AT3G12490.1	0.000284245	6
Cc004528	1	Amino acid permease family protein		AT3G13620.1	0.00281612	18
Cc018734	1	unknown protein; BEST Arabidopsis thaliana protein match is: unknown protein (TAIR:AT1G52550.1); Has 20 Blast hits to 20 proteins in 5 species: Archae - 0; Bacteria - 0; Metazoa - 0; Fungi - 0; Plants - 20; Viruses - 0; Other Eukaryotes - 0 (source: NCBI BLink).		AT3G15780.1	0.000829523	7
Cc031746	1	calmodulin binding;transcription regulators		AT3G16940.1	0.000132447	13
Cc018600	1	B-S glucosidase 44	BGLU44	AT3G18080.1	0	3
Cc031821	1	2-oxoglutarate (2OG) and Fe(II)-dependent oxygenase superfamily protein		AT3G19010.1	0.00205897	13
Cc028045	1	unknown protein; FUNCTIONS IN: molecular_function unknown; INVOLVED IN: biological_process unknown; LOCATED IN: chloroplast; EXPRESSED IN: 23 plant structures; EXPRESSED DURING: 13 growth stages; CONTAINS InterPro DOMAIN/s: Protein of unknown function DUF3067 (InterPro:IPR021420); Has 276 Blast hits to 276 proteins in 83 species: Archae - 0; Bacteria - 112; Metazoa - 0; Fungi - 2; Plants - 59; Vi…		AT3G19900.1	0.0024586	7
Cc022287	1	Ethylene insensitive 3 family protein	EIN3,AtEIN3	AT3G20770.1	0.0147052	16
Cc024614	1	Acid phosphatase/vanadium-dependent haloperoxidase-related protein		AT3G21610.1	0	2
Cc021784	1	GATA transcription factor 1	GATA1	AT3G24050.1	0.00144797	4
Cc033706	1	Protein kinase superfamily protein		AT3G26700.1	0	2
Cc038646	1	Transmembrane amino acid transporter family protein		AT3G28960.1	0	1
Cc019259	1	O-fucosyltransferase family protein		AT3G30300.1	0.00244527	11
Cc012255	1	unknown protein; FUNCTIONS IN: molecular_function unknown; INVOLVED IN: biological_process unknown; LOCATED IN: chloroplast; EXPRESSED IN: 22 plant structures; EXPRESSED DURING: 13 growth stages; Has 28 Blast hits to 28 proteins in 12 species: Archae - 0; Bacteria - 2; Metazoa - 0; Fungi - 0; Plants - 26; Viruses - 0; Other Eukaryotes - 0 (source: NCBI BLink).		AT3G45050.3	7.72108e-05	3
Cc017568	1	Protein of unknown function (DUF 3339)		AT3G48660.1	0.00132644	7
Cc021974	1	unknown protein; FUNCTIONS IN: molecular_function unknown; INVOLVED IN: biological_process unknown; LOCATED IN: cellular_component unknown; Has 30201 Blast hits to 17322 proteins in 780 species: Archae - 12; Bacteria - 1396; Metazoa - 17338; Fungi - 3422; Plants - 5037; Viruses - 0; Other Eukaryotes - 2996 (source: NCBI BLink).		AT3G49645.1	0.00178821	14
Cc004783	1	sulfate transporter 3;1	SULTR3;1,AST12	AT3G51895.1	0	1
Cc045777	1	unknown protein; FUNCTIONS IN: molecular_function unknown; INVOLVED IN: biological_process unknown; LOCATED IN: chloroplast outer membrane, chloroplast thylakoid membrane, chloroplast, chloroplast envelope; EXPRESSED IN: 24 plant structures; EXPRESSED DURING: 13 growth stages; Has 29 Blast hits to 29 proteins in 12 species: Archae - 0; Bacteria - 0; Metazoa - 3; Fungi - 0; Plants - 26; Viruses - …		AT3G52230.1	0.00013943	4
Cc011439	1	Sec1/munc18-like (SM) proteins superfamily	ATVPS33,VPS33	AT3G54860.1	0.000950882	14
Cc034939	1	cytochrome P450, family 94, subfamily D, polypeptide 2	CYP94D2	AT3G56630.1	0.0100908	9
Cc024814	1	unknown protein; Has 34 Blast hits to 34 proteins in 13 species: Archae - 0; Bacteria - 0; Metazoa - 0; Fungi - 0; Plants - 27; Viruses - 0; Other Eukaryotes - 7 (source: NCBI BLink).		AT3G56820.1	0.0052896	9
Cc025013	1	nucleolar essential protein-related		AT3G57000.1	0	3
Cc009761	1	D111/G-patch domain-containing protein		AT3G57910.1	7.50252e-05	5
Cc009971	1	enzyme binding;tetrapyrrole binding	GUN4	AT3G59400.1	0.000232612	7
Cc036464	1	S-adenosyl-L-methionine-dependent methyltransferases superfamily protein		AT4G00750.1	0	1
Cc000687	1	S-adenosyl-L-methionine-dependent methyltransferases superfamily protein		AT4G00750.1	1.67302e-05	3
Cc012076	1	Flavin containing amine oxidoreductase family	PPOX	AT4G01690.2	0.000627629	14
Cc008921	1	RING membrane-anchor 1	RMA1,ATRMA1	AT4G03510.2	0	2
Cc029505	1	Tetratricopeptide repeat (TPR)-like superfamily protein		AT4G04790.1	0.0132008	27
Cc041548	1	indole-3-butyric acid response 1	IBR1,SDRA	AT4G05530.1	0.00116156	14
Cc019412	1	RmlC-like cupins superfamily protein		AT4G10300.1	6.53385e-05	2
Cc045545	1	Phosphoenolpyruvate carboxylase family protein		AT4G10750.1	0.00369643	36
Cc035658	1	UDP-D-glucuronate 4-epimerase 5	GAE5	AT4G12250.1	0.0213121	24
Cc016345	1	adenine phosphoribosyl transferase 4	APT4	AT4G12440.2	0.00231415	6
Cc027977	1	adenine phosphoribosyl transferase 4	APT4	AT4G12440.2	0.00329209	8
Cc029049	1	ralf-like 32	RALFL32	AT4G14010.1	0.000230405	2
Cc012066	1	P-loop containing nucleoside triphosphate hydrolases superfamily protein	MAA3	AT4G15570.1	0.000567126	5
Cc028628	1	unknown protein; FUNCTIONS IN: molecular_function unknown; INVOLVED IN: biological_process unknown; LOCATED IN: chloroplast, chloroplast stroma; EXPRESSED IN: 22 plant structures; EXPRESSED DURING: 13 growth stages; Has 42 Blast hits to 42 proteins in 16 species: Archae - 0; Bacteria - 2; Metazoa - 0; Fungi - 0; Plants - 33; Viruses - 0; Other Eukaryotes - 7 (source: NCBI BLink).		AT4G16060.1	7.23236e-07	3
Cc044042	1	ferredoxin hydrogenases		AT4G16440.1	0.000194535	10
Cc030727	1	Lactate/malate dehydrogenase family protein		AT4G17260.1	0.000592014	12
Cc002541	1	ethylene responsive element binding factor 1	ATERF-1,ERF-1	AT4G17500.1	0.00531126	46
Cc004972	1	Chlorophyll A-B binding family protein	LIL3:1	AT4G17600.1	0.00918926	36
Cc028545	1	cytochrome-c oxidases;electron carriers		AT4G21105.1	0.00108532	13
Cc021473	1	cysteine-rich RLK (RECEPTOR-like protein kinase) 8	CRK8	AT4G23160.1	0	1
Cc025023	1	calcium-dependent protein kinase 6	CDPK6,CPK3	AT4G23650.1	0.00167927	8
Cc030930	1	F-box family protein	SLY1	AT4G24210.1	0.000314439	5
Cc025388	1	NAD(P)-binding Rossmann-fold superfamily protein	VEP1,AWI31	AT4G24220.1	0.00132357	3
Cc010905	1	acyl carrier protein 4	ACP4	AT4G25050.1	0.00276176	9
Cc047245	1	DERLIN-1	DER1	AT4G29330.1	0.00304202	10
Cc014939	1	Phospholipid/glycerol acyltransferase family protein	ATS2,EMB1995,LPAT1	AT4G30580.1	0.00123914	7
Cc015855	1	calcium-binding EF hand family protein		AT4G32060.2	0.000551991	27
Cc004444	1	ATPase, F0 complex, subunit B/B', bacterial/chloroplast		AT4G32260.1	6.03079e-05	5
Cc011915	1	Pectin lyase-like superfamily protein		AT4G33440.1	0.0018796	5
Cc023845	1	Protein of unknown function (DUF677)		AT4G34320.1	0.00155914	20
Cc031727	1	SBP (S-ribonuclease binding protein) family protein		AT4G35070.2	0.00221751	9
Cc010843	1	catalase 2	CAT2	AT4G35090.1	6.51839e-05	2
Cc045914	1	Peroxidase superfamily protein		AT4G37530.2	0.00111695	2
Cc046317	1	unknown protein; BEST Arabidopsis thaliana protein match is: unknown protein (TAIR:AT2G22795.1); Has 433572 Blast hits to 177005 proteins in 4263 species: Archae - 2016; Bacteria - 67591; Metazoa - 157995; Fungi - 49745; Plants - 22011; Viruses - 2192; Other Eukaryotes - 132022 (source: NCBI BLink).		AT4G37820.1	0.000929228	9
Cc000530	1	cytochrome P450, family 96, subfamily A, polypeptide 10	CYP96A10	AT4G39490.1	0.00398006	6
Cc046553	1	ALC-interacting protein 1	ACI1	AT5G01370.1	0	2
Cc007891	1	ARM repeat superfamily protein		AT5G01830.1	0.00395967	12
Cc007814	1	POX (plant homeobox) family protein	LSN,PNY,HB-6,BLR,RPL,BLH9,VAN	AT5G02030.1	0	2
Cc014360	1	Protein kinase family protein		AT5G02070.1	0.00384874	16
Cc020945	1	glutathione transferase lambda 1	GSTL1	AT5G02780.1	0.00274579	3
Cc044312	1	Protein kinase superfamily protein		AT5G02800.1	0.00415716	7
Cc002484	1	TLC ATP/ADP transporter		AT5G05310.2	0.00549222	8
Cc002405	1	NAD(P)-binding Rossmann-fold superfamily protein		AT5G06060.1	0	2
Cc006374	1	peroxidase 2	ATPA2,PA2	AT5G06720.1	0.00212999	13
Cc018928	1	Cytochrome P450 superfamily protein	TT7,CYP75B1,D501	AT5G07990.1	2.87618e-05	3
Cc045277	1	Calcium-binding EF hand family protein		AT5G08580.1	0.000156911	10
Cc015467	1	NAC (No Apical Meristem) domain transcriptional regulator superfamily protein	ATAF2,anac081	AT5G08790.1	0	2
Cc022026	1	ARABIDOPSIS TRITHORAX-RELATED PROTEIN 5	ATXR5,SDG15	AT5G09790.1	0.00528286	27
Cc044436	1	related to AP2 6l	Rap2.6L	AT5G13330.1	0.00261623	9
Cc023217	1	Ribosomal protein L10 family protein		AT5G13510.1	0.00031032	5
Cc029850	1	BolA-like family protein		AT5G17560.1	3.02414e-05	4
Cc029775	1	BolA-like family protein		AT5G17560.1	0.00104288	7
Cc004733	1	alpha/beta-Hydrolases superfamily protein		AT5G19050.1	0.0081444	36
Cc008688	1	alpha/beta-Hydrolases superfamily protein		AT5G19290.1	0	3
Cc020944	1	alpha/beta-Hydrolases superfamily protein		AT5G19630.1	0.00184609	10
Cc003627	1	Raffinose synthase family protein	DIN10	AT5G20250.4	4.40081e-05	6
Cc003152	1	copper transporter 5	COPT5	AT5G20650.1	0.00835259	7
Cc022071	1	Got1/Sft2-like vescicle transport protein family		AT5G23550.1	0.000418613	5
Cc002231	1	DNA methyltransferase-2	DNMT2,AtDNMT2	AT5G25480.1	0.00201588	11
Cc003064	1	alpha/beta-Hydrolases superfamily protein		AT5G25770.1	1.39594e-05	4
Cc023141	1	mevalonate kinase	MK	AT5G27450.3	1.46321e-05	3
Cc011415	1	Trypsin family protein with PDZ domain		AT5G27660.1	0.00247242	9
Cc007929	1	RNA binding (RRM/RBD/RNP motifs) family protein		AT5G32450.1	0.0113264	14
Cc009287	1	NAD(P)-binding Rossmann-fold superfamily protein		AT5G37530.2	0.00011667	7
Cc025512	1	BES1-interacting Myc-like protein 3	BIM3	AT5G38860.1	0.00782618	17
Cc000263	1	UDP-glucose 6-dehydrogenase family protein		AT5G39320.1	0.000176933	3
Cc031198	1	GRAS family transcription factor		AT5G41920.1	0.0106124	29
Cc044138	1	SET-domain containing protein lysine methyltransferase family protein	SUVR2,SDG18	AT5G43990.4	0.00139374	14
Cc034500	1	Pentatricopeptide repeat (PPR) superfamily protein		AT5G44230.1	0.00178659	6
Cc003591	1	Glutathione S-transferase family protein		AT5G44990.3	0.0015896	6
Cc012693	1	Transducin/WD40 repeat-like superfamily protein		AT5G45760.2	0.00232722	12
Cc016945	1	GroES-like zinc-binding alcohol dehydrogenase family protein		AT5G51970.2	0	1
Cc001431	1	membrane steroid binding protein 1	MSBP1,ATMP1,AtMAPR5	AT5G52240.1	0.00158726	25
Cc000756	1	calcineurin B-like protein 2	CBL2,ATCBL2	AT5G55990.1	0.0030335	19
Cc015154	1	Leucine-rich repeat protein kinase family protein		AT5G58300.2	0.00301016	5
Cc028798	1	smr (Small MutS Related) domain-containing protein		AT5G58720.1	7.59018e-06	5
Cc014904	1	damaged DNA binding 2	DDB2	AT5G58760.1	0.00521089	9
Cc006341	1	Protein kinase superfamily protein		AT5G58950.1	0.00222516	7
Cc013235	1	FUNCTIONS IN: molecular_function unknown; INVOLVED IN: biological_process unknown; LOCATED IN: chloroplast; EXPRESSED IN: 23 plant structures; EXPRESSED DURING: 13 growth stages; BEST Arabidopsis thaliana protein match is: PGR5-like B (TAIR:AT4G11960.1); Has 30201 Blast hits to 17322 proteins in 780 species: Archae - 12; Bacteria - 1396; Metazoa - 17338; Fungi - 3422; Plants - 5037; Viruses - 0; …		AT5G59400.2	0.00094547	10
Cc001282	1	UDP-glucosyl transferase 76E1	UGT76E1	AT5G59580.1	0.000640857	30
Cc018893	1	AGAMOUS-like 8	AGL8,FUL	AT5G60910.1	0.000477541	5
Cc028244	1	glucuronidase 1	AtGUS1,GUS1	AT5G61250.1	0.00190314	4
Cc031946	1	Embryo-specific protein 3, (ATS3)		AT5G62200.1	0.00922019	24
Cc002569	1	glycosyltransferase 18	ATGT18,GT18	AT5G62220.1	0.00223654	8
Cc005442	1	Calmodulin binding protein-like		AT5G62570.2	0.00136866	10
Cc016627	1	ankyrin repeat protein	EMB2036,AKRP	AT5G66055.2	0.00123134	2
Cc016447	1	Subtilisin-like serine endopeptidase family protein		AT5G67090.1	0.00598356	14
Cc045574	1	NA	NA	NA	0	1
Cc044269	1	NA	NA	NA	0	1
Cc031861	1	NA	NA	NA	0	1
Cc031535	1	NA	NA	NA	0	1
Cc015708	1	NA	NA	NA	0	1
Cc004913	1	NA	NA	NA	0	1
Cc039581	1	NA	NA	NA	8.13058e-05	2
Cc038297	1	NA	NA	NA	0.00123134	2
Cc031249	1	NA	NA	NA	0	2
Cc030339	1	NA	NA	NA	0	2
Cc011246	1	NA	NA	NA	1.17026e-06	2
Cc005542	1	NA	NA	NA	1.49125e-05	2
Cc001953	1	NA	NA	NA	0	2
Cc001087	1	NA	NA	NA	0.000323323	2
Cc025062	1	NA	NA	NA	0.000179716	3
Cc022639	1	NA	NA	NA	0.000111909	3
Cc018102	1	NA	NA	NA	1.01079e-05	3
Cc016858	1	NA	NA	NA	0	3
Cc016785	1	NA	NA	NA	9.63602e-06	3
Cc045275	1	NA	NA	NA	7.73917e-05	4
Cc036592	1	NA	NA	NA	4.29849e-05	4
Cc034110	1	NA	NA	NA	0.00129312	4
Cc028195	1	NA	NA	NA	0.0015112	4
Cc036731	1	NA	NA	NA	0.00072992	5
Cc033309	1	NA	NA	NA	0.0049176	5
Cc031957	1	NA	NA	NA	0.00123292	5
Cc046994	1	NA	NA	NA	0.00156791	6
Cc032372	1	NA	NA	NA	0.000252964	6
Cc030363	1	NA	NA	NA	9.29491e-05	6
Cc027902	1	NA	NA	NA	5.09657e-05	6
Cc024575	1	NA	NA	NA	0.000143796	6
Cc018743	1	NA	NA	NA	0.00143529	6
Cc003130	1	NA	NA	NA	0.000326015	6
Cc000558	1	NA	NA	NA	0.00127688	6
Cc039358	1	NA	NA	NA	8.17518e-05	7
Cc011639	1	NA	NA	NA	0.000273604	7
Cc010311	1	NA	NA	NA	0.000148591	7
Cc046219	1	NA	NA	NA	0.00187749	8
Cc036620	1	NA	NA	NA	0.00823208	8
Cc027717	1	NA	NA	NA	0.000570035	8
Cc023147	1	NA	NA	NA	0.000144057	8
Cc018176	1	NA	NA	NA	0.000633777	8
Cc017537	1	NA	NA	NA	0.000876108	8
Cc047289	1	NA	NA	NA	0.000873398	9
Cc046290	1	NA	NA	NA	0.00215443	9
Cc029546	1	NA	NA	NA	0.000205425	9
Cc021368	1	NA	NA	NA	0.00185798	9
Cc013890	1	NA	NA	NA	0.0103435	9
Cc013725	1	NA	NA	NA	0.0094242	9
Cc023967	1	NA	NA	NA	0.00027002	10
Cc014151	1	NA	NA	NA	0.000284375	10
Cc045149	1	NA	NA	NA	0.00441006	11
Cc023631	1	NA	NA	NA	0.00213628	11
Cc011788	1	NA	NA	NA	0.00814272	11
Cc007201	1	NA	NA	NA	0.000199274	11
Cc025471	1	NA	NA	NA	0.00748199	12
Cc016588	1	NA	NA	NA	0.00313959	12
Cc012797	1	NA	NA	NA	0.00370331	12
Cc031717	1	NA	NA	NA	0.00334851	13
Cc046771	1	NA	NA	NA	0.00118362	14
Cc033056	1	NA	NA	NA	0.00134745	14
Cc027499	1	NA	NA	NA	0.00497545	14
Cc021924	1	NA	NA	NA	0.00204424	15
Cc013902	1	NA	NA	NA	0.0110177	15
Cc006884	1	NA	NA	NA	0.00230116	15
Cc041781	1	NA	NA	NA	0.00176439	16
Cc040298	1	NA	NA	NA	0.00390245	16
Cc026179	1	NA	NA	NA	0.00947107	16
Cc036947	1	NA	NA	NA	0.014971	18
Cc020297	1	NA	NA	NA	0.000352325	18
Cc012432	1	NA	NA	NA	0.00258373	19
Cc006632	1	NA	NA	NA	0.00193993	20
Cc033080	1	NA	NA	NA	0.00841784	21
Cc020831	1	NA	NA	NA	0.00148982	22
Cc005539	1	NA	NA	NA	0.0055764	22
Cc019387	1	NA	NA	NA	0.0026456	23
Cc005335	1	NA	NA	NA	0.00259486	23
Cc030518	1	NA	NA	NA	0.00361292	24
Cc013123	1	NA	NA	NA	0.00449077	24
Cc034389	1	NA	NA	NA	0.0039058	26
Cc034347	1	NA	NA	NA	0.00290396	26
Cc021454	1	NA	NA	NA	0.00968275	26
Cc003957	1	NA	NA	NA	0.00967676	26
Cc023366	1	NA	NA	NA	0.00188579	27
Cc014260	1	NA	NA	NA	0.00217946	34
Cc023415	1	NA	NA	NA	0.00696149	38
Cc007501	1	NA	NA	NA	0.0144796	44
Cc024861	1	NA	NA	NA	0.00564102	47
Cc047078	1				0	1
Cc039958	1				0	1
Cc037597	1				0	1
Cc036247	1				0	1
Cc034648	1				0	1
Cc033397	1				0	1
Cc031330	1				0	1
Cc031056	1				0	1
Cc030111	1				0	1
Cc029988	1				0	1
Cc024110	1				0	1
Cc014759	1				0	1
Cc001533	1				0	1
Cc034285	1				3.81291e-05	2
Cc022293	1				4.16567e-05	2
Cc017236	1				0	2
Cc011691	1				0.000112214	2
Cc010106	1				0.000136274	2
Cc009190	1				0	2
Cc044767	1				0.000599128	3
Cc036322	1				4.67731e-05	3
Cc033075	1				2.52601e-05	3
Cc023742	1				0.00124357	3
Cc022563	1				0.00188585	3
Cc015716	1				0.000324491	3
Cc008561	1				0.000111409	3
Cc006126	1				1.43613e-07	3
Cc045403	1				0.000228746	4
Cc038901	1				0.00133244	4
Cc037501	1				0.00204674	4
Cc035677	1				0.00123134	4
Cc035125	1				0	4
Cc027149	1				0.00284862	4
Cc024263	1				0.000549416	4
Cc018076	1				0.00269366	4
Cc012975	1				0.000195719	4
Cc009788	1				0.000112134	4
Cc008349	1				2.64919e-05	4
Cc006776	1				0.00250276	4
Cc004100	1				0.000983243	4
Cc000554	1				0.000141341	4
Cc047573	1				0.000251513	5
Cc046871	1				0.000399229	5
Cc033564	1				0.0171288	5
Cc031575	1				0.00393169	5
Cc016202	1				3.03389e-05	5
Cc014135	1				0.00249997	5
Cc013056	1				0.000138793	5
Cc010764	1				0.000414061	5
Cc004857	1				0.00630257	5
Cc002427	1				0.00542215	5
Cc039195	1				8.87309e-05	6
Cc024806	1				0.00240511	6
Cc020347	1				0.000657665	6
Cc044195	1				0.00217024	7
Cc038621	1				0.00138056	7
Cc021767	1				0.00137412	7
Cc009111	1				0.000873441	7
Cc004557	1				0.000710064	7
Cc046240	1				0.000327937	8
Cc033868	1				0.00378218	8
Cc010102	1				0.00145463	8
Cc001211	1				0.000425891	8
Cc041682	1				0.00545649	9
Cc037872	1				0.0133532	9
Cc035422	1				0.0198661	9
Cc028656	1				0.00678546	9
Cc023406	1				0.00944444	9
Cc001986	1				0.000420466	9
Cc001796	1				0.000139095	9
Cc007621	1				0.00222363	10
Cc000332	1				0.00220332	11
Cc022292	1				0.0021124	12
Cc015039	1				0.000412322	12
Cc032429	1				0.00176533	13
Cc032350	1				0.0011718	13
Cc004434	1				0.0100682	13
Cc019422	1				0.00440101	14
Cc001206	1				0.00544399	14
Cc037277	1				0.0019675	15
Cc019307	1				0.00080453	15
Cc015710	1				0.000525775	15
Cc015112	1				0.0063443	15
Cc013598	1				0.0045503	16
Cc026774	1				0.00103223	17
Cc006966	1				0.00151645	17
Cc015951	1				0.00192353	18
Cc044976	1				0.00957923	19
Cc030793	1				0.000526784	19
Cc015002	1				0.00854313	19
Cc018731	1				0.00265433	22
Cc000926	1				0.00306863	22
Cc026489	1				0.000828269	23
Cc002438	1				0.00146678	23
Cc034676	1				0.00533919	24
Cc031218	1				0.00288036	24
Cc014498	1				0.0025489	24
Cc001526	1				0.00325475	27
Cc039885	1				0.0102454	29
Cc039047	1				0.00356787	29
Cc032752	1				0.00516606	29
Cc023625	1				0.00344096	29
Cc015282	1				0.00224516	29
Cc017222	1				0.0021462	34
Cc047576	1				0.0276307	37
Cc022478	1				0.00903806	38
Cc001304	1				0.011559	39
Cc008616	1				0.0189663	41
Cc036869	1				0.00713379	44
Cc024980	2	plasma membrane intrinsic protein 1C	PIP1C,TMP-B,PIP1;3	AT1G01620.2	0.00564959	47
Cc030002	2	glutathione S-transferase 7	ATGSTF7,GST11,ATGSTF8,GSTF7,ATGST11	AT1G02920.1	0.00970566	23
Cc033221	2	UDP-glucosyltransferase 75B1	UGT1,UGT75B1	AT1G05560.1	0.000399448	7
Cc022866	2	glycerol-3-phosphate acyltransferase 1	ATGPAT1,GPAT1	AT1G06520.1	0.00284323	9
Cc024493	2	sec7 domain-containing protein	GN	AT1G13980.2	0.000706896	13
Cc037729	2	unknown protein; FUNCTIONS IN: molecular_function unknown; INVOLVED IN: biological_process unknown; LOCATED IN: cellular_component unknown; EXPRESSED IN: 24 plant structures; EXPRESSED DURING: 15 growth stages; Has 26 Blast hits to 26 proteins in 12 species: Archae - 0; Bacteria - 0; Metazoa - 0; Fungi - 0; Plants - 26; Viruses - 0; Other Eukaryotes - 0 (source: NCBI BLink).		AT1G15230.1	0.000215955	3
Cc044158	2	Calcium-dependent lipid-binding (CaLB domain) family protein	SYTB,ATSYTB,NTMC2TYPE1.2,NTMC2T1.2,SYT2	AT1G20080.1	0.00157611	19
Cc014765	2	Zinc finger C-x8-C-x5-C-x3-H type family protein		AT1G21580.1	0.00031268	18
Cc026576	2	glutathione S-transferase tau 13	ATGSTU13,GST12,GSTU13	AT1G27130.1	1.9045e-05	3
Cc032643	2	MAC/Perforin domain-containing protein	NSL1	AT1G28380.1	0.00926986	66
Cc002772	2	GDSL-like Lipase/Acylhydrolase superfamily protein		AT1G28600.2	0.000534641	8
Cc023456	2	unknown protein; BEST Arabidopsis thaliana protein match is: unknown protein (TAIR:AT1G32920.1); Has 35333 Blast hits to 34131 proteins in 2444 species: Archae - 798; Bacteria - 22429; Metazoa - 974; Fungi - 991; Plants - 531; Viruses - 0; Other Eukaryotes - 9610 (source: NCBI BLink).		AT1G32928.1	1.69384e-06	2
Cc035380	2	Class I peptide chain release factor		AT1G33330.1	0.000964576	14
Cc023692	2	WUSCHEL related homeobox 4	WOX4	AT1G46480.1	0	2
Cc014093	2	Biotin/lipoate A/B protein ligase family		AT1G47578.1	3.51114e-05	3
Cc036518	2	unknown protein; BEST Arabidopsis thaliana protein match is: unknown protein (TAIR:AT1G47813.1); Has 29 Blast hits to 29 proteins in 9 species: Archae - 0; Bacteria - 0; Metazoa - 0; Fungi - 0; Plants - 29; Viruses - 0; Other Eukaryotes - 0 (source: NCBI BLink).		AT1G47820.2	0.00010126	15
Cc045420	2	unknown protein; BEST Arabidopsis thaliana protein match is: unknown protein (TAIR:AT3G16330.1); Has 114 Blast hits to 114 proteins in 15 species: Archae - 0; Bacteria - 0; Metazoa - 0; Fungi - 0; Plants - 114; Viruses - 0; Other Eukaryotes - 0 (source: NCBI BLink).		AT1G52140.1	2.79428e-05	2
Cc000533	2	SAUR-like auxin-responsive protein family		AT1G56150.1	0.00114743	6
Cc006523	2	TCP family transcription factor		AT1G58100.1	0.011507	21
Cc030314	2	BEST Arabidopsis thaliana protein match is: methyltransferases (TAIR:AT5G01710.1); Has 93 Blast hits to 93 proteins in 15 species: Archae - 0; Bacteria - 0; Metazoa - 1; Fungi - 0; Plants - 92; Viruses - 0; Other Eukaryotes - 0 (source: NCBI BLink).		AT1G58120.1	0.00360843	18
Cc040097	2	unknown protein; BEST Arabidopsis thaliana protein match is: unknown protein (TAIR:AT4G12450.1); Has 388 Blast hits to 388 proteins in 26 species: Archae - 0; Bacteria - 1; Metazoa - 0; Fungi - 8; Plants - 376; Viruses - 0; Other Eukaryotes - 3 (source: NCBI BLink).		AT1G62520.1	0.00785099	20
Cc025006	2	isoprenoid F	ISPF,MECPS	AT1G63970.1	0.0133387	52
Cc025046	2	Transducin/WD40 repeat-like superfamily protein	SEH1H	AT1G64350.1	0.00141834	18
Cc047445	2	calmodulin like 23	CML23	AT1G66400.1	0	1
Cc015418	2	formyltransferase, putative	pde194	AT1G66520.1	2.16994e-06	4
Cc027361	2	Zinc finger, C3HC4 type (RING finger) family protein		AT1G68070.1	7.84567e-05	6
Cc012144	2	Zim17-type zinc finger protein		AT1G68730.1	0.0016304	38
Cc033332	2	Protein of unknown function (DUF1645)		AT1G70420.1	0.00184484	29
Cc025827	2	transcription factor IIIA	TFIIIA	AT1G72050.1	0.000113234	9
Cc028578	2	Leucine-rich receptor-like protein kinase family protein		AT1G72180.1	9.94852e-06	5
Cc034095	2	Protein of unknown function (DUF1677)		AT1G72510.2	0.0029515	44
Cc015920	2	Erythronate-4-phosphate dehydrogenase family protein		AT1G75180.3	0.000846841	11
Cc023776	2	basic leucine-zipper 44	AtbZIP44,bZIP44	AT1G75390.1	0	1
Cc003034	2	unknown protein; FUNCTIONS IN: molecular_function unknown; INVOLVED IN: biological_process unknown; LOCATED IN: cellular_component unknown; EXPRESSED IN: 22 plant structures; EXPRESSED DURING: 13 growth stages.		AT2G01640.2	0.000156482	7
Cc010019	2	RING/FYVE/PHD zinc finger superfamily protein		AT2G02960.3	5.98192e-05	8
Cc010281	2	Nucleic acid-binding, OB-fold-like protein		AT2G05642.1	5.08789e-05	11
Cc002997	2	nicotinamidase 1	ATNIC1,NIC1	AT2G22570.2	0	1
Cc003105	2	Protein of unknown function (DUF778)	RTE1	AT2G26070.1	0	1
Cc000943	2	Thioesterase superfamily protein		AT2G29590.1	0.00521814	41
Cc028776	2	CONTAINS InterPro DOMAIN/s: Leucine-rich repeat, typical subtype (InterPro:IPR003591), Leucine-rich repeat (InterPro:IPR001611), Ubiquitin (InterPro:IPR000626), Ubiquitin supergroup (InterPro:IPR019955); BEST Arabidopsis thaliana protein match is: Leucine-rich repeat (LRR) family protein (TAIR:AT5G07910.1).		AT2G30105.1	0.00065571	16
Cc004910	2	coenzyme Q 3	ATCOQ3,EMB3002,COQ3	AT2G30920.1	0.00165091	17
Cc005266	2	differentiation and greening-like 1	DAL1,DAL	AT2G33430.1	0.00134112	18
Cc019699	2	NAC domain containing protein 41	ANAC041,NAC041	AT2G33480.1	0.000383534	7
Cc002802	2	phosphate 2	UBC24,ATUBC24,PHO2	AT2G33770.1	4.79148e-05	5
Cc012660	2	cytochrome P450, family 710, subfamily A, polypeptide 1	CYP710A1	AT2G34500.1	0.000895847	15
Cc013879	2	Seven transmembrane MLO family protein	MLO12,ATMLO12	AT2G39200.1	1.80762e-05	4
Cc028689	2	S-adenosyl-L-methionine-dependent methyltransferases superfamily protein		AT2G41380.1	0.00248794	24
Cc036187	2	Pectin lyase-like superfamily protein		AT2G43880.1	1.25661e-06	2
Cc030703	2	Pectin lyase-like superfamily protein		AT2G43880.1	0.000238618	8
Cc038956	2	Transketolase		AT2G45290.1	0.00814289	23
Cc035245	2	CONTAINS InterPro DOMAIN/s: Protein BYPASS related (InterPro:IPR008511); BEST Arabidopsis thaliana protein match is: Protein of unknown function (DUF793) (TAIR:AT1G01550.2); Has 153 Blast hits to 139 proteins in 20 species: Archae - 0; Bacteria - 2; Metazoa - 1; Fungi - 0; Plants - 150; Viruses - 0; Other Eukaryotes - 0 (source: NCBI BLink).		AT2G46080.1	0.00777351	39
Cc011609	2	Calcium-binding EF-hand family protein		AT2G46600.1	0.00468315	14
Cc033525	2	serine carboxypeptidase-like 25	scpl25	AT3G02110.1	0.000440903	18
Cc001066	2	STELAR K+ outward rectifier	SKOR	AT3G02850.1	0.000215101	5
Cc031975	2	ARF-GAP domain 11	AGD11	AT3G07490.1	0.00388948	54
Cc014697	2	Ribosomal protein L34		AT3G13882.1	0.00161406	26
Cc017573	2	GDSL-motif lipase 4	GLIP4	AT3G14225.1	0.000251528	10
Cc020837	2	ethylene responsive element binding factor 4	ATERF-4,ERF4,RAP2.5,ATERF4	AT3G15210.1	0.00123134	3
Cc028575	2	Isochorismatase family protein		AT3G16190.1	0.00267076	21
Cc020032	2	serine carboxypeptidase-like 33	scpl33	AT3G17180.1	0.00422838	12
Cc044564	2	serine carboxypeptidase-like 33	scpl33	AT3G17180.1	0.00188042	22
Cc023847	2	polyol/monosaccharide transporter 5	ATPLT5,PMT5,ATPMT5	AT3G18830.1	4.55174e-05	3
Cc025384	2	UDP-Glycosyltransferase superfamily protein	UGT84A2	AT3G21560.1	0.00021899	3
Cc033214	2	UDP-D-glucuronate 4-epimerase 6	GAE6	AT3G23820.1	0.00882155	25
Cc047656	2	UDP-D-glucuronate 4-epimerase 6	GAE6	AT3G23820.1	0.00380705	29
Cc027648	2	GDSL-like Lipase/Acylhydrolase superfamily protein		AT3G26430.1	0	3
Cc019141	2	LOB domain-containing protein 25	LBD25	AT3G27650.1	0.000898345	17
Cc007389	2	Duplicated homeodomain-like superfamily protein	ATMYB35,TDF1	AT3G28470.1	0	2
Cc020983	2	BED zinc finger ;hAT family dimerisation domain		AT3G42170.1	0.00296968	44
Cc037741	2	Eukaryotic aspartyl protease family protein		AT3G52500.1	8.75834e-05	4
Cc014359	2	Protein kinase superfamily protein		AT3G53840.1	0.00359561	28
Cc007634	2	Protein of unknown function (DUF567)		AT3G56180.1	0.0092361	59
Cc020581	2	VQ motif-containing protein		AT3G56880.1	0.0116195	74
Cc001902	2	haloacid dehalogenase (HAD) superfamily protein		AT3G58830.1	0	2
Cc008501	2	pfkB-like carbohydrate kinase family protein		AT3G59480.1	0.00426634	15
Cc004532	2	germin-like protein 10	GLP10	AT3G62020.1	0.000231709	7
Cc034954	2	Bax inhibitor-1 family protein	BIL4	AT3G63310.1	0.000162604	4
Cc004923	2	unknown protein; BEST Arabidopsis thaliana protein match is: Arabidopsis protein of unknown function (DUF241) (TAIR:AT4G35680.1); Has 35333 Blast hits to 34131 proteins in 2444 species: Archae - 798; Bacteria - 22429; Metazoa - 974; Fungi - 991; Plants - 531; Viruses - 0; Other Eukaryotes - 9610 (source: NCBI BLink).		AT4G01590.2	0.000865794	19
Cc006661	2	alpha/beta-Hydrolases superfamily protein		AT4G02340.1	0.00277627	34
Cc021688	2	senescence-associated gene 21	SAG21,AtLEA5	AT4G02380.1	0.0019406	41
Cc011946	2	mediator 21	MED21	AT4G04780.1	0.000479326	26
Cc032620	2	RNI-like superfamily protein		AT4G05460.1	0.00226882	17
Cc030713	2	Haloacid dehalogenase-like hydrolase (HAD) superfamily protein		AT4G11570.2	0.0021012	53
Cc008204	2	unknown protein; Has 37 Blast hits to 37 proteins in 16 species: Archae - 0; Bacteria - 2; Metazoa - 2; Fungi - 0; Plants - 27; Viruses - 0; Other Eukaryotes - 6 (source: NCBI BLink).		AT4G13690.1	0	1
Cc041557	2	Peroxisomal membrane 22 kDa (Mpv17/PMP22) family protein		AT4G14305.1	0.00149903	9
Cc005213	2	Plant protein of unknown function (DUF828) with plant pleckstrin homology-like region		AT4G14740.3	0.000517697	14
Cc005519	2	secE/sec61-gamma protein transport protein	SECE1	AT4G14870.1	0.00126652	18
Cc038576	2	FRS (FAR1 Related Sequences) transcription factor family	FAR1	AT4G15090.1	0	1
Cc041486	2	unknown protein; BEST Arabidopsis thaliana protein match is: unknown protein (TAIR:AT3G13175.1); Has 30201 Blast hits to 17322 proteins in 780 species: Archae - 12; Bacteria - 1396; Metazoa - 17338; Fungi - 3422; Plants - 5037; Viruses - 0; Other Eukaryotes - 2996 (source: NCBI BLink).		AT4G16400.1	1.34518e-06	3
Cc027970	2	YbaK/aminoacyl-tRNA synthetase-associated domain		AT4G16510.1	0.00605928	25
Cc003608	2	Pectin lyase-like superfamily protein		AT4G20040.1	0	1
Cc035916	2	cysteine-rich RLK (RECEPTOR-like protein kinase) 8	CRK8	AT4G23160.1	0.000145406	3
Cc013301	2	unknown protein; FUNCTIONS IN: molecular_function unknown; INVOLVED IN: biological_process unknown; LOCATED IN: chloroplast; EXPRESSED IN: 23 plant structures; EXPRESSED DURING: 13 growth stages; Has 144 Blast hits to 142 proteins in 73 species: Archae - 3; Bacteria - 62; Metazoa - 7; Fungi - 13; Plants - 44; Viruses - 0; Other Eukaryotes - 15 (source: NCBI BLink).		AT4G24090.1	6.88886e-05	5
Cc003487	2	Wound-responsive family protein		AT4G28240.1	7.58966e-06	6
Cc021221	2	Wound-responsive family protein		AT4G28240.1	0.0013008	25
Cc019610	2	debranching enzyme 1	ATDBR1,DBR1	AT4G31770.1	0.000403835	7
Cc019774	2	Ubiquitin-like superfamily protein		AT4G32270.1	0.000657276	26
Cc046385	2	unknown protein; FUNCTIONS IN: molecular_function unknown; INVOLVED IN: biological_process unknown; LOCATED IN: chloroplast, chloroplast stroma; EXPRESSED IN: 22 plant structures; EXPRESSED DURING: 13 growth stages; BEST Arabidopsis thaliana protein match is: unknown protein (TAIR:AT2G23370.1); Has 30201 Blast hits to 17322 proteins in 780 species: Archae - 12; Bacteria - 1396; Metazoa - 17338; F…		AT4G34090.1	0.00314097	24
Cc014365	2	Exostosin family protein		AT4G38040.1	0.000736482	28
Cc033106	2	acylphosphatase family		AT5G03370.1	0.00115687	30
Cc027654	2	unknown protein; FUNCTIONS IN: molecular_function unknown; INVOLVED IN: biological_process unknown; LOCATED IN: endomembrane system; EXPRESSED IN: 24 plant structures; EXPRESSED DURING: 15 growth stages; Has 30201 Blast hits to 17322 proteins in 780 species: Archae - 12; Bacteria - 1396; Metazoa - 17338; Fungi - 3422; Plants - 5037; Viruses - 0; Other Eukaryotes - 2996 (source: NCBI BLink).		AT5G03460.1	0.000942358	6
Cc014417	2	Glycosyl hydrolase family 85		AT5G05460.1	0.00227897	28
Cc001303	2	ethylene-dependent gravitropism-deficient and yellow-green-like 2	EGY2	AT5G05740.3	0.00179625	17
Cc017634	2	GDSL-like Lipase/Acylhydrolase superfamily protein		AT5G08460.1	0.000423195	9
Cc005791	2	reduced lateral root formation	RLF	AT5G09680.2	0.00159212	14
Cc019886	2	FKBP-like peptidyl-prolyl cis-trans isomerase family protein		AT5G13410.1	9.3483e-05	5
Cc019201	2	GAST1 protein homolog 4	GASA4	AT5G15230.1	0.00142203	20
Cc021592	2	Protein of unknown function, DUF538		AT5G19590.1	0.00404945	22
Cc021589	2	sulfate transporter 3;5	SULTR3;5	AT5G19600.1	0.00423103	38
Cc019797	2	copper transporter 5	COPT5	AT5G20650.1	6.71722e-05	12
Cc004357	2	Protein kinase family protein with leucine-rich repeat domain		AT5G25930.1	0.00221263	8
Cc016409	2	cofactor assembly, complex C (B6F)	CCB3,YLMG3,atylmg3	AT5G36120.1	0.00372694	29
Cc034360	2	NDR1/HIN1-like 25	NHL25	AT5G36970.1	0.000208198	12
Cc044063	2	allene oxide synthase	AOS,CYP74A,DDE2	AT5G42650.1	0.00186413	25
Cc030942	2	Galactose oxidase/kelch repeat superfamily protein		AT5G43190.1	0.000352895	7
Cc023656	2	unknown protein; EXPRESSED IN: 21 plant structures; EXPRESSED DURING: 13 growth stages.		AT5G43680.2	0.000335326	9
Cc003205	2	RAB GTPase homolog A5A	AtRABA5a,RABA5a	AT5G47520.1	5.1232e-05	5
Cc009367	2	unknown protein; FUNCTIONS IN: molecular_function unknown; INVOLVED IN: biological_process unknown; EXPRESSED IN: cultured cell; CONTAINS InterPro DOMAIN/s: Protein of unknown function DUF1665 (InterPro:IPR012459); Has 30201 Blast hits to 17322 proteins in 780 species: Archae - 12; Bacteria - 1396; Metazoa - 17338; Fungi - 3422; Plants - 5037; Viruses - 0; Other Eukaryotes - 2996 (source: NCBI BL…		AT5G48240.2	0.0003572	7
Cc005305	2	inhibitor/interactor with cyclin-dependent kinase	KRP3,ICK6	AT5G48820.1	2.50455e-05	3
Cc023124	2	Mitochondrial substrate carrier family protein		AT5G48970.1	0.000808038	15
Cc015589	2	Mitochondrial substrate carrier family protein		AT5G48970.1	0.00192899	20
Cc031341	2	PAS domain-containing protein tyrosine kinase family protein		AT5G49470.3	0.000409188	7
Cc001374	2	Integrase-type DNA-binding superfamily protein		AT5G51190.1	0.00528409	12
Cc001123	2	zinc finger (C3HC4-type RING finger) family protein		AT5G60250.1	2.10546e-05	3
Cc016671	2	RNA polymerase II, Rpb4, core protein		AT5G62950.3	0.000342796	10
Cc002981	2	EXORDIUM like 2	EXL2	AT5G64260.1	0.00120968	3
Cc025439	2	EXORDIUM like 2	EXL2	AT5G64260.1	0.00112251	17
Cc047357	2	DREB and EAR motif protein 2	DEAR2	AT5G67190.1	2.91537e-05	2
Cc035965	2	NA	NA	NA	0	1
Cc024975	2	NA	NA	NA	0	1
Cc009299	2	NA	NA	NA	0	1
Cc006035	2	NA	NA	NA	0	1
Cc019364	2	NA	NA	NA	1.30216e-05	2
Cc041539	2	NA	NA	NA	2.85107e-05	3
Cc029728	2	NA	NA	NA	8.66681e-05	3
Cc025874	2	NA	NA	NA	7.69356e-07	3
Cc044781	2	NA	NA	NA	1.96562e-05	4
Cc037618	2	NA	NA	NA	3.39235e-05	4
Cc010722	2	NA	NA	NA	0.00072239	4
Cc000593	2	NA	NA	NA	0.000190688	4
Cc030704	2	NA	NA	NA	0.000107363	5
Cc019004	2	NA	NA	NA	0.00154644	5
Cc011804	2	NA	NA	NA	2.0146e-05	5
Cc005019	2	NA	NA	NA	6.1783e-05	5
Cc028700	2	NA	NA	NA	8.90981e-05	6
Cc021906	2	NA	NA	NA	0.003192	6
Cc021048	2	NA	NA	NA	3.07822e-05	6
Cc018515	2	NA	NA	NA	0.0015109	6
Cc012139	2	NA	NA	NA	7.64197e-05	6
Cc008291	2	NA	NA	NA	0.000839848	6
Cc035277	2	NA	NA	NA	0.000173487	7
Cc031435	2	NA	NA	NA	0.000352654	7
Cc024247	2	NA	NA	NA	0.00123544	7
Cc010223	2	NA	NA	NA	0.000622605	7
Cc006558	2	NA	NA	NA	0.00128572	7
Cc039286	2	NA	NA	NA	0.000108539	8
Cc023326	2	NA	NA	NA	0.00140421	8
Cc046222	2	NA	NA	NA	0.00559238	9
Cc029756	2	NA	NA	NA	0.000155383	9
Cc046426	2	NA	NA	NA	0.000399721	10
Cc045986	2	NA	NA	NA	0.000319771	10
Cc045900	2	NA	NA	NA	0.00255338	10
Cc033581	2	NA	NA	NA	0.000130854	10
Cc033148	2	NA	NA	NA	0.006016	10
Cc028639	2	NA	NA	NA	0.000600708	10
Cc020811	2	NA	NA	NA	0.000468696	10
Cc013087	2	NA	NA	NA	0.000427185	10
Cc000214	2	NA	NA	NA	0.0013305	10
Cc042824	2	NA	NA	NA	0.000933727	11
Cc037297	2	NA	NA	NA	0.001501	11
Cc017990	2	NA	NA	NA	0.000472126	11
Cc016161	2	NA	NA	NA	0.00181492	11
Cc013155	2	NA	NA	NA	0.00282838	11
Cc044191	2	NA	NA	NA	0.000669372	12
Cc035341	2	NA	NA	NA	0.000136553	12
Cc016224	2	NA	NA	NA	0.00165656	13
Cc033433	2	NA	NA	NA	0.000806913	14
Cc025748	2	NA	NA	NA	0.0031391	14
Cc030097	2	NA	NA	NA	0.000114572	15
Cc020806	2	NA	NA	NA	0.00134936	15
Cc007481	2	NA	NA	NA	0.00215792	15
Cc044169	2	NA	NA	NA	0.00193396	17
Cc015867	2	NA	NA	NA	0.00519684	17
Cc007445	2	NA	NA	NA	0.000419561	17
Cc041639	2	NA	NA	NA	0.00164165	18
Cc013424	2	NA	NA	NA	0.0030022	18
Cc021695	2	NA	NA	NA	0.00881552	19
Cc004166	2	NA	NA	NA	0.00210975	19
Cc003453	2	NA	NA	NA	0.00268568	19
Cc019205	2	NA	NA	NA	0.0012032	20
Cc016100	2	NA	NA	NA	0.00830136	22
Cc031201	2	NA	NA	NA	0.00113289	23
Cc024730	2	NA	NA	NA	0.00623315	25
Cc024071	2	NA	NA	NA	0.00264156	25
Cc022095	2	NA	NA	NA	0.0200497	25
Cc028966	2	NA	NA	NA	0.00434139	28
Cc036809	2	NA	NA	NA	0.00138201	29
Cc019534	2	NA	NA	NA	0.00184575	29
Cc015231	2	NA	NA	NA	0.00329952	29
Cc003692	2	NA	NA	NA	0.0045446	32
Cc016980	2	NA	NA	NA	0.000980998	34
Cc002798	2	NA	NA	NA	0.00295609	34
Cc045634	2	NA	NA	NA	0.00296121	37
Cc037896	2	NA	NA	NA	0.00624627	37
Cc045608	2	NA	NA	NA	0.00672804	39
Cc011501	2	NA	NA	NA	0.0036481	41
Cc005882	2	NA	NA	NA	0.0123342	55
Cc027009	2	NA	NA	NA	0.00336857	58
Cc030908	2				0	1
Cc027275	2				0	1
Cc024336	2				0	1
Cc017458	2				0	1
Cc001311	2				0	1
Cc047511	2				1.93045e-05	2
Cc039628	2				6.9892e-06	2
Cc031720	2				4.78759e-05	2
Cc003024	2				0	2
Cc041437	2				0	3
Cc033278	2				0.000390856	3
Cc022679	2				0	3
Cc014997	2				3.2649e-05	3
Cc010710	2				0.000934368	3
Cc025075	2				8.09179e-05	4
Cc024921	2				5.84557e-05	4
Cc014166	2				0.000322834	4
Cc007115	2				0	4
Cc004485	2				0.000236241	4
Cc041893	2				0.000105228	5
Cc031136	2				0.00143181	5
Cc027008	2				0.00166027	5
Cc039698	2				0.000278757	6
Cc038710	2				1.36103e-05	6
Cc032170	2				0.00126737	6
Cc015994	2				1.47251e-05	6
Cc036273	2				0.000264491	7
Cc033931	2				0.00298055	7
Cc011187	2				0.000173515	7
Cc009777	2				0.000501352	7
Cc043360	2				0.000417266	8
Cc038397	2				0.00043802	8
Cc035917	2				0.000135892	8
Cc010269	2				0.000533961	8
Cc004851	2				0.00228981	8
Cc004250	2				8.44097e-05	8
Cc000900	2				0.00257974	8
Cc047109	2				0.00202832	9
Cc036385	2				0.00097929	10
Cc015424	2				0.000380993	10
Cc014906	2				0.000193977	10
Cc029755	2				0.000183398	11
Cc016571	2				0.000583202	11
Cc009890	2				0.00251268	11
Cc009500	2				4.34008e-05	11
Cc045463	2				0.000110111	12
Cc034081	2				9.92449e-05	12
Cc007678	2				0.000215549	12
Cc005056	2				0.00373475	12
Cc047114	2				0.000633177	13
Cc027202	2				0.000140265	13
Cc019146	2				0.00457684	13
Cc010749	2				0.00141693	13
Cc019144	2				0.00246464	14
Cc045794	2				0.000746132	15
Cc021174	2				0.0012559	15
Cc017374	2				0.00259174	15
Cc047299	2				0.00123304	16
Cc036076	2				0.000344317	16
Cc032791	2				0.000623008	16
Cc010823	2				0.00311466	16
Cc040276	2				0.00211651	17
Cc035495	2				0.00111187	17
Cc030465	2				0.0193933	18
Cc000801	2				0.000997939	18
Cc002353	2				0.000245763	20
Cc023205	2				0.000665463	21
Cc013595	2				0.00126685	21
Cc005626	2				0.000602482	21
Cc025928	2				0.000307013	23
Cc005402	2				0.00524176	24
Cc002801	2				0.00105729	24
Cc037526	2				0.000886462	27
Cc024847	2				0.00068688	28
Cc018224	2				0.00134912	28
Cc013173	2				0.00209596	28
Cc039356	2				0.00279368	29
Cc045651	2				0.0101079	31
Cc034691	2				0.00835604	31
Cc022943	2				0.0026664	31
Cc021659	2				0.0045007	31
Cc001167	2				0.00391626	31
Cc005030	2				0.00545385	32
Cc006713	2				0.00206125	34
Cc034088	2				0.00239789	36
Cc004425	2				0.00235395	37
Cc011805	2				0.00296936	39
Cc037172	2				0.00129841	40
Cc035408	2				0.00537666	40
Cc040158	2				0.00222055	42
Cc007257	2				0.00338661	46
Cc035851	2				0.00488594	47
Cc010635	2				0.00371677	48
Cc030723	2				0.00471234	50
Cc026484	2				0.00697362	59
Cc041678	3	Plant Tudor-like protein		AT1G06340.1	0.00605544	7
Cc001655	3	Protein of unknown function (DUF1005)		AT1G10020.1	0.00206463	4
Cc038296	3	Ribonuclease T2 family protein		AT1G14220.1	0.00178643	6
Cc033539	3	unknown protein; BEST Arabidopsis thaliana protein match is: unknown protein (TAIR:AT2G01990.1); Has 125 Blast hits to 123 proteins in 14 species: Archae - 0; Bacteria - 0; Metazoa - 0; Fungi - 0; Plants - 125; Viruses - 0; Other Eukaryotes - 0 (source: NCBI BLink).		AT1G14630.1	0.000706584	5
Cc010150	3	RING/U-box protein with domain of unknown function (DUF 1232)		AT1G22510.2	0.00554541	3
Cc032647	3	unknown protein; FUNCTIONS IN: molecular_function unknown; INVOLVED IN: biological_process unknown; LOCATED IN: endomembrane system; EXPRESSED IN: 22 plant structures; EXPRESSED DURING: 13 growth stages; BEST Arabidopsis thaliana protein match is: unknown protein (TAIR:AT2G33850.1); Has 45374 Blast hits to 18870 proteins in 668 species: Archae - 72; Bacteria - 1460; Metazoa - 1191; Fungi - 1038; …		AT1G28400.1	0.0105524	7
Cc003796	3	cytochrome P450, family 97, subfamily A, polypeptide 3	CYP97A3,LUT5	AT1G31800.1	0.00235483	4
Cc020924	3	Protein kinase superfamily protein		AT1G33260.2	0.00581561	10
Cc014132	3	Tetrapyrrole (Corrin/Porphyrin) Methylases		AT1G45110.1	0.00389724	11
Cc044569	3	cell wall / vacuolar inhibitor of fructosidase 1	C/VIF1,ATC/VIF1	AT1G47960.1	0.000335678	12
Cc040135	3	NAD(P)-binding Rossmann-fold superfamily protein	ABA2,SIS4,GIN1,SDR1,ISI4,SRE1,ATABA2,ATSDR1	AT1G52340.1	1.14372e-05	4
Cc024456	3	unknown protein; FUNCTIONS IN: molecular_function unknown; INVOLVED IN: biological_process unknown; LOCATED IN: cellular_component unknown; BEST Arabidopsis thaliana protein match is: unknown protein (TAIR:AT1G61450.1); Has 30201 Blast hits to 17322 proteins in 780 species: Archae - 12; Bacteria - 1396; Metazoa - 17338; Fungi - 3422; Plants - 5037; Viruses - 0; Other Eukaryotes - 2996 (source: NC…		AT1G61415.1	0.00953887	13
Cc015399	3	unknown protein; FUNCTIONS IN: molecular_function unknown; INVOLVED IN: biological_process unknown; LOCATED IN: chloroplast; EXPRESSED IN: 21 plant structures; EXPRESSED DURING: 13 growth stages; BEST Arabidopsis thaliana protein match is: unknown protein (TAIR:AT1G66890.1); Has 35 Blast hits to 35 proteins in 6 species: Archae - 0; Bacteria - 0; Metazoa - 0; Fungi - 0; Plants - 35; Viruses - 0; …		AT1G68430.1	0.00724646	6
Cc045245	3	Protein of unknown function (DUF1645)		AT1G70420.1	0.00146453	7
Cc035099	3	Transcription initiation factor IIF, beta subunit		AT1G75510.1	0	3
Cc020914	3	nine-cis-epoxycarotenoid dioxygenase 9	NCED9,ATNCED9	AT1G78390.1	0	5
Cc022807	3	pathogenesis-related family protein		AT1G78780.2	0.00123134	3
Cc045179	3	Leucine-rich repeat protein kinase family protein		AT2G02780.1	7.16042e-05	3
Cc000292	3	expansin A15	ATEXPA15,EXP15,ATEXP15,ATHEXPALPHA1.3,EXPA15	AT2G03090.1	0.000487933	6
Cc022490	3	signal peptide peptidase	ATSPP,SPP	AT2G03120.1	0.0052628	10
Cc031107	3	GDSL-like Lipase/Acylhydrolase superfamily protein		AT2G04570.1	0.000470614	6
Cc040204	3	Protein kinase superfamily protein		AT2G05940.1	0.00542363	9
Cc044003	3	Gibberellin-regulated family protein		AT2G14900.1	0.0218872	8
Cc021665	3	EXORDIUM like 5	EXL5	AT2G17230.1	0.00374956	6
Cc047148	3	Auxin efflux carrier family protein		AT2G17500.4	0	5
Cc034432	3	unknown protein; FUNCTIONS IN: molecular_function unknown; INVOLVED IN: biological_process unknown; LOCATED IN: plasma membrane; EXPRESSED IN: cultured cell; BEST Arabidopsis thaliana protein match is: unknown protein (TAIR:AT4G08330.1); Has 135 Blast hits to 135 proteins in 32 species: Archae - 5; Bacteria - 29; Metazoa - 0; Fungi - 0; Plants - 91; Viruses - 0; Other Eukaryotes - 10 (source: NCB…		AT2G17705.1	0.000479877	10
Cc037321	3	DREB and EAR motif protein 3	DEAR3	AT2G23340.1	0	3
Cc026525	3	Ribosomal protein L35		AT2G24090.1	0.00229629	14
Cc003577	3	chaperone protein dnaJ-related		AT2G24395.1	0.000204211	5
Cc011811	3	F-box/RNI-like/FBD-like domains-containing protein		AT2G26030.3	0.00415216	13
Cc047306	3	P-loop containing nucleoside triphosphate hydrolases superfamily protein		AT2G28600.1	0.00127463	5
Cc010411	3	P-loop containing nucleoside triphosphate hydrolases superfamily protein		AT2G28600.1	0.0116071	11
Cc008098	3	zinc finger (C2H2 type) family protein		AT2G29660.1	0.00511311	5
Cc015196	3	UDP-Glycosyltransferase superfamily protein		AT2G30140.1	0.0153579	9
Cc041409	3	unknown protein; FUNCTIONS IN: molecular_function unknown; INVOLVED IN: biological_process unknown; LOCATED IN: endomembrane system; EXPRESSED IN: 17 plant structures; EXPRESSED DURING: 9 growth stages; BEST Arabidopsis thaliana protein match is: unknown protein (TAIR:AT1G28400.1); Has 3053 Blast hits to 2119 proteins in 133 species: Archae - 6; Bacteria - 52; Metazoa - 135; Fungi - 96; Plants - …		AT2G33850.1	0	2
Cc018500	3	K+ uptake permease 11	KUP11	AT2G35060.1	0.0174135	8
Cc029247	3	Plastid-lipid associated protein PAP / fibrillin family protein		AT2G35490.1	0	2
Cc006787	3	ENTH/VHS/GAT family protein		AT2G38410.1	0	1
Cc014377	3	HAD superfamily, subfamily IIIB acid phosphatase		AT2G39920.3	0.01102	4
Cc035675	3	Chitinase family protein		AT2G43590.1	0.00121455	9
Cc019787	3	unknown protein; FUNCTIONS IN: molecular_function unknown; INVOLVED IN: biological_process unknown; LOCATED IN: mitochondrion; EXPRESSED IN: 20 plant structures; EXPRESSED DURING: 10 growth stages; Has 45 Blast hits to 45 proteins in 16 species: Archae - 0; Bacteria - 8; Metazoa - 0; Fungi - 0; Plants - 37; Viruses - 0; Other Eukaryotes - 0 (source: NCBI BLink).		AT2G45320.1	0	2
Cc011066	3	FASCICLIN-like arabinogalactan protein 8	FLA8,AGP8	AT2G45470.1	0	1
Cc002444	3	phospholipase C 2	ATPLC2,PLC2	AT3G08510.2	0	1
Cc017832	3	NDR1/HIN1-like 1	NHL1	AT3G11660.1	0	2
Cc019431	3	RING/U-box superfamily protein		AT3G13430.3	0.00222603	4
Cc001976	3	TRICHOME BIREFRINGENCE-LIKE 41	TBL41	AT3G14850.2	0.0043876	12
Cc019111	3	Protein of unknown function (DUF1218)		AT3G15480.1	0.00609863	4
Cc027921	3	unknown protein; FUNCTIONS IN: molecular_function unknown; INVOLVED IN: biological_process unknown; LOCATED IN: chloroplast; EXPRESSED IN: 17 plant structures; EXPRESSED DURING: 10 growth stages; Has 63 Blast hits to 63 proteins in 12 species: Archae - 0; Bacteria - 0; Metazoa - 0; Fungi - 0; Plants - 63; Viruses - 0; Other Eukaryotes - 0 (source: NCBI BLink).		AT3G17950.1	0.000551298	3
Cc025349	3	RING/U-box superfamily protein		AT3G18930.2	0.00368884	6
Cc020595	3	Gag-Pol-related retrotransposon family protein		AT3G21000.1	0.0128878	10
Cc004714	3	DUF679 domain membrane protein 2	DMP2,AtDMP2	AT3G21550.1	0.000957324	14
Cc021166	3	Major facilitator superfamily protein		AT3G21670.1	0.00153831	12
Cc033513	3	brassinosteroid-6-oxidase 2	CYP85A2,BR6OX2	AT3G30180.1	4.30839e-07	6
Cc008606	3	Plant invertase/pectin methylesterase inhibitor superfamily		AT3G43270.1	0	2
Cc002559	3	phosphate starvation-induced gene 3	ATPS3,PS3	AT3G47420.1	0	1
Cc027107	3	alpha/beta-Hydrolases superfamily protein	ATCXE12,CXE12	AT3G48690.1	0.00106072	7
Cc008824	3	Nodulin MtN3 family protein	SWEET11,AtSWEET11	AT3G48740.1	0.00314454	6
Cc017802	3	unknown protein; FUNCTIONS IN: molecular_function unknown; INVOLVED IN: biological_process unknown; LOCATED IN: plasma membrane; EXPRESSED IN: 19 plant structures; EXPRESSED DURING: 9 growth stages; BEST Arabidopsis thaliana protein match is: unknown protein (TAIR:AT2G36220.1); Has 64 Blast hits to 64 proteins in 10 species: Archae - 0; Bacteria - 0; Metazoa - 0; Fungi - 0; Plants - 64; Viruses -…		AT3G52710.1	0.00249612	5
Cc000673	3	galacturonosyltransferase 1	GAUT1,LGT1	AT3G61130.1	0.00180773	6
Cc033766	3	Fatty acid/sphingolipid desaturase		AT3G61580.1	0.0186885	7
Cc018180	3	Protein of unknown function (DUF3511)		AT3G62640.1	0.00129348	16
Cc007048	3	F-box/RNI-like superfamily protein	TIR1	AT3G62980.1	0.0188832	11
Cc033157	3	Phosphate-responsive 1 family protein	EXO	AT4G08950.1	0.00257374	11
Cc007755	3	FASCICLIN-like arabinogalactan 2	FLA2	AT4G12730.1	0.0205451	11
Cc023073	3	xyloglucan endotransglucosylase/hydrolase 15	XTR7,XTH15	AT4G14130.1	0.0214751	10
Cc004816	3	indole-3-acetic acid inducible 14	IAA14,SLR	AT4G14550.1	0.0220049	7
Cc002690	3	TEOSINTE BRANCHED 1, cycloidea and PCF transcription factor 2	TCP2	AT4G18390.2	0.0260507	8
Cc006754	3	calmodulin like 42	CML42	AT4G20780.1	0.00179047	6
Cc003553	3	ethylene-responsive nuclear protein / ethylene-regulated nuclear protein (ERT2)		AT4G20880.1	0.00606093	4
Cc046428	3	cysteine-rich RLK (RECEPTOR-like protein kinase) 8	CRK8	AT4G23160.1	0	1
Cc008711	3	ATP binding microtubule motor family protein		AT4G24170.1	0	5
Cc022648	3	RING/U-box superfamily protein		AT4G24204.2	0	1
Cc000450	3	SWIB/MDM2 domain superfamily protein		AT4G26810.2	0.000409019	6
Cc013968	3	unknown protein; BEST Arabidopsis thaliana protein match is: unknown protein (TAIR:AT5G54150.1); Has 115 Blast hits to 109 proteins in 25 species: Archae - 0; Bacteria - 0; Metazoa - 10; Fungi - 0; Plants - 100; Viruses - 0; Other Eukaryotes - 5 (source: NCBI BLink).		AT4G27660.1	0.000173593	6
Cc016387	3	auxin response factor 16	ARF16	AT4G30080.1	0.00123201	3
Cc016061	3	Glycosyl hydrolase family 10 protein		AT4G33860.1	0.00077165	5
Cc001703	3	redox responsive transcription factor 1	RRTF1	AT4G34410.1	0.00153831	12
Cc010057	3	CONTAINS InterPro DOMAIN/s: Kinase binding protein CGI-121 (InterPro:IPR013926); Has 275 Blast hits to 275 proteins in 139 species: Archae - 0; Bacteria - 5; Metazoa - 98; Fungi - 109; Plants - 42; Viruses - 0; Other Eukaryotes - 21 (source: NCBI BLink).		AT4G34412.1	0.00311191	3
Cc037330	3	MRG family protein		AT4G37280.1	0.000620579	7
Cc025194	3	cold, circadian rhythm, and RNA binding 1	CCR1,ATGRP8,GR-RBP8,GRP8	AT4G39260.3	0.00272713	5
Cc016383	3	Protein of unknown function, DUF584		AT5G03230.1	0	2
Cc007057	3	Peroxidase superfamily protein		AT5G05340.1	6.26951e-05	3
Cc037550	3	SU(VAR)3-9 homolog 4	SUVH4,KYP,SDG33	AT5G13960.1	3.28431e-05	4
Cc022745	3	domains rearranged methyltransferase 2	DRM2,DMT7	AT5G14620.1	0	1
Cc019209	3	SPX domain gene 4	ATSPX4,SPX4	AT5G15330.1	0.00054081	6
Cc002317	3	F-box and associated interaction domains-containing protein		AT5G18160.1	0.00470556	10
Cc022732	3	Uncharacterised protein family (UPF0041)		AT5G20090.2	0	1
Cc029300	3	Integrase-type DNA-binding superfamily protein	tny	AT5G25810.1	0.00229629	14
Cc028156	3	Mog1/PsbP/DUF1795-like photosystem II reaction center PsbP family protein		AT5G27390.1	0.00435783	3
Cc045898	3	5'-AMP-activated protein kinase-related		AT5G39790.1	0.000320603	3
Cc019127	3	NAD-dependent glycerol-3-phosphate dehydrogenase family protein		AT5G40610.1	0.00127055	3
Cc010110	3	eukaryotic release factor 1-1	ERF1-1	AT5G47880.2	0	1
Cc002611	3	methyl-CPG-binding domain protein 13	MBD13	AT5G52230.2	0.00106222	6
Cc000485	3	Nucleotide/sugar transporter family protein		AT5G55950.1	0	4
Cc045722	3	effector of transcription2	ATET2,ET2	AT5G56780.1	0.00312804	6
Cc046761	3	unknown protein; CONTAINS InterPro DOMAIN/s: Protein of unknown function DUF1674 (InterPro:IPR012875); Has 30201 Blast hits to 17322 proteins in 780 species: Archae - 12; Bacteria - 1396; Metazoa - 17338; Fungi - 3422; Plants - 5037; Viruses - 0; Other Eukaryotes - 2996 (source: NCBI BLink).		AT5G67490.1	0.00262986	8
Cc047522	3	NA	NA	NA	0.0111956	5
Cc047365	3	NA	NA	NA	0.0060956	9
Cc046943	3	NA	NA	NA	0.00128524	7
Cc046760	3	NA	NA	NA	0.0223256	13
Cc046247	3	NA	NA	NA	0	2
Cc044798	3	NA	NA	NA	0	2
Cc044515	3	NA	NA	NA	1.0771e-06	3
Cc041745	3	NA	NA	NA	0.0147714	15
Cc041629	3	NA	NA	NA	0	2
Cc041252	3	NA	NA	NA	0.00109212	5
Cc039953	3	NA	NA	NA	0.00229629	14
Cc039928	3	NA	NA	NA	0.00277797	9
Cc039585	3	NA	NA	NA	0.00123134	2
Cc038226	3	NA	NA	NA	0	2
Cc036553	3	NA	NA	NA	0.00350888	5
Cc035437	3	NA	NA	NA	0.000886228	9
Cc035069	3	NA	NA	NA	0.0061129	10
Cc032347	3	NA	NA	NA	9.64179e-05	10
Cc031874	3	NA	NA	NA	0.00153598	12
Cc031295	3	NA	NA	NA	0.00246181	3
Cc029243	3	NA	NA	NA	0	3
Cc028149	3	NA	NA	NA	0	5
Cc028075	3	NA	NA	NA	0.0115897	17
Cc028064	3	NA	NA	NA	0.0060891	15
Cc027647	3	NA	NA	NA	0.00380004	10
Cc026922	3	NA	NA	NA	0.0011612	3
Cc026921	3	NA	NA	NA	0.000302103	11
Cc026299	3	NA	NA	NA	0.000748966	3
Cc025195	3	NA	NA	NA	0.00316012	3
Cc023999	3	NA	NA	NA	3.10995e-05	3
Cc023122	3	NA	NA	NA	0	2
Cc023101	3	NA	NA	NA	0.00116324	5
Cc021505	3	NA	NA	NA	0.0026315	18
Cc021379	3	NA	NA	NA	0.00425766	2
Cc021304	3	NA	NA	NA	0.000992263	6
Cc021100	3	NA	NA	NA	0.00600691	16
Cc020854	3	NA	NA	NA	1.7903e-05	6
Cc020584	3	NA	NA	NA	0.00518063	10
Cc019908	3	NA	NA	NA	0	2
Cc019520	3	NA	NA	NA	0.000664221	3
Cc019348	3	NA	NA	NA	1.22071e-06	7
Cc018962	3	NA	NA	NA	0.029584	9
Cc018929	3	NA	NA	NA	0.00612571	16
Cc018917	3	NA	NA	NA	5.17002e-05	4
Cc018065	3	NA	NA	NA	0	2
Cc017416	3	NA	NA	NA	0.0030516	8
Cc016522	3	NA	NA	NA	6.11397e-05	7
Cc016450	3	NA	NA	NA	0.000402571	5
Cc015982	3	NA	NA	NA	0.0038945	12
Cc014092	3	NA	NA	NA	0.00113751	8
Cc013702	3	NA	NA	NA	3.84587e-05	4
Cc012278	3	NA	NA	NA	0.000615228	4
Cc010688	3	NA	NA	NA	0.00146926	5
Cc009189	3	NA	NA	NA	0.000704486	2
Cc008299	3	NA	NA	NA	0.000298996	7
Cc007497	3	NA	NA	NA	0.00114702	8
Cc006052	3	NA	NA	NA	9.64179e-05	10
Cc005404	3	NA	NA	NA	0	5
Cc001509	3	NA	NA	NA	0	2
Cc000334	3	NA	NA	NA	0.00795472	6
Cc000132	3	NA	NA	NA	0.0146623	3
Cc046921	3				0	2
Cc046513	3				0.00468474	8
Cc045393	3				0.00368884	3
Cc044670	3				0.000802839	2
Cc044591	3				0.00966023	12
Cc043633	3				0.000159832	5
Cc043312	3				0.00405417	5
Cc041822	3				0.00566657	12
Cc040700	3				0.000409019	6
Cc039622	3				0.00387303	9
Cc039448	3				0.00910314	8
Cc038711	3				0.00435899	6
Cc038666	3				0	3
Cc038607	3				0.00077165	5
Cc038409	3				0.0172099	18
Cc037911	3				0.000689898	11
Cc037897	3				0.000789851	5
Cc037154	3				0.00823353	7
Cc036885	3				0.00246095	3
Cc036562	3				0.00746174	14
Cc036510	3				0.000226698	2
Cc035628	3				0.0118217	10
Cc034773	3				0	2
Cc034737	3				0.000228782	5
Cc034712	3				0	1
Cc034501	3				0.0223285	12
Cc034493	3				0.013621	5
Cc034259	3				0.0134499	2
Cc033959	3				0.000980326	12
Cc033847	3				0.000321485	3
Cc033502	3				0.00432682	8
Cc033457	3				0.000173471	4
Cc033444	3				0	5
Cc032505	3				0.00786549	12
Cc032371	3				0	1
Cc032357	3				0.00526923	8
Cc031532	3				0.00573861	9
Cc031394	3				0.00246095	3
Cc031031	3				4.36727e-05	8
Cc030346	3				0.00369057	3
Cc029841	3				0.00119055	5
Cc029066	3				6.775e-05	6
Cc028771	3				0	3
Cc028487	3				0.00110706	13
Cc027284	3				0.00197102	3
Cc027132	3				0.00545803	8
Cc026866	3				0.000918954	9
Cc026202	3				0.000547218	4
Cc025660	3				0.025973	8
Cc024638	3				0.00206285	9
Cc022398	3				0.000130965	3
Cc021800	3				0	1
Cc021783	3				0	1
Cc021513	3				0.00635472	6
Cc019923	3				0.00112014	5
Cc019202	3				0.00160675	2
Cc018983	3				0.00367897	12
Cc018823	3				0	2
Cc018696	3				0.00465955	12
Cc017718	3				0.000173593	6
Cc017427	3				0.00669904	4
Cc017331	3				0.000624485	7
Cc017104	3				0.00763221	6
Cc015965	3				0.0122689	16
Cc015519	3				0.00151875	12
Cc015421	3				9.14225e-05	2
Cc015202	3				0.00246181	3
Cc015046	3				0.00152894	11
Cc014356	3				0	1
Cc014331	3				0	1
Cc014256	3				0.00466045	8
Cc013671	3				0.000545487	7
Cc013481	3				0.000329693	7
Cc013133	3				0.000217714	5
Cc012463	3				0.000466481	11
Cc012448	3				0.00308176	3
Cc012264	3				0.0224912	11
Cc011287	3				0.00235997	11
Cc011069	3				0.000985129	13
Cc010893	3				0.00183568	14
Cc010482	3				0.00471112	7
Cc009825	3				0.00636799	6
Cc009216	3				0.00432682	8
Cc008071	3				0	1
Cc007581	3				0	1
Cc007368	3				0	2
Cc006885	3				0.00146926	5
Cc006366	3				0	1
Cc005713	3				0.00505799	5
Cc005000	3				0.0137454	7
Cc004484	3				3.92166e-06	9
Cc004466	3				0	2
Cc003937	3				0	1
Cc003078	3				0	2
Cc001084	3				0.000156412	4
Cc001027	3				0.00704725	5
Cc000726	3				0.000104649	4
Cc000619	3				0	4
Cc035240	4	Heavy metal transport/detoxification superfamily protein		AT1G01490.2	0.00151954	13
Cc004791	4	Bax inhibitor-1 family protein		AT1G03070.2	0.00888299	26
Cc035515	4	Eukaryotic aspartyl protease family protein		AT1G03220.1	0.0120099	48
Cc022982	4	calmodulin binding;purine nucleotide binding	DRL1,AtKTI12	AT1G13870.1	0.00151173	34
Cc000512	4	Protein phosphatase 2C family protein		AT1G16220.1	0.000128582	13
Cc021120	4	Kunitz family trypsin and protease inhibitor protein		AT1G17860.1	0.00229161	27
Cc011687	4	Translation elongation factor EF1A/initiation factor IF2gamma family protein		AT1G18070.2	0.00266243	19
Cc033850	4	Protein of unknown function (DUF793)		AT1G18740.1	0.0175049	34
Cc044395	4	jasmonate-zim-domain protein 1	JAZ1,TIFY10A	AT1G19180.1	0.00256744	49
Cc018539	4	tubulin beta-5 chain	TUB5	AT1G20010.1	0.00240594	25
Cc003251	4	F-box protein 7	ATFBP7,FBP7	AT1G21760.1	0.0101318	88
Cc003230	4	unknown protein; Has 192 Blast hits to 192 proteins in 79 species: Archae - 0; Bacteria - 0; Metazoa - 104; Fungi - 0; Plants - 60; Viruses - 0; Other Eukaryotes - 28 (source: NCBI BLink).		AT1G34350.1	0.00259037	31
Cc046154	4	C2H2 and C2HC zinc fingers superfamily protein	STOP1	AT1G34370.3	1.33493e-05	6
Cc001518	4	Flavin-containing monooxygenase family protein	YUC10	AT1G48910.1	0.00741904	69
Cc041368	4	Leucine-rich repeat transmembrane protein kinase		AT1G53440.1	0	2
Cc037423	4	TBP-associated factor 7	TAF7	AT1G55300.1	0.0015863	24
Cc027294	4	unknown protein; INVOLVED IN: biological_process unknown; LOCATED IN: chloroplast; EXPRESSED IN: 23 plant structures; EXPRESSED DURING: 15 growth stages; BEST Arabidopsis thaliana protein match is: unknown protein (TAIR:AT5G27290.1); Has 436 Blast hits to 436 proteins in 83 species: Archae - 0; Bacteria - 153; Metazoa - 0; Fungi - 0; Plants - 160; Viruses - 0; Other Eukaryotes - 123 (source: NCBI…		AT1G56180.1	0.000730556	26
Cc016205	4	Dormancy/auxin associated family protein		AT1G56220.4	0.000812251	37
Cc005454	4	Putative serine esterase family protein	ZW18	AT1G58350.2	0.00618632	91
Cc034365	4	unknown protein; FUNCTIONS IN: molecular_function unknown; INVOLVED IN: biological_process unknown; LOCATED IN: endomembrane system; EXPRESSED IN: 24 plant structures; EXPRESSED DURING: 15 growth stages; Has 44 Blast hits to 44 proteins in 14 species: Archae - 0; Bacteria - 0; Metazoa - 0; Fungi - 0; Plants - 44; Viruses - 0; Other Eukaryotes - 0 (source: NCBI BLink).		AT1G65720.1	0.00689388	40
Cc010498	4	F-box/RNI-like superfamily protein		AT1G67190.2	4.55816e-05	10
Cc046332	4	glucosidase 1	GCS1,KNF	AT1G67490.1	0.000619013	25
Cc024366	4	calmodulin-related		AT1G73440.1	0.00164729	21
Cc014818	4	Protein of unknown function (DUF793)		AT1G74450.1	0.000574586	18
Cc047582	4	Auxin efflux carrier family protein		AT1G76520.2	0.0128157	97
Cc005295	4	alcohol dehydrogenase 1	ADH1,ADH,ATADH,ATADH1	AT1G77120.1	0.00411732	61
Cc003924	4	unknown protein; Has 30201 Blast hits to 17322 proteins in 780 species: Archae - 12; Bacteria - 1396; Metazoa - 17338; Fungi - 3422; Plants - 5037; Viruses - 0; Other Eukaryotes - 2996 (source: NCBI BLink).		AT1G78995.1	4.32223e-05	5
Cc045001	4	Encodes a protein whose expression is responsive to nematode infection.	At17.1	AT2G01340.1	0.000105017	10
Cc044997	4	NHL domain-containing protein		AT2G01410.1	0.00143509	19
Cc038207	4	CCCH-type zinc finger family protein		AT2G02160.1	0.0111378	79
Cc021395	4	unknown protein; Has 30201 Blast hits to 17322 proteins in 780 species: Archae - 12; Bacteria - 1396; Metazoa - 17338; Fungi - 3422; Plants - 5037; Viruses - 0; Other Eukaryotes - 2996 (source: NCBI BLink).		AT2G14045.2	0	1
Cc008342	4	actin depolymerizing factor 5	ADF5,ATADF5	AT2G16700.1	0.00334168	55
Cc045741	4	DWD (DDB1-binding WD40 protein) hypersensitive to ABA 1	DWA1,THO6,AtTHO6	AT2G19430.1	0.000796305	25
Cc022726	4	CONTAINS InterPro DOMAIN/s: Methyltransferase FkbM (InterPro:IPR006342); Has 1073 Blast hits to 1073 proteins in 243 species: Archae - 45; Bacteria - 509; Metazoa - 0; Fungi - 4; Plants - 60; Viruses - 4; Other Eukaryotes - 451 (source: NCBI BLink).		AT2G26680.1	0.000948445	16
Cc021182	4	cellulose synthase-like B3	ATCSLB03,CSLB03,ATCSLB3	AT2G32530.1	0.00403404	38
Cc006012	4	Sulfite exporter TauE/SafE family protein		AT2G36630.1	0.0010049	27
Cc022318	4	xyloglucan endotransglucosylase/hydrolase 32	XTH32	AT2G36870.1	0.00411713	58
Cc027020	4	methionine adenosyltransferase 3	MAT3	AT2G36880.2	0.00190383	21
Cc020928	4	PLAC8 family protein		AT2G37110.1	0.00195102	48
Cc004134	4	arginine/serine-rich zinc knuckle-containing protein 33	RSZ33,ATRSZ33,RS2Z33,AT-RS2Z33	AT2G37340.1	0.00278099	23
Cc008169	4	Chloroplast-targeted copper chaperone protein	NAKR2	AT2G37390.1	0.00327323	56
Cc016518	4	unknown protein; Has 23 Blast hits to 23 proteins in 10 species: Archae - 0; Bacteria - 0; Metazoa - 0; Fungi - 0; Plants - 23; Viruses - 0; Other Eukaryotes - 0 (source: NCBI BLink).		AT2G44360.1	0.000941496	26
Cc036478	4	alpha/beta-Hydrolases superfamily protein		AT2G45600.1	0.00463946	39
Cc035364	4	Ribosomal protein L34e superfamily protein		AT3G01170.1	0.00694339	36
Cc030581	4	NAD(P)-binding Rossmann-fold superfamily protein		AT3G03980.1	0.000770584	6
Cc014463	4	RNA-binding KH domain-containing protein	FLK	AT3G04610.1	0.000403761	11
Cc007633	4	PLAC8 family protein		AT3G10980.1	0.0057732	51
Cc030175	4	fatty acid desaturase 2	FAD2	AT3G12120.2	0.011619	51
Cc026911	4	A20/AN1-like zinc finger family protein		AT3G12630.1	0.00355046	50
Cc020539	4	mechanosensitive channel of small conductance-like 5	MSL5	AT3G14810.1	0.00998554	55
Cc002813	4	Aluminium induced protein with YGL and LRDR motifs		AT3G15450.3	0.00218083	41
Cc032115	4	protein arginine methyltransferase 6	ATPRMT6,PRMT6	AT3G20020.1	0.00324854	56
Cc019566	4	RNAse THREE-like protein 2	RTL2,ATRTL2	AT3G20420.1	4.13238e-05	6
Cc003504	4	histone-lysine N-methyltransferase ATXR2	ATXR2,SDG36	AT3G21820.1	0.000800516	10
Cc003678	4	Splicing factor 3B subunit 5/RDS3 complex subunit 10		AT3G23325.1	0.00552981	68
Cc023979	4	Plastid-lipid associated protein PAP / fibrillin family protein	FIB4	AT3G23400.1	0.00460434	49
Cc005192	4	alpha/beta-Hydrolases superfamily protein		AT3G23600.1	0.000349496	24
Cc005336	4	Polynucleotidyl transferase, ribonuclease H-like superfamily protein		AT3G25430.1	0.000844195	9
Cc026704	4	Adenosylmethionine decarboxylase family protein		AT3G25570.2	0.00119605	38
Cc033616	4	unknown protein; BEST Arabidopsis thaliana protein match is: unknown protein (TAIR:AT1G51430.1); Has 6174 Blast hits to 4953 proteins in 685 species: Archae - 195; Bacteria - 792; Metazoa - 2688; Fungi - 653; Plants - 470; Viruses - 15; Other Eukaryotes - 1361 (source: NCBI BLink).		AT3G28370.1	0.000941368	24
Cc012520	4	ATPase, V0/A0 complex, subunit C/D		AT3G28710.1	0.00237884	60
Cc026189	4	Protein of unknown function (DUF1350)		AT3G43540.1	7.1176e-05	10
Cc008308	4	Histidyl-tRNA synthetase 1	ATHRS1,HRS1	AT3G46100.1	0.00150993	12
Cc047187	4	DNA binding		AT3G47680.1	0.00316044	17
Cc022135	4	Ypt/Rab-GAP domain of gyp1p superfamily protein		AT3G49350.1	3.4561e-05	7
Cc002125	4	unknown protein; FUNCTIONS IN: molecular_function unknown; INVOLVED IN: biological_process unknown; LOCATED IN: plasma membrane; EXPRESSED IN: 19 plant structures; EXPRESSED DURING: 9 growth stages; BEST Arabidopsis thaliana protein match is: unknown protein (TAIR:AT2G36220.1); Has 64 Blast hits to 64 proteins in 10 species: Archae - 0; Bacteria - 0; Metazoa - 0; Fungi - 0; Plants - 64; Viruses -…		AT3G52710.1	0.000360491	12
Cc006608	4	histone acetyltransferase of the GNAT family 1	HAT1,GCN5,HAG1,HAC3,HAG01,BGT	AT3G54610.1	0.00192188	45
Cc006288	4	WRKY DNA-binding protein 69	WRKY69,ATWRKY69	AT3G58710.2	0.00315344	30
Cc006630	4	F-box/RNI-like superfamily protein	TIR1	AT3G62980.1	0.00302297	23
Cc018200	4	RELA/SPOT homolog 1	RSH1,AT-RSH1	AT4G02260.3	0.00246096	47
Cc018248	4	unknown protein; BEST Arabidopsis thaliana protein match is: unknown protein (TAIR:AT1G03340.1); Has 41 Blast hits to 41 proteins in 12 species: Archae - 0; Bacteria - 0; Metazoa - 0; Fungi - 0; Plants - 41; Viruses - 0; Other Eukaryotes - 0 (source: NCBI BLink).		AT4G02920.2	0.0110059	56
Cc008700	4	DNA-directed RNA polymerase, subunit M, archaeal		AT4G07950.1	0.00679639	73
Cc029229	4	Wound-responsive family protein		AT4G10265.1	0.00102496	25
Cc044645	4	Ypt/Rab-GAP domain of gyp1p superfamily protein		AT4G13730.1	5.84721e-05	8
Cc002472	4	Protein containing PAM2 motif which mediates interaction with the PABC domain of polyadenyl binding proteins.		AT4G14270.1	0.00251604	31
Cc027369	4	response regulator 2	ARR2,RR2	AT4G16110.1	0.0022311	42
Cc044846	4	phosphatidylserine decarboxylase 1	PSD1	AT4G16700.1	0	1
Cc041989	4	farnesyl diphosphate synthase 2	FPS2	AT4G17190.1	0.00597145	65
Cc006975	4	D-Tyr-tRNA(Tyr) deacylase family protein		AT4G18460.1	0.00288848	22
Cc013390	4	SBP (S-ribonuclease binding protein) family protein	RING	AT4G19700.1	0.000122179	9
Cc006356	4	Aluminium induced protein with YGL and LRDR motifs		AT4G27450.1	0.00373193	49
Cc021859	4	TBP-associated factor II 15	TAFII15,TAF10,STG1	AT4G31720.1	0.00632502	29
Cc018074	4	neurochondrin family protein		AT4G32050.1	0.0117722	83
Cc031092	4	histone deacetylase 14	hda14,ATHDA14	AT4G33470.1	0.00142039	31
Cc012087	4	beta carbonic anhydrase 5	ATBCA5,BCA5	AT4G33580.1	8.05866e-05	4
Cc026214	4	geranylgeranyl reductase	GGR	AT4G38460.1	0.00439819	55
Cc021654	4	geranylgeranyl reductase	GGR	AT4G38460.1	0.00220353	21
Cc007856	4	unknown protein; FUNCTIONS IN: molecular_function unknown; INVOLVED IN: biological_process unknown; LOCATED IN: endomembrane system; EXPRESSED IN: 24 plant structures; EXPRESSED DURING: 15 growth stages; Has 30201 Blast hits to 17322 proteins in 780 species: Archae - 12; Bacteria - 1396; Metazoa - 17338; Fungi - 3422; Plants - 5037; Viruses - 0; Other Eukaryotes - 2996 (source: NCBI BLink).		AT5G01350.1	0.00107379	23
Cc014972	4	unknown protein; BEST Arabidopsis thaliana protein match is: unknown protein (TAIR:AT1G30050.1); Has 240 Blast hits to 236 proteins in 72 species: Archae - 0; Bacteria - 15; Metazoa - 51; Fungi - 19; Plants - 119; Viruses - 0; Other Eukaryotes - 36 (source: NCBI BLink).		AT5G01970.1	0.00701983	58
Cc032690	4	unknown protein; Has 1807 Blast hits to 1807 proteins in 277 species: Archae - 0; Bacteria - 0; Metazoa - 736; Fungi - 347; Plants - 385; Viruses - 0; Other Eukaryotes - 339 (source: NCBI BLink).		AT5G04000.1	0.00925865	67
Cc003881	4	Pectin lyase-like superfamily protein		AT5G04310.1	0.00292076	31
Cc001342	4	Peroxidase superfamily protein		AT5G05340.1	0.00454382	37
Cc045355	4	polygalacturonase inhibiting protein 1	PGIP1,ATPGIP1	AT5G06860.1	0.000544013	28
Cc028250	4	CONTAINS InterPro DOMAIN/s: Gamma-secretase aspartyl protease complex, presenilin enhancer-2 subunit (InterPro:IPR019379); Has 168 Blast hits to 168 proteins in 71 species: Archae - 0; Bacteria - 0; Metazoa - 126; Fungi - 0; Plants - 36; Viruses - 0; Other Eukaryotes - 6 (source: NCBI BLink).		AT5G09310.1	0.002777	15
Cc026786	4	RNA polymerase II, Rpb4, core protein	RPB15.9,ATRPB15.9,RPB15.9.9,NRPB4	AT5G09920.1	0.000340909	17
Cc029301	4	unknown protein; FUNCTIONS IN: molecular_function unknown; INVOLVED IN: biological_process unknown; LOCATED IN: chloroplast; EXPRESSED IN: 20 plant structures; EXPRESSED DURING: 11 growth stages; BEST Arabidopsis thaliana protein match is: unknown protein (TAIR:AT1G19990.1); Has 1807 Blast hits to 1807 proteins in 277 species: Archae - 0; Bacteria - 0; Metazoa - 736; Fungi - 347; Plants - 385; Vi…		AT5G11600.1	0.000576474	17
Cc026852	4	unknown protein; FUNCTIONS IN: molecular_function unknown; INVOLVED IN: biological_process unknown; LOCATED IN: cellular_component unknown; EXPRESSED IN: 19 plant structures; EXPRESSED DURING: 10 growth stages.		AT5G12240.2	0.000233817	12
Cc001442	4	Chalcone and stilbene synthase family protein	CHS,TT4,ATCHS	AT5G13930.1	0.00897393	40
Cc026938	4	DNA-binding storekeeper protein-related		AT5G14280.1	0.00232227	37
Cc029641	4	NHL domain-containing protein		AT5G14890.1	0.000216892	14
Cc009277	4	glutamate decarboxylase	GAD,GAD1	AT5G17330.1	0.00193885	36
Cc019614	4	Mo25 family protein		AT5G18940.1	0.00225944	16
Cc003390	4	Ribosomal protein L34e superfamily protein		AT5G19025.1	0.00309511	44
Cc035889	4	Uncharacterised protein family (UPF0041)		AT5G20090.2	0.000771467	17
Cc031604	4	Dynein light chain type 1 family protein		AT5G20110.1	5.62611e-06	3
Cc010675	4	RING-H2 group F2A	RHF2A	AT5G22000.2	0.00632283	71
Cc032048	4	Succinyl-CoA ligase, alpha subunit		AT5G23250.1	9.11408e-05	5
Cc028868	4	Pre-rRNA-processing protein TSR2, conserved region		AT5G27990.1	0.000387802	13
Cc022386	4	GDP-D-mannose 3',5'-epimerase	GME	AT5G28840.2	0.000126507	9
Cc042098	4	DegP protease 10	DegP10	AT5G36950.1	0.00166865	34
Cc035109	4	CONTAINS InterPro DOMAIN/s: Ribosomal protein L53, mitochondrial (InterPro:IPR019716); Has 50 Blast hits to 50 proteins in 19 species: Archae - 0; Bacteria - 0; Metazoa - 6; Fungi - 0; Plants - 42; Viruses - 0; Other Eukaryotes - 2 (source: NCBI BLink).		AT5G39600.1	0.00338636	23
Cc024851	4	Mitochondrial ribosomal protein L27		AT5G40080.1	0.00554111	56
Cc044486	4	delta(3,5),delta(2,4)-dienoyl-CoA isomerase 1	ATDCI1,DCI1	AT5G43280.1	0.00129955	35
Cc018514	4	SBP (S-ribonuclease binding protein) family protein		AT5G45100.2	0.00231797	24
Cc021176	4	farnesyl diphosphate synthase 1	FPS1	AT5G47770.1	0.0125049	80
Cc016368	4	CONTAINS InterPro DOMAIN/s: Retrotransposon gag protein (InterPro:IPR005162); BEST Arabidopsis thaliana protein match is: unknown protein (TAIR:AT1G34070.1); Has 1807 Blast hits to 1807 proteins in 277 species: Archae - 0; Bacteria - 0; Metazoa - 736; Fungi - 347; Plants - 385; Viruses - 0; Other Eukaryotes - 339 (source: NCBI BLink).		AT5G48050.1	0.0013522	11
Cc002173	4	inhibitor/interactor with cyclin-dependent kinase	KRP3,ICK6	AT5G48820.1	0.000384711	23
Cc000454	4	ATPase, V0 complex, subunit E		AT5G55290.2	0.0113384	86
Cc019432	4	calmodulin-binding protein	PSL4	AT5G56360.1	0.00264126	24
Cc016662	4	oxidative stress 3	OXS3,ATOXS3	AT5G56550.1	8.08345e-05	5
Cc002155	4	D-aminoacid aminotransferase-like PLP-dependent enzymes superfamily protein		AT5G57850.1	0.00345979	41
Cc024696	4	SKP1 interacting partner 1	SKIP1	AT5G57900.1	0.00412253	41
Cc028783	4	CONTAINS InterPro DOMAIN/s: Sgf11, transcriptional regulation (InterPro:IPR013246); Has 30201 Blast hits to 17322 proteins in 780 species: Archae - 12; Bacteria - 1396; Metazoa - 17338; Fungi - 3422; Plants - 5037; Viruses - 0; Other Eukaryotes - 2996 (source: NCBI BLink).		AT5G58575.1	0.00143593	43
Cc007677	4	heat shock protein 18.2	HSP18.2	AT5G59720.1	0.00191697	26
Cc013856	4	splicing endonuclease 2	SEN2,ATSEN2	AT5G60230.2	0.00153682	14
Cc022035	4	unknown protein; FUNCTIONS IN: molecular_function unknown; INVOLVED IN: biological_process unknown; LOCATED IN: cellular_component unknown; EXPRESSED IN: 23 plant structures; EXPRESSED DURING: 13 growth stages; Has 34 Blast hits to 34 proteins in 12 species: Archae - 0; Bacteria - 0; Metazoa - 0; Fungi - 0; Plants - 34; Viruses - 0; Other Eukaryotes - 0 (source: NCBI BLink).		AT5G64010.1	0.00369509	34
Cc031723	4	COP1-interacting protein 8	CIP8	AT5G64920.1	0.001967	32
Cc033782	4	VQ motif-containing protein		AT5G65170.1	0.00147739	27
Cc047212	4	NA	NA	NA	0.0118064	34
Cc046141	4	NA	NA	NA	0.00351456	27
Cc045910	4	NA	NA	NA	1.86532e-05	8
Cc045687	4	NA	NA	NA	0.00529617	71
Cc045020	4	NA	NA	NA	0.00969926	70
Cc041842	4	NA	NA	NA	0.000303038	18
Cc041746	4	NA	NA	NA	0.00511144	49
Cc039494	4	NA	NA	NA	0.00083837	20
Cc038439	4	NA	NA	NA	1.61058e-05	3
Cc038038	4	NA	NA	NA	0.00153736	26
Cc037622	4	NA	NA	NA	0.00144318	23
Cc036341	4	NA	NA	NA	0.000233902	12
Cc035464	4	NA	NA	NA	0.00084637	20
Cc034346	4	NA	NA	NA	0.00476924	56
Cc034345	4	NA	NA	NA	0.00333344	31
Cc034146	4	NA	NA	NA	0.00401107	37
Cc033342	4	NA	NA	NA	0.00060352	11
Cc032500	4	NA	NA	NA	0.00984542	106
Cc031730	4	NA	NA	NA	0.00202081	13
Cc031655	4	NA	NA	NA	0.00511475	86
Cc030122	4	NA	NA	NA	9.32033e-05	9
Cc029821	4	NA	NA	NA	0.0040952	72
Cc028576	4	NA	NA	NA	6.38795e-06	6
Cc027916	4	NA	NA	NA	0.00205031	45
Cc027579	4	NA	NA	NA	0.0119625	68
Cc027059	4	NA	NA	NA	0.00185405	24
Cc027056	4	NA	NA	NA	0.00463014	26
Cc026930	4	NA	NA	NA	0.00276144	23
Cc026904	4	NA	NA	NA	0.00421053	53
Cc026264	4	NA	NA	NA	0.000880484	19
Cc026139	4	NA	NA	NA	2.72572e-06	5
Cc025948	4	NA	NA	NA	0.00894001	64
Cc025404	4	NA	NA	NA	0.000803395	28
Cc023410	4	NA	NA	NA	0.00271013	39
Cc023276	4	NA	NA	NA	0.00137117	17
Cc022559	4	NA	NA	NA	0.000708829	13
Cc022175	4	NA	NA	NA	0.00738699	48
Cc021545	4	NA	NA	NA	1.30123e-06	3
Cc021121	4	NA	NA	NA	0.00103087	18
Cc020828	4	NA	NA	NA	9.55728e-05	6
Cc020747	4	NA	NA	NA	0.00205021	44
Cc020645	4	NA	NA	NA	2.29712e-05	5
Cc019466	4	NA	NA	NA	0.000164424	11
Cc018726	4	NA	NA	NA	0.00897105	83
Cc016843	4	NA	NA	NA	0.00017901	13
Cc015461	4	NA	NA	NA	0.00117889	33
Cc014831	4	NA	NA	NA	0.00105011	17
Cc013859	4	NA	NA	NA	0.000115395	12
Cc013537	4	NA	NA	NA	0.00801844	81
Cc013288	4	NA	NA	NA	0.000863527	26
Cc011028	4	NA	NA	NA	0.000948584	21
Cc010285	4	NA	NA	NA	0.000222092	19
Cc009014	4	NA	NA	NA	0.00715212	78
Cc007836	4	NA	NA	NA	0.00801147	75
Cc007801	4	NA	NA	NA	0.00157775	21
Cc006877	4	NA	NA	NA	0.00313255	37
Cc006340	4	NA	NA	NA	0.00293319	48
Cc005644	4	NA	NA	NA	0.00211253	40
Cc005256	4	NA	NA	NA	0.00322988	20
Cc005134	4	NA	NA	NA	0.000449137	17
Cc004914	4	NA	NA	NA	0.00131414	32
Cc004644	4	NA	NA	NA	0.000644703	10
Cc004502	4	NA	NA	NA	0.00741732	86
Cc004130	4	NA	NA	NA	0.00257959	44
Cc003841	4	NA	NA	NA	0.0119268	61
Cc002709	4	NA	NA	NA	0.00353003	38
Cc001110	4	NA	NA	NA	1.54852e-05	8
Cc000663	4	NA	NA	NA	0.0068339	68
Cc000116	4	NA	NA	NA	0.00351922	57
Cc046636	4				0.0037743	47
Cc045159	4				0.00140764	32
Cc045012	4				0.000163682	15
Cc044887	4				0.00830207	50
Cc044369	4				0.00265268	38
Cc043210	4				0.0025927	39
Cc042097	4				0.00301934	55
Cc039977	4				0.0014093	27
Cc039137	4				0.00939143	53
Cc037276	4				0.00346689	45
Cc036865	4				0.00210643	22
Cc036196	4				4.25006e-06	4
Cc035741	4				0.00126235	15
Cc035729	4				0.00120084	17
Cc035465	4				0	2
Cc035132	4				0.000164631	16
Cc034453	4				0.00486984	23
Cc033759	4				0.00640727	39
Cc033746	4				0.00355289	44
Cc033267	4				0.00827918	93
Cc031308	4				0.00689076	81
Cc031178	4				0.00204817	32
Cc031021	4				0.00192316	36
Cc030728	4				0.00359375	42
Cc030717	4				0.000473612	16
Cc030190	4				0.00594395	53
Cc029145	4				0.000799092	8
Cc029085	4				0.00441581	57
Cc028384	4				0.00190832	29
Cc026013	4				0.001239	8
Cc025529	4				0.0015813	51
Cc025444	4				0.00264687	38
Cc024976	4				1.69184e-05	5
Cc023012	4				0.00425476	71
Cc022923	4				2.57131e-06	3
Cc021735	4				0.00232139	27
Cc021397	4				7.9027e-05	11
Cc021364	4				0.00247709	24
Cc020962	4				0.00264876	46
Cc019670	4				0.00508493	82
Cc016852	4				0.0018197	40
Cc016787	4				0.00540652	59
Cc016753	4				0.00120524	46
Cc016488	4				0.0270262	62
Cc016404	4				0.00868663	79
Cc015341	4				0.0218592	81
Cc014929	4				0.000200791	17
Cc014568	4				0.00207905	36
Cc013545	4				0.00158278	27
Cc012685	4				0.000733486	21
Cc012306	4				0.00498334	38
Cc012105	4				0.00274535	42
Cc011758	4				0.00825012	26
Cc011339	4				0.00207997	44
Cc011258	4				0.00230983	36
Cc010977	4				0.000332493	7
Cc010883	4				0.000279362	12
Cc010735	4				0.00376434	46
Cc010618	4				0.00127406	28
Cc010379	4				0.00296129	58
Cc010035	4				0.00246718	19
Cc009304	4				0.00787739	47
Cc009278	4				0.00244302	11
Cc009128	4				0.00152446	29
Cc007339	4				0.00144675	24
Cc007196	4				0.000195334	15
Cc006820	4				0.00626257	82
Cc006237	4				0.00558288	73
Cc005670	4				0.00262521	39
Cc004930	4				0	6
Cc004839	4				0.000382295	19
Cc004721	4				0	2
Cc003846	4				0.00271373	33
Cc003505	4				0.00378059	36
Cc003275	4				0.000151998	13
Cc003063	4				0.000104808	10
Cc002999	4				0.00112138	25
Cc002754	4				0.00425591	11
Cc001495	4				0.00439436	49
Cc001317	4				0.00187575	49
Cc000072	4				0.00302217	38
Cc035249	5	tetratricopeptide repeat (TPR)-containing protein	LPA1	AT1G02910.1	0.00647449	14
Cc001599	5	unknown protein; FUNCTIONS IN: molecular_function unknown; INVOLVED IN: biological_process unknown; LOCATED IN: cellular_component unknown; BEST Arabidopsis thaliana protein match is: unknown protein (TAIR:AT3G25870.1).		AT1G13360.3	0.000137269	6
Cc009998	5	unknown protein; FUNCTIONS IN: molecular_function unknown; INVOLVED IN: biological_process unknown; LOCATED IN: endomembrane system; EXPRESSED IN: 22 plant structures; EXPRESSED DURING: 13 growth stages; Has 30 Blast hits to 30 proteins in 12 species: Archae - 0; Bacteria - 0; Metazoa - 0; Fungi - 0; Plants - 30; Viruses - 0; Other Eukaryotes - 0 (source: NCBI BLink).		AT1G48200.1	0.000150539	6
Cc018111	5	Nse4, component of Smc5/6 DNA repair complex		AT1G51130.1	0.00203051	10
Cc031211	5	G protein coupled receptor	GCR2,GPCR	AT1G52920.1	0	1
Cc034136	5	photosystem I light harvesting complex gene 3	LHCA3	AT1G61520.3	0.00432357	3
Cc022370	5	mitochondrial editing factor 9	MEF9	AT1G62260.1	0.00077289	3
Cc022624	5	ubiquitin-conjugating enzyme 16	UBC16	AT1G75440.1	0	1
Cc026170	5	Single hybrid motif superfamily protein		AT1G75980.1	0.000253378	7
Cc018284	5	photosystem II reaction center W	PSBW	AT2G30570.1	0.00321355	4
Cc011079	5	shrunken seed protein (SSE1)	SSE1,SSE,PEX16,ATPEX16	AT2G45690.1	0.000149601	3
Cc008288	5	purple acid phosphatase 16	ATPAP16,PAP16	AT3G10150.1	0.000288771	2
Cc018723	5	F-box and associated interaction domains-containing protein		AT3G17570.1	0.00301688	5
Cc034881	5	ER lumen protein retaining receptor family protein		AT3G25160.1	0.00180962	11
Cc000257	5	unknown protein; BEST Arabidopsis thaliana protein match is: unknown protein (TAIR:AT5G39240.1); Has 16 Blast hits to 16 proteins in 5 species: Archae - 0; Bacteria - 0; Metazoa - 0; Fungi - 0; Plants - 16; Viruses - 0; Other Eukaryotes - 0 (source: NCBI BLink).		AT3G29370.1	0	1
Cc009097	5	P-loop containing nucleoside triphosphate hydrolases superfamily protein		AT3G50940.1	0.00134527	2
Cc046016	5	GNS1/SUR4 membrane protein family	HOS3-1	AT4G36830.1	0.00155447	4
Cc021551	5	Protein kinase family protein with leucine-rich repeat domain		AT5G25930.1	0.00310861	2
Cc018286	5	magnesium transporter 9	MGT9,MRS2-2,ATMGT9	AT5G64560.2	0.00143568	4
Cc045298	5	NA	NA	NA	0.00123134	2
Cc044448	5	NA	NA	NA	4.79716e-07	4
Cc040790	5	NA	NA	NA	0.00148476	9
Cc038041	5	NA	NA	NA	0.00498935	8
Cc036871	5	NA	NA	NA	0	1
Cc029060	5	NA	NA	NA	0.00242002	2
Cc026355	5	NA	NA	NA	0	1
Cc025074	5	NA	NA	NA	0	1
Cc021244	5	NA	NA	NA	0.00259733	13
Cc016109	5	NA	NA	NA	0.00105746	9
Cc009544	5	NA	NA	NA	0.00389364	7
Cc006117	5	NA	NA	NA	0.00123134	2
Cc005041	5	NA	NA	NA	3.87736e-05	4
Cc001773	5	NA	NA	NA	0.0012082	2
Cc043109	5				0.00266124	5
Cc040295	5				0.000230524	4
Cc038174	5				0.00371739	6
Cc031932	5				0.00197134	3
Cc023162	5				0.00514769	14
Cc021398	5				0.000400933	3
Cc020273	5				0.00216659	11
Cc018394	5				0.00360684	10
Cc013217	5				0.00125599	3
Cc010432	5				0	2
Cc007828	5				0.000325917	9
Cc001465	5				0.000276878	2
Cc032726	6	Plant invertase/pectin methylesterase inhibitor superfamily		AT1G02810.1	0.00260138	5
Cc010149	6	emp24/gp25L/p24 family/GOLD family protein		AT1G21900.1	0.00188995	4
Cc006005	6	Transducin/WD40 repeat-like superfamily protein		AT1G24130.1	0.00150778	6
Cc005595	6	one-helix protein 2	OHP2	AT1G34000.1	0.000373332	6
Cc007116	6	Octicosapeptide/Phox/Bem1p (PB1) domain-containing protein / tetratricopeptide repeat (TPR)-containing protein	Phox2	AT1G62390.1	0.0044235	7
Cc035453	6	MuDR family transposase		AT1G64260.1	0	2
Cc009652	6	unknown protein; BEST Arabidopsis thaliana protein match is: unknown protein (TAIR:AT3G57500.1); Has 51 Blast hits to 51 proteins in 11 species: Archae - 0; Bacteria - 1; Metazoa - 0; Fungi - 0; Plants - 50; Viruses - 0; Other Eukaryotes - 0 (source: NCBI BLink).		AT2G26520.1	0.000584448	9
Cc028382	6	unknown protein; BEST Arabidopsis thaliana protein match is: unknown protein (TAIR:AT3G11690.1); Has 99 Blast hits to 99 proteins in 14 species: Archae - 0; Bacteria - 0; Metazoa - 0; Fungi - 0; Plants - 99; Viruses - 0; Other Eukaryotes - 0 (source: NCBI BLink).		AT2G27180.1	0.00126205	7
Cc002756	6	RING/FYVE/PHD zinc finger superfamily protein		AT5G05830.1	0.000584448	9
Cc020035	6	Rab5-interacting family protein		AT5G49540.1	0.00123189	3
Cc001763	6	GATA transcription factor 5	GATA5	AT5G66320.2	0	2
Cc039801	6	NA	NA	NA	0.000700289	4
Cc037766	6	NA	NA	NA	0	1
Cc033453	6	NA	NA	NA	0.000310325	3
Cc022202	6	NA	NA	NA	0.00376875	8
Cc016614	6	NA	NA	NA	7.90984e-05	4
Cc006649	6	NA	NA	NA	0.000487643	4
Cc045640	6				0	1
Cc042855	6				0.00237925	10
Cc040872	6				0.000937084	4
Cc039925	6				3.92843e-05	6
Cc037293	6				0.00123134	3
Cc025427	6				0.00208504	7
Cc014944	6				0.00178443	4
Cc013441	6				7.90984e-05	4
Cc012396	6				0	2
Cc011787	6				0.000171395	7
Cc007851	6				0.00334745	9
Cc001387	6				0.000761213	4
Cc008427	7	Pentatricopeptide repeat (PPR-like) superfamily protein		AT1G03560.1	0.00358139	3
Cc038104	7	nitrate transporter 1.1	NRT1.1,CHL1-1,NRT1,B-1,ATNRT1,CHL1	AT1G12110.1	0.00210987	2
Cc014804	7	Nodulin MtN3 family protein	SWEET1,AtSWEET1	AT1G21460.1	0.000148759	4
Cc012258	7	5'-AMP-activated protein kinase beta-2 subunit protein		AT2G28060.1	0	1
Cc026772	7	BEL1-like homeodomain 1	BLH1	AT2G35940.3	0	2
Cc011508	7	CONTAINS InterPro DOMAIN/s: Mediator complex subunit Med28 (InterPro:IPR021640); BEST Arabidopsis thaliana protein match is: unknown protein (TAIR:AT3G01670.1); Has 122 Blast hits to 112 proteins in 13 species: Archae - 0; Bacteria - 0; Metazoa - 0; Fungi - 0; Plants - 122; Viruses - 0; Other Eukaryotes - 0 (source: NCBI BLink).		AT3G01680.1	0.000690223	2
Cc035423	7	acyl-CoA binding protein 4	ACBP4	AT3G05420.2	0.00123134	3
Cc026513	7	Pectinacetylesterase family protein		AT3G05910.1	0.00747479	4
Cc023836	7	2-oxoglutarate (2OG) and Fe(II)-dependent oxygenase superfamily protein		AT3G19000.1	0	2
Cc029649	7	Peroxidase superfamily protein		AT3G28200.1	0.00135791	3
Cc009160	7	SWITCH1	SWI1,DYAD	AT5G51330.1	0.0140604	5
Cc045431	7	NA	NA	NA	0.0186971	5
Cc036310	7	NA	NA	NA	0	2
Cc027192	7	NA	NA	NA	4.30839e-07	3
Cc026240	7	NA	NA	NA	0	2
Cc025929	7	NA	NA	NA	0	2
Cc023531	7	NA	NA	NA	0.00436875	6
Cc020403	7	NA	NA	NA	0.0122358	2
Cc018939	7	NA	NA	NA	0.0268558	6
Cc012475	7	NA	NA	NA	0	2
Cc011018	7	NA	NA	NA	0.000615238	3
Cc006586	7	NA	NA	NA	0.00246095	4
Cc039894	7				0.000615238	3
Cc033017	7				0	1
Cc031236	7				0	2
Cc030105	7				0	3
Cc016057	7				0.000610499	4
Cc011968	7				0.00981538	5
Cc005043	7				0.01102	2
Cc002122	7				0	2
Cc027483	8	unknown protein; BEST Arabidopsis thaliana protein match is: unknown protein (TAIR:AT1G57765.1); Has 35333 Blast hits to 34131 proteins in 2444 species: Archae - 798; Bacteria - 22429; Metazoa - 974; Fungi - 991; Plants - 531; Viruses - 0; Other Eukaryotes - 9610 (source: NCBI BLink).		AT1G09645.1	0.00246877	3
Cc022752	8	CTP synthase family protein		AT1G30820.1	0.00181554	7
Cc044945	8	heat shock transcription factor A8	AT-HSFA8,HSFA8	AT1G67970.1	0.000703989	3
Cc009114	8	Core-2/I-branching beta-1,6-N-acetylglucosaminyltransferase family protein		AT1G68390.1	0.000232164	7
Cc009010	8	Domain of unknown function (DUF220)		AT1G70480.1	0.00180502	4
Cc015274	8	golgi nucleotide sugar transporter 3	GONST3	AT1G76340.1	6.7603e-05	5
Cc017824	8	alpha/beta-Hydrolases superfamily protein		AT3G11620.1	0	1
Cc013278	8	RING/U-box superfamily protein		AT3G47160.1	0.000197928	2
Cc046615	8	Haloacid dehalogenase-like hydrolase (HAD) superfamily protein		AT5G02230.2	8.33418e-05	3
Cc014482	8	RNA-directed DNA polymerase (reverse transcriptase)		AT5G04050.1	0.00139386	10
Cc046747	8	NA	NA	NA	0.000259144	3
Cc046002	8	NA	NA	NA	0	1
Cc038630	8	NA	NA	NA	0.00123134	2
Cc010842	8	NA	NA	NA	0.00156709	12
Cc001086	8	NA	NA	NA	0.000194404	6
Cc034486	8				0.00277785	9
Cc031935	8				1.9964e-05	3
Cc022104	8				7.98466e-05	3
Cc004641	10	pseudouridine synthase and archaeosine transglycosylase (PUA) domain-containing protein		AT1G09150.1	4.19217e-05	3
Cc033421	10	copper chaperone for SOD1	ATCCS,CCS	AT1G12520.1	0.000104922	4
Cc033523	10	unknown protein; FUNCTIONS IN: molecular_function unknown; INVOLVED IN: biological_process unknown; LOCATED IN: chloroplast; EXPRESSED IN: pollen tube; BEST Arabidopsis thaliana protein match is: unknown protein (TAIR:AT5G39200.1); Has 2247 Blast hits to 1434 proteins in 202 species: Archae - 4; Bacteria - 111; Metazoa - 942; Fungi - 239; Plants - 140; Viruses - 37; Other Eukaryotes - 774 (source…		AT3G02125.1	0.000636134	7
Cc017793	10	Purple acid phosphatases superfamily protein	ATPAP20,PAP20	AT3G52780.1	0.00162103	5
Cc045831	10	Nitrilase/cyanide hydratase and apolipoprotein N-acyltransferase family protein		AT4G08790.1	0.00218028	11
Cc007039	10	Transducin/WD40 repeat-like superfamily protein		AT4G21530.1	2.27391e-05	2
Cc015580	10	Mitochondrial transcription termination factor family protein		AT5G07900.1	0	1
Cc027092	10	alpha/beta-Hydrolases superfamily protein		AT5G25770.1	0.000725024	2
Cc044197	10	NA	NA	NA	0.00123134	2
Cc038208	10	NA	NA	NA	0.000519716	2
Cc037818	10	NA	NA	NA	0	1
Cc034503	10	NA	NA	NA	0.00119356	8
Cc032806	10	NA	NA	NA	0	1
Cc027630	10	NA	NA	NA	0.00205098	5
Cc022438	10	NA	NA	NA	2.52631e-05	3
Cc022150	10	NA	NA	NA	0.00211385	5
Cc013699	10	NA	NA	NA	0.000566693	8
Cc012686	10	NA	NA	NA	1.51255e-05	2
Cc011454	10	NA	NA	NA	1.2601e-05	2
Cc042673	10				0.000272447	5
Cc041053	10				0.0048478	7
Cc040834	10				0.00103447	7
Cc029681	10				0.000462387	6
Cc016619	10				0	2
Cc016597	10				0.00175289	6
Cc026106	11	unknown protein; BEST Arabidopsis thaliana protein match is: unknown protein (TAIR:AT3G15630.1); Has 61 Blast hits to 61 proteins in 13 species: Archae - 0; Bacteria - 0; Metazoa - 0; Fungi - 0; Plants - 61; Viruses - 0; Other Eukaryotes - 0 (source: NCBI BLink).		AT1G52720.1	0.00736275	6
Cc044517	11	HCP-like superfamily protein with MYND-type zinc finger		AT1G67340.1	0.0122539	3
Cc039700	11	Remorin family protein		AT2G41870.1	0.00123191	6
Cc038676	11	F-box/RNI-like superfamily protein		AT3G59200.1	5.74452e-07	5
Cc019049	11	Protein of unknown function, DUF584		AT4G04630.1	0	1
Cc023805	11	UDP-glucosyl transferase 73B3	UGT73B3	AT4G34131.1	0.00246095	3
Cc045563	11	ABL interactor-like protein 3	ABIL3	AT5G24310.2	0	2
Cc032367	11	NA	NA	NA	0	4
Cc045562	11				0	2
Cc040146	11				0	4
Cc018712	11				0	3
Cc024497	12	hydrolases;protein serine/threonine phosphatases		AT1G48120.1	2.42712e-05	5
Cc023133	12	tetratricopeptide repeat (TPR)-containing protein	APC7,AtAPC7	AT2G39090.1	9.66336e-06	4
Cc015404	12	NADH-ubiquinone oxidoreductase-related		AT3G03070.1	1.51785e-06	4
Cc041494	12	cysteine-rich RLK (RECEPTOR-like protein kinase) 25	CRK25	AT4G05200.1	0.000426341	8
Cc018190	12				5.86223e-05	4
Cc029271	13	unknown protein; FUNCTIONS IN: molecular_function unknown; INVOLVED IN: biological_process unknown; LOCATED IN: cellular_component unknown; BEST Arabidopsis thaliana protein match is: unknown protein (TAIR:AT1G20890.1).		AT1G76480.2	0.00110773	5
Cc047563	13	NA	NA	NA	0.0013933	7
Cc009269	13				0.00123134	3
Cc002779	13				0	1
Cc028182	15	pleckstrin homologue 1	ATPH1,PH1	AT2G29700.1	0.00368884	2
Cc001418	15	subtilase 1.3	ATSBT1.3,SBT1.3	AT5G51750.1	0.00246095	3
Cc000884	15	NA	NA	NA	0	2
Cc012696	15				0	2
Cc012635	16	Galactosyltransferase family protein		AT1G27120.1	0	6
Cc022315	16	alpha-L-fucosidase 1	ATFUC1,FUC1	AT2G28100.1	0.00204361	7
Cc018210	16	Pentatricopeptide repeat (PPR) superfamily protein		AT3G62890.1	0.000615238	7
Cc004784	16	IQ-domain 19	IQD19	AT4G14750.1	0.00204361	7
Cc009668	16	Protein of unknown function (DUF677)		AT4G34320.1	0	2
Cc032024	16				0	6
Cc026442	16				0.00980245	4
Cc024037	16				0.00204361	7
Cc019519	16				0.000615238	7
Cc013369	17	PLATZ transcription factor family protein		AT1G31040.1	2.07647e-05	2
Cc029517	17	Chaperone DnaJ-domain superfamily protein		AT4G37480.1	0.00128796	4
Cc028945	17				0	1
Cc008799	21	S-adenosyl-L-methionine-dependent methyltransferases superfamily protein		AT5G44170.1	0	1
Cc026616	21	NA	NA	NA	0.00250499	7
Cc000896	21	NA	NA	NA	0	1
Cc016272	27	growth-regulating factor 5	AtGRF5,GRF5	AT3G13960.1	0	1
Cc002568	27	NA	NA	NA	0	1
Cc040183	27				0.00246181	3
Cc046727	28	Yippee family putative zinc-binding protein		AT4G27745.1	0	1
Cc010352	28	3-oxo-5-alpha-steroid 4-dehydrogenase family protein		AT5G16010.1	0.00246181	3
Cc022358	28	NA	NA	NA	0	1
