# Supplementary material for: Investigating Host and Parasitic Plant Interaction by Tissue-Specific Gene Analyses on Tomato and Cuscuta campestris Interface at Three Haustorial Developmental Stages
Source: Front Plant Sci. 2022 Feb 10;12:764843. doi: 10.3389/fpls.2021.764843 (PMC8866705; doi:10.3389/fpls.2021.764843)
Supplement: Supplementary file 12 [file Table_5.XLSX]

## Sheet: 工作表1
Supplemental Table S5. The GO enrichment results and statistics of SOM3, 5, 6 GCN target modules from C. campestris haustorial tissue LCM RNA-Seq data.
SOM5 module 1
Analysis Type:	PANTHER Overrepresentation Test (Released 20210224)
Annotation Version and Release Date:	GO Ontology database DOI: 10.5281/zenodo.4735677 Released 2021-05-01
Analyzed List:	SOM5 module 1
Reference List:	Arabidopsis thaliana (all genes in database)
Test Type:	FISHER
Correction:	FDR
GO biological process complete	background frequency (Total: 27462)	sample frequency (Total: 369)	expected value	over/underrepresentation	fold enrichment	raw P-value	FDR
response to abiotic stimulus (GO:0009628)	2150	83	28.89	+	2.87	4.42e-18	1.32e-14
response to stimulus (GO:0050896)	5591	149	75.12	+	1.98	3.55e-18	2.11e-14
response to chemical (GO:0042221)	2712	90	36.44	+	2.47	1.46e-15	2.89e-12
response to oxygen-containing compound (GO:1901700)	1536	63	20.64	+	3.05	7.13e-15	1.06e-11
organic substance metabolic process (GO:0071704)	7800	172	104.81	+	1.64	2.07e-13	2.06e-10
metabolic process (GO:0008152)	8384	181	112.65	+	1.61	1.81e-13	2.15e-10
cellular process (GO:0009987)	11936	229	160.38	+	1.43	1.23e-12	9.13e-10
cellular metabolic process (GO:0044237)	7604	167	102.17	+	1.63	1.21e-12	1.03e-09
response to stress (GO:0006950)	3136	88	42.14	+	2.09	3.66e-11	2.42e-08
response to organic substance (GO:0010033)	1724	58	23.16	+	2.5	2.35e-10	1.4e-07
phenylpropanoid biosynthetic process (GO:0009699)	88	13	1.18	+	10.99	9.04e-10	4.89e-07
secondary metabolite biosynthetic process (GO:0044550)	144	15	1.93	+	7.75	3.74e-09	1.71e-06
lipid metabolic process (GO:0006629)	855	36	11.49	+	3.13	3.69e-09	1.83e-06
phenylpropanoid metabolic process (GO:0009698)	109	13	1.46	+	8.88	9.48e-09	3.76e-06
organonitrogen compound metabolic process (GO:1901564)	4569	106	61.39	+	1.73	9.28e-09	3.95e-06
secondary metabolic process (GO:0019748)	303	20	4.07	+	4.91	1.51e-08	5.62e-06
cellular response to stimulus (GO:0051716)	2514	69	33.78	+	2.04	1.93e-08	6.05e-06
cellular response to chemical stimulus (GO:0070887)	1092	40	14.67	+	2.73	2.04e-08	6.07e-06
response to acid chemical (GO:0001101)	405	23	5.44	+	4.23	1.79e-08	6.26e-06
organic cyclic compound biosynthetic process (GO:1901362)	871	35	11.7	+	2.99	1.9e-08	6.28e-06
monocarboxylic acid metabolic process (GO:0032787)	420	23	5.64	+	4.08	3.37e-08	9.54e-06
response to lipid (GO:0033993)	820	33	11.02	+	3	4.78e-08	1.29e-05
response to water deprivation (GO:0009414)	364	21	4.89	+	4.29	5.85e-08	1.52e-05
primary metabolic process (GO:0044238)	7141	144	95.95	+	1.5	6.41e-08	1.59e-05
response to water (GO:0009415)	373	21	5.01	+	4.19	8.64e-08	2.06e-05
carboxylic acid metabolic process (GO:0019752)	845	33	11.35	+	2.91	9.35e-08	2.14e-05
cellular lipid metabolic process (GO:0044255)	682	29	9.16	+	3.16	1.07e-07	2.28e-05
small molecule metabolic process (GO:0044281)	1491	47	20.03	+	2.35	1.06e-07	2.34e-05
lignin metabolic process (GO:0009808)	53	9	0.71	+	12.64	1.25e-07	2.58e-05
response to endogenous stimulus (GO:0009719)	1286	42	17.28	+	2.43	2.02e-07	4.01e-05
biosynthetic process (GO:0009058)	2807	71	37.72	+	1.88	2.61e-07	5.02e-05
lignin biosynthetic process (GO:0009809)	42	8	0.56	+	14.18	2.92e-07	5.28e-05
response to hormone (GO:0009725)	1255	41	16.86	+	2.43	2.86e-07	5.32e-05
organic acid metabolic process (GO:0006082)	986	35	13.25	+	2.64	3.38e-07	5.75e-05
hormone metabolic process (GO:0042445)	126	12	1.69	+	7.09	3.36e-07	5.89e-05
oxoacid metabolic process (GO:0043436)	947	34	12.72	+	2.67	3.91e-07	6.46e-05
cellular biosynthetic process (GO:0044249)	2580	66	34.67	+	1.9	6.05e-07	9.73e-05
response to organonitrogen compound (GO:0010243)	250	16	3.36	+	4.76	6.22e-07	9.74e-05
response to inorganic substance (GO:0010035)	931	33	12.51	+	2.64	7.67e-07	0.000117
regulation of hormone levels (GO:0010817)	255	16	3.43	+	4.67	7.96e-07	0.000118
response to light stimulus (GO:0009416)	714	28	9.59	+	2.92	8.44e-07	0.000122
response to toxic substance (GO:0009636)	120	11	1.61	+	6.82	1.47e-06	0.000204
anatomical structure development (GO:0048856)	2887	70	38.79	+	1.8	1.47e-06	0.000208
organic substance biosynthetic process (GO:1901576)	2671	66	35.89	+	1.84	1.58e-06	0.000209
response to radiation (GO:0009314)	738	28	9.92	+	2.82	1.57e-06	0.000212
phosphate-containing compound metabolic process (GO:0006796)	1761	49	23.66	+	2.07	1.97e-06	0.000255
response to karrikin (GO:0080167)	127	11	1.71	+	6.45	2.46e-06	0.000299
cellular protein modification process (GO:0006464)	2469	62	33.18	+	1.87	2.44e-06	0.000303
protein modification process (GO:0036211)	2469	62	33.18	+	1.87	2.44e-06	0.000309
response to abscisic acid (GO:0009737)	506	22	6.8	+	3.24	2.71e-06	0.000322
cellular response to oxygen-containing compound (GO:1901701)	510	22	6.85	+	3.21	3.06e-06	0.000357
response to alcohol (GO:0097305)	511	22	6.87	+	3.2	3.15e-06	0.000361
multicellular organismal process (GO:0032501)	2788	67	37.46	+	1.79	3.68e-06	0.000413
developmental process (GO:0032502)	3028	71	40.69	+	1.75	3.82e-06	0.000422
organic hydroxy compound metabolic process (GO:1901615)	293	16	3.94	+	4.06	4.36e-06	0.000464
multicellular organism development (GO:0007275)	2505	62	33.66	+	1.84	4.45e-06	0.000464
phosphorus metabolic process (GO:0006793)	1807	49	24.28	+	2.02	4.31e-06	0.000467
aromatic compound biosynthetic process (GO:0019438)	783	28	10.52	+	2.66	4.63e-06	0.000476
response to chitin (GO:0010200)	138	11	1.85	+	5.93	5.18e-06	0.000523
small molecule catabolic process (GO:0044282)	236	14	3.17	+	4.41	7.14e-06	0.000708
cell communication (GO:0007154)	1637	45	22	+	2.05	7.65e-06	0.000746
response to nitrogen compound (GO:1901698)	309	16	4.15	+	3.85	8.25e-06	0.000792
cellular response to lipid (GO:0071396)	313	16	4.21	+	3.8	9.6e-06	0.000908
response to osmotic stress (GO:0006970)	532	21	7.15	+	2.94	1.85e-05	0.00172
carbohydrate metabolic process (GO:0005975)	939	30	12.62	+	2.38	1.94e-05	0.00177
lipid biosynthetic process (GO:0008610)	536	21	7.2	+	2.92	2.06e-05	0.00185
hormone-mediated signaling pathway (GO:0009755)	426	18	5.72	+	3.14	3.14e-05	0.00279
response to wounding (GO:0009611)	238	13	3.2	+	4.07	3.43e-05	0.00296
response to external stimulus (GO:0009605)	1528	41	20.53	+	2	3.38e-05	0.00296
fatty acid metabolic process (GO:0006631)	206	12	2.77	+	4.34	3.79e-05	0.00322
erythrose 4-phosphate/phosphoenolpyruvate family amino acid catabolic process (GO:1902222)	12	4	0.16	+	24.81	4.88e-05	0.00398
L-phenylalanine catabolic process (GO:0006559)	12	4	0.16	+	24.81	4.88e-05	0.00403
cellular response to endogenous stimulus (GO:0071495)	526	20	7.07	+	2.83	4.82e-05	0.00404
cellular response to stress (GO:0033554)	1129	33	15.17	+	2.18	5.67e-05	0.00456
negative regulation of programmed cell death (GO:0043069)	27	5	0.36	+	13.78	5.98e-05	0.00475
macromolecule modification (GO:0043412)	2792	63	37.52	+	1.68	6.06e-05	0.00475
cellular response to hormone stimulus (GO:0032870)	493	19	6.62	+	2.87	6.26e-05	0.00478
response to salt stress (GO:0009651)	450	18	6.05	+	2.98	6.19e-05	0.00479
catabolic process (GO:0009056)	1466	39	19.7	+	1.98	6.52e-05	0.00492
response to hypoxia (GO:0001666)	260	13	3.49	+	3.72	8.08e-05	0.00601
negative regulation of response to stimulus (GO:0048585)	226	12	3.04	+	3.95	8.82e-05	0.00648
response to decreased oxygen levels (GO:0036293)	264	13	3.55	+	3.66	9.35e-05	0.00679
organic acid catabolic process (GO:0016054)	160	10	2.15	+	4.65	9.66e-05	0.00693
response to oxygen levels (GO:0070482)	266	13	3.57	+	3.64	0.0001	0.00712
auxin metabolic process (GO:0009850)	51	6	0.69	+	8.76	0.000107	0.00724
cellular catabolic process (GO:0044248)	1218	34	16.37	+	2.08	0.000108	0.00725
phosphorylation (GO:0016310)	1129	32	15.17	+	2.11	0.000105	0.00728
lipid oxidation (GO:0034440)	51	6	0.69	+	8.76	0.000107	0.00732
abscisic acid-activated signaling pathway (GO:0009738)	101	8	1.36	+	5.89	0.000105	0.00736
cellular lipid catabolic process (GO:0044242)	102	8	1.37	+	5.84	0.000112	0.00741
gene expression (GO:0010467)	1608	6	21.61	-	0.28	0.000114	0.00747
isopentenyl diphosphate metabolic process (GO:0046490)	16	4	0.21	+	18.61	0.000125	0.0078
cellular response to hypoxia (GO:0071456)	234	12	3.14	+	3.82	0.00012	0.0078
isopentenyl diphosphate biosynthetic process (GO:0009240)	16	4	0.21	+	18.61	0.000125	0.00789
cellular response to decreased oxygen levels (GO:0036294)	236	12	3.17	+	3.78	0.00013	0.00789
cellular response to alcohol (GO:0097306)	134	9	1.8	+	5	0.000129	0.0079
biological regulation (GO:0065007)	5895	111	79.21	+	1.4	0.000124	0.00795
cellular response to abscisic acid stimulus (GO:0071215)	134	9	1.8	+	5	0.000129	0.00799
cellular response to oxygen levels (GO:0071453)	237	12	3.18	+	3.77	0.000135	0.00811
cuticle development (GO:0042335)	33	5	0.44	+	11.28	0.00014	0.00832
response to organic cyclic compound (GO:0014070)	281	13	3.78	+	3.44	0.000169	0.00995
lipid catabolic process (GO:0016042)	111	8	1.49	+	5.36	0.000193	0.0113
negative regulation of cell death (GO:0060548)	36	5	0.48	+	10.34	0.000202	0.0117
monocarboxylic acid catabolic process (GO:0072329)	58	6	0.78	+	7.7	0.000205	0.0117
carboxylic acid catabolic process (GO:0046395)	146	9	1.96	+	4.59	0.000236	0.0134
steroid metabolic process (GO:0008202)	86	7	1.16	+	6.06	0.000243	0.0135
signal transduction (GO:0007165)	1343	35	18.05	+	1.94	0.000241	0.0135
nitrogen compound metabolic process (GO:0006807)	6114	113	82.15	+	1.38	0.000251	0.0138
negative regulation of biological process (GO:0048519)	1091	30	14.66	+	2.05	0.000268	0.0145
protein phosphorylation (GO:0006468)	1027	29	13.8	+	2.1	0.000266	0.0146
polysaccharide metabolic process (GO:0005976)	422	16	5.67	+	2.82	0.00028	0.015
lipid modification (GO:0030258)	89	7	1.2	+	5.85	0.000295	0.0157
aromatic amino acid family catabolic process (GO:0009074)	21	4	0.28	+	14.18	0.000309	0.0163
cellular response to abiotic stimulus (GO:0071214)	189	10	2.54	+	3.94	0.000347	0.0179
cellular response to environmental stimulus (GO:0104004)	189	10	2.54	+	3.94	0.000347	0.0181
pollen development (GO:0009555)	349	14	4.69	+	2.99	0.000389	0.02
response to brassinosteroid (GO:0009741)	94	7	1.26	+	5.54	0.000402	0.0205
organophosphate metabolic process (GO:0019637)	575	19	7.73	+	2.46	0.000414	0.0207
response to UV (GO:0009411)	125	8	1.68	+	4.76	0.000412	0.0208
monocarboxylic acid biosynthetic process (GO:0072330)	194	10	2.61	+	3.84	0.000422	0.0209
RNA processing (GO:0006396)	795	1	10.68	-	0.09	0.000431	0.0212
response to other organism (GO:0051707)	1105	30	14.85	+	2.02	0.000444	0.0213
signaling (GO:0023052)	1382	35	18.57	+	1.88	0.000453	0.0213
regulation of programmed cell death (GO:0043067)	68	6	0.91	+	6.57	0.000452	0.0214
response to biotic stimulus (GO:0009607)	1107	30	14.87	+	2.02	0.000449	0.0214
nucleic acid metabolic process (GO:0090304)	1708	8	22.95	-	0.35	0.000438	0.0214
response to external biotic stimulus (GO:0043207)	1105	30	14.85	+	2.02	0.000444	0.0215
response to far red light (GO:0010218)	44	5	0.59	+	8.46	0.000471	0.0219
negative regulation of defense response (GO:0031348)	69	6	0.93	+	6.47	0.000486	0.0219
purine nucleobase transport (GO:0006863)	24	4	0.32	+	12.4	0.000484	0.022
cellular polysaccharide metabolic process (GO:0044264)	274	12	3.68	+	3.26	0.000477	0.022
biological process involved in interspecies interaction between organisms (GO:0044419)	1117	30	15.01	+	2	0.00048	0.022
response to red or far red light (GO:0009639)	201	10	2.7	+	3.7	0.000549	0.0246
detoxification (GO:0098754)	100	7	1.34	+	5.21	0.00057	0.0251
plant-type hypersensitive response (GO:0009626)	46	5	0.62	+	8.09	0.000568	0.0252
organic substance catabolic process (GO:1901575)	1338	34	17.98	+	1.89	0.000579	0.0253
regulation of cation transmembrane transport (GO:1904062)	10	3	0.13	+	22.33	0.000599	0.0258
N-glycan processing (GO:0006491)	10	3	0.13	+	22.33	0.000599	0.026
response to UV-B (GO:0010224)	73	6	0.98	+	6.12	0.000642	0.0262
glucan metabolic process (GO:0044042)	204	10	2.74	+	3.65	0.000612	0.0262
erythrose 4-phosphate/phosphoenolpyruvate family amino acid metabolic process (GO:1902221)	26	4	0.35	+	11.45	0.000634	0.0264
programmed cell death induced by symbiont (GO:0034050)	47	5	0.63	+	7.92	0.000621	0.0264
sterol metabolic process (GO:0016125)	73	6	0.98	+	6.12	0.000642	0.0264
L-phenylalanine metabolic process (GO:0006558)	26	4	0.35	+	11.45	0.000634	0.0266
indole-containing compound metabolic process (GO:0042430)	73	6	0.98	+	6.12	0.000642	0.0266
response to temperature stimulus (GO:0009266)	630	20	8.47	+	2.36	0.000634	0.0268
cellular aldehyde metabolic process (GO:0006081)	48	5	0.64	+	7.75	0.000679	0.0271
biological process involved in interaction with symbiont (GO:0051702)	48	5	0.64	+	7.75	0.000679	0.0273
porphyrin-containing compound biosynthetic process (GO:0006779)	48	5	0.64	+	7.75	0.000679	0.0275
nucleobase transport (GO:0015851)	27	4	0.36	+	11.03	0.000721	0.0284
wax biosynthetic process (GO:0010025)	27	4	0.36	+	11.03	0.000721	0.0286
wax metabolic process (GO:0010166)	28	4	0.38	+	10.63	0.000815	0.0319
fatty acid derivative biosynthetic process (GO:1901570)	29	4	0.39	+	10.27	0.000918	0.0357
defense response (GO:0006952)	961	26	12.91	+	2.01	0.000931	0.036
tetrapyrrole biosynthetic process (GO:0033014)	52	5	0.7	+	7.16	0.000949	0.0362
hormone biosynthetic process (GO:0042446)	79	6	1.06	+	5.65	0.000946	0.0363
mucilage biosynthetic process (GO:0010192)	30	4	0.4	+	9.92	0.00103	0.0388
pollen exine formation (GO:0010584)	30	4	0.4	+	9.92	0.00103	0.039
negative regulation of cellular process (GO:0048523)	751	22	10.09	+	2.18	0.00105	0.0395
cellular carbohydrate metabolic process (GO:0044262)	389	14	5.23	+	2.68	0.00107	0.04
cellular response to organic substance (GO:0071310)	672	20	9.03	+	2.21	0.00112	0.0412
post-embryonic development (GO:0009791)	1494	36	20.07	+	1.79	0.00112	0.0414
cellular hormone metabolic process (GO:0034754)	55	5	0.74	+	6.77	0.0012	0.0438
response to fungus (GO:0009620)	350	13	4.7	+	2.76	0.00122	0.0444
cellular macromolecule metabolic process (GO:0044260)	4377	83	58.81	+	1.41	0.00125	0.045
pentose-phosphate shunt, oxidative branch (GO:0009051)	14	3	0.19	+	15.95	0.00137	0.0491
Unclassified (UNCLASSIFIED)	6284	59	84.44	-	0.7	0.0014	0.0498
biological_process (GO:0008150)	21178	310	284.56	+	1.09	0.0014	0.0501
SOM3 module 2
Analysis Type:	PANTHER Overrepresentation Test (Released 20210224)
Annotation Version and Release Date:	GO Ontology database DOI: 10.5281/zenodo.4735677 Released 2021-05-01
Analyzed List:	SOM3 module 2
Reference List:	Arabidopsis thaliana (all genes in database)
Test Type:	FISHER
Correction:	FDR
GO biological process complete	background frequency (Total: 27462)	sample frequency (Total: 174)	expected value	over/underrepresentation	fold enrichment	raw P-value	FDR
root radial pattern formation (GO:0090057)	7	3	0.04	+	67.64	2.85e-05	0.0339
rRNA processing (GO:0006364)	256	10	1.62	+	6.17	7.79e-06	0.0464
rRNA metabolic process (GO:0016072)	265	10	1.68	+	5.96	1.04e-05	0.031
ribosome biogenesis (GO:0042254)	355	11	2.25	+	4.89	2.22e-05	0.0441
ncRNA processing (GO:0034470)	384	11	2.43	+	4.52	4.45e-05	0.0441
ribonucleoprotein complex biogenesis (GO:0022613)	431	12	2.73	+	4.39	2.61e-05	0.0389
ncRNA metabolic process (GO:0034660)	457	12	2.9	+	4.14	4.54e-05	0.0386
SOM6 module 1
Analysis Type:	PANTHER Overrepresentation Test (Released 20210224)
Annotation Version and Release Date:	GO Ontology database DOI: 10.5281/zenodo.4735677 Released 2021-05-01
Analyzed List:	SOM6 module 1
Reference List:	Arabidopsis thaliana (all genes in database)
Test Type:	FISHER
Correction:	FDR
GO biological process complete	background frequency (Total: 27462)	sample frequency (Total: 144)	expected value	over/underrepresentation	fold enrichment	raw P-value	FDR
response to stimulus (GO:0050896)	5591	58	29.32	+	1.98	6.06e-08	0.000361
response to chemical (GO:0042221)	2712	36	14.22	+	2.53	1.54e-07	0.000458
response to organic substance (GO:0010033)	1724	26	9.04	+	2.88	1.19e-06	0.00237
cellular response to stimulus (GO:0051716)	2514	31	13.18	+	2.35	7.15e-06	0.0106
response to hormone (GO:0009725)	1255	20	6.58	+	3.04	1.09e-05	0.0129
response to endogenous stimulus (GO:0009719)	1286	20	6.74	+	2.97	1.54e-05	0.0131
cellular process (GO:0009987)	11936	89	62.59	+	1.42	1.41e-05	0.014
