# Supplementary material for: Investigating Host and Parasitic Plant Interaction by Tissue-Specific Gene Analyses on Tomato and Cuscuta campestris Interface at Three Haustorial Developmental Stages
Source: Front Plant Sci. 2022 Feb 10;12:764843. doi: 10.3389/fpls.2021.764843 (PMC8866705; doi:10.3389/fpls.2021.764843)
Supplement: Supplementary file 13 [file Table_6.XLSX]

## Sheet: supersom.data.LCM.4x2
Supplemental Table S6. The SOM clustering gene list in tomato host tissue LCM RNA-Seq data and results of PCA analysis and multilevel SOM clustering using selected genes in the upper 60% quartile of coefﬁcient of variation.
	Scaled expression levels for SOM analysis				Principal component values				SOM analysis results
Gene ID	Intermediate	Control	Mature	Early	PC1	PC2	PC3	PC4	Unit number	Distances
Solyc00g500045.1	0.212545	1.30875	-0.966586	-0.55471	0.44645	-0.678964	-1.90232	-1.94e-15	1	1.26902
Solyc00g500072.1	-0.606067	1.48484	-0.583956	-0.294819	1.15827	0.106536	-1.89942	1.33e-15	1	0.251739
Solyc00g500132.1	-0.56877	1.49597	-0.529691	-0.397506	1.23322	-0.00526905	-1.87957	2.03e-15	1	0.16973
Solyc00g500203.1	-0.229603	1.42567	-0.913834	-0.282233	0.683666	-0.143996	-2.0365	5e-16	1	0.753725
Solyc00g500214.1	-0.173667	1.41281	-0.298567	-0.940572	1.36786	-0.734133	-1.6039	6.66e-16	1	0.335373
Solyc00g500218.1	0.34768	1.24949	-0.944243	-0.652923	0.386817	-0.855053	-1.8007	-2e-15	1	1.48736
Solyc00g500284.1	-0.158185	1.33417	-0.0862385	-1.08974	1.50595	-0.870044	-1.34508	3.33e-16	1	0.475482
Solyc00g500333.1	-0.528958	1.48112	-0.284792	-0.66737	1.4918	-0.258907	-1.69314	1.61e-15	1	0.0415785
Solyc00g500334.1	-0.406433	1.49679	-0.547116	-0.543237	1.20625	-0.239805	-1.89356	6.11e-16	1	0.189581
Solyc00g500344.1	-0.236547	1.33982	-0.0318624	-1.07141	1.57957	-0.800369	-1.31632	8.88e-16	1	0.407506
Solyc01g005080.3	-0.46659	1.0748	0.545055	-1.15326	1.90042	-0.710377	-0.535521	1.89e-15	1	0.969041
Solyc01g005320.2	-0.630825	1.12855	0.527213	-1.02493	1.95936	-0.48892	-0.62578	2.44e-15	1	0.766701
Solyc01g005880.1	0.156739	1.31318	-0.442833	-1.02708	1.0544	-1.03587	-1.55608	-1.44e-15	1	0.84775
Solyc01g006210.4	0.123729	1.33405	-0.995751	-0.462031	0.451008	-0.539719	-1.95871	-1.17e-15	1	1.18899
Solyc01g006330.4	-0.840154	1.4475	-0.218688	-0.38866	1.5385	0.190041	-1.59702	2.55e-15	1	0.101457
Solyc01g006580.4	-0.860496	1.3858	0.0544607	-0.579768	1.7704	0.0438889	-1.32205	3.11e-15	1	0.127869
Solyc01g006780.4	-0.231636	1.36991	-0.109875	-1.0284	1.52989	-0.767657	-1.41326	6.66e-16	1	0.35205
Solyc01g006790.3	-0.17545	1.33219	-0.0657853	-1.09095	1.5276	-0.859098	-1.32828	7.77e-16	1	0.466399
Solyc01g008510.3	-0.759022	1.36912	0.12114	-0.731241	1.81955	-0.153336	-1.25322	2.55e-15	1	0.146858
Solyc01g008830.2	-0.362587	1.34085	-1.03326	0.0550056	0.441383	0.230303	-1.9908	3.47e-16	1	1.16272
Solyc01g008930.4	-0.315606	1.46028	-0.80985	-0.334827	0.852762	-0.128331	-2.01706	3.05e-16	1	0.53619
Solyc01g010130.4	-0.137372	1.35508	-0.159699	-1.05801	1.44854	-0.857822	-1.42551	5.55e-16	1	0.452714
Solyc01g010700.3	-0.472797	1.49083	-0.642597	-0.375438	1.09243	-0.0533118	-1.94859	1.25e-15	1	0.28158
Solyc01g010970.3	0.300797	1.27731	-0.660984	-0.917119	0.7501	-1.04373	-1.65086	-1.55e-15	1	1.16096
Solyc01g011105.1	-0.832978	1.43412	-0.115145	-0.485996	1.6389	0.10351	-1.50765	2.55e-15	1	0.0739628
Solyc01g014270.3	-1.03105	1.12433	0.531488	-0.624773	1.97868	0.123528	-0.614078	4e-15	1	0.755798
Solyc01g020117.1	-0.964423	1.3814	-0.0152518	-0.401727	1.69	0.264996	-1.36178	3.39e-15	1	0.191947
Solyc01g056470.1	0.425895	1.20777	-0.929701	-0.703963	0.34433	-0.952134	-1.72985	-1.83e-15	1	1.64095
Solyc01g057165.1	-0.73722	1.39491	0.0548706	-0.712556	1.77675	-0.152712	-1.33601	2.61e-15	1	0.0999617
Solyc01g058170.4	-0.604033	1.49446	-0.393766	-0.496663	1.38852	-0.0638783	-1.78567	1.55e-15	1	0.0693446
Solyc01g058535.1	-0.367389	1.47477	-0.749817	-0.357564	0.943218	-0.11144	-1.99771	5e-16	1	0.431562
Solyc01g065980.4	-0.984364	1.28101	0.267644	-0.564286	1.88181	0.142348	-1.02313	3.61e-15	1	0.359405
Solyc01g066040.2	-0.439452	1.44587	-0.179256	-0.827165	1.56143	-0.454869	-1.57069	1.44e-15	1	0.101348
Solyc01g067460.3	-0.0706324	1.37601	-0.299423	-1.00596	1.31303	-0.860411	-1.55085	4.44e-16	1	0.483337
Solyc01g073700.3	-0.64653	1.27563	0.300622	-0.929724	1.89555	-0.397818	-0.995216	2.44e-15	1	0.374865
Solyc01g073780.2	-0.283098	1.35973	-0.0426273	-1.03401	1.59594	-0.736722	-1.35265	9.99e-16	1	0.336572
Solyc01g073985.1	-0.420299	1.48128	-0.348396	-0.712585	1.4138	-0.37207	-1.73688	1.17e-15	1	0.0961172
Solyc01g079170.3	-1.25385	1.08215	0.433747	-0.262051	1.82215	0.58155	-0.616143	4.77e-15	1	0.979217
Solyc01g079620.4	-0.978057	1.38066	-0.033746	-0.368854	1.66853	0.30197	-1.37303	3.25e-15	1	0.208154
Solyc01g079790.4	-0.721987	1.3514	0.161935	-0.791348	1.84092	-0.229397	-1.19986	2.33e-15	1	0.185834
Solyc01g080370.3	0.155782	1.32411	-0.992352	-0.487542	0.440136	-0.583329	-1.94195	-1.89e-15	1	1.22644
Solyc01g080460.3	-1.05623	1.32437	0.0832951	-0.351435	1.73186	0.370542	-1.2107	3.55e-15	1	0.329893
Solyc01g081033.1	-0.747807	1.41914	-0.653066	-0.0182664	0.999307	0.436144	-1.84803	1.83e-15	1	0.548327
Solyc01g081040.4	-0.49182	1.46318	-0.755355	-0.216005	0.92776	0.0932985	-1.98352	1.3e-15	1	0.472876
Solyc01g081480.3	-0.874388	1.43942	-0.326527	-0.238508	1.40612	0.339484	-1.65743	2.94e-15	1	0.212977
Solyc01g087180.4	-0.789167	1.4229	-0.0414085	-0.592327	1.70624	-0.0159357	-1.44177	2.5e-15	1	0.0631566
Solyc01g087590.3	-0.925635	1.16647	0.493406	-0.734238	1.9856	-0.0410537	-0.702573	3.5e-15	1	0.629547
Solyc01g087770.4	-0.977442	1.3924	-0.108187	-0.306776	1.59887	0.353572	-1.44046	3.39e-15	1	0.220103
Solyc01g088450.2	0.0440923	1.3968	-0.653594	-0.787294	0.929545	-0.756723	-1.82057	-6.11e-16	1	0.681557
Solyc01g088590.5	-0.156634	1.43675	-0.854383	-0.425732	0.762709	-0.3147	-2.01332	3.89e-16	1	0.670038
Solyc01g090310.3	-0.314751	1.44469	-0.268802	-0.861135	1.45117	-0.569736	-1.63001	9.99e-16	1	0.181864
Solyc01g090410.3	-0.868582	1.42313	-0.0949429	-0.459609	1.64926	0.150244	-1.47761	2.83e-15	1	0.0985285
Solyc01g090740.3	-0.197586	1.45952	-0.499568	-0.762365	1.20089	-0.568163	-1.80793	1.67e-16	1	0.308599
Solyc01g090870.1	-0.27888	1.46329	-0.39271	-0.791699	1.33221	-0.536383	-1.74107	6.66e-16	1	0.207484
Solyc01g090890.3	0.264534	1.3014	-0.854696	-0.711242	0.562154	-0.846104	-1.81653	-1.44e-15	1	1.21465
Solyc01g091050.4	-0.760434	1.40242	0.0317742	-0.673759	1.76143	-0.10411	-1.36248	2.72e-15	1	0.0874322
Solyc01g091320.3	-1.20677	1.07491	0.501583	-0.36972	1.88782	0.458734	-0.560112	4.55e-15	1	0.957885
Solyc01g091420.2	0.212218	1.31742	-0.922081	-0.607559	0.508868	-0.722968	-1.88517	-1.83e-15	1	1.20166
Solyc01g091450.3	-0.303694	1.44849	-0.294596	-0.850204	1.42614	-0.568231	-1.65305	9.99e-16	1	0.187664
Solyc01g091660.3	-0.155636	1.31538	-1.11515	-0.0445919	0.303632	0.00339986	-2.00967	-3.12e-17	1	1.33543
Solyc01g091800.3	-1.04971	1.18323	0.427795	-0.561318	1.93891	0.189792	-0.77065	4.33e-15	1	0.608082
Solyc01g091930.3	0.439387	1.203	-0.895359	-0.74703	0.376642	-0.997567	-1.6998	-2.5e-15	1	1.63374
Solyc01g093980.3	-0.287967	1.47622	-0.467918	-0.720339	1.26373	-0.470282	-1.8107	6.11e-16	1	0.21489
Solyc01g094210.2	-0.465812	1.0836	0.533133	-1.15092	1.89838	-0.708922	-0.556532	2e-15	1	0.944458
Solyc01g094220.3	-0.524557	1.17516	0.427087	-1.07769	1.90118	-0.606591	-0.762644	1.67e-15	1	0.670798
Solyc01g094340.3	-0.568253	1.16106	0.462982	-1.05579	1.92576	-0.55801	-0.717386	2.44e-15	1	0.694852
Solyc01g094460.3	-1.09124	1.21629	0.338726	-0.463784	1.88284	0.300361	-0.879107	3.61e-15	1	0.54693
Solyc01g095450.4	-0.885033	1.36648	0.101	-0.582448	1.7993	0.0585847	-1.26206	3.39e-15	1	0.16492
Solyc01g095560.3	0.507776	1.16118	-0.858109	-0.810847	0.36049	-1.09854	-1.61346	-2.83e-15	1	1.76977
Solyc01g095600.4	-0.272429	1.47063	-0.749442	-0.448754	0.933414	-0.253626	-1.99196	2.78e-16	1	0.452826
Solyc01g095610.4	-1.0423	1.11249	0.545208	-0.615402	1.97927	0.139135	-0.587302	3.77e-15	1	0.79005
Solyc01g095640.2	-0.912081	1.3927	-0.0026222	-0.477998	1.71679	0.164887	-1.3703	2.83e-15	1	0.142032
Solyc01g095760.3	-0.924185	1.36928	0.0706172	-0.515715	1.7702	0.141611	-1.28638	3.39e-15	1	0.175103
Solyc01g095770.3	0.257403	1.26424	-0.462694	-1.05895	0.961861	-1.13247	-1.49787	-1.22e-15	1	1.05673
Solyc01g096280.2	-0.75383	1.37498	0.106701	-0.727855	1.81052	-0.15408	-1.27162	2.5e-15	1	0.13573
Solyc01g096320.3	-0.182154	1.37204	-0.161113	-1.02877	1.4716	-0.802249	-1.4512	3.33e-16	1	0.386061
Solyc01g098390.3	-1.26837	1.10904	0.35223	-0.192905	1.76518	0.649605	-0.710577	4.29e-15	1	0.937595
Solyc01g098700.4	-0.857836	1.26126	0.342325	-0.745752	1.93481	-0.097368	-0.944573	3.72e-15	1	0.385508
Solyc01g098720.3	-0.909235	1.42585	-0.316572	-0.200046	1.40129	0.395797	-1.63048	2.86e-15	1	0.255354
Solyc01g099260.3	-0.953582	1.20074	0.432465	-0.67962	1.96263	0.0241655	-0.793973	3.61e-15	1	0.543043
Solyc01g099580.3	-0.784642	1.33198	0.206112	-0.753449	1.86889	-0.154302	-1.14107	2.94e-15	1	0.222802
Solyc01g099870.3	-0.49651	1.11763	0.499218	-1.12034	1.90616	-0.66193	-0.629382	2e-15	1	0.838003
Solyc01g100300.3	-0.110396	1.40144	-0.336998	-0.954048	1.30568	-0.789301	-1.6134	-1.11e-16	1	0.412164
Solyc01g102310.3	-0.629736	1.1323	0.521716	-1.02428	1.95798	-0.489112	-0.635024	2.44e-15	1	0.756577
Solyc01g102610.3	-0.454804	1.29728	-1.03578	0.193309	0.385446	0.409888	-1.9276	1.25e-16	1	1.32633
Solyc01g102950.3	-0.838591	1.38164	0.0751661	-0.618215	1.78748	-0.00350169	-1.30211	2.89e-15	1	0.129297
Solyc01g103360.4	-0.478284	1.15762	0.435064	-1.1144	1.88477	-0.669453	-0.731682	1.67e-15	1	0.734768
Solyc01g104340.2	0.274844	1.29749	-0.835405	-0.736932	0.578537	-0.874776	-1.79785	-1.33e-15	1	1.2155
Solyc01g104390.2	0.309175	1.27457	-0.678363	-0.905379	0.72617	-1.03971	-1.65857	-1.89e-15	1	1.18528
Solyc01g104780.3	0.0638935	1.37903	-0.884506	-0.558421	0.640825	-0.57883	-1.94985	-9.99e-16	1	0.927671
Solyc01g105360.3	-1.08923	1.30427	0.103818	-0.31886	1.7304	0.420629	-1.16702	4.19e-15	1	0.389315
Solyc01g105660.4	-1.16696	1.10519	0.486326	-0.424562	1.90846	0.385315	-0.615332	4.39e-15	1	0.855733
Solyc01g106380.2	-0.473509	1.34887	-0.973036	0.097676	0.526463	0.34293	-1.9614	5.48e-16	1	1.07923
Solyc01g106910.4	-0.969055	1.28939	0.256431	-0.576763	1.87931	0.121317	-1.04315	3.55e-15	1	0.336739
Solyc01g107320.3	0.0899731	1.36749	-0.555873	-0.901594	1.00028	-0.884334	-1.71187	-7.77e-16	1	0.721906
Solyc01g107460.2	-0.731435	1.41768	-0.0116736	-0.674572	1.73047	-0.124836	-1.41443	2.5e-15	1	0.0638595
Solyc01g108320.3	-0.711134	1.47225	-0.516822	-0.24429	1.22366	0.221619	-1.83498	1.89e-15	1	0.242432
Solyc01g108330.2	0.210942	1.26024	-1.11316	-0.358028	0.21461	-0.513299	-1.92933	-1.44e-15	1	1.56728
Solyc01g108800.4	-0.761803	1.36544	0.130068	-0.733702	1.82502	-0.153482	-1.24176	2.83e-15	1	0.153999
Solyc01g108860.3	-1.06794	1.34847	-0.110421	-0.170111	1.54269	0.530591	-1.37654	3.47e-15	1	0.385006
Solyc01g109370.3	-0.663758	1.18464	0.453842	-0.974722	1.95129	-0.423863	-0.757718	2.89e-15	1	0.605684
Solyc01g109800.2	-1.14669	1.26041	0.155263	-0.268988	1.73408	0.502067	-1.0673	4.05e-15	1	0.514799
Solyc01g109810.2	-0.82223	1.13867	0.540808	-0.857254	1.99789	-0.215823	-0.630335	3e-15	1	0.706045
Solyc01g110320.4	-0.774432	1.4686	-0.382728	-0.311438	1.37543	0.209237	-1.73896	2.3e-15	1	0.150003
Solyc01g110570.3	-0.893978	1.40747	-0.046996	-0.466498	1.68466	0.162022	-1.42207	2.89e-15	1	0.12041
Solyc01g110710.3	-0.872822	1.3965	0.0127942	-0.536473	1.7375	0.088724	-1.36579	2.89e-15	1	0.117987
Solyc01g110770.2	-0.837111	1.38915	0.0534665	-0.605508	1.77253	0.00613882	-1.32781	3e-15	1	0.117167
Solyc01g110970.3	-0.377283	1.4461	-0.221926	-0.846886	1.50979	-0.514465	-1.60014	1.11e-15	1	0.136859
Solyc01g110980.4	-0.872133	1.39771	0.00895424	-0.534528	1.73467	0.0898792	-1.37016	3.28e-15	1	0.116342
Solyc01g111070.3	-0.853763	1.43682	-0.426941	-0.156113	1.28674	0.394185	-1.72128	2.9e-15	1	0.301083
Solyc01g111960.3	-0.769015	1.35561	0.153295	-0.739891	1.83895	-0.1537	-1.21158	2.89e-15	1	0.173495
Solyc01g112230.4	-0.806644	1.41378	-0.0152448	-0.591888	1.72497	-0.00348644	-1.41058	3e-15	1	0.0771036
Solyc01g150126.1	-0.770051	1.35402	0.156979	-0.740949	1.84112	-0.153873	-1.20675	2.83e-15	1	0.17671
Solyc01g150177.1	-0.648403	1.4879	-0.338108	-0.501394	1.44574	-0.0371148	-1.73825	1.78e-15	1	0.049257
Solyc02g005305.1	-0.246574	1.42866	-0.906853	-0.275232	0.696458	-0.126363	-2.0361	2.5e-16	1	0.735902
Solyc02g005520.2	-0.234327	1.3899	-0.993475	-0.162099	0.545429	-0.0402323	-2.03726	-1.25e-16	1	0.951664
Solyc02g011770.1	-0.765151	1.46524	-0.243869	-0.456222	1.52942	0.0815433	-1.64063	2.39e-15	1	0.0571253
Solyc02g011995.1	-0.746427	1.47245	-0.288224	-0.437798	1.48727	0.0840215	-1.68124	2.33e-15	1	0.0645415
Solyc02g012000.1	-0.650012	1.43352	-0.0634439	-0.720061	1.68812	-0.219304	-1.47317	2.11e-15	1	0.0475718
Solyc02g031700.3	-0.756513	1.45782	-0.182517	-0.518788	1.58936	0.0231365	-1.58845	2.44e-15	1	0.0391533
Solyc02g031750.3	-0.688864	1.39533	0.0523298	-0.758798	1.77199	-0.224946	-1.33866	2.39e-15	1	0.103142
Solyc02g032100.4	-0.535294	1.46845	-0.713279	-0.219878	0.985055	0.120199	-1.96271	1.05e-15	1	0.417853
Solyc02g032660.3	-0.579847	1.41508	-0.0223184	-0.812914	1.70727	-0.345747	-1.41874	2.16e-15	1	0.0910052
Solyc02g037550.3	-0.692257	1.46321	-0.182239	-0.588714	1.5936	-0.0799327	-1.59664	2.28e-15	1	0.0220724
Solyc02g044020.3	-0.254759	1.47532	-0.69292	-0.527638	1.00342	-0.331918	-1.96097	6.66e-16	1	0.392605
Solyc02g055390.2	-0.339969	1.35865	-1.01907	0.000386084	0.480063	0.168947	-2.00767	5.02e-16	1	1.08489
Solyc02g062130.4	-0.911347	1.42683	-0.238391	-0.27709	1.49215	0.332743	-1.5793	2.91e-15	1	0.191633
Solyc02g062330.3	-0.75102	1.4595	-0.519872	-0.188605	1.20529	0.295851	-1.81795	2.18e-15	1	0.291312
Solyc02g063170.3	-0.413638	1.49718	-0.554849	-0.528689	1.19828	-0.222627	-1.89929	7.77e-16	1	0.193579
Solyc02g063180.4	-0.460811	1.46871	-0.256353	-0.751547	1.50451	-0.376666	-1.65614	1.33e-15	1	0.071469
Solyc02g063230.1	-0.825248	1.39806	0.0300858	-0.602898	1.75697	0.000133449	-1.35677	2.94e-15	1	0.101593
Solyc02g063540.3	-0.539397	1.40095	0.00237198	-0.863929	1.7148	-0.416546	-1.38154	1.89e-15	1	0.128708
Solyc02g063543.1	-0.803193	1.15489	0.516714	-0.868406	1.99082	-0.238301	-0.670595	3.22e-15	1	0.663425
Solyc02g064690.3	-0.677412	1.48597	-0.348981	-0.459578	1.4322	0.0180008	-1.74252	2.33e-15	1	0.063273
Solyc02g064720.3	-0.71348	1.20046	0.438888	-0.925865	1.9576	-0.34844	-0.790801	2.89e-15	1	0.553481
Solyc02g065060.3	-1.08306	1.33324	-0.220379	-0.0298091	1.39747	0.658512	-1.42795	3.62e-15	1	0.526721
Solyc02g065230.3	-0.448584	1.0743	0.53828	-1.164	1.89112	-0.731847	-0.539468	1.78e-15	1	0.977194
Solyc02g065570.1	-1.09302	1.27179	0.203785	-0.382552	1.80197	0.369806	-1.05179	3.77e-15	1	0.437212
Solyc02g066830.4	0.471073	1.18561	-0.820722	-0.835962	0.437441	-1.09406	-1.62412	-2.66e-15	1	1.64522
Solyc02g066920.3	-0.711876	1.47449	-0.500303	-0.262311	1.24557	0.207049	-1.82717	1.92e-15	1	0.221127
Solyc02g066960.3	0.244324	1.26684	-0.444453	-1.06671	0.986836	-1.12991	-1.48936	-1.22e-15	1	1.03199
Solyc02g066997.1	0.420071	1.21736	-0.840895	-0.796537	0.458931	-1.02559	-1.68422	-2.11e-15	1	1.53581
Solyc02g067120.4	-0.3691	1.48775	-0.670425	-0.448222	1.05132	-0.186134	-1.96343	6.11e-16	1	0.320887
Solyc02g067320.3	-0.970219	1.15616	0.500618	-0.686556	1.98244	0.0297397	-0.682213	3.89e-15	1	0.660936
Solyc02g067700.1	-0.88284	1.42773	-0.142575	-0.402314	1.60155	0.208122	-1.51635	2.97e-15	1	0.116517
Solyc02g068140.3	-1.23107	1.11137	0.407806	-0.288103	1.83	0.544046	-0.676867	4.8e-15	1	0.888319
Solyc02g068200.1	-0.556186	1.33998	-0.934094	0.150304	0.563385	0.444267	-1.92153	1.05e-15	1	1.07862
Solyc02g068600.3	-0.938206	1.37978	0.0225896	-0.464168	1.72985	0.194531	-1.3341	3.44e-15	1	0.170739
Solyc02g068760.4	-0.570527	1.49247	-0.356015	-0.565931	1.42741	-0.145112	-1.75755	1.61e-15	1	0.0500704
Solyc02g069390.2	-0.67437	1.36247	-0.819531	0.131433	0.73015	0.510436	-1.87688	1.78e-15	1	0.897585
Solyc02g069410.4	-0.891839	1.39763	-0.00456246	-0.50123	1.72008	0.131421	-1.37901	3.55e-15	1	0.125809
Solyc02g069510.1	-0.243322	1.47599	-0.580902	-0.651766	1.13191	-0.443793	-1.88667	1.67e-16	1	0.304941
Solyc02g071090.3	-0.251507	1.47674	-0.664487	-0.560746	1.03767	-0.361893	-1.94396	2.22e-16	1	0.365565
Solyc02g071200.4	-0.293844	1.48391	-0.637005	-0.553065	1.08073	-0.326099	-1.93578	2.22e-16	1	0.314486
Solyc02g071580.4	-0.0965364	1.37673	-0.268725	-1.01147	1.3504	-0.847076	-1.53109	-2.22e-16	1	0.455529
Solyc02g072490.3	-0.376161	1.4111	-0.110187	-0.924751	1.59127	-0.580567	-1.47331	1.33e-15	1	0.185665
Solyc02g072550.1	-0.898291	1.40038	-0.0208712	-0.481218	1.70539	0.15266	-1.394	2.89e-15	1	0.127359
Solyc02g076690.3	-0.97721	1.37507	-0.00516374	-0.392698	1.6938	0.281398	-1.34557	3.16e-15	1	0.207752
Solyc02g076920.3	0.0563461	1.36893	-0.481173	-0.944103	1.08934	-0.896626	-1.66351	-6.66e-16	1	0.657208
Solyc02g077720.4	-0.791873	1.14455	0.53104	-0.883712	1.99296	-0.258998	-0.645771	3.55e-15	1	0.692801
Solyc02g077860.1	-0.602246	1.29245	0.258499	-0.948706	1.8674	-0.444348	-1.04867	2.11e-15	1	0.345206
Solyc02g077970.4	-0.733356	1.40626	0.0228603	-0.695767	1.75497	-0.141292	-1.37433	2.78e-15	1	0.0811186
Solyc02g078620.1	-0.463351	1.24069	0.2983	-1.07564	1.83749	-0.647072	-0.946405	2e-15	1	0.521602
Solyc02g078950.4	-0.771264	1.3606	0.141378	-0.730711	1.83203	-0.144437	-1.22694	2.94e-15	1	0.163349
Solyc02g079010.4	-0.400403	1.49032	-0.655987	-0.433932	1.07282	-0.152466	-1.95731	5.55e-16	1	0.29809
Solyc02g079070.4	-0.75996	1.36786	0.124215	-0.732115	1.82144	-0.153422	-1.24928	2.83e-15	1	0.149295
Solyc02g079240.1	-0.646209	1.43329	-0.723955	-0.0631249	0.931844	0.328219	-1.91727	1.74e-15	1	0.554346
Solyc02g079480.1	-0.219374	1.46352	-0.756306	-0.487839	0.913502	-0.323146	-1.98644	4.44e-16	1	0.488503
Solyc02g079980.3	-0.777555	1.46464	-0.427781	-0.259305	1.3188	0.255048	-1.76341	2.14e-15	1	0.199493
Solyc02g080230.3	-0.55382	1.42521	-0.0599165	-0.81147	1.67635	-0.36254	-1.45915	2.05e-15	1	0.082483
Solyc02g080260.4	-0.642112	1.39262	0.0529278	-0.803434	1.76675	-0.294734	-1.33456	2.28e-15	1	0.115881
Solyc02g080530.3	-1.22778	1.09574	0.442313	-0.31027	1.84863	0.52315	-0.630598	4.44e-15	1	0.922082
Solyc02g081120.4	-1.26959	1.08944	0.394249	-0.214098	1.78738	0.632639	-0.653368	5e-15	1	0.980568
Solyc02g081190.4	-0.705764	1.27289	0.316776	-0.883906	1.91337	-0.318409	-0.97992	2.66e-15	1	0.369482
Solyc02g081600.4	-0.795967	1.40056	-0.635546	0.0309564	0.997167	0.510679	-1.8085	2.1e-15	1	0.603351
Solyc02g081670.1	-0.0536785	1.30089	-0.110259	-1.13695	1.42919	-0.982108	-1.31281	1.11e-16	1	0.627782
Solyc02g081890.4	-0.52767	1.26475	0.283514	-1.02059	1.85562	-0.556317	-0.991433	2.11e-15	1	0.436805
Solyc02g083020.1	-0.099505	1.32711	-0.126264	-1.10134	1.44787	-0.920441	-1.36197	2.22e-16	1	0.536704
Solyc02g083060.1	-0.797379	1.42797	-0.0640499	-0.566545	1.68746	0.011363	-1.46443	2.61e-15	1	0.0605396
Solyc02g083285.2	0.172286	1.25289	-0.273819	-1.15135	1.16721	-1.15091	-1.35349	-9.99e-16	1	0.950615
Solyc02g083480.3	-0.0852615	1.18663	0.148649	-1.25002	1.5758	-1.05529	-0.969769	4.44e-16	1	0.866097
Solyc02g083910.4	-0.780216	1.33901	0.190808	-0.749603	1.86047	-0.154126	-1.16177	2.89e-15	1	0.207801
Solyc02g083920.1	-0.425321	1.3821	-0.00342872	-0.953353	1.67751	-0.570549	-1.35837	1.67e-15	1	0.212266
Solyc02g084880.3	-0.0163776	1.3809	-0.397767	-0.966758	1.20426	-0.865164	-1.62459	-5.55e-16	1	0.543087
Solyc02g085145.1	0.112937	1.31362	-0.363905	-1.06265	1.14748	-1.0353	-1.50334	-4.44e-16	1	0.783027
Solyc02g085150.4	-0.673982	1.41077	0.00848082	-0.745264	1.7415	-0.223874	-1.39104	2.33e-15	1	0.0783823
Solyc02g085360.4	-0.512459	1.48685	-0.648375	-0.326011	1.08253	0.0155532	-1.94633	1.25e-15	1	0.298938
Solyc02g085590.4	-1.12337	1.2184	0.305353	-0.400378	1.84904	0.375737	-0.904456	3.89e-15	1	0.5625
Solyc02g085750.4	-1.04923	1.35514	-0.0637014	-0.242208	1.60404	0.457268	-1.35506	3.77e-15	1	0.324773
Solyc02g085760.2	-0.822931	1.37634	0.0943431	-0.647749	1.80163	-0.0391043	-1.28149	2.55e-15	1	0.13589
Solyc02g085933.1	-0.571929	1.40497	0.00300244	-0.836039	1.72246	-0.370633	-1.38683	1.78e-15	1	0.110899
Solyc02g086223.1	0.440472	1.20487	-0.841559	-0.803779	0.440615	-1.04584	-1.66636	-2.11e-15	1	1.58547
Solyc02g086410.3	-0.828049	1.39635	-0.602784	0.0344818	1.03069	0.535849	-1.78005	2.59e-15	1	0.592498
Solyc02g086760.1	-0.0447903	1.35291	-0.259065	-1.04905	1.32734	-0.914487	-1.48976	0	1	0.542621
Solyc02g087160.3	-1.1217	1.3005	0.0419777	-0.220779	1.65626	0.525252	-1.20284	4.14e-15	1	0.449214
Solyc02g087520.3	-0.0519759	1.34015	-0.213049	-1.07513	1.36346	-0.931385	-1.43993	0	1	0.555914
Solyc02g088350.4	-0.522428	1.41995	-0.84122	-0.0562976	0.773815	0.248116	-1.97729	9.3e-16	1	0.70268
Solyc02g088500.1	-0.779993	1.12219	0.561623	-0.903818	1.99777	-0.284141	-0.592273	3e-15	1	0.755885
Solyc02g088770.3	-0.354105	1.48706	-0.67006	-0.462897	1.05008	-0.208817	-1.96227	5.55e-16	1	0.324127
Solyc02g088850.3	-0.948636	1.40731	-0.314092	-0.144585	1.38156	0.469487	-1.60119	3e-15	1	0.322248
Solyc02g089160.3	-0.436589	1.40224	-0.0487428	-0.916912	1.65288	-0.532157	-1.41851	1.44e-15	1	0.169007
Solyc02g089710.3	-0.927865	1.41982	-0.278946	-0.213007	1.43729	0.397834	-1.59614	2.86e-15	1	0.248595
Solyc02g090770.1	-0.747843	1.38292	0.0865738	-0.721648	1.79769	-0.153005	-1.29691	2.55e-15	1	0.121057
Solyc02g090900.3	-0.351491	1.29804	-1.08301	0.136458	0.327254	0.290686	-1.96118	-1.11e-16	1	1.3657
Solyc02g090960.1	-0.883687	1.40867	-0.0423234	-0.482658	1.69108	0.14136	-1.42076	3e-15	1	0.11285
Solyc02g091080.2	-0.752366	1.44053	-0.5911	-0.0970628	1.09875	0.373385	-1.83788	1.9e-15	1	0.418542
Solyc02g091980.2	-0.763979	1.36228	0.137616	-0.735921	1.82959	-0.153843	-1.23201	2.89e-15	1	0.16019
Solyc02g092320.2	-0.756447	1.46073	-0.503871	-0.200413	1.22551	0.289727	-1.80897	2.65e-15	1	0.274002
Solyc02g092590.3	-1.12567	1.29588	0.054678	-0.224894	1.66488	0.524541	-1.18746	3.72e-15	1	0.456964
Solyc02g092700.3	-0.792792	1.16948	0.494606	-0.871297	1.98433	-0.247882	-0.70708	3.33e-15	1	0.62496
Solyc02g093090.1	0.229477	1.22477	-1.16863	-0.285614	0.103255	-0.465616	-1.91443	-2.22e-15	1	1.74695
Solyc02g093500.4	-0.658915	1.37389	-0.8172	0.10223	0.747158	0.475307	-1.89226	1.27e-15	1	0.852908
Solyc03g005060.4	-0.232052	1.21966	-1.19054	0.20293	0.094497	0.263329	-1.91863	-6.25e-16	1	1.75587
Solyc03g005420.2	-0.217897	1.42042	-0.275766	-0.926758	1.40624	-0.691889	-1.59951	2.22e-16	1	0.286071
Solyc03g005480.4	-1.04394	1.26605	0.264883	-0.48699	1.86183	0.248314	-1.00253	3.61e-15	1	0.415379
Solyc03g005820.3	-0.984878	1.37827	-0.359475	-0.0339214	1.29301	0.587183	-1.58864	3.34e-15	1	0.466259
Solyc03g005940.4	-0.728925	1.40383	0.0300948	-0.704999	1.7598	-0.152102	-1.3659	2.61e-15	1	0.0851784
Solyc03g006454.1	0.498226	1.16522	-0.759242	-0.904204	0.479442	-1.17009	-1.55284	-2.11e-15	1	1.67801
Solyc03g007340.4	-0.449304	1.49849	-0.558193	-0.490994	1.19797	-0.16634	-1.90325	1.22e-15	1	0.188974
Solyc03g007860.1	-0.8787	1.42612	-0.422402	-0.125023	1.27903	0.437468	-1.70229	2.84e-15	1	0.337147
Solyc03g007960.3	-0.555085	1.13665	0.493686	-1.07525	1.92794	-0.58352	-0.660797	2.44e-15	1	0.765764
Solyc03g019740.1	-0.779867	1.33946	0.189831	-0.74942	1.85992	-0.154214	-1.16309	2.72e-15	1	0.206864
Solyc03g025810.4	-0.733421	1.39918	0.0431349	-0.708893	1.76879	-0.152263	-1.35023	2.61e-15	1	0.0927713
Solyc03g026040.4	-0.730479	1.45286	-0.578776	-0.143603	1.12808	0.319283	-1.84792	2.37e-15	1	0.363102
Solyc03g026050.3	-1.03873	1.36234	-0.0821064	-0.241499	1.59199	0.450612	-1.37814	3.55e-15	1	0.311853
Solyc03g026070.4	-0.723448	1.47385	-0.268353	-0.48205	1.51071	0.0310431	-1.67009	2.11e-15	1	0.0453156
Solyc03g026260.3	0.522258	1.15055	-0.883077	-0.789726	0.31712	-1.09092	-1.61466	-2.55e-15	1	1.83055
Solyc03g031570.4	-0.329561	1.46106	-0.324339	-0.807158	1.41003	-0.514215	-1.69144	9.44e-16	1	0.16069
Solyc03g032120.3	-0.627407	1.48422	-0.563319	-0.293489	1.18212	0.122436	-1.88447	1.92e-15	1	0.237078
Solyc03g034070.1	-0.255892	1.11623	0.381758	-1.2421	1.75788	-0.930643	-0.707915	1.33e-15	1	0.947606
Solyc03g034170.4	-0.905317	1.25173	0.352901	-0.699312	1.93667	-0.0256047	-0.923076	3.39e-15	1	0.411172
Solyc03g034320.3	-0.633122	1.44467	-0.103474	-0.708076	1.65624	-0.220933	-1.51667	1.94e-15	1	0.0364196
Solyc03g034400.3	-0.152275	1.32891	-0.0791038	-1.09753	1.50686	-0.880676	-1.33255	5.55e-16	1	0.490558
Solyc03g043920.4	-0.419835	1.45977	-0.244203	-0.795729	1.50453	-0.442091	-1.63503	1.55e-15	1	0.0989244
Solyc03g044480.3	0.0386524	1.3613	-0.41236	-0.98759	1.15886	-0.920809	-1.60583	-4.44e-16	1	0.632757
Solyc03g044590.2	-0.889998	1.37879	0.061688	-0.550482	1.77086	0.0888365	-1.30664	3.11e-15	1	0.147483
Solyc03g044630.2	-0.792434	1.31907	0.233394	-0.760027	1.88341	-0.154454	-1.1036	3.05e-15	1	0.251001
Solyc03g044666.1	-0.670358	1.48396	-0.313258	-0.500346	1.47006	-0.021036	-1.71557	2e-15	1	0.0440552
Solyc03g044790.3	-1.00203	1.38348	-0.258416	-0.12304	1.4164	0.52445	-1.52822	3.21e-15	1	0.367887
Solyc03g046580.1	-0.281809	1.45918	-0.367014	-0.810357	1.35632	-0.549992	-1.71769	4.44e-16	1	0.203406
Solyc03g058960.1	-0.891464	1.42067	-0.417834	-0.111373	1.27768	0.457726	-1.69108	2.53e-15	1	0.353821
Solyc03g059270.4	0.0224699	1.21382	-0.000926383	-1.23537	1.43525	-1.11758	-1.11124	0	1	0.882677
Solyc03g062660.4	-0.268761	1.47439	-0.719349	-0.486283	0.97265	-0.287584	-1.97729	5.55e-16	1	0.415551
Solyc03g062720.3	-0.807441	1.40244	0.0220272	-0.617025	1.75265	-0.0240234	-1.36876	2.61e-15	1	0.0920234
Solyc03g062790.3	-0.410052	1.48567	-0.385893	-0.689727	1.3762	-0.360014	-1.76866	7.77e-16	1	0.108583
Solyc03g063550.1	-0.481948	1.44063	-0.138175	-0.820504	1.60362	-0.41986	-1.53504	1.33e-15	1	0.0874972
Solyc03g078150.3	-0.548338	1.45068	-0.144794	-0.75755	1.61267	-0.321099	-1.5539	1.72e-15	1	0.0500358
Solyc03g078240.3	-0.725108	1.40758	0.0193698	-0.701837	1.7523	-0.152087	-1.37867	2.55e-15	1	0.079245
Solyc03g078620.1	-0.47324	1.47535	-0.280505	-0.721603	1.48628	-0.342954	-1.6821	1.39e-15	1	0.0637566
Solyc03g078780.3	-0.775085	1.3468	0.173469	-0.74518	1.85067	-0.153953	-1.18496	2.83e-15	1	0.191511
Solyc03g078800.2	-0.52134	1.44164	-0.123706	-0.796597	1.62349	-0.372538	-1.52654	1.89e-15	1	0.0701797
Solyc03g080060.1	-0.96273	1.33581	0.144483	-0.517568	1.81235	0.166661	-1.18703	3.28e-15	1	0.244678
Solyc03g080110.3	-0.206509	1.39607	-0.206947	-0.982611	1.45218	-0.746636	-1.51734	7.77e-16	1	0.327507
Solyc03g082800.2	-0.665768	1.44053	-0.688636	-0.0861222	0.982814	0.322537	-1.90406	1.51e-15	1	0.498374
Solyc03g093240.4	-0.341066	1.48871	-0.640485	-0.507155	1.08545	-0.254912	-1.94489	9.44e-16	1	0.295952
Solyc03g093380.2	0.258659	1.29611	-0.628117	-0.926648	0.814696	-1.02244	-1.65622	-1.33e-15	1	1.06117
Solyc03g093540.1	-0.888501	1.43496	-0.24054	-0.305921	1.49931	0.292793	-1.5929	3.11e-15	1	0.163423
Solyc03g093550.1	-1.01699	1.15708	0.485422	-0.625513	1.96861	0.113274	-0.693497	4.39e-15	1	0.666246
Solyc03g093560.1	-1.14619	1.28877	0.0157273	-0.158311	1.61193	0.594502	-1.20305	4.2e-15	1	0.512837
Solyc03g093610.1	-1.19723	1.13462	0.403679	-0.341063	1.85435	0.476318	-0.714169	4.41e-15	1	0.804301
Solyc03g094100.1	-0.857367	1.35593	0.139368	-0.637929	1.82786	-0.00708455	-1.22085	3e-15	1	0.177679
Solyc03g094175.1	-0.734363	1.12574	0.551589	-0.942962	1.9887	-0.348532	-0.604558	2.66e-15	1	0.752663
Solyc03g095310.3	-0.559327	1.2514	0.317915	-1.00999	1.8789	-0.525547	-0.948387	2.11e-15	1	0.459788
Solyc03g095970.3	-1.23736	1.18843	0.190864	-0.141941	1.68408	0.671056	-0.936526	4.16e-15	1	0.758343
Solyc03g095980.3	-0.703329	1.45552	-0.14819	-0.604004	1.62294	-0.08509	-1.56232	2.22e-15	1	0.0248434
Solyc03g096380.3	-0.353619	1.47374	-0.365514	-0.75461	1.38091	-0.453496	-1.73771	9.99e-16	1	0.14211
Solyc03g096770.1	-0.784882	1.16663	0.498349	-0.8801	1.98444	-0.260745	-0.700409	3e-15	1	0.633496
Solyc03g097320.3	-0.853073	1.38357	-0.594865	0.0643699	1.02408	0.578178	-1.75569	2.8e-15	1	0.633999
Solyc03g097430.1	-0.394593	1.45377	-0.821062	-0.238117	0.835263	0.00737426	-2.01448	8.88e-16	1	0.565058
Solyc03g097560.3	-0.759683	1.36826	0.123245	-0.731821	1.82084	-0.153367	-1.25053	2.78e-15	1	0.148524
Solyc03g097570.3	-0.159911	1.34155	-0.102683	-1.07895	1.49699	-0.859787	-1.36702	6.66e-16	1	0.459652
Solyc03g097580.4	-0.746098	1.38491	0.0814216	-0.720233	1.79435	-0.153022	-1.30333	2.55e-15	1	0.117462
Solyc03g097600.3	-0.701553	1.40969	0.0132782	-0.721411	1.74694	-0.184795	-1.38604	2.33e-15	1	0.0772118
Solyc03g097870.4	-0.822824	1.25827	0.350135	-0.785577	1.93803	-0.154992	-0.935123	3.22e-15	1	0.39311
Solyc03g098060.3	-1.15718	1.1442	0.425814	-0.412832	1.89036	0.388491	-0.713678	4.11e-15	1	0.752973
Solyc03g098070.3	-1.09541	1.15499	0.452026	-0.511608	1.93155	0.263001	-0.712374	4e-15	1	0.695161
Solyc03g098480.1	-0.00965819	1.37507	-0.385276	-0.980133	1.21049	-0.881041	-1.60761	0	1	0.556316
Solyc03g111100.1	-0.6533	1.42375	-0.0321295	-0.738318	1.71118	-0.232346	-1.43765	2.11e-15	1	0.0608919
Solyc03g111930.4	-0.879379	1.38732	0.0401572	-0.548101	1.75699	0.0834994	-1.33379	3.05e-15	1	0.131865
Solyc03g111940.2	-0.405481	1.3815	-0.0132776	-0.96274	1.66445	-0.592161	-1.36423	1.44e-15	1	0.223302
Solyc03g112210.1	-0.68685	1.36843	0.119298	-0.800877	1.81291	-0.261669	-1.25391	2.39e-15	1	0.155219
Solyc03g112590.4	0.186996	1.32577	-0.57869	-0.934073	0.914095	-0.978905	-1.66627	-1.11e-15	1	0.905251
Solyc03g112800.2	-0.313399	1.48575	-0.526455	-0.645894	1.21063	-0.390282	-1.86398	2.78e-16	1	0.22165
Solyc03g113850.1	-0.692126	1.37468	0.10497	-0.787525	1.80506	-0.246811	-1.27274	2.44e-15	1	0.141889
Solyc03g114160.1	-0.61257	1.49477	-0.466375	-0.415826	1.30627	0.00973671	-1.83492	2.11e-15	1	0.12324
Solyc03g114250.4	0.2672	1.25541	-1.07226	-0.450355	0.252203	-0.62962	-1.89505	-1.39e-15	1	1.55785
Solyc03g114310.3	-0.577644	1.09024	0.564164	-1.07676	1.94828	-0.569303	-0.544734	2.11e-15	1	0.888548
Solyc03g114900.3	0.0380291	1.40051	-0.684324	-0.754212	0.899597	-0.724804	-1.84668	-7.77e-16	1	0.690484
Solyc03g115340.3	-1.04356	1.36365	-0.169878	-0.150212	1.49354	0.530413	-1.43911	3.21e-15	1	0.373718
Solyc03g115540.2	-0.652849	1.43499	-0.0680313	-0.714112	1.68497	-0.212351	-1.47841	2.16e-15	1	0.0452536
Solyc03g115690.1	-0.332296	1.48597	-0.487427	-0.666248	1.25653	-0.394232	-1.83792	3.89e-16	1	0.189793
Solyc03g116270.3	-1.13042	1.30574	-0.117897	-0.0574153	1.4807	0.668128	-1.31809	3.96e-15	1	0.55099
Solyc03g116390.4	-0.519006	1.44913	-0.150352	-0.779773	1.60279	-0.360042	-1.55554	1.44e-15	1	0.0619862
Solyc03g116630.3	-0.934793	1.17556	0.477636	-0.718398	1.98004	-0.021412	-0.726537	3.61e-15	1	0.606205
Solyc03g117050.4	-0.787621	1.20625	0.437591	-0.856223	1.9675	-0.238721	-0.799746	2.55e-15	1	0.527822
Solyc03g117690.3	-0.614998	1.25528	0.328339	-0.968624	1.89875	-0.452314	-0.94674	2.66e-15	1	0.433599
Solyc03g117800.4	-0.803961	1.38369	-0.657978	0.0782523	0.949569	0.555771	-1.79865	2.07e-15	1	0.684781
Solyc03g118305.1	-0.970592	1.40029	-0.165698	-0.263996	1.54316	0.384677	-1.49084	3.39e-15	1	0.234299
Solyc03g118490.4	0.434573	1.20547	-0.901049	-0.738991	0.373634	-0.98749	-1.70724	-1.89e-15	1	1.62836
Solyc03g118820.4	0.333453	1.23471	-1.04364	-0.524515	0.254225	-0.737706	-1.84567	-1.89e-15	1	1.61932
Solyc03g119180.1	-0.712748	1.41553	-0.00403044	-0.698751	1.73543	-0.158042	-1.40623	2.28e-15	1	0.0673765
Solyc03g119390.4	-0.861537	1.12436	0.561062	-0.823883	2.00408	-0.160685	-0.595322	3.44e-15	1	0.743137
Solyc03g119910.4	0.0479373	1.33757	-0.340045	-1.04546	1.20973	-0.975785	-1.52221	-3.33e-16	1	0.669001
Solyc03g120160.1	0.131373	1.35223	-0.577948	-0.905651	0.952746	-0.91647	-1.70446	-1.11e-15	1	0.799851
Solyc03g120230.3	0.0945011	1.32695	-1.04239	-0.379062	0.389701	-0.450005	-1.97942	-7.77e-16	1	1.2502
Solyc03g120320.1	-0.851191	1.44525	-0.225336	-0.368721	1.52846	0.21438	-1.5981	2.55e-15	1	0.114536
Solyc03g120390.3	0.292734	1.24622	-1.067	-0.471956	0.244778	-0.665435	-1.87812	-2e-15	1	1.59059
Solyc03g120630.4	-0.79705	1.4595	-0.418296	-0.24415	1.32382	0.281232	-1.74931	2.55e-15	1	0.210811
Solyc03g121010.4	-1.23908	1.13553	0.343225	-0.239675	1.78848	0.59023	-0.755924	4.41e-15	1	0.844583
Solyc03g123410.1	-0.513337	1.39545	0.00623241	-0.888347	1.71063	-0.455072	-1.371	1.89e-15	1	0.148414
Solyc03g123460.4	-1.1141	1.29133	0.105752	-0.28298	1.71672	0.467867	-1.14645	3.86e-15	1	0.436031
Solyc04g005250.4	-0.534008	1.44292	-0.122978	-0.785934	1.62665	-0.354825	-1.52786	1.72e-15	1	0.0639677
Solyc04g005380.3	-0.719098	1.30899	0.250702	-0.840593	1.88621	-0.272778	-1.07756	2.66e-15	1	0.28078
Solyc04g005555.1	-0.69264	1.44149	-0.089849	-0.659001	1.67059	-0.138601	-1.50242	2.39e-15	1	0.0346583
Solyc04g006970.4	-0.732094	1.47795	-0.400776	-0.34508	1.36504	0.151755	-1.76518	2.22e-15	1	0.130454
Solyc04g007420.4	-0.5347	1.49437	-0.378647	-0.581021	1.40223	-0.182571	-1.77581	1.5e-15	1	0.0622543
Solyc04g007425.1	-0.782252	1.46743	-0.34187	-0.343308	1.42103	0.187963	-1.70969	2.8e-15	1	0.122744
Solyc04g007825.2	-0.567093	1.38135	0.0612606	-0.875516	1.75762	-0.407123	-1.31281	1.89e-15	1	0.157204
Solyc04g007960.4	-0.899258	1.21775	0.414211	-0.732702	1.96154	-0.0578771	-0.831714	3.33e-15	1	0.494977
Solyc04g008870.3	-0.194446	1.34458	-1.07149	-0.0786436	0.394182	0.00187309	-2.02314	-2.71e-16	1	1.18765
Solyc04g008940.4	-0.0819076	1.40537	-0.394831	-0.928626	1.24327	-0.78774	-1.65829	-2.22e-16	1	0.443078
Solyc04g008950.4	-0.130291	1.37809	-0.233124	-1.01467	1.39462	-0.82636	-1.50891	3.33e-16	1	0.421074
Solyc04g009960.3	-0.124283	1.25248	0.0601685	-1.18837	1.56367	-0.976401	-1.12624	5.55e-16	1	0.678834
Solyc04g010040.3	0.210984	1.29986	-0.505904	-1.00494	0.961892	-1.05496	-1.57922	-7.77e-16	1	0.950353
Solyc04g010060.2	-0.803048	1.40168	0.0256615	-0.624295	1.75559	-0.0331578	-1.36523	2.44e-15	1	0.0924075
Solyc04g011780.1	-0.80041	1.4066	0.01083	-0.617018	1.74499	-0.0288754	-1.38248	2.72e-15	1	0.0850568
Solyc04g011800.1	-0.672485	1.41549	-0.00535436	-0.737649	1.73185	-0.218519	-1.40733	2.5e-15	1	0.0709381
Solyc04g011810.1	-0.824175	1.39934	0.0264143	-0.601577	1.7544	0.000500342	-1.36113	2.89e-15	1	0.0995709
Solyc04g011820.1	-0.914207	1.39844	-0.0283902	-0.455841	1.69501	0.184934	-1.39609	3.22e-15	1	0.139623
Solyc04g011830.1	-0.922902	1.4065	-0.0788747	-0.40472	1.64834	0.233799	-1.44189	3e-15	1	0.146836
Solyc04g011840.1	-0.813104	1.41246	-0.0131279	-0.586224	1.72597	0.00572905	-1.40717	2.78e-15	1	0.0801649
Solyc04g011870.1	-0.792997	1.39623	0.0446028	-0.64784	1.76955	-0.0598587	-1.34451	2.55e-15	1	0.0994059
Solyc04g014530.1	-0.372738	1.40958	-0.928684	-0.108158	0.652532	0.10092	-2.02181	3.19e-16	1	0.81832
Solyc04g014550.3	-0.835718	1.40225	0.0123725	-0.578901	1.74277	0.0274993	-1.37479	2.78e-15	1	0.09847
Solyc04g016200.1	-0.610187	1.35181	0.141662	-0.88329	1.81268	-0.383866	-1.21484	1.89e-15	1	0.20641
Solyc04g016490.4	-0.306393	1.42536	-0.207041	-0.911926	1.49584	-0.618127	-1.55998	9.99e-16	1	0.209243
Solyc04g019313.1	0.162667	1.22567	-0.190418	-1.19792	1.2271	-1.18334	-1.25714	-9.99e-16	1	0.990623
Solyc04g040160.4	-0.904769	1.42908	-0.233302	-0.291011	1.50063	0.316534	-1.57925	3.16e-15	1	0.179478
Solyc04g050170.4	-1.2115	1.20996	0.18552	-0.183972	1.70516	0.618013	-0.972055	4.27e-15	1	0.681388
Solyc04g050625.1	-0.294093	1.39536	-0.126316	-0.97495	1.54788	-0.679529	-1.46147	9.99e-16	1	0.263286
Solyc04g051280.4	-0.83935	1.4467	-0.208546	-0.398809	1.54901	0.180982	-1.58903	2.83e-15	1	0.0968001
Solyc04g052890.3	-0.758588	1.36955	0.120108	-0.731067	1.8189	-0.15349	-1.25455	2.78e-15	1	0.146046
Solyc04g052960.1	-0.969939	1.34947	0.0984261	-0.477962	1.77809	0.20487	-1.23814	3.5e-15	1	0.227094
Solyc04g053020.2	-0.758362	1.36972	0.119693	-0.731049	1.81865	-0.153631	-1.25508	2.66e-15	1	0.145721
Solyc04g053030.1	-0.840748	1.37409	0.0958154	-0.629158	1.80123	-0.0111958	-1.27706	2.83e-15	1	0.142327
Solyc04g053130.4	-0.957759	1.39956	-0.106123	-0.335674	1.60972	0.315755	-1.44976	3.36e-15	1	0.192253
Solyc04g054280.2	-0.897037	1.43166	-0.304564	-0.230056	1.42211	0.362231	-1.63105	2.5e-15	1	0.224617
Solyc04g054760.3	-0.766396	1.30972	0.252589	-0.795911	1.8917	-0.202581	-1.07706	2.94e-15	1	0.273722
Solyc04g054930.3	-0.107714	1.44416	-0.738116	-0.598326	0.903106	-0.493116	-1.94635	0	1	0.555513
Solyc04g056540.3	0.269171	1.26426	-1.04374	-0.489693	0.29645	-0.663902	-1.88894	-1.78e-15	1	1.50217
Solyc04g063240.3	-0.720217	1.33676	0.193874	-0.810416	1.85799	-0.246639	-1.15677	2.83e-15	1	0.217661
Solyc04g063245.1	-0.954509	1.38331	-0.0101574	-0.418644	1.69786	0.243964	-1.36123	3.33e-15	1	0.181314
Solyc04g064470.2	-0.18385	1.37995	-1.01434	-0.18176	0.505861	-0.0917096	-2.03695	8.33e-17	1	1.00881
Solyc04g064630.3	-0.738473	1.39371	0.0581051	-0.713342	1.77893	-0.152506	-1.33206	2.94e-15	1	0.101999
Solyc04g064640.4	-0.623335	1.48624	-0.308474	-0.55443	1.47619	-0.0989068	-1.71601	2.28e-15	1	0.0344541
Solyc04g064930.3	-1.07686	1.34321	-0.114744	-0.151606	1.53123	0.552253	-1.37163	3.79e-15	1	0.407965
Solyc04g064940.3	-0.806272	1.37921	0.0900907	-0.663024	1.79973	-0.0634315	-1.28869	2.78e-15	1	0.129131
Solyc04g071140.3	-1.2253	1.17216	0.274832	-0.221696	1.75802	0.595856	-0.856092	4.3e-15	1	0.757211
Solyc04g071960.3	-1.03708	1.36383	-0.0890231	-0.237726	1.58596	0.45263	-1.38501	3.44e-15	1	0.311533
Solyc04g072030.1	-0.209853	1.38502	-0.170937	-1.00423	1.47892	-0.762457	-1.47678	3.33e-16	1	0.34214
Solyc04g072460.3	-0.91896	1.30873	0.233361	-0.623128	1.87601	0.0478383	-1.08754	3e-15	1	0.283174
Solyc04g072740.3	-0.898593	1.37671	0.063351	-0.541468	1.77044	0.102335	-1.30239	3.22e-15	1	0.153689
Solyc04g072890.4	-0.952884	1.40398	-0.127759	-0.323331	1.59057	0.322727	-1.47087	3.64e-15	1	0.192152
Solyc04g074330.3	0.0964295	1.3684	-0.581861	-0.882966	0.97142	-0.873205	-1.73073	-9.99e-16	1	0.738719
Solyc04g074820.3	-0.0253233	1.33552	-0.232345	-1.07785	1.33392	-0.95215	-1.44625	0	1	0.590049
Solyc04g076640.3	-0.770965	1.35276	0.159892	-0.741684	1.84282	-0.153859	-1.20292	2.83e-15	1	0.179275
Solyc04g077030.3	-0.89113	1.40146	-0.491365	-0.018965	1.1681	0.534819	-1.71221	2.59e-15	1	0.483846
Solyc04g077390.3	-0.84068	1.37839	0.083801	-0.621511	1.79317	-0.00482529	-1.29149	3e-15	1	0.13503
Solyc04g077400.4	-0.806037	1.44571	-0.153038	-0.486633	1.60954	0.0843445	-1.55042	2.78e-15	1	0.0601071
Solyc04g077740.1	-0.736604	1.47745	-0.378094	-0.362755	1.39057	0.140076	-1.74915	2.28e-15	1	0.114727
Solyc04g077780.3	-0.777762	1.22233	0.411026	-0.855597	1.95789	-0.244976	-0.841415	2.89e-15	1	0.48705
Solyc04g078060.1	-0.444047	1.45916	-0.226102	-0.789014	1.52565	-0.419692	-1.6218	1.61e-15	1	0.0859434
Solyc04g078110.1	-0.921182	1.32513	0.194169	-0.59812	1.85299	0.0703746	-1.13811	3e-15	1	0.250098
Solyc04g078520.3	-1.04082	1.36474	-0.132552	-0.191364	1.53754	0.494053	-1.41561	3.52e-15	1	0.341155
Solyc04g078590.3	-0.238552	1.3186	-1.09731	0.0172663	0.332449	0.112672	-2.00187	-8.67e-18	1	1.3045
Solyc04g078710.3	-0.636676	1.44964	-0.121248	-0.69172	1.64266	-0.204757	-1.53595	1.94e-15	1	0.0307404
Solyc04g078930.4	-0.374702	1.4942	-0.572613	-0.546884	1.17206	-0.264857	-1.90711	6.66e-16	1	0.220915
Solyc04g079030.2	0.189148	1.32482	-0.579457	-0.934509	0.911855	-0.980764	-1.6654	-1.11e-15	1	0.909604
Solyc04g079040.4	-0.921224	1.3985	-0.0365684	-0.440703	1.68608	0.202475	-1.40163	3.11e-15	1	0.145246
Solyc04g079210.3	-1.1381	1.29923	-0.123845	-0.0372943	1.46567	0.690273	-1.31245	3.92e-15	1	0.580034
Solyc04g079480.2	-0.163095	1.32926	-1.09616	-0.0700032	0.344106	-0.0126668	-2.01732	-3.19e-16	1	1.2672
Solyc04g079600.3	-0.657457	1.46353	-0.178375	-0.6277	1.59671	-0.136696	-1.59474	2.5e-15	1	0.0199501
Solyc04g080040.3	-1.02141	1.12755	0.529904	-0.636039	1.98064	0.107429	-0.619957	4e-15	1	0.745236
Solyc04g080270.4	0.152457	1.32855	-0.500707	-0.980303	1.00874	-0.993678	-1.61769	-8.88e-16	1	0.832803
Solyc04g080500.3	-0.548898	1.48854	-0.325811	-0.613835	1.45569	-0.200231	-1.73157	1.61e-15	1	0.0433063
Solyc04g081250.1	-0.233787	1.34661	-0.0500544	-1.06277	1.56761	-0.795024	-1.33861	5.55e-16	1	0.395536
Solyc04g081390.4	-0.834953	1.17681	0.484645	-0.826498	1.98473	-0.181124	-0.724318	3e-15	1	0.601975
Solyc04g081560.3	0.460301	1.19249	-0.815291	-0.837496	0.453294	-1.08786	-1.63054	-2.11e-15	1	1.61404
Solyc04g081770.4	-0.280748	1.47369	-0.734086	-0.458853	0.955453	-0.256309	-1.98609	5.55e-16	1	0.428829
Solyc04g081900.4	-0.331241	1.34766	0.0197763	-1.0362	1.65377	-0.705234	-1.29253	8.88e-16	1	0.332253
Solyc04g082520.3	-0.363302	1.47589	-0.368099	-0.744488	1.38127	-0.438302	-1.74255	1.05e-15	1	0.135274
Solyc04g082690.1	0.177707	1.32746	-0.944303	-0.560862	0.498449	-0.659913	-1.91471	-1.55e-15	1	1.17811
Solyc04g082740.4	-0.862927	1.41316	-0.0438525	-0.506378	1.69423	0.107125	-1.42855	3.22e-15	1	0.0980302
Solyc04g082930.3	-0.869424	1.38346	0.0576397	-0.571677	1.77138	0.0568439	-1.31639	3.05e-15	1	0.13389
Solyc04g082940.3	0.45025	1.19721	-0.765028	-0.882434	0.517564	-1.11851	-1.60363	-1.89e-15	1	1.55683
Solyc04g150134.1	-0.128633	1.35578	-1.0565	-0.170647	0.422868	-0.120746	-2.03	0	1	1.13712
Solyc05g005230.3	-0.771807	1.35127	0.163306	-0.742771	1.84481	-0.154191	-1.19842	2.89e-15	1	0.18231
Solyc05g006650.3	-0.956297	1.40464	-0.146751	-0.301589	1.56988	0.343302	-1.4846	3.61e-15	1	0.20395
Solyc05g006750.3	-0.886597	1.38695	0.0371728	-0.537526	1.75344	0.0973558	-1.3352	3.16e-15	1	0.135151
Solyc05g007500.4	-0.307153	1.30411	-1.09345	0.0964927	0.321123	0.226513	-1.97745	2.08e-16	1	1.35304
Solyc05g007790.3	-1.10174	1.32681	-0.0982983	-0.126774	1.52959	0.590235	-1.3362	3.93e-15	1	0.456818
Solyc05g007870.3	-0.864894	1.14462	0.531959	-0.811683	1.99776	-0.148074	-0.644782	3.39e-15	1	0.687481
Solyc05g007890.4	-0.376487	1.49366	-0.518673	-0.598503	1.23316	-0.306851	-1.87001	8.33e-16	1	0.18157
Solyc05g009080.4	-0.587279	1.10948	0.54133	-1.06354	1.9481	-0.551485	-0.588434	2.22e-15	1	0.831621
Solyc05g009300.1	-1.04868	1.1786	0.436399	-0.566323	1.94259	0.184874	-0.75804	4.22e-15	1	0.619306
Solyc05g009500.3	-0.822384	1.33865	0.188216	-0.704477	1.85912	-0.0871154	-1.1627	3.05e-15	1	0.208681
Solyc05g009720.3	-0.909818	1.42764	-0.259565	-0.258258	1.46892	0.347457	-1.59476	2.89e-15	1	0.204813
Solyc05g009780.3	-1.18284	1.23165	0.178991	-0.227794	1.72496	0.561524	-1.00864	4.19e-15	1	0.604865
Solyc05g010180.4	-0.758901	1.47249	-0.381521	-0.332072	1.3812	0.181207	-1.744	2.33e-15	1	0.135053
Solyc05g010710.3	0.360586	1.23503	-0.608502	-0.987117	0.751209	-1.14392	-1.55355	-1.89e-15	1	1.28655
Solyc05g010800.3	0.430997	1.20948	-0.766311	-0.874166	0.533297	-1.0982	-1.62248	-1.89e-15	1	1.5096
Solyc05g012210.4	-0.731707	1.39963	-0.709839	0.0419114	0.907725	0.47532	-1.85755	2.52e-15	1	0.667588
Solyc05g012370.3	-0.514759	1.41474	-0.0446767	-0.855303	1.67798	-0.426351	-1.4337	2.11e-15	1	0.113302
Solyc05g012510.3	-1.13606	1.14982	0.433104	-0.446865	1.90509	0.345376	-0.717213	4.33e-15	1	0.727062
Solyc05g012955.1	-0.164741	1.45591	-0.744636	-0.546534	0.914055	-0.410186	-1.96771	-2.22e-16	1	0.512009
Solyc05g013850.2	-0.515547	1.15584	0.45227	-1.09256	1.90397	-0.625351	-0.717239	2.11e-15	1	0.726201
Solyc05g014080.3	0.0141428	1.34291	-0.307306	-1.04974	1.25595	-0.955936	-1.50784	-1.11e-16	1	0.621437
Solyc05g015150.3	-0.773781	1.14464	0.529512	-0.900373	1.99044	-0.285487	-0.647059	3.33e-15	1	0.694676
Solyc05g015320.3	-0.746232	1.32394	0.222731	-0.800441	1.87535	-0.2203	-1.11827	2.72e-15	1	0.243202
Solyc05g016320.2	-0.420248	1.4927	-0.636642	-0.435809	1.09909	-0.140278	-1.94768	1.28e-15	1	0.272983
Solyc05g017910.1	-0.360395	1.45176	-0.834625	-0.256738	0.815368	-0.0319243	-2.02086	3.33e-16	1	0.585204
Solyc05g024160.3	-0.520344	1.41571	-0.0450983	-0.850272	1.67907	-0.418264	-1.43539	1.78e-15	1	0.109549
Solyc05g024430.3	-0.951915	1.22084	0.398098	-0.667025	1.94983	0.0336239	-0.846777	3.33e-15	1	0.492314
Solyc05g026360.4	-0.228199	1.40355	-0.208699	-0.966652	1.46116	-0.718215	-1.52942	5.55e-16	1	0.298844
Solyc05g044630.3	-0.600352	1.35766	0.126104	-0.883416	1.80213	-0.390768	-1.23401	1.78e-15	1	0.196461
Solyc05g046360.3	-0.914412	1.4004	-0.0372732	-0.448713	1.68745	0.191053	-1.40496	3.22e-15	1	0.138888
Solyc05g047470.1	-1.01221	1.36952	-0.0444363	-0.312874	1.64326	0.37248	-1.36356	3.55e-15	1	0.257054
Solyc05g047670.1	-0.260203	1.4528	-0.361208	-0.831386	1.35344	-0.582596	-1.70451	3.33e-16	1	0.224737
Solyc05g050240.3	0.108828	1.23944	-0.153062	-1.19521	1.29076	-1.14371	-1.25198	-7.77e-16	1	0.905989
Solyc05g050700.1	-0.000155702	1.38252	-0.949211	-0.433158	0.574609	-0.429532	-1.99812	-5e-16	1	0.960004
Solyc05g050920.3	-0.707465	1.36569	-0.786148	0.127927	0.774263	0.530443	-1.85895	1.47e-15	1	0.857711
Solyc05g051545.1	-0.808771	1.36551	0.125545	-0.682284	1.82229	-0.0778746	-1.2446	3e-15	1	0.154391
Solyc05g051720.1	-0.739359	1.39272	0.0607611	-0.714126	1.78071	-0.152552	-1.32881	2.78e-15	1	0.103694
Solyc05g051735.1	-0.266923	1.47833	-0.536624	-0.674782	1.18685	-0.446706	-1.86017	5.55e-16	1	0.260667
Solyc05g051820.3	-1.04308	1.36361	-0.184563	-0.135969	1.47665	0.542005	-1.44893	3.39e-15	1	0.385154
Solyc05g052400.3	0.0217054	1.25148	-0.0785398	-1.19464	1.39632	-1.08282	-1.21903	-1.11e-16	1	0.797573
Solyc05g052770.1	-0.712781	1.40158	-0.725386	0.0365896	0.89156	0.457754	-1.871	1.99e-15	1	0.673161
Solyc05g052820.3	0.072626	1.36376	-0.94542	-0.490971	0.550479	-0.528445	-1.96836	-8.88e-16	1	1.03341
Solyc05g053550.3	-0.756058	1.39911	0.0418779	-0.684926	1.76839	-0.116505	-1.35083	2.5e-15	1	0.092668
Solyc05g055740.4	-0.632278	1.46973	-0.630226	-0.207224	1.08663	0.198007	-1.90808	1.61e-15	1	0.343603
Solyc05g055970.4	-0.932797	1.41621	-0.180901	-0.302512	1.54495	0.326283	-1.52481	3.3e-15	1	0.187085
Solyc05g056450.3	-0.848353	1.346	0.166353	-0.664003	1.84514	-0.0351994	-1.1881	3.33e-15	1	0.195643
Solyc05g150116.1	0.0549196	1.3935	-0.779889	-0.668526	0.780122	-0.664772	-1.90074	-8.33e-16	1	0.791553
Solyc06g006010.3	-0.85297	1.44636	-0.343729	-0.249663	1.39455	0.315323	-1.67939	2.5e-15	1	0.200798
Solyc06g006022.1	-1.10287	1.32308	-0.0434053	-0.176807	1.58751	0.549103	-1.29374	4e-15	1	0.429052
Solyc06g006080.3	-1.11874	1.15065	0.444436	-0.476346	1.91828	0.308684	-0.71092	4e-15	1	0.716248
Solyc06g007370.1	-1.02364	1.3694	-0.0803294	-0.265434	1.60261	0.42013	-1.38747	3.22e-15	1	0.284296
Solyc06g008050.4	-0.823809	1.36774	0.117057	-0.660993	1.81629	-0.0496157	-1.25352	3.16e-15	1	0.151419
Solyc06g008160.4	-0.809847	1.45946	-0.364385	-0.285226	1.3861	0.2557	-1.7129	2.61e-15	1	0.168925
Solyc06g008500.3	-0.286682	1.44337	-0.866035	-0.290652	0.76464	-0.111434	-2.03009	1.67e-16	1	0.64582
Solyc06g008930.3	-0.384083	1.49245	-0.627846	-0.480516	1.10701	-0.202781	-1.94162	1.11e-15	1	0.269371
Solyc06g010170.3	-0.0735033	1.39959	-0.942773	-0.383313	0.608229	-0.336905	-2.0185	-6.66e-16	1	0.885237
Solyc06g016770.3	-0.454303	1.05516	0.565519	-1.16638	1.89723	-0.729938	-0.492849	2.11e-15	1	1.02946
Solyc06g019170.3	-0.888393	1.20687	0.433855	-0.752329	1.96907	-0.0818788	-0.802508	3.16e-15	1	0.522337
Solyc06g034055.1	-0.852652	1.38648	-0.589533	0.0557018	1.03402	0.570636	-1.7564	2.38e-15	1	0.618757
Solyc06g034410.3	-0.731585	1.42684	-0.041674	-0.653582	1.70827	-0.107123	-1.44813	2.28e-15	1	0.0516685
Solyc06g035490.3	-0.701721	1.46099	-0.585626	-0.173638	1.12956	0.274228	-1.86471	2.5e-15	1	0.338871
Solyc06g035520.3	-0.896906	1.42017	-0.117097	-0.406165	1.6214	0.214619	-1.48796	2.83e-15	1	0.125185
Solyc06g035580.3	-0.767642	1.35715	0.149726	-0.739231	1.83683	-0.154094	-1.21626	2.66e-15	1	0.170415
Solyc06g035700.1	-0.488309	1.15075	0.449142	-1.11158	1.89228	-0.660168	-0.712002	1.78e-15	1	0.749763
Solyc06g048410.4	-0.937116	1.39428	-0.0371468	-0.420018	1.68063	0.230796	-1.3957	3.05e-15	1	0.160916
Solyc06g048430.4	-0.753579	1.41297	0.00062382	-0.660019	1.73941	-0.0973189	-1.39906	2.72e-15	1	0.07119
Solyc06g048750.3	-0.628298	1.41498	-0.0101732	-0.776509	1.72345	-0.281684	-1.41011	2.11e-15	1	0.079204
Solyc06g048820.1	-1.15179	1.10087	0.50513	-0.454206	1.9235	0.349968	-0.5964	4.27e-15	1	0.858823
Solyc06g048840.3	-0.74048	1.39151	0.0640295	-0.715055	1.7829	-0.152557	-1.3248	2.61e-15	1	0.105802
Solyc06g050160.4	0.0107259	1.32619	-0.251652	-1.08526	1.29767	-0.983366	-1.4457	0	1	0.642788
Solyc06g050900.3	0.184069	1.25605	-0.300837	-1.13928	1.13989	-1.14896	-1.37641	-7.77e-16	1	0.959871
Solyc06g050920.4	-0.0254544	1.2285	0.0175357	-1.22058	1.4782	-1.07194	-1.12018	-3.33e-16	1	0.809364
Solyc06g051220.1	0.310891	1.24149	-0.495931	-1.05645	0.891054	-1.16753	-1.48702	-1.55e-15	1	1.17262
Solyc06g052020.2	-0.710185	1.42847	-0.0451893	-0.673099	1.70534	-0.138292	-1.45305	2.16e-15	1	0.0493738
Solyc06g053730.1	0.123557	1.33732	-0.476234	-0.98464	1.04979	-0.977253	-1.61397	-9.99e-16	1	0.778719
Solyc06g053980.3	-0.167107	1.28087	0.0394371	-1.1532	1.57966	-0.917183	-1.18181	6.66e-16	1	0.583221
Solyc06g054240.3	0.368562	1.20492	-1.08205	-0.491424	0.169091	-0.734421	-1.82778	-2.05e-15	1	1.76512
Solyc06g054320.1	0.0560722	1.25512	-0.125529	-1.18566	1.34565	-1.0991	-1.25624	-2.22e-16	1	0.821628
Solyc06g054570.1	-1.00558	1.38161	-0.119909	-0.256115	1.57257	0.415462	-1.43223	3.36e-15	1	0.268842
Solyc06g059810.1	-0.708281	1.42633	-0.0380063	-0.680047	1.71063	-0.145438	-1.44507	2.16e-15	1	0.0521924
Solyc06g059990.4	-0.900532	1.41047	-0.068443	-0.441499	1.66442	0.187509	-1.44089	3.28e-15	1	0.124918
Solyc06g060520.1	-0.449414	1.32652	0.133164	-1.01027	1.76144	-0.601701	-1.18427	1.67e-15	1	0.319539
Solyc06g060560.3	-0.814021	1.43979	-0.127703	-0.498065	1.63109	0.0802837	-1.52459	2.72e-15	1	0.0629475
Solyc06g060570.3	-0.765874	1.35965	0.143859	-0.737632	1.83334	-0.153971	-1.22391	2.83e-15	1	0.165415
Solyc06g060630.1	-0.614628	1.40163	0.0236272	-0.810627	1.74377	-0.319773	-1.36775	2.22e-15	1	0.105378
Solyc06g060640.1	-0.559204	1.40903	-0.0121159	-0.837714	1.70991	-0.380841	-1.40309	2.11e-15	1	0.107617
Solyc06g060970.2	-0.724864	1.40743	0.0198043	-0.70237	1.75259	-0.152703	-1.37816	2.44e-15	1	0.0794871
Solyc06g061090.3	-0.62711	1.46097	-0.167303	-0.66656	1.60448	-0.190278	-1.58372	2e-15	1	0.0230982
Solyc06g062320.3	0.381682	1.23295	-0.683551	-0.931081	0.661524	-1.11162	-1.60111	-1.78e-15	1	1.35325
Solyc06g062430.3	-0.899374	1.24258	0.37072	-0.713926	1.94465	-0.0419914	-0.897622	3.33e-15	1	0.43299
Solyc06g062460.3	-0.77729	1.44286	-0.117752	-0.547819	1.64471	0.0131739	-1.52267	2.44e-15	1	0.0457258
Solyc06g062600.3	-1.0415	1.35412	-0.284297	-0.0283251	1.34989	0.631028	-1.50204	3.48e-15	1	0.498009
Solyc06g062690.4	-0.968308	1.39085	-0.0722942	-0.350253	1.63744	0.310826	-1.41408	3.28e-15	1	0.199115
Solyc06g064820.3	-0.898314	1.38684	0.0299462	-0.518471	1.74561	0.121434	-1.33982	3.05e-15	1	0.140413
Solyc06g065490.3	-0.867269	1.37219	0.0921251	-0.597044	1.79581	0.0340703	-1.27656	3.05e-15	1	0.150877
Solyc06g065990.1	-0.793946	1.45474	-0.197979	-0.462811	1.56946	0.0959457	-1.59407	2.22e-15	1	0.0605888
Solyc06g066420.4	-0.651366	1.41657	-0.0109173	-0.754283	1.72585	-0.247081	-1.4128	2.11e-15	1	0.0723184
Solyc06g066540.1	-0.906661	1.40012	-0.0277731	-0.465685	1.69756	0.171468	-1.3982	3.05e-15	1	0.133151
Solyc06g066620.4	-0.837619	1.11989	0.567522	-0.849796	2.00436	-0.198974	-0.584541	3.55e-15	1	0.756747
Solyc06g067980.3	-0.743238	1.4143	-0.00220606	-0.668851	1.73741	-0.111876	-1.40299	2.39e-15	1	0.0689005
Solyc06g068040.3	-1.18346	1.17636	0.331874	-0.324772	1.82675	0.480553	-0.824174	4.44e-15	1	0.699938
Solyc06g068160.3	-0.771939	1.18156	0.474948	-0.884566	1.97677	-0.273404	-0.738265	2.78e-15	1	0.594917
Solyc06g068770.3	-0.171665	1.40354	-0.268191	-0.963683	1.39025	-0.754906	-1.5698	5.55e-16	1	0.347798
Solyc06g068960.1	0.0605632	1.33932	-1.03365	-0.366236	0.417773	-0.415705	-1.99156	-1.08e-15	1	1.19403
Solyc06g069000.3	-0.708438	1.41782	-0.0109828	-0.698404	1.7303	-0.16073	-1.41433	2.44e-15	1	0.064146
Solyc06g069030.3	-1.01308	1.36418	-0.0157948	-0.335308	1.66902	0.354279	-1.33641	3.3e-15	1	0.255544
Solyc06g069170.4	-0.614584	1.48978	-0.337917	-0.537275	1.44675	-0.0905924	-1.7411	1.33e-15	1	0.0439409
Solyc06g069340.1	-0.0362329	1.33531	-0.218364	-1.08072	1.35019	-0.94699	-1.43646	-1.11e-16	1	0.579491
Solyc06g069640.3	-0.456884	1.39285	-0.0134459	-0.922521	1.68185	-0.522821	-1.38076	1.55e-15	1	0.176819
Solyc06g069730.3	-0.830802	1.12638	0.558378	-0.853958	2.00215	-0.207163	-0.600316	3.44e-15	1	0.739251
Solyc06g070900.3	-0.763724	1.15543	0.513009	-0.90472	1.98534	-0.296061	-0.674156	2.78e-15	1	0.666499
Solyc06g071960.4	-1.19793	1.08747	0.488981	-0.378517	1.88959	0.445283	-0.587184	4.44e-15	1	0.919869
Solyc06g072130.4	-0.741931	1.38964	0.068997	-0.716709	1.78619	-0.152943	-1.3187	2.5e-15	1	0.109059
Solyc06g072620.4	-0.756283	1.3724	0.113091	-0.729213	1.81454	-0.153525	-1.2635	2.55e-15	1	0.14059
Solyc06g072670.3	-0.817593	1.423	-0.0543359	-0.551066	1.69299	0.0383177	-1.45042	2.78e-15	1	0.0710058
Solyc06g072710.3	-0.850704	1.36399	0.120266	-0.633548	1.81633	-0.00800633	-1.24563	3.28e-15	1	0.161787
Solyc06g073080.4	-0.45033	1.4917	-0.398602	-0.642768	1.37165	-0.292755	-1.78584	9.44e-16	1	0.0927873
Solyc06g073140.2	0.417889	1.18264	-1.07034	-0.530191	0.150546	-0.801142	-1.78734	-2.33e-15	1	1.84456
Solyc06g073290.1	-0.993055	1.22707	0.373271	-0.60729	1.93173	0.112179	-0.872412	3.44e-15	1	0.484961
Solyc06g074040.2	-0.00753241	1.40287	-0.526794	-0.868548	1.08526	-0.788974	-1.74389	-4.44e-16	1	0.558089
Solyc06g074180.3	-0.450469	1.31807	-1.01835	0.150748	0.432698	0.371308	-1.94659	3.89e-16	1	1.23346
Solyc06g074240.3	-0.132245	1.42641	-0.412083	-0.882078	1.2539	-0.713807	-1.70062	2.22e-16	1	0.372557
Solyc06g074280.2	-0.78096	1.33783	0.193394	-0.750268	1.8619	-0.154171	-1.15829	2.94e-15	1	0.210295
Solyc06g074290.1	-0.625072	1.4516	-0.696596	-0.129937	0.986335	0.257679	-1.92603	1.72e-15	1	0.464381
Solyc06g074540.4	-0.515047	1.16168	0.443551	-1.09018	1.90169	-0.623683	-0.731722	2.22e-15	1	0.710511
Solyc06g074750.1	-0.859787	1.39603	0.0217804	-0.558024	1.74651	0.0616411	-1.35913	3.22e-15	1	0.113688
Solyc06g076120.2	-0.562551	1.45307	-0.741582	-0.148937	0.933674	0.198446	-1.95887	1.14e-15	1	0.496918
Solyc06g076610.3	-0.615141	1.34471	-0.887862	0.158294	0.625498	0.491828	-1.89703	1.65e-15	1	1.02156
Solyc06g076820.1	-0.936347	1.30378	0.238139	-0.605568	1.87579	0.0745754	-1.07691	3.61e-15	1	0.297478
Solyc06g082050.2	-0.331463	1.37627	-0.99685	-0.047958	0.528383	0.122624	-2.01879	1.11e-16	1	1.00077
Solyc06g084240.2	-0.826162	1.38581	0.0668603	-0.626509	1.78288	-0.0190468	-1.31394	2.78e-15	1	0.120388
Solyc06g084320.1	-0.754349	1.19033	0.459887	-0.895867	1.97027	-0.29503	-0.761458	2.55e-15	1	0.573835
Solyc06g084820.2	-0.988617	1.39166	-0.152993	-0.250045	1.54717	0.408822	-1.46943	3.36e-15	1	0.256615
Solyc06g150119.1	-0.233797	1.43628	-0.8836	-0.318884	0.732515	-0.171749	-2.03179	5.83e-16	1	0.689614
Solyc07g005260.1	0.246215	1.30658	-0.661005	-0.891793	0.791554	-0.984597	-1.69373	-1.11e-15	1	1.0454
Solyc07g005300.1	-1.25641	1.13001	0.324461	-0.198058	1.76057	0.637075	-0.760288	4.83e-15	1	0.879103
Solyc07g005390.3	-0.958792	1.29937	0.238582	-0.579163	1.87159	0.112228	-1.06996	3.61e-15	1	0.312703
Solyc07g006230.1	-0.472665	1.3941	-0.00875876	-0.91268	1.68966	-0.50364	-1.37936	1.67e-15	1	0.167482
Solyc07g006320.4	-0.706006	1.45305	-0.137749	-0.609292	1.63175	-0.0876725	-1.55162	2.28e-15	1	0.0261927
Solyc07g006550.2	-0.757243	1.37133	0.115741	-0.729827	1.8162	-0.153378	-1.26012	2.66e-15	1	0.142636
Solyc07g006630.4	-0.55431	1.1926	0.411173	-1.04947	1.90754	-0.562276	-0.798893	1.89e-15	1	0.614304
Solyc07g006700.1	-1.00836	1.37922	-0.263532	-0.107333	1.40522	0.541976	-1.52533	3.29e-15	1	0.387782
Solyc07g006855.2	-0.281106	1.4022	-0.156559	-0.96453	1.52167	-0.67978	-1.49199	8.88e-16	1	0.260981
Solyc07g006860.3	-0.813218	1.22369	0.40999	-0.820464	1.96028	-0.190979	-0.843887	3e-15	1	0.480518
Solyc07g006870.4	-0.556804	1.42695	-0.0641108	-0.806031	1.674	-0.355911	-1.46452	1.83e-15	1	0.0788403
Solyc07g007150.1	-0.949377	1.40044	-0.359195	-0.0918651	1.32089	0.514128	-1.62139	3.07e-15	1	0.383119
Solyc07g007790.3	-0.45832	1.49319	-0.405942	-0.628925	1.36562	-0.275622	-1.79292	1.22e-15	1	0.0922259
Solyc07g008010.4	-1.18855	1.10336	0.470557	-0.385373	1.88908	0.433092	-0.623106	4.5e-15	1	0.873529
Solyc07g008310.3	-0.866564	1.44283	-0.313468	-0.262794	1.42518	0.313735	-1.65372	2.94e-15	1	0.190391
Solyc07g008710.3	-0.449494	1.3996	-0.915356	-0.0347463	0.658406	0.215557	-1.99761	9.12e-16	1	0.841857
Solyc07g009340.2	-0.273793	1.11297	0.397187	-1.23636	1.77211	-0.913444	-0.692599	8.88e-16	1	0.947259
Solyc07g017510.3	-1.07482	1.13791	0.491876	-0.554962	1.95351	0.21237	-0.660481	3.77e-15	1	0.73143
Solyc07g017660.3	-0.842763	1.45061	-0.284813	-0.323037	1.46708	0.246816	-1.64609	2.61e-15	1	0.139986
Solyc07g018240.1	-0.750437	1.44642	-0.121598	-0.574387	1.64368	-0.0276734	-1.53069	2.44e-15	1	0.0366032
Solyc07g021200.1	-0.314215	1.42844	-0.90357	-0.210659	0.703312	-0.0254133	-2.03314	2.78e-16	1	0.730189
Solyc07g021380.1	-0.317263	1.41608	-0.930427	-0.168394	0.656374	0.012054	-2.03295	9.71e-17	1	0.797996
Solyc07g032490.3	-0.804475	1.41959	-0.0351655	-0.579951	1.70977	0.00502606	-1.43258	2.55e-15	1	0.0701692
Solyc07g039190.4	-0.998576	1.37516	-0.331258	-0.0453232	1.32186	0.587116	-1.56496	3.25e-15	1	0.455802
Solyc07g040990.4	-1.0021	1.34443	0.0835099	-0.425833	1.75595	0.270797	-1.24051	3.55e-15	1	0.255973
Solyc07g041555.1	-0.773428	1.36103	0.140225	-0.72783	1.8314	-0.140524	-1.22835	2.78e-15	1	0.162433
Solyc07g041720.1	-0.755065	1.38739	0.0744117	-0.70674	1.79006	-0.1355	-1.31165	2.61e-15	1	0.112765
Solyc07g042100.3	-1.0398	1.36474	-0.120689	-0.204248	1.55107	0.482559	-1.40764	3.72e-15	1	0.332107
Solyc07g042630.4	-0.463986	1.44322	-0.156153	-0.823078	1.58558	-0.434454	-1.55107	1.55e-15	1	0.0923911
Solyc07g044750.3	-0.327138	1.48348	-0.469308	-0.687035	1.27371	-0.415223	-1.82209	7.77e-16	1	0.185783
Solyc07g045140.4	-0.636689	1.44389	-0.100284	-0.706921	1.65904	-0.217497	-1.51336	2.05e-15	1	0.0367486
Solyc07g045460.3	-1.0884	1.31509	0.0601604	-0.28685	1.69472	0.446898	-1.21237	4.08e-15	1	0.381264
Solyc07g049230.1	-1.23284	1.13519	0.354341	-0.256694	1.80044	0.571651	-0.747984	4.47e-15	1	0.837748
Solyc07g051860.1	-0.933487	1.41815	-0.242946	-0.241718	1.47656	0.37768	-1.56942	3.19e-15	1	0.227098
Solyc07g051880.1	-0.283572	1.38331	-0.101905	-0.99783	1.55934	-0.70602	-1.42733	6.66e-16	1	0.291467
Solyc07g051920.1	-0.806828	1.43909	-0.513831	-0.118432	1.18798	0.393224	-1.78341	2.79e-15	1	0.361668
Solyc07g052290.1	-0.772161	1.40696	-0.651134	0.0163391	0.98661	0.481962	-1.82859	2.52e-15	1	0.592147
Solyc07g052690.4	-0.664769	1.45741	-0.151468	-0.641171	1.61976	-0.142931	-1.56756	2.33e-15	1	0.0224121
Solyc07g052700.3	-1.03009	1.36641	-0.0807716	-0.255545	1.59847	0.432876	-1.38331	3.3e-15	1	0.295723
Solyc07g053360.4	-0.293805	1.42826	-0.227911	-0.906541	1.47516	-0.62233	-1.57838	9.99e-16	1	0.21485
Solyc07g053590.4	-0.991619	1.39054	-0.157573	-0.241351	1.54061	0.41818	-1.47085	3.61e-15	1	0.264211
Solyc07g053630.4	-0.654979	1.42555	-0.037487	-0.733082	1.70752	-0.226792	-1.44391	2.16e-15	1	0.057981
Solyc07g053750.1	-0.737274	1.3949	0.0548966	-0.712518	1.77677	-0.152643	-1.33597	2.66e-15	1	0.0999773
Solyc07g053840.1	-0.267228	1.43904	-0.293352	-0.878461	1.41323	-0.617197	-1.6385	4.44e-16	1	0.225152
Solyc07g054210.3	-0.380929	1.08669	0.491197	-1.19696	1.85026	-0.806293	-0.589872	1.78e-15	1	0.969727
Solyc07g054370.3	-0.864077	1.37317	-0.599642	0.0905468	1.00541	0.607691	-1.74349	2.78e-15	1	0.676889
Solyc07g054580.3	-0.925987	1.38184	0.0261964	-0.482051	1.73609	0.171094	-1.33479	3.33e-15	1	0.160811
Solyc07g056640.1	-0.80881	1.45984	-0.362757	-0.288272	1.38841	0.252432	-1.71237	2.28e-15	1	0.166275
Solyc07g062543.1	-0.967458	1.39989	-0.142583	-0.289847	1.56892	0.360854	-1.47471	3.28e-15	1	0.218319
Solyc07g062730.1	-0.889823	1.37864	0.0622793	-0.551091	1.77132	0.0882044	-1.30601	3.28e-15	1	0.147643
Solyc07g063350.3	-0.788351	1.36219	0.136334	-0.710174	1.82922	-0.115392	-1.23258	2.39e-15	1	0.160075
Solyc07g063750.3	-0.976207	1.3853	-0.353361	-0.0557312	1.30887	0.562932	-1.59495	3.14e-15	1	0.435145
Solyc07g063970.3	-0.946787	1.41122	-0.186372	-0.278061	1.53278	0.356438	-1.52104	3.22e-15	1	0.209589
Solyc07g064990.3	0.444152	1.20222	-0.790442	-0.855926	0.495413	-1.09207	-1.62808	-2.44e-15	1	1.55673
Solyc07g065670.1	-1.08066	1.33284	-0.235482	-0.0166981	1.37953	0.667828	-1.43753	3.36e-15	1	0.539986
Solyc07g065900.3	-0.717178	1.29491	0.277694	-0.855425	1.89836	-0.286576	-1.03863	2.44e-15	1	0.314252
Solyc07g065920.4	-0.664463	1.48852	-0.371747	-0.452314	1.40888	0.0151192	-1.76169	1.94e-15	1	0.0716782
Solyc07g066180.2	-1.02373	1.36953	-0.0818912	-0.263907	1.601	0.421475	-1.38871	3.5e-15	1	0.284984
Solyc08g005260.2	-0.736784	1.37438	-0.745974	0.108376	0.833207	0.534416	-1.84456	2.11e-15	1	0.791845
Solyc08g005640.4	-0.923359	1.18554	0.463693	-0.725874	1.97673	-0.0355644	-0.750728	3.61e-15	1	0.579248
Solyc08g006487.1	-1.14248	1.27383	0.112463	-0.243808	1.70265	0.520284	-1.11593	4.27e-15	1	0.496342
Solyc08g006760.4	-1.05615	1.24671	0.299748	-0.490315	1.87675	0.253926	-0.950458	4.11e-15	1	0.462135
Solyc08g006830.3	-0.302339	1.48586	-0.5766	-0.606919	1.15284	-0.365306	-1.89795	7.77e-16	1	0.260277
Solyc08g007375.1	-0.847406	1.42894	-0.102407	-0.479123	1.64734	0.119246	-1.49133	2.78e-15	1	0.0832408
Solyc08g007680.1	0.194635	1.30207	-0.477541	-1.01916	0.998084	-1.05553	-1.56329	-8.88e-16	1	0.9192
Solyc08g007770.4	-1.05077	1.35917	-0.132126	-0.176279	1.53116	0.513561	-1.40705	3.48e-15	1	0.361578
Solyc08g007830.1	-0.597457	1.49447	-0.388067	-0.508942	1.39472	-0.0787175	-1.78188	1.61e-15	1	0.0653602
Solyc08g007840.3	-0.717792	1.41461	-0.00136629	-0.695452	1.73751	-0.151787	-1.40305	2.33e-15	1	0.0685642
Solyc08g008020.1	0.150893	1.35155	-0.855838	-0.646602	0.632897	-0.713056	-1.89056	-1.22e-15	1	1.01637
Solyc08g013720.4	-0.861191	1.43187	-0.134934	-0.43575	1.6147	0.165132	-1.51747	3.11e-15	1	0.0960466
Solyc08g013970.3	-0.592448	1.49668	-0.44368	-0.460551	1.33376	-0.0416561	-1.8226	1.61e-15	1	0.0997433
Solyc08g013980.4	-0.536251	1.49466	-0.381357	-0.577053	1.39959	-0.178172	-1.77805	1.39e-15	1	0.0631136
Solyc08g015670.4	-0.771634	1.43929	-0.0991431	-0.56851	1.66099	-0.0080852	-1.50491	3e-15	1	0.0455292
Solyc08g015820.1	-0.676812	1.35415	-0.827953	0.15061	0.709632	0.528161	-1.87026	1.92e-15	1	0.935786
Solyc08g015940.3	-1.00281	1.36181	0.0146598	-0.373665	1.70022	0.315032	-1.31249	3.66e-15	1	0.241926
Solyc08g016500.3	-0.227705	1.43624	-0.325811	-0.882727	1.37041	-0.648166	-1.65647	8.88e-16	1	0.263092
Solyc08g016620.3	-0.629344	1.37539	0.0927777	-0.838822	1.7889	-0.333274	-1.2824	2.11e-15	1	0.15224
Solyc08g042140.3	-0.01618	1.4048	-0.518012	-0.870603	1.09828	-0.784697	-1.74076	-3.33e-16	1	0.543478
Solyc08g043180.3	-0.942595	1.3998	-0.0744181	-0.38279	1.64556	0.265789	-1.42889	2.94e-15	1	0.167936
Solyc08g061560.3	-0.541143	1.425	-0.0638082	-0.820046	1.67098	-0.378508	-1.46155	1.72e-15	1	0.0870157
Solyc08g061630.3	-0.460348	1.47302	-0.276628	-0.736046	1.48699	-0.363992	-1.67614	1.11e-15	1	0.0704795
Solyc08g062760.1	-0.111457	1.36801	-0.224126	-1.03242	1.39063	-0.854313	-1.4881	4.44e-16	1	0.453977
Solyc08g063040.4	-1.1204	1.20591	0.33594	-0.421459	1.86737	0.355979	-0.865473	4.05e-15	1	0.587157
Solyc08g063090.2	-0.588849	1.25479	0.32163	-0.987575	1.88912	-0.486307	-0.9507	2.33e-15	1	0.442172
Solyc08g065370.1	-0.883797	1.43672	-0.245951	-0.306977	1.49522	0.288655	-1.59917	2.86e-15	1	0.161086
Solyc08g065610.3	-1.14847	1.2875	0.0132003	-0.152235	1.60747	0.601166	-1.20286	4.07e-15	1	0.519507
Solyc08g065970.3	-1.11514	1.28327	0.13453	-0.302659	1.73903	0.452078	-1.11518	4.5e-15	1	0.444866
Solyc08g066130.1	-0.458674	1.29789	-1.03318	0.193967	0.389424	0.413122	-1.92673	8.47e-16	1	1.32176
Solyc08g067300.1	0.34687	1.26025	-0.80054	-0.806584	0.56554	-0.983142	-1.71989	-2.28e-15	1	1.33598
Solyc08g067540.1	-0.752064	1.37784	0.09951	-0.72529	1.80599	-0.153146	-1.28069	2.66e-15	1	0.13037
Solyc08g067940.3	-0.76848	1.35631	0.15166	-0.739494	1.83799	-0.153736	-1.21372	2.66e-15	1	0.172079
Solyc08g068075.1	0.195393	1.26262	-0.338676	-1.11934	1.10473	-1.14008	-1.41164	-9.99e-16	1	0.964301
Solyc08g068420.3	-0.352008	1.3831	-0.0510323	-0.98006	1.62069	-0.643716	-1.39235	1.11e-15	1	0.249241
Solyc08g068490.3	-0.76048	1.36719	0.125843	-0.732551	1.82244	-0.15343	-1.24719	2.78e-15	1	0.150595
Solyc08g075150.3	-0.319089	1.43783	-0.879547	-0.239198	0.743472	-0.0459045	-2.0308	3.33e-16	1	0.675482
Solyc08g075240.3	-1.02552	1.36459	-0.0496909	-0.289372	1.63139	0.401374	-1.35974	3.8e-15	1	0.2792
Solyc08g076290.3	-0.856815	1.26171	0.341605	-0.7465	1.93453	-0.0986999	-0.945723	3.16e-15	1	0.384406
Solyc08g076350.3	-0.0293322	1.41848	-0.799912	-0.589235	0.794492	-0.539904	-1.95054	-8.33e-16	1	0.706009
Solyc08g076650.3	-0.935356	1.27857	0.292873	-0.636083	1.905	0.0482514	-1.00288	3.66e-15	1	0.352364
Solyc08g076820.3	0.00890616	1.30189	-0.18322	-1.12758	1.34391	-1.01762	-1.36379	-4.44e-16	1	0.683508
Solyc08g077170.3	-0.178355	1.44698	-0.447575	-0.821048	1.24282	-0.630676	-1.75456	2.78e-16	1	0.318053
Solyc08g078290.1	0.247079	1.28601	-0.532066	-1.00102	0.911816	-1.07674	-1.57661	-1.22e-15	1	1.02569
Solyc08g079240.4	-0.936428	1.40383	-0.086861	-0.380544	1.63635	0.263409	-1.44325	3.3e-15	1	0.162368
Solyc08g079270.3	0.309147	1.24602	-0.510563	-1.0446	0.880387	-1.15638	-1.50353	-1.22e-15	1	1.16636
Solyc08g079850.3	0.108978	1.37002	-0.646144	-0.832859	0.899391	-0.839933	-1.77647	-1.11e-15	1	0.782433
Solyc08g080190.4	-1.04089	1.20697	0.389175	-0.555256	1.92571	0.188838	-0.831732	3.66e-15	1	0.547073
Solyc08g080750.4	0.0334306	1.32319	-0.273441	-1.08318	1.26764	-0.997369	-1.45608	-5.55e-16	1	0.672312
Solyc08g081470.3	-0.970152	1.35905	0.0664873	-0.455383	1.75423	0.223957	-1.27375	3.44e-15	1	0.214802
Solyc08g081940.3	-0.251163	1.16396	0.306982	-1.21978	1.73526	-0.915075	-0.828704	1.22e-15	1	0.821986
Solyc08g082370.1	-0.985025	1.17404	0.468297	-0.657311	1.96986	0.0645496	-0.730256	3.77e-15	1	0.616185
Solyc08g082400.1	-1.18885	1.10071	0.47487	-0.386729	1.89052	0.432158	-0.616287	4.39e-15	1	0.880388
Solyc08g082640.2	-0.542831	1.47678	-0.256841	-0.677112	1.51874	-0.257466	-1.66784	1.72e-15	1	0.0359941
Solyc08g083130.4	-0.843399	1.26691	0.333193	-0.756704	1.93111	-0.116526	-0.959145	3.28e-15	1	0.371691
Solyc08g083320.4	-0.666279	1.20237	0.427176	-0.963271	1.94438	-0.412468	-0.801818	2.66e-15	1	0.5579
Solyc08g150145.1	-0.651878	1.49097	-0.421972	-0.417124	1.35402	0.035877	-1.79918	1.89e-15	1	0.10148
Solyc09g005140.2	-0.649234	1.45174	-0.128357	-0.674148	1.63792	-0.181332	-1.54374	2.44e-15	1	0.0273977
Solyc09g005180.4	-0.142519	1.40391	-0.30423	-0.957164	1.34805	-0.769642	-1.59479	0	1	0.375687
Solyc09g007055.1	-0.712684	1.44299	-0.63273	-0.0975737	1.05239	0.345466	-1.86977	1.98e-15	1	0.443339
Solyc09g007190.3	-1.23926	1.18794	0.18648	-0.135163	1.6785	0.678048	-0.938733	4.65e-15	1	0.763483
Solyc09g007240.3	0.447268	1.20078	-0.827981	-0.820071	0.450408	-1.0642	-1.65124	-2.5e-15	1	1.59114
Solyc09g007650.3	-0.64523	1.43659	-0.0741463	-0.717213	1.6797	-0.220222	-1.48493	2.22e-15	1	0.0442639
Solyc09g008270.3	-0.752685	1.15657	0.510184	-0.914069	1.98305	-0.311536	-0.677805	3e-15	1	0.66496
Solyc09g008770.3	-0.97519	1.39839	-0.167133	-0.256068	1.53924	0.394496	-1.48898	3.47e-15	1	0.242393
Solyc09g009707.1	-0.637584	1.46833	-0.630362	-0.20038	1.08488	0.207411	-1.90606	1.75e-15	1	0.348772
Solyc09g010120.2	-0.876303	1.20755	0.433987	-0.765231	1.96952	-0.10106	-0.803503	3.44e-15	1	0.520345
Solyc09g010860.4	-0.57416	1.41369	-0.0201181	-0.819407	1.70765	-0.35513	-1.41524	1.72e-15	1	0.0950072
Solyc09g010900.1	0.0664451	1.35236	-0.992423	-0.426383	0.481911	-0.470109	-1.98311	-1.17e-15	1	1.11279
Solyc09g010990.3	-0.704589	1.4287	-0.0456557	-0.678452	1.70482	-0.146652	-1.45373	2.55e-15	1	0.049205
Solyc09g011150.1	-0.64723	1.49153	-0.42556	-0.418736	1.35041	0.0313071	-1.80244	2.28e-15	1	0.102382
Solyc09g014215.2	-0.800341	1.19364	0.458074	-0.851376	1.97488	-0.225888	-0.767269	3.66e-15	1	0.559775
Solyc09g014610.4	-0.776019	1.37066	0.116366	-0.71101	1.81697	-0.12461	-1.2586	2.61e-15	1	0.143591
Solyc09g014740.3	-0.594965	1.38952	0.049714	-0.844267	1.75661	-0.361611	-1.33245	2e-15	1	0.133042
Solyc09g014760.4	-1.28725	1.05688	0.430968	-0.200598	1.78719	0.65608	-0.580502	4.69e-15	1	1.07632
Solyc09g015320.3	-0.701433	1.36747	-0.789208	0.123172	0.77282	0.522287	-1.86368	1.86e-15	1	0.853572
Solyc09g015490.3	-0.802693	1.45655	-0.42787	-0.225987	1.30925	0.300344	-1.75137	2.5e-15	1	0.229108
Solyc09g018280.1	-0.487972	1.34041	0.12236	-0.974794	1.76938	-0.545226	-1.21179	2.11e-15	1	0.272231
Solyc09g018490.4	-0.421868	1.20103	0.343911	-1.12307	1.8351	-0.715668	-0.857446	1.55e-15	1	0.641348
Solyc09g018500.3	-0.77273	1.35029	0.165546	-0.743105	1.84611	-0.153835	-1.19546	2.83e-15	1	0.184315
Solyc09g018830.2	-1.1512	1.20476	0.306273	-0.359835	1.83344	0.42893	-0.883534	4.19e-15	1	0.612458
Solyc09g031750.4	-1.0375	1.2702	0.259887	-0.492587	1.86129	0.23918	-1.01206	3.61e-15	1	0.403643
Solyc09g047840.3	-0.109014	1.4454	-0.613631	-0.722759	1.04726	-0.596419	-1.86442	-3.33e-16	1	0.455346
Solyc09g059260.4	0.0664257	1.38994	-0.767824	-0.688545	0.78865	-0.689522	-1.88746	-7.22e-16	1	0.796633
Solyc09g060215.1	-0.507867	1.30548	-0.998679	0.201063	0.441413	0.453179	-1.9144	1.54e-15	1	1.26329
Solyc09g061715.1	0.198376	1.27544	-1.08894	-0.384874	0.263061	-0.527024	-1.93538	-1.83e-15	1	1.48969
Solyc09g062970.1	-1.05875	1.14827	0.482736	-0.572262	1.95597	0.186778	-0.682035	4.11e-15	1	0.699606
Solyc09g064160.3	-0.938231	1.39699	-0.0520248	-0.406734	1.66725	0.242703	-1.4097	3.11e-15	1	0.161843
Solyc09g065150.1	-0.649113	1.39406	-0.795431	0.0504882	0.798274	0.425249	-1.90744	1.31e-15	1	0.759433
Solyc09g065565.1	-0.764153	1.36229	0.13759	-0.735729	1.82958	-0.153562	-1.23204	2.66e-15	1	0.160167
Solyc09g066150.2	-0.911972	1.39388	-0.00718373	-0.474721	1.71312	0.16756	-1.3751	3.33e-15	1	0.14102
Solyc09g072560.4	-0.718733	1.41379	0.00109486	-0.69615	1.73929	-0.151722	-1.40018	2.44e-15	1	0.0697759
Solyc09g072770.1	-0.428324	1.43447	-0.147628	-0.858515	1.58197	-0.488873	-1.53265	9.99e-16	1	0.121559
Solyc09g072860.2	-0.407785	1.1529	0.410682	-1.1558	1.8471	-0.752993	-0.741585	2e-15	1	0.775727
Solyc09g074805.1	-1.0619	1.35132	-0.097701	-0.191712	1.56071	0.508328	-1.37222	3.8e-15	1	0.364705
Solyc09g074850.4	-0.886374	1.21658	0.41788	-0.74809	1.96355	-0.0796963	-0.827612	3.33e-15	1	0.497401
Solyc09g075210.3	-0.391066	1.28124	0.191036	-1.08121	1.7648	-0.701689	-1.07888	1.33e-15	1	0.452453
Solyc09g075710.1	-0.296048	1.48042	-0.493854	-0.690519	1.24001	-0.439696	-1.83429	9.99e-16	1	0.218163
Solyc09g075930.2	0.0787143	1.36588	-0.928167	-0.516423	0.57271	-0.553972	-1.9599	-1.44e-15	1	1.01246
Solyc09g075980.3	-0.800074	1.37041	-0.684673	0.114333	0.901261	0.583251	-1.79705	2.35e-15	1	0.756379
Solyc09g082550.3	-0.448322	1.45806	-0.219132	-0.790605	1.53238	-0.418065	-1.61545	1.17e-15	1	0.084593
Solyc09g082560.4	-0.98042	1.27746	0.277357	-0.574401	1.88804	0.131132	-1.0114	3.44e-15	1	0.365794
Solyc09g082810.3	-0.73848	1.21977	0.411646	-0.892941	1.95325	-0.303479	-0.837477	3.11e-15	1	0.498727
Solyc09g082870.3	-0.439612	1.38859	-0.0117336	-0.937243	1.6773	-0.547133	-1.37344	1.89e-15	1	0.192887
Solyc09g082900.3	-0.869189	1.39797	0.00981621	-0.538599	1.73586	0.0844302	-1.36999	2.89e-15	1	0.114839
Solyc09g083130.3	-0.595953	1.49488	-0.393992	-0.504931	1.38841	-0.0763996	-1.78648	1.67e-15	1	0.0684105
Solyc09g089580.4	-0.234433	1.16822	0.289524	-1.22331	1.72008	-0.929608	-0.846837	1.22e-15	1	0.820023
Solyc09g089990.3	-0.160952	1.37337	-1.02632	-0.186097	0.482296	-0.111231	-2.03544	-6.25e-16	1	1.04461
Solyc09g090310.3	-0.551293	1.38998	0.034707	-0.873396	1.73787	-0.416267	-1.34352	1.78e-15	1	0.145345
Solyc09g091140.4	-0.787957	1.39766	0.0414046	-0.651112	1.76753	-0.0660867	-1.34881	2.72e-15	1	0.0966691
Solyc09g091510.3	-0.785171	1.32989	0.21062	-0.755339	1.87131	-0.155526	-1.13495	2.94e-15	1	0.227336
Solyc09g092270.3	-0.797842	1.27279	0.324071	-0.799018	1.92618	-0.183512	-0.974258	2.94e-15	1	0.358821
Solyc09g097890.2	-0.550351	1.14465	0.48077	-1.07506	1.9235	-0.586614	-0.681313	2e-15	1	0.74527
Solyc09g098190.3	0.140527	1.34267	-0.544686	-0.938511	0.977701	-0.950365	-1.66804	-7.77e-16	1	0.811593
Solyc09g098330.3	-0.872558	1.17534	0.485544	-0.788328	1.9857	-0.123103	-0.721306	3.55e-15	1	0.60467
Solyc10g005010.4	-0.908641	1.40847	-0.0687294	-0.431103	1.66185	0.201829	-1.43808	3.05e-15	1	0.132331
Solyc10g005470.3	-0.566014	1.44231	-0.109963	-0.766335	1.64233	-0.316235	-1.51799	2.28e-15	1	0.0544319
Solyc10g005740.3	-0.370871	1.45801	-0.273647	-0.813495	1.46606	-0.490906	-1.65257	7.22e-16	1	0.131111
Solyc10g005870.4	-0.58849	1.33876	-0.913629	0.16336	0.586805	0.477583	-1.90576	1.87e-15	1	1.0657
Solyc10g006120.2	0.195044	1.24205	-0.278859	-1.15823	1.14596	-1.17248	-1.34103	-8.88e-16	1	0.997409
Solyc10g006500.4	-0.245872	1.39394	-0.163279	-0.984791	1.5013	-0.721191	-1.48456	2.22e-16	1	0.299889
Solyc10g006530.4	-0.672432	1.37858	0.0930269	-0.799179	1.79557	-0.270205	-1.28667	2.39e-15	1	0.137227
Solyc10g006640.3	-0.342121	1.43192	-0.199396	-0.890399	1.51505	-0.575319	-1.56428	1.22e-15	1	0.176106
Solyc10g007040.3	-1.01295	1.36625	-0.0268324	-0.326458	1.65911	0.361611	-1.34689	3.36e-15	1	0.256081
Solyc10g007120.4	-0.543636	1.49884	-0.44833	-0.506878	1.32887	-0.114272	-1.82924	1.33e-15	1	0.097896
Solyc10g007635.1	-1.07815	1.33717	-0.039999	-0.219026	1.60883	0.496662	-1.31241	3.52e-15	1	0.373843
Solyc10g007790.3	-0.403997	1.44396	-0.195154	-0.844804	1.53893	-0.494216	-1.57879	1.33e-15	1	0.122984
Solyc10g008440.3	-0.405567	1.41602	-0.105292	-0.905161	1.60486	-0.543767	-1.47709	1.44e-15	1	0.161283
Solyc10g008660.2	0.025612	1.40523	-0.738007	-0.692834	0.845041	-0.664782	-1.88969	-5e-16	1	0.712723
Solyc10g008720.4	-0.781491	1.40296	0.0268059	-0.648274	1.75751	-0.0681728	-1.36649	2.72e-15	1	0.0879115
Solyc10g008760.3	-0.982283	1.37215	0.000434839	-0.390299	1.69659	0.286912	-1.33745	3.61e-15	1	0.214387
Solyc10g009010.4	-0.989586	1.38265	-0.0705703	-0.322499	1.62962	0.348787	-1.40068	3.52e-15	1	0.227993
Solyc10g009340.1	-1.05077	1.29344	0.189677	-0.432343	1.81238	0.298904	-1.09351	3.66e-15	1	0.367443
Solyc10g009350.4	-0.866051	1.44201	-0.336386	-0.239577	1.39785	0.33282	-1.66795	3.03e-15	1	0.211081
Solyc10g009480.4	-0.403042	1.44119	-0.186183	-0.85197	1.54549	-0.50089	-1.56869	1.33e-15	1	0.126768
Solyc10g009580.4	-1.10938	1.10532	0.525263	-0.521194	1.9503	0.264495	-0.589691	4.33e-15	1	0.828873
Solyc10g011650.3	-0.540041	1.46098	-0.186774	-0.734168	1.57786	-0.307234	-1.5974	1.83e-15	1	0.0431456
Solyc10g011660.3	-0.382405	1.27475	0.198282	-1.09063	1.76408	-0.715602	-1.06449	1.78e-15	1	0.472312
Solyc10g017930.1	0.19288	1.21452	-1.20237	-0.205025	0.0529076	-0.372799	-1.92177	-1.86e-15	1	1.80994
Solyc10g017950.2	-0.688584	1.39567	0.0514132	-0.758498	1.77138	-0.224887	-1.33977	2.33e-15	1	0.102572
Solyc10g018610.2	-0.274392	1.36884	-1.02266	-0.0717839	0.486157	0.0630976	-2.02556	1.25e-16	1	1.05244
Solyc10g021280.1	-0.95278	1.38237	-0.425745	-0.00384145	1.22099	0.590144	-1.63948	3.01e-15	1	0.503203
Solyc10g044550.1	-0.492909	1.49639	-0.586504	-0.416978	1.16498	-0.0741445	-1.91892	1.05e-15	1	0.216112
Solyc10g045320.2	-0.497089	1.4666	-0.741667	-0.227845	0.948214	0.0870459	-1.97933	1.72e-15	1	0.448955
Solyc10g047060.2	-0.72595	1.40686	0.0214405	-0.702347	1.75376	-0.151933	-1.37621	2.44e-15	1	0.0803671
Solyc10g047660.1	-0.640768	1.47999	-0.572721	-0.266505	1.16644	0.15428	-1.88448	2.22e-15	1	0.25968
Solyc10g049560.3	-1.02093	1.37582	-0.207752	-0.147139	1.46517	0.517344	-1.4827	3.29e-15	1	0.357369
Solyc10g049585.1	-0.737294	1.39495	0.0547463	-0.712402	1.77667	-0.152531	-1.33615	2.39e-15	1	0.0998821
Solyc10g050430.1	-1.04455	1.35748	-0.0637441	-0.249188	1.60686	0.448189	-1.35858	3.61e-15	1	0.316088
Solyc10g052470.1	-0.96987	1.40208	-0.223593	-0.208619	1.47925	0.430558	-1.53245	3.41e-15	1	0.271771
Solyc10g052540.1	-0.536064	1.38667	0.0373051	-0.887912	1.7357	-0.438988	-1.33698	1.67e-15	1	0.156967
Solyc10g052560.1	-0.477088	1.3643	0.0650791	-0.952286	1.73492	-0.533841	-1.28566	1.78e-15	1	0.225066
Solyc10g054100.3	-0.340556	1.31683	0.0921415	-1.06841	1.69623	-0.725859	-1.19828	1.22e-15	1	0.394611
Solyc10g055375.1	-0.539038	1.47809	-0.264846	-0.674204	1.51111	-0.257654	-1.67518	1.94e-15	1	0.0373409
Solyc10g055390.2	-0.544453	1.38345	0.0482928	-0.887295	1.74443	-0.432668	-1.32479	1.89e-15	1	0.160397
Solyc10g055545.1	-0.855675	1.39501	0.0272452	-0.566583	1.75121	0.0516209	-1.35398	2.94e-15	1	0.113653
Solyc10g076700.2	-0.501352	1.47047	-0.726177	-0.242944	0.971276	0.0773678	-1.97459	1.14e-15	1	0.421986
Solyc10g076720.2	-0.844602	1.44768	-0.234415	-0.368665	1.52096	0.209869	-1.60784	2.66e-15	1	0.11254
Solyc10g078770.2	-0.682867	1.40328	0.0303184	-0.750727	1.75702	-0.222316	-1.36523	2.61e-15	1	0.0898728
Solyc10g079050.2	0.509891	1.15827	-0.893426	-0.774734	0.31612	-1.06977	-1.63294	-2.33e-15	1	1.8081
Solyc10g079640.2	-1.0248	1.2524	0.30773	-0.535333	1.89184	0.194521	-0.953684	3.72e-15	1	0.436068
Solyc10g079750.2	0.219182	1.25899	-0.368685	-1.10949	1.0644	-1.14833	-1.42663	-1.33e-15	1	1.0026
Solyc10g079755.1	-0.836685	1.38342	0.0706114	-0.617347	1.78454	-0.00408962	-1.30782	2.72e-15	1	0.12606
Solyc10g080340.3	-0.494024	1.44067	-0.132472	-0.814171	1.6108	-0.406188	-1.53118	1.94e-15	1	0.0822643
Solyc10g080840.1	-0.389606	1.36791	0.010081	-0.98839	1.6724	-0.624687	-1.32857	1.11e-15	1	0.258487
Solyc10g081205.1	0.28047	1.29389	-0.850013	-0.724343	0.556766	-0.868144	-1.80239	-1.83e-15	1	1.24086
Solyc10g081280.2	-0.110782	1.44576	-0.724189	-0.610787	0.921314	-0.50142	-1.93932	-6.11e-16	1	0.538523
Solyc10g081680.1	-0.713297	1.4791	-0.454449	-0.311355	1.30421	0.166977	-1.80311	1.83e-15	1	0.168245
Solyc10g081700.3	-1.03097	1.36871	-0.11109	-0.226651	1.56687	0.457691	-1.4071	3.66e-15	1	0.310041
Solyc10g081910.2	-1.23513	1.13262	0.356531	-0.254019	1.79965	0.575469	-0.742693	4.55e-15	1	0.84582
Solyc10g083063.1	0.122437	1.3112	-0.371769	-1.06187	1.13481	-1.04124	-1.50512	-7.77e-16	1	0.798901
Solyc10g083370.1	-0.887403	1.40609	-0.0347039	-0.483978	1.69656	0.142822	-1.4118	3e-15	1	0.116708
Solyc10g083410.1	0.314907	1.25343	-0.560658	-1.00768	0.832587	-1.12942	-1.54821	-1.78e-15	1	1.17662
Solyc10g083460.1	-0.862828	1.42443	-0.46632	-0.0952799	1.22574	0.451372	-1.72944	2.69e-15	1	0.378224
Solyc10g083940.1	-0.8842	1.14388	0.531987	-0.791663	1.99777	-0.117933	-0.643542	3.61e-15	1	0.68916
Solyc10g084840.2	-0.686415	1.4413	-0.0888483	-0.666034	1.67117	-0.148806	-1.5015	2.11e-15	1	0.0350018
Solyc10g084980.3	-0.898696	1.2612	0.336447	-0.698948	1.93004	-0.0298566	-0.948166	3.72e-15	1	0.387829
Solyc10g085080.3	-0.248332	1.39065	-0.151655	-0.990665	1.51037	-0.724416	-1.47187	7.77e-16	1	0.303465
Solyc10g085090.3	-0.239783	1.10613	0.386497	-1.25284	1.74912	-0.950836	-0.689917	8.88e-16	1	0.983712
Solyc10g086270.2	-0.77889	1.34111	0.186171	-0.748392	1.85787	-0.154024	-1.168	3.05e-15	1	0.203371
Solyc10g086660.2	0.170027	1.2234	-0.194926	-1.1985	1.21856	-1.18893	-1.25686	-9.99e-16	1	1.00324
Solyc10g150142.1	-0.535798	1.48987	-0.339012	-0.615055	1.44168	-0.210327	-1.74248	1.78e-15	1	0.0491235
Solyc11g005280.1	-0.477313	1.44572	-0.157734	-0.810672	1.58775	-0.414822	-1.55574	1.22e-15	1	0.0832097
Solyc11g005290.1	-0.996582	1.3822	-0.0879001	-0.297713	1.60953	0.374391	-1.41162	3.28e-15	1	0.242607
Solyc11g005310.1	-0.73082	1.40163	0.0363023	-0.707115	1.76409	-0.152568	-1.35847	2.61e-15	1	0.0887452
Solyc11g005790.3	0.450496	1.19846	-0.799632	-0.84932	0.479604	-1.09094	-1.62875	-1.89e-15	1	1.57856
Solyc11g006020.2	-1.07842	1.34243	-0.126961	-0.137048	1.51629	0.565521	-1.37868	3.64e-15	1	0.420235
Solyc11g006750.1	-0.95442	1.37289	0.0323065	-0.45078	1.73266	0.216956	-1.31729	3.33e-15	1	0.188779
Solyc11g006890.2	-0.893646	1.42316	-0.130943	-0.398574	1.60936	0.218727	-1.50171	3.16e-15	1	0.124491
Solyc11g006980.1	-0.755638	1.37329	0.110895	-0.728549	1.81317	-0.153413	-1.26629	2.66e-15	1	0.138906
Solyc11g007190.2	-0.768675	1.35605	0.152265	-0.739643	1.83834	-0.153727	-1.21293	2.83e-15	1	0.172602
Solyc11g007250.2	-0.739601	1.39246	0.0614678	-0.714327	1.78119	-0.152553	-1.32794	2.44e-15	1	0.104147
Solyc11g007830.2	-1.1421	1.25087	0.195625	-0.304396	1.76741	0.469203	-1.02609	3.94e-15	1	0.520786
Solyc11g008060.1	0.259546	1.27682	-1.01532	-0.521045	0.34607	-0.683446	-1.88829	-1.72e-15	1	1.43165
Solyc11g008620.2	-0.760856	1.27716	0.31485	-0.831158	1.91957	-0.236044	-0.987156	3.16e-15	1	0.351302
Solyc11g009020.2	-0.630698	1.46048	-0.16496	-0.664826	1.60669	-0.186341	-1.5814	2.11e-15	1	0.0229649
Solyc11g010130.3	-0.758962	1.36881	0.121909	-0.731758	1.82001	-0.153812	-1.25225	2.78e-15	1	0.147468
Solyc11g010290.2	0.0266571	1.37652	-0.45662	-0.946559	1.12897	-0.878085	-1.658	-3.33e-16	1	0.607512
Solyc11g010360.3	-0.823293	1.39455	0.0416708	-0.612928	1.76548	-0.009633	-1.3438	3e-15	1	0.106309
Solyc11g011510.1	-0.455525	1.49418	-0.418074	-0.620585	1.35291	-0.270571	-1.80258	1.44e-15	1	0.0978549
Solyc11g011590.2	-0.308196	1.45241	-0.306672	-0.837542	1.41773	-0.554495	-1.66693	9.99e-16	1	0.181621
Solyc11g011630.3	-0.944198	1.38306	0.00345072	-0.442307	1.71258	0.217001	-1.35177	3.5e-15	1	0.172487
Solyc11g011660.1	-0.971233	1.36543	0.0422713	-0.436472	1.73503	0.240565	-1.29946	3.55e-15	1	0.208771
Solyc11g011670.1	-0.789141	1.40381	0.0225657	-0.637234	1.75417	-0.0536245	-1.37054	2.78e-15	1	0.0874406
Solyc11g011677.1	-0.691233	1.42519	-0.0340376	-0.699916	1.7128	-0.173895	-1.44082	2.5e-15	1	0.0545726
Solyc11g011690.1	-0.924715	1.14103	0.531989	-0.748299	1.99603	-0.0535509	-0.639071	3.28e-15	1	0.697685
Solyc11g012050.1	-0.551105	1.48751	-0.317939	-0.618469	1.46344	-0.202586	-1.72473	1.94e-15	1	0.0411066
Solyc11g012520.1	-0.933359	1.37813	0.0332247	-0.477999	1.73959	0.179584	-1.32454	3.44e-15	1	0.169221
Solyc11g012640.1	-0.773771	1.45192	-0.516925	-0.161225	1.19977	0.334522	-1.80464	2.08e-15	1	0.316773
Solyc11g012690.3	-0.672499	1.445	-0.102224	-0.670277	1.66007	-0.161991	-1.51606	2.33e-15	1	0.0318641
Solyc11g016970.2	-1.05862	1.35387	-0.184778	-0.110471	1.46429	0.574099	-1.4346	3.68e-15	1	0.421763
Solyc11g017010.2	-0.646736	1.20671	0.415994	-0.975972	1.93635	-0.436633	-0.815874	2.78e-15	1	0.550968
Solyc11g017200.2	-1.02088	1.16633	0.46899	-0.614435	1.96224	0.125279	-0.718174	3.72e-15	1	0.643114
Solyc11g017345.1	-0.249943	1.44258	-0.86587	-0.326762	0.761941	-0.167137	-2.02904	-5.55e-17	1	0.650927
Solyc11g021160.1	-0.698546	1.48425	-0.379011	-0.40669	1.39661	0.0769319	-1.76005	1.83e-15	1	0.0916264
Solyc11g022590.1	-0.863604	1.40537	-0.0136154	-0.528149	1.71856	0.0893363	-1.39671	3.28e-15	1	0.104728
Solyc11g042800.2	-0.0858932	1.42092	-0.464455	-0.870571	1.18439	-0.736308	-1.72806	-2.22e-16	1	0.436465
Solyc11g044220.1	-0.467918	1.28807	-1.03681	0.216659	0.372736	0.438499	-1.91462	1.11e-15	1	1.36167
Solyc11g056650.2	-0.792803	1.13649	0.542576	-0.886263	1.99555	-0.260516	-0.626115	2.78e-15	1	0.714822
Solyc11g064750.3	-0.462013	1.41523	-0.0708032	-0.882414	1.6461	-0.485604	-1.45235	1.44e-15	1	0.134553
Solyc11g065220.2	-0.198332	1.35295	-1.05877	-0.0958458	0.420007	-0.00981284	-2.0269	-4.51e-16	1	1.14557
Solyc11g065240.2	-0.728048	1.47686	-0.439549	-0.309258	1.31903	0.178948	-1.78968	2.05e-15	1	0.164579
Solyc11g065680.1	-0.62512	1.48356	-0.570343	-0.288093	1.17309	0.125368	-1.88824	1.83e-15	1	0.245124
Solyc11g066050.1	-0.112969	1.38225	-0.266478	-1.0028	1.3611	-0.828411	-1.53761	4.44e-16	1	0.431663
Solyc11g066510.3	-1.0628	1.34595	-0.238442	-0.0447086	1.39262	0.632043	-1.45899	3.2e-15	1	0.492978
Solyc11g066960.3	0.0843179	1.37237	-0.884093	-0.572597	0.631459	-0.604877	-1.93987	-1.22e-15	1	0.954131
Solyc11g069250.2	-0.451807	1.32308	0.14132	-1.0126	1.76634	-0.602002	-1.1737	1.55e-15	1	0.326335
Solyc11g069580.2	-0.826842	1.18221	0.476368	-0.831736	1.98201	-0.191114	-0.737914	3.16e-15	1	0.58806
Solyc11g069650.2	-0.41853	1.4414	-0.846158	-0.176709	0.791364	0.0753487	-2.01294	4.3e-16	1	0.630334
Solyc11g069770.2	-1.05362	1.35322	-0.066691	-0.232906	1.59829	0.468095	-1.35421	3.75e-15	1	0.334173
Solyc11g069900.3	0.146508	1.32695	-0.479652	-0.993811	1.03102	-1.00087	-1.60112	-1.11e-15	1	0.822463
Solyc11g069970.1	-0.700998	1.47134	-0.231808	-0.538535	1.54808	-0.0318259	-1.64194	2.11e-15	1	0.0283018
Solyc11g070010.3	-0.763721	1.36273	0.136547	-0.735559	1.82895	-0.153717	-1.2334	2.72e-15	1	0.159304
Solyc11g071760.3	0.32865	1.23056	-0.494855	-1.06435	0.876919	-1.18648	-1.47027	-1.55e-15	1	1.21482
Solyc11g071940.1	-0.786108	1.46486	-0.285184	-0.393566	1.48268	0.148537	-1.66773	2.69e-15	1	0.0889808
Solyc11g072080.1	-0.0565101	1.40381	-0.917086	-0.430213	0.642357	-0.387943	-2.00755	-3.89e-16	1	0.850391
Solyc11g072120.2	-0.247016	1.45203	-0.831167	-0.373844	0.814014	-0.208564	-2.01966	1.67e-16	1	0.588265
Solyc11g072230.1	-0.393364	1.35624	-1.00217	0.0392939	0.498876	0.238523	-1.9924	5.55e-16	1	1.07803
Solyc11g072250.2	-0.954708	1.40547	-0.301506	-0.149257	1.39383	0.469776	-1.58997	3e-15	1	0.319321
Solyc11g072310.2	-0.508628	1.1639	0.437856	-1.09313	1.89779	-0.63059	-0.738872	2.33e-15	1	0.706735
Solyc11g072900.1	-0.771188	1.36835	-0.719645	0.122485	0.857067	0.570054	-1.81772	1.9e-15	1	0.792794
Solyc11g072980.1	-0.935104	1.40391	-0.0848572	-0.383948	1.63868	0.259642	-1.44202	3.28e-15	1	0.160615
Solyc11g073120.2	-1.08905	1.14424	0.473979	-0.529168	1.94212	0.243854	-0.681779	4.11e-15	1	0.719981
Solyc11g073160.3	-0.627406	1.4476	-0.114758	-0.705437	1.64692	-0.222675	-1.52863	2.16e-15	1	0.0341584
Solyc12g006230.3	-0.901772	1.4237	-0.369805	-0.152119	1.33715	0.430756	-1.66316	2.58e-15	1	0.304826
Solyc12g006440.2	-1.05695	1.34776	-0.255245	-0.0355615	1.37548	0.635652	-1.473	3.42e-15	1	0.499281
Solyc12g006520.2	-1.09753	1.32725	-0.175902	-0.053812	1.44115	0.648424	-1.38908	3.92e-15	1	0.514816
Solyc12g006620.2	0.26761	1.25293	-0.442055	-1.07849	0.970005	-1.15595	-1.46737	-1.22e-15	1	1.08491
Solyc12g006760.1	-0.522461	1.47642	-0.262271	-0.691688	1.51102	-0.283791	-1.67109	1.83e-15	1	0.0427552
Solyc12g008380.1	-0.569989	1.49201	-0.351592	-0.570432	1.43183	-0.149255	-1.7539	2.11e-15	1	0.0484801
Solyc12g008830.3	-0.951041	1.39233	-0.0480618	-0.393228	1.66625	0.262876	-1.40007	3.36e-15	1	0.175929
Solyc12g009800.3	-1.06194	1.12241	0.522327	-0.582799	1.9672	0.180079	-0.617206	4.16e-15	1	0.768345
Solyc12g009920.1	-0.838989	1.37804	0.0853184	-0.624366	1.79435	-0.00838903	-1.28996	2.94e-15	1	0.135324
Solyc12g009930.3	-0.908601	1.42789	-0.278904	-0.240386	1.44706	0.361581	-1.60815	2.97e-15	1	0.218734
Solyc12g010050.2	0.388773	1.16889	-1.14584	-0.411822	0.0474085	-0.681881	-1.81766	-2.08e-15	1	1.95339
Solyc12g010420.1	-0.808658	1.39928	-0.622169	0.0315477	1.01142	0.519964	-1.79754	2.47e-15	1	0.597257
Solyc12g010550.1	-0.304278	1.40786	-0.154035	-0.949542	1.53321	-0.651152	-1.4985	6.66e-16	1	0.235951
Solyc12g011060.3	-0.762359	1.36464	0.131973	-0.734258	1.82618	-0.153565	-1.2393	2.89e-15	1	0.155548
Solyc12g013600.3	0.244719	1.31341	-0.803231	-0.754902	0.63793	-0.868897	-1.7995	-2.05e-15	1	1.12799
Solyc12g014130.2	0.378491	1.22999	-0.645726	-0.962757	0.70105	-1.13594	-1.57127	-2.11e-15	1	1.33545
Solyc12g014220.3	-1.01349	1.30733	0.185149	-0.478988	1.82372	0.234054	-1.11731	3.22e-15	1	0.31981
Solyc12g014570.2	-0.818912	1.45017	-0.199141	-0.43212	1.56334	0.138933	-1.58795	2.72e-15	1	0.077508
Solyc12g015630.2	-0.779969	1.44831	-0.146167	-0.522178	1.61955	0.0365212	-1.54982	2.66e-15	1	0.0463979
Solyc12g015710.2	0.228379	1.32049	-0.726106	-0.822758	0.736356	-0.914378	-1.75793	-1.44e-15	1	1.04084
Solyc12g015800.2	-0.444255	1.43835	-0.150862	-0.84323	1.5842	-0.46502	-1.54045	1.22e-15	1	0.108202
Solyc12g017360.3	-0.932462	1.41623	-0.304257	-0.179514	1.40381	0.429057	-1.60785	2.94e-15	1	0.281455
Solyc12g017880.3	-0.104238	1.38499	-0.28626	-0.994487	1.34165	-0.827488	-1.55501	3.33e-16	1	0.436829
Solyc12g020120.2	-0.434342	1.49294	-0.423993	-0.634601	1.34343	-0.296992	-1.80486	1.17e-15	1	0.108434
Solyc12g021180.2	0.0490642	1.28659	-1.14233	-0.193322	0.224192	-0.263102	-1.98679	-8.88e-16	1	1.47889
Solyc12g027550.2	-0.855417	1.17166	0.492065	-0.808304	1.98743	-0.151723	-0.711592	3.05e-15	1	0.614838
Solyc12g032990.2	-0.675886	1.19222	0.444861	-0.961193	1.95165	-0.404104	-0.774868	2.55e-15	1	0.582756
Solyc12g035400.2	-0.340184	1.1655	0.35719	-1.1825	1.79919	-0.82216	-0.796604	1.44e-15	1	0.772375
Solyc12g035580.1	0.168468	1.31087	-0.457687	-1.02165	1.03376	-1.03946	-1.56275	-1.11e-15	1	0.86868
Solyc12g036500.2	-0.883986	1.14225	0.53437	-0.792637	1.99834	-0.118902	-0.639547	3.55e-15	1	0.693571
Solyc12g038080.1	-0.481108	1.46627	-0.234404	-0.750759	1.52741	-0.36195	-1.63763	1.33e-15	1	0.062822
Solyc12g038360.1	-1.01718	1.3743	-0.0983166	-0.25881	1.58819	0.421215	-1.40685	3.22e-15	1	0.279645
Solyc12g040390.3	-0.40376	1.34925	-1.00637	0.0608763	0.485343	0.263779	-1.98485	8.26e-16	1	1.10742
Solyc12g041980.3	-0.503553	1.43105	-0.830078	-0.0974226	0.800323	0.200632	-1.98631	9.85e-16	1	0.652653
Solyc12g042000.3	-0.275085	1.48145	-0.634655	-0.571709	1.07922	-0.35472	-1.93068	7.77e-16	1	0.32326
Solyc12g042010.1	-0.743796	1.38774	0.0740266	-0.717966	1.78951	-0.152709	-1.31249	2.66e-15	1	0.112413
Solyc12g042180.1	-0.555296	1.4522	-0.74891	-0.147992	0.923772	0.194208	-1.96256	1.57e-15	1	0.506304
Solyc12g042240.2	-0.549285	1.48999	-0.604079	-0.336622	1.13921	0.0321965	-1.92092	1.17e-15	1	0.250786
Solyc12g042560.3	-0.499486	1.48723	-0.334465	-0.653284	1.44158	-0.267513	-1.73578	1.17e-15	1	0.0578952
Solyc12g042760.1	-0.869643	1.39955	0.0039161	-0.533822	1.73122	0.088751	-1.37628	3.16e-15	1	0.113275
Solyc12g043150.3	-0.241678	1.34453	-0.0387478	-1.06411	1.57819	-0.790683	-1.32788	7.77e-16	1	0.394385
Solyc12g044200.3	-0.470071	1.4979	-0.454335	-0.573497	1.31707	-0.221043	-1.83237	1.05e-15	1	0.110479
Solyc12g044250.2	-0.841384	1.43423	-0.468672	-0.124169	1.23494	0.41235	-1.74562	2.58e-15	1	0.343709
Solyc12g044260.2	-0.982185	1.38506	-0.0676899	-0.335183	1.63572	0.333044	-1.40234	3.16e-15	1	0.21701
Solyc12g049350.2	-0.882695	1.43761	-0.268328	-0.286585	1.47073	0.304972	-1.61554	3e-15	1	0.17489
Solyc12g049380.3	-0.751267	1.37886	0.0969392	-0.724532	1.80435	-0.15306	-1.28393	2.78e-15	1	0.128486
Solyc12g049500.3	-0.345419	1.44622	-0.247686	-0.853111	1.47888	-0.54176	-1.61786	1.22e-15	1	0.158013
Solyc12g056620.2	-0.753494	1.3761	0.103886	-0.726495	1.80877	-0.153169	-1.27517	2.55e-15	1	0.133613
Solyc12g056860.2	-0.0823577	1.33059	-0.15311	-1.09512	1.42091	-0.927109	-1.38529	1.11e-16	1	0.544901
Solyc12g056890.1	-0.632333	1.46337	-0.177411	-0.653626	1.59634	-0.175819	-1.59402	2.39e-15	1	0.0213258
Solyc12g062250.2	-0.885164	1.34473	0.159179	-0.618746	1.83709	0.0282064	-1.19081	3e-15	1	0.203828
Solyc12g062680.3	0.17776	1.34204	-0.838739	-0.681062	0.638538	-0.760565	-1.8652	-1.17e-15	1	1.04135
Solyc12g070200.3	-0.757776	1.37061	0.117514	-0.730345	1.8173	-0.153445	-1.25786	2.78e-15	1	0.144015
Solyc12g088195.1	-0.92669	1.38148	-0.481706	0.0269175	1.15448	0.597821	-1.67599	2.92e-15	1	0.551006
Solyc12g088250.2	-1.09218	1.32874	-0.0357756	-0.200778	1.6032	0.521643	-1.29703	3.66e-15	1	0.402136
Solyc12g088300.2	-0.444342	1.45687	-0.216881	-0.795646	1.53318	-0.425049	-1.61221	1.28e-15	1	0.0876662
Solyc12g088700.1	-0.778092	1.34208	0.184032	-0.748018	1.85667	-0.15426	-1.17087	2.66e-15	1	0.201346
Solyc12g094380.2	-0.778419	1.16891	0.494484	-0.88498	1.98272	-0.269302	-0.706418	3.11e-15	1	0.628087
Solyc12g094630.2	-1.22318	1.15862	0.314534	-0.249976	1.78542	0.570661	-0.809412	4.27e-15	1	0.77889
Solyc12g096180.1	-0.469571	1.43175	-0.115905	-0.846269	1.61673	-0.450043	-1.50702	1.67e-15	1	0.105261
Solyc12g096310.2	-0.514002	1.3781	0.049253	-0.913352	1.73693	-0.475609	-1.31644	1.67e-15	1	0.182013
Solyc12g096480.1	-0.981216	1.39577	-0.246807	-0.167744	1.4449	0.472631	-1.53867	3.32e-15	1	0.313105
Solyc12g096530.1	-0.845149	1.41282	-0.0303312	-0.537342	1.70837	0.0688732	-1.41907	2.72e-15	1	0.0900234
Solyc12g098130.1	-0.748347	1.38233	0.0880874	-0.722069	1.79867	-0.15301	-1.29502	2.5e-15	1	0.122125
Solyc12g098900.2	-0.897803	1.23736	0.380325	-0.719885	1.94866	-0.0480882	-0.883473	3.44e-15	1	0.445743
Solyc12g099160.2	-1.14913	1.1768	0.369737	-0.397402	1.86894	0.395945	-0.799577	4.02e-15	1	0.671288
Solyc12g099180.3	-0.561343	1.32152	-0.949972	0.189791	0.52105	0.48085	-1.90495	1.1e-15	1	1.16127
Solyc12g099430.2	-0.866715	1.1376	0.542052	-0.812933	2.00011	-0.147883	-0.627616	3.5e-15	1	0.706588
Solyc12g099580.2	-0.509629	1.41586	-0.0500029	-0.856226	1.67311	-0.430675	-1.43897	1.55e-15	1	0.113387
Solyc12g099860.2	-0.317282	1.43219	-0.894096	-0.220812	0.719263	-0.0317783	-2.03227	2.5e-16	1	0.708383
Solyc00g013170.1	1.43281	-0.30547	-0.233286	-0.894052	-0.912059	-1.81406	0.965479	-5.44e-15	2	0.379428
Solyc00g019970.2	1.47841	-0.254873	-0.631834	-0.591707	-1.3034	-1.59229	0.62235	-6.05e-15	2	0.149876
Solyc00g019980.2	1.47066	-0.225028	-0.54954	-0.696089	-1.16935	-1.67423	0.633723	-5.66e-15	2	0.126808
Solyc00g019990.1	1.43913	-0.174968	-0.854819	-0.409347	-1.45083	-1.41209	0.354644	-6.16e-15	2	0.203978
Solyc00g020000.1	1.45796	-0.187323	-0.76185	-0.508783	-1.36174	-1.50845	0.435308	-5.94e-15	2	0.138319
Solyc00g020020.2	1.46213	-0.172106	-0.629688	-0.660337	-1.19058	-1.63821	0.501748	-5.94e-15	2	0.0851921
Solyc00g020030.1	1.42032	-0.0829197	-0.870561	-0.466839	-1.34606	-1.4469	0.208325	-5.83e-15	2	0.136568
Solyc00g025400.2	1.4455	-0.146184	-0.799726	-0.499592	-1.35001	-1.49198	0.34919	-5.77e-15	2	0.127491
Solyc00g094540.1	1.43318	-0.062627	-0.647499	-0.723056	-1.06461	-1.67032	0.328377	-5.44e-15	2	0.0317203
Solyc00g112190.2	1.38802	-0.107012	-0.98796	-0.29305	-1.51067	-1.27905	0.1651	-5.86e-15	2	0.317007
Solyc00g126000.1	1.47139	-0.228814	-0.694308	-0.548267	-1.34005	-1.55096	0.5419	-5.94e-15	2	0.143007
Solyc00g142160.1	1.46969	-0.219745	-0.697512	-0.552438	-1.33162	-1.55325	0.526371	-5.72e-15	2	0.135866
Solyc00g142170.2	1.47692	-0.257258	-0.67594	-0.543722	-1.35695	-1.55108	0.596203	-5.66e-15	2	0.16376
Solyc00g320430.1	1.4884	-0.333928	-0.519095	-0.635375	-1.27954	-1.63604	0.814812	-5.38e-15	2	0.223889
Solyc00g500110.1	1.47837	-0.254617	-0.632032	-0.59172	-1.30329	-1.59227	0.621839	-5.94e-15	2	0.149674
Solyc00g500114.1	1.25813	0.349842	-0.772773	-0.835195	-0.65326	-1.64156	-0.363515	-5.22e-15	2	0.104543
Solyc00g500142.1	1.04806	0.591045	-1.14274	-0.49636	-0.74684	-1.21144	-0.967058	-4.77e-15	2	0.613153
Solyc00g500147.1	1.40172	-0.140984	-0.962458	-0.298281	-1.52714	-1.29304	0.232308	-5.94e-15	2	0.312549
Solyc00g500148.1	1.42665	-0.138563	-0.884751	-0.403338	-1.43627	-1.39829	0.280858	-6.13e-15	2	0.200027
Solyc00g500149.1	1.32329	0.154384	-0.997026	-0.480644	-1.17183	-1.39044	-0.226358	-5.94e-15	2	0.168422
Solyc00g500226.1	1.40885	-0.160597	-0.299871	-0.948382	-0.795297	-1.84248	0.707023	-5.11e-15	2	0.254101
Solyc00g500254.1	1.24871	0.257576	-0.406789	-1.0995	-0.356138	-1.85669	0.0189659	-4.77e-15	2	0.255426
Solyc00g500255.1	1.47953	-0.304793	-0.705909	-0.468824	-1.45429	-1.49032	0.646175	-6.55e-15	2	0.231021
Solyc00g500272.1	1.3498	0.140405	-0.89997	-0.590236	-1.0806	-1.50064	-0.140597	-5.11e-15	2	0.0736006
Solyc00g500340.1	1.37678	-0.0712211	-1.00431	-0.301252	-1.48145	-1.27802	0.10135	-6.22e-15	2	0.307717
Solyc00g500341.1	1.46305	-0.184692	-0.703443	-0.574918	-1.29168	-1.56736	0.47069	-6.27e-15	2	0.108055
Solyc00g500350.1	1.41361	-0.176204	-0.938921	-0.298483	-1.54742	-1.30156	0.300046	-6.05e-15	2	0.317643
Solyc00g500373.1	1.4069	-0.0195345	-0.863746	-0.523623	-1.2537	-1.48495	0.11945	-5.77e-15	2	0.0904149
Solyc01g005150.3	1.10833	0.54813	-0.60549	-1.05097	-0.191906	-1.71781	-0.542627	-4.66e-15	2	0.386358
Solyc01g005720.3	1.26459	-0.264452	0.144426	-1.14456	-0.417165	-1.90714	1.16018	-4.44e-15	2	0.965802
Solyc01g005760.3	1.4062	-0.0579452	-0.909028	-0.439225	-1.35632	-1.4139	0.145676	-6.05e-15	2	0.15815
Solyc01g005780.1	1.46627	-0.1946	-0.678387	-0.59328	-1.27629	-1.58499	0.502152	-5.88e-15	2	0.108336
Solyc01g005800.3	1.46513	-0.285085	-0.784776	-0.395273	-1.51773	-1.41868	0.564118	-6.27e-15	2	0.265719
Solyc01g005900.2	0.8415	0.875212	-1.02012	-0.696596	-0.220074	-1.23506	-1.30259	-4e-15	2	0.994632
Solyc01g006055.1	1.20646	0.139579	-0.116673	-1.22937	-0.178245	-1.93656	0.38859	-4.66e-15	2	0.587735
Solyc01g006100.4	1.27587	0.0867077	-0.214207	-1.14837	-0.363297	-1.917	0.400543	-4.44e-15	2	0.397321
Solyc01g006240.3	1.36242	0.0441975	-0.42712	-0.9795	-0.667514	-1.83569	0.319461	-5.55e-15	2	0.131153
Solyc01g007170.4	1.41945	-0.0861395	-0.877487	-0.455819	-1.35821	-1.43707	0.208422	-5.55e-15	2	0.145854
Solyc01g007260.3	1.28705	0.293603	-0.853859	-0.726793	-0.821925	-1.57101	-0.335261	-4.88e-15	2	0.0829629
Solyc01g008100.3	1.4034	0.0313426	-0.706441	-0.728303	-1.00619	-1.65376	0.150228	-6.11e-15	2	0.00991449
Solyc01g008900.4	1.02222	0.639998	-1.11744	-0.544783	-0.651799	-1.23393	-1.02211	-5e-15	2	0.638753
Solyc01g009200.4	1.40624	-0.21412	-0.231331	-0.960792	-0.787583	-1.85124	0.832149	-5.55e-15	2	0.343101
Solyc01g009720.2	1.21899	0.383708	-0.598249	-1.00445	-0.406781	-1.75608	-0.295813	-5e-15	2	0.194596
Solyc01g010310.4	1.37932	0.0959316	-0.744369	-0.730882	-0.962893	-1.63902	0.0295412	-5.66e-15	2	0.0094098
Solyc01g017140.1	1.46823	-0.269899	-0.435687	-0.762645	-1.09834	-1.72844	0.776567	-5.5e-15	2	0.197254
Solyc01g017440.1	1.03745	0.665981	-0.972808	-0.730623	-0.452677	-1.40003	-0.963243	-4.77e-15	2	0.522426
Solyc01g017470.3	1.31438	-0.0615061	-0.134618	-1.11826	-0.470329	-1.91895	0.672584	-4.77e-15	2	0.467425
Solyc01g020460.3	1.45458	-0.191347	-0.789276	-0.473956	-1.39828	-1.47695	0.422816	-6.05e-15	2	0.160949
Solyc01g028800.3	1.32344	0.20937	-0.644089	-0.88872	-0.695209	-1.73211	-0.0700409	-5.44e-15	2	0.0486875
Solyc01g028803.1	0.950648	0.747794	-0.631596	-1.06685	0.0503796	-1.62118	-0.85384	-4.11e-15	2	0.715777
Solyc01g057020.3	1.3193	0.218417	-0.890178	-0.647544	-0.964612	-1.52724	-0.248944	-5.16e-15	2	0.0736708
Solyc01g057260.4	1.42078	-0.0322051	-0.604061	-0.784513	-0.974021	-1.71309	0.312787	-5.33e-15	2	0.030219
Solyc01g057320.3	1.32749	0.0021644	-0.244241	-1.08541	-0.512145	-1.90032	0.504772	-5.11e-15	2	0.323329
Solyc01g058160.3	1.22924	0.345655	-0.533158	-1.04174	-0.383181	-1.79454	-0.195925	-5.11e-15	2	0.207041
Solyc01g058530.4	1.26141	0.326266	-0.938818	-0.648858	-0.874626	-1.48787	-0.440462	-5.05e-15	2	0.143571
Solyc01g060250.2	1.30883	0.164875	-1.03171	-0.441995	-1.1969	-1.34802	-0.265084	-5.66e-15	2	0.213923
Solyc01g060410.4	1.45969	-0.163042	-0.680658	-0.615986	-1.23679	-1.59934	0.454091	-6.05e-15	2	0.0854746
Solyc01g060450.3	1.26553	0.304111	-0.592365	-0.977273	-0.507729	-1.76583	-0.174684	-5.22e-15	2	0.130233
Solyc01g066850.4	1.3709	0.090452	-0.581229	-0.880125	-0.783053	-1.75819	0.147451	-5.55e-15	2	0.0375117
Solyc01g067030.2	1.24559	0.360368	-0.923612	-0.682342	-0.811297	-1.50483	-0.480459	-5.72e-15	2	0.152766
Solyc01g067190.1	0.819087	0.875816	-0.596756	-1.09815	0.266271	-1.55581	-1.01848	-3.77e-15	2	1.04643
Solyc01g067750.3	1.45063	-0.231975	-0.832135	-0.386524	-1.5009	-1.40113	0.453964	-5.77e-15	2	0.245167
Solyc01g067965.1	1.35001	0.102077	-0.963502	-0.488585	-1.20404	-1.41578	-0.12678	-6.11e-15	2	0.139136
Solyc01g068075.1	0.925379	0.803569	-0.823737	-0.905211	-0.0943892	-1.46813	-1.06527	-3.55e-15	2	0.748106
Solyc01g068250.2	1.46149	-0.174871	-0.589506	-0.697108	-1.14824	-1.66857	0.532869	-5.77e-15	2	0.0885295
Solyc01g068270.3	1.47371	-0.327763	-0.393889	-0.75206	-1.12738	-1.72356	0.890053	-5.27e-15	2	0.262588
Solyc01g068340.3	1.30671	0.232045	-0.603901	-0.934857	-0.618376	-1.75908	-0.076356	-5.22e-15	2	0.0773461
Solyc01g079060.4	1.3808	0.0579249	-0.885274	-0.553456	-1.1745	-1.49159	-0.00918294	-5.77e-15	2	0.0762929
Solyc01g079100.3	1.42219	-0.0787267	-0.486337	-0.857124	-0.900963	-1.77503	0.460646	-5.44e-15	2	0.0872972
Solyc01g079430.2	1.32512	-0.357302	0.0853284	-1.05315	-0.610708	-1.87283	1.25705	-4.66e-15	2	0.871267
Solyc01g079460.2	1.26469	0.329379	-0.900777	-0.693297	-0.82714	-1.52735	-0.419484	-5.33e-15	2	0.121795
Solyc01g079520.3	1.42411	-0.088412	-0.478062	-0.857639	-0.904409	-1.77682	0.480496	-5.77e-15	2	0.0940098
Solyc01g079750.3	1.43663	-0.120504	-0.491507	-0.824618	-0.962898	-1.75795	0.518731	-5.83e-15	2	0.0949546
Solyc01g079950.3	1.43819	-0.148402	-0.447674	-0.842118	-0.949745	-1.77378	0.589386	-5.44e-15	2	0.128689
Solyc01g079960.2	1.41605	-0.0119127	-0.768695	-0.635438	-1.13531	-1.5849	0.172097	-5.38e-15	2	0.0324389
Solyc01g079980.3	1.44652	-0.174103	-0.452176	-0.820243	-0.989331	-1.76132	0.624235	-5.44e-15	2	0.135789
Solyc01g080490.2	1.17503	0.484344	-0.892769	-0.766604	-0.608385	-1.5261	-0.642216	-5.11e-15	2	0.241534
Solyc01g080770.3	1.28919	0.160427	-0.363167	-1.08645	-0.436835	-1.87412	0.191432	-4.77e-15	2	0.240065
Solyc01g081037.1	1.30859	0.254059	-0.748971	-0.813682	-0.755326	-1.65884	-0.206467	-5.33e-15	2	0.0481025
Solyc01g081185.1	1.11652	0.556426	-0.985472	-0.687473	-0.616127	-1.41905	-0.810592	-4.88e-15	2	0.374506
Solyc01g081210.4	1.42187	-0.0301368	-0.629051	-0.76268	-0.999932	-1.69555	0.292913	-5.83e-15	2	0.0247912
Solyc01g081250.3	1.07591	0.597297	-1.04377	-0.62944	-0.626706	-1.34217	-0.909873	-4.27e-15	2	0.480717
Solyc01g081440.3	1.41309	-0.175977	-0.940259	-0.296854	-1.54863	-1.29984	0.298814	-6.3e-15	2	0.319518
Solyc01g081560.2	1.22997	0.339412	-1.04972	-0.519661	-0.982557	-1.35784	-0.534282	-5.27e-15	2	0.261036
Solyc01g086930.4	1.25363	-0.0205527	-0.0387155	-1.19436	-0.30335	-1.94045	0.677066	-4.33e-15	2	0.64156
Solyc01g087080.4	1.40734	0.0131593	-0.782062	-0.638437	-1.11698	-1.58129	0.126157	-5.5e-15	2	0.0295035
Solyc01g087140.4	0.945581	0.776323	-0.759167	-0.962738	-0.0575778	-1.53039	-0.981747	-3.66e-15	2	0.702952
Solyc01g087440.3	1.46408	-0.550843	-0.717414	-0.195827	-1.79236	-1.2518	1.00167	-5.66e-15	2	0.684025
Solyc01g087500.3	1.35931	-0.0435578	-0.280543	-1.03521	-0.615792	-1.88048	0.547618	-5.55e-15	2	0.269206
Solyc01g087630.2	1.43314	-0.125823	-0.848254	-0.459064	-1.37797	-1.44941	0.286569	-5.94e-15	2	0.150106
Solyc01g087670.3	1.43495	-0.118015	-0.485514	-0.831423	-0.952661	-1.76248	0.519101	-5.83e-15	2	0.0973132
Solyc01g088017.1	0.989172	0.67333	-1.13638	-0.526121	-0.627703	-1.19529	-1.08383	-4.22e-15	2	0.722502
Solyc01g088160.4	1.41255	-0.151663	-0.936039	-0.324849	-1.51159	-1.32283	0.265773	-6.13e-15	2	0.282887
Solyc01g088400.4	1.46389	-0.599083	-0.681568	-0.183244	-1.81518	-1.24129	1.09698	-5.63e-15	2	0.757799
Solyc01g088520.3	1.36318	0.0478316	-0.973795	-0.437222	-1.28827	-1.38207	-0.0537325	-5.72e-15	2	0.172139
Solyc01g088670.3	1.30594	0.193016	-1.00816	-0.490792	-1.13257	-1.38679	-0.290754	-5.61e-15	2	0.179066
Solyc01g090180.4	1.4439	-0.169653	-0.830163	-0.444082	-1.41582	-1.44446	0.363358	-5.72e-15	2	0.173912
Solyc01g090240.3	1.37614	-0.0177133	-0.981918	-0.37651	-1.38497	-1.34042	0.0374522	-5.94e-15	2	0.223699
Solyc01g090650.1	1.49549	-0.397038	-0.513239	-0.585208	-1.35673	-1.59915	0.911848	-6.05e-15	2	0.294248
Solyc01g090710.3	1.33429	0.19632	-0.835052	-0.695562	-0.931531	-1.57791	-0.17934	-5.72e-15	2	0.0424849
Solyc01g090840.3	1.28955	0.257429	-0.966142	-0.580834	-0.99841	-1.45062	-0.357438	-5.55e-15	2	0.140209
Solyc01g091180.4	1.45522	-0.143491	-0.682512	-0.629219	-1.21281	-1.60727	0.424019	-5.66e-15	2	0.0729282
Solyc01g091340.3	1.38129	0.08965	-0.702524	-0.768415	-0.923425	-1.67184	0.066954	-5.83e-15	2	0.00749768
Solyc01g091380.4	1.42625	-0.0732044	-0.826649	-0.526399	-1.28326	-1.50086	0.223494	-5.55e-15	2	0.0930224
Solyc01g091470.3	1.42548	-0.255875	-0.254226	-0.915376	-0.87001	-1.82667	0.878243	-5.33e-15	2	0.332806
Solyc01g091490.3	1.45696	-0.211885	-0.791756	-0.453318	-1.42842	-1.46139	0.451442	-6.05e-15	2	0.18394
Solyc01g091850.3	0.925015	0.781272	-1.05095	-0.655334	-0.383873	-1.25869	-1.18524	-3.89e-15	2	0.80556
Solyc01g091920.2	1.41485	-0.00224554	-0.721707	-0.690896	-1.06869	-1.63048	0.189452	-5.61e-15	2	0.0177496
Solyc01g094240.3	1.35597	0.000216007	-1.02574	-0.330453	-1.41037	-1.28782	-0.018361	-5.86e-15	2	0.281549
Solyc01g094590.4	0.733042	0.953482	-1.09952	-0.587	-0.201917	-1.06786	-1.47083	-3.94e-15	2	1.3202
Solyc01g094610.4	1.30913	-0.390994	0.137518	-1.05565	-0.594787	-1.86396	1.342	-5e-15	2	0.98496
Solyc01g094760.3	1.4233	-0.0316542	-0.745134	-0.646515	-1.13484	-1.59927	0.217038	-6.05e-15	2	0.0319209
Solyc01g094915.1	1.3128	0.241649	-0.70646	-0.847987	-0.723319	-1.69052	-0.159576	-5.44e-15	2	0.0467125
Solyc01g095370.3	1.22406	0.207044	-0.249311	-1.1818	-0.241598	-1.90869	0.199663	-4.88e-15	2	0.421425
Solyc01g095650.4	1.10662	0.549901	-1.05296	-0.603555	-0.701494	-1.34193	-0.846308	-5.05e-15	2	0.431339
Solyc01g095710.3	1.44008	-0.1615	-0.842644	-0.435935	-1.41912	-1.43497	0.342953	-5.88e-15	2	0.177721
Solyc01g095960.4	1.49612	-0.511068	-0.579956	-0.405091	-1.58403	-1.44912	1.03524	-5.77e-15	2	0.478048
Solyc01g096020.4	1.45885	-0.262927	-0.807159	-0.388759	-1.5137	-1.4088	0.516397	-6e-15	2	0.258355
Solyc01g096190.3	1.26371	0.339416	-0.83922	-0.763904	-0.74337	-1.58576	-0.392873	-5.61e-15	2	0.104334
Solyc01g096680.4	1.32068	0.218355	-0.878649	-0.660384	-0.951571	-1.53895	-0.241104	-5.61e-15	2	0.0671197
Solyc01g097070.4	1.39707	0.0486457	-0.742379	-0.703342	-1.02409	-1.62842	0.100552	-5.77e-15	2	0.0116196
Solyc01g097110.2	1.27879	0.202402	-0.403876	-1.07732	-0.427336	-1.85914	0.102159	-5e-15	2	0.21979
Solyc01g097640.3	1.4519	-0.175614	-0.485313	-0.790969	-1.02952	-1.74053	0.604133	-5.77e-15	2	0.119297
Solyc01g097670.4	1.41453	-0.0868214	-0.89854	-0.429171	-1.38295	-1.41135	0.195295	-5.61e-15	2	0.168878
Solyc01g098530.3	1.38471	0.0413833	-0.89192	-0.534174	-1.2042	-1.4782	0.010733	-5.77e-15	2	0.0871299
Solyc01g098770.1	1.34801	-0.294466	-0.00658692	-1.04696	-0.633857	-1.88331	1.10232	-5.22e-15	2	0.687
Solyc01g098980.4	1.44036	-0.101487	-0.572578	-0.766297	-1.03068	-1.71163	0.436092	-5.38e-15	2	0.0570644
Solyc01g099030.4	1.41166	-0.101774	-0.918534	-0.391351	-1.42548	-1.37774	0.20393	-5.8e-15	2	0.206051
Solyc01g099120.4	1.41326	0.00168428	-0.736274	-0.678671	-1.08007	-1.61913	0.173862	-5.88e-15	2	0.0193389
Solyc01g099290.3	1.29945	0.273143	-0.798665	-0.773926	-0.786472	-1.61914	-0.268008	-5.27e-15	2	0.0597387
Solyc01g099480.4	1.31847	0.19235	-0.959557	-0.551263	-1.07846	-1.44612	-0.257149	-5.72e-15	2	0.124612
Solyc01g099500.1	1.37529	0.0217	-0.955717	-0.44127	-1.30278	-1.39393	-0.00308181	-5.88e-15	2	0.162478
Solyc01g100790.1	1.42592	-0.0363787	-0.698357	-0.691182	-1.0877	-1.6385	0.255466	-5.77e-15	2	0.0244687
Solyc01g100890.4	1.06297	0.643369	-0.866767	-0.839573	-0.362545	-1.50903	-0.858688	-4.22e-15	2	0.444486
Solyc01g102640.2	1.33547	0.17913	-0.894126	-0.62047	-1.02194	-1.5159	-0.193724	-5.27e-15	2	0.070272
Solyc01g102690.4	1.09119	0.563045	-1.07614	-0.578093	-0.70985	-1.30987	-0.881205	-4.77e-15	2	0.475539
Solyc01g103030.3	1.44725	-0.237366	-0.36285	-0.847034	-0.970891	-1.78446	0.777698	-5.55e-15	2	0.2247
Solyc01g103120.3	1.38175	0.0888972	-0.762273	-0.708376	-0.992812	-1.62188	0.0278604	-5.55e-15	2	0.0122481
Solyc01g103640.4	1.42378	-0.274447	-0.918931	-0.230405	-1.65509	-1.25192	0.458422	-6.08e-15	2	0.429673
Solyc01g104010.2	1.26557	0.206666	-0.367413	-1.10482	-0.37931	-1.87299	0.120487	-5e-15	2	0.263616
Solyc01g104030.3	1.40588	-0.030413	-0.883466	-0.492001	-1.29061	-1.45779	0.122244	-6.16e-15	2	0.113587
Solyc01g104100.3	1.43922	-0.269078	-0.877996	-0.29215	-1.60192	-1.31431	0.477941	-6e-15	2	0.354512
Solyc01g104490.3	1.37601	0.0607714	-0.906454	-0.530326	-1.19473	-1.46889	-0.0276038	-6.05e-15	2	0.0932697
Solyc01g104520.3	1.35915	0.140628	-0.814174	-0.685605	-0.982599	-1.58698	-0.0832596	-5.44e-15	2	0.0273159
Solyc01g104990.4	1.42148	-0.0274619	-0.756125	-0.637895	-1.14178	-1.59077	0.203467	-5.77e-15	2	0.0337179
Solyc01g105300.4	1.36971	-0.165529	-0.171108	-1.03307	-0.652532	-1.88629	0.801194	-5.11e-15	2	0.409713
Solyc01g105310.3	1.40077	0.0386674	-0.706661	-0.73278	-0.996614	-1.65567	0.139286	-6e-15	2	0.00906103
Solyc01g105460.4	1.3856	0.034979	-0.897198	-0.52338	-1.21876	-1.4698	0.0166276	-5.94e-15	2	0.0941155
Solyc01g105650.4	0.913198	0.800031	-0.685668	-1.02756	0.0595208	-1.56216	-0.967072	-3.89e-15	2	0.790764
Solyc01g106540.4	1.451	-0.13526	-0.584657	-0.731083	-1.08973	-1.68962	0.47774	-5.83e-15	2	0.0682048
Solyc01g106750.2	1.4367	-0.257649	-0.294192	-0.884856	-0.918648	-1.80889	0.853897	-5.55e-15	2	0.293521
Solyc01g106800.4	1.2773	0.159807	-0.324655	-1.11246	-0.392993	-1.88767	0.218336	-4.77e-15	2	0.285974
Solyc01g107270.4	1.35756	0.144026	-0.684037	-0.817547	-0.829114	-1.69636	-0.000703609	-5.44e-15	2	0.0165684
Solyc01g107650.3	1.47739	-0.263759	-0.681965	-0.531667	-1.37248	-1.54133	0.60174	-5.44e-15	2	0.172664
Solyc01g107680.4	1.33216	0.2016	-0.701747	-0.832016	-0.771903	-1.69069	-0.0974251	-5.33e-15	2	0.0306698
Solyc01g107790.2	1.37889	0.0728903	-0.58529	-0.866485	-0.811345	-1.75236	0.170584	-5.55e-15	2	0.0331059
Solyc01g108418.1	1.20983	0.426363	-0.728786	-0.907409	-0.499231	-1.66832	-0.446537	-5.22e-15	2	0.176396
Solyc01g108670.4	1.44569	-0.120178	-0.570378	-0.75513	-1.05316	-1.70603	0.465122	-5.77e-15	2	0.0647181
Solyc01g109150.4	1.43556	-0.139027	-0.847463	-0.449065	-1.39466	-1.44275	0.306573	-5.77e-15	2	0.16107
Solyc01g109270.3	0.952367	0.709429	-0.507694	-1.1541	0.141289	-1.69557	-0.713864	-4.22e-15	2	0.758128
Solyc01g109390.3	1.46537	-0.210998	-0.730695	-0.523681	-1.3578	-1.52614	0.491164	-5.83e-15	2	0.14267
Solyc01g109590.3	1.30259	0.000561254	-0.175043	-1.12811	-0.433844	-1.91882	0.553859	-4.88e-15	2	0.421046
Solyc01g109750.2	1.43854	-0.0910128	-0.758662	-0.588863	-1.22965	-1.56174	0.295441	-5.94e-15	2	0.0649075
Solyc01g110350.2	1.30858	0.205727	-0.979326	-0.534984	-1.08288	-1.42559	-0.290129	-5.77e-15	2	0.145563
Solyc01g111310.3	1.0979	0.449405	-0.328924	-1.21838	-0.00559965	-1.85111	-0.210771	-4.22e-15	2	0.559739
Solyc01g111460.3	1.12634	0.517121	-1.05991	-0.58355	-0.753818	-1.33895	-0.802734	-4.83e-15	2	0.403404
Solyc01g111590.4	1.39366	-0.116345	-0.976602	-0.300711	-1.51031	-1.28941	0.18648	-5.8e-15	2	0.307753
Solyc01g111700.2	1.32462	0.182704	-0.558765	-0.948563	-0.632931	-1.78314	0.0267159	-5.11e-15	2	0.0782376
Solyc01g111870.3	1.36796	0.00872767	-0.989168	-0.387516	-1.35786	-1.34388	-0.00639555	-5.91e-15	2	0.215919
Solyc01g112080.3	1.26486	0.274385	-1.0344	-0.504841	-1.05284	-1.36982	-0.428229	-5.33e-15	2	0.22026
Solyc01g150150.1	1.35764	0.147814	-0.782527	-0.722925	-0.9368	-1.61717	-0.0725619	-5.05e-15	2	0.0192343
Solyc01g150160.1	1.32981	0.09416	-1.03516	-0.388808	-1.2955	-1.31825	-0.16318	-5.52e-15	2	0.240517
Solyc02g005280.1	1.34095	0.184415	-0.810003	-0.715362	-0.918959	-1.59915	-0.144958	-5.72e-15	2	0.0318965
Solyc02g005480.4	1.45386	-0.215259	-0.810225	-0.428372	-1.45387	-1.43836	0.444016	-6e-15	2	0.203608
Solyc02g014470.4	1.39902	0.0330766	-0.626013	-0.80608	-0.911645	-1.71586	0.201812	-5.61e-15	2	0.0177102
Solyc02g021360.3	1.43494	-0.0664952	-0.673807	-0.694635	-1.09992	-1.64774	0.316373	-5.83e-15	2	0.0330825
Solyc02g021365.1	1.48774	-0.321445	-0.62313	-0.543161	-1.38202	-1.55831	0.726395	-6.22e-15	2	0.216338
Solyc02g024010.1	1.20199	0.403694	-1.02992	-0.575765	-0.873417	-1.38523	-0.615647	-5.22e-15	2	0.271644
Solyc02g024070.3	1.21743	0.402832	-0.663568	-0.956695	-0.456132	-1.71494	-0.367978	-5e-15	2	0.176681
Solyc02g030120.3	1.28071	0.284443	-0.618226	-0.946927	-0.564112	-1.751	-0.163157	-5.11e-15	2	0.1018
Solyc02g030130.4	1.35435	0.131853	-0.594893	-0.891315	-0.743062	-1.75596	0.0772626	-5.55e-15	2	0.0407484
Solyc02g030468.1	1.4177	-0.0212991	-0.783976	-0.612422	-1.1653	-1.5668	0.175657	-6e-15	2	0.0419382
Solyc02g032170.4	1.4058	-0.0200122	-0.870553	-0.515234	-1.26206	-1.47716	0.115583	-5.83e-15	2	0.0962948
Solyc02g032490.3	1.22253	-0.0574249	0.0590875	-1.22419	-0.238689	-1.944	0.797492	-4.22e-15	2	0.817709
Solyc02g036430.2	1.35572	0.130918	-0.884485	-0.602148	-1.07573	-1.51474	-0.116215	-5.72e-15	2	0.0630805
Solyc02g037590.3	1.43071	-0.0590626	-0.619276	-0.752375	-1.02748	-1.69315	0.342122	-5.61e-15	2	0.0335757
Solyc02g044050.1	0.643461	1.06131	-0.909189	-0.795584	0.163073	-1.18011	-1.50132	-3e-15	2	1.49749
Solyc02g050200.2	1.33115	0.201739	-0.687495	-0.845394	-0.755361	-1.7012	-0.088034	-5.44e-15	2	0.0332786
Solyc02g062020.3	1.38079	-0.194253	-0.173902	-1.01264	-0.694303	-1.87696	0.841634	-5.55e-15	2	0.410188
Solyc02g062100.4	1.40062	-0.0683513	-0.936435	-0.395833	-1.40117	-1.37373	0.14263	-6.16e-15	2	0.19984
Solyc02g062160.1	1.40854	0.0115005	-0.648317	-0.771726	-0.966201	-1.69376	0.218586	-5.61e-15	2	0.0150296
Solyc02g062170.3	1.41432	-0.277268	-0.196781	-0.940269	-0.832036	-1.83985	0.94854	-5.44e-15	2	0.406877
Solyc02g062180.3	1.44896	-0.124363	-0.599917	-0.724677	-1.09267	-1.68281	0.451402	-6.22e-15	2	0.0606918
Solyc02g062570.4	1.22171	0.413282	-0.814188	-0.820804	-0.61486	-1.60407	-0.484771	-4.88e-15	2	0.156448
Solyc02g062990.1	0.543008	1.13615	-0.791944	-0.887209	0.401302	-1.18699	-1.53222	-2.89e-15	2	1.77794
Solyc02g063000.4	1.04254	0.666765	-0.79272	-0.916585	-0.245829	-1.55929	-0.843262	-4.44e-15	2	0.484021
Solyc02g063330.3	0.700754	1.01681	-0.85529	-0.862275	0.162982	-1.27581	-1.39975	-2.78e-15	2	1.32941
Solyc02g064830.4	1.49631	-0.400565	-0.559842	-0.535901	-1.41476	-1.55843	0.885691	-5.83e-15	2	0.300723
Solyc02g065520.1	1.26527	0.335349	-0.853513	-0.747101	-0.765186	-1.57278	-0.396497	-5.44e-15	2	0.105719
Solyc02g065740.3	1.46544	-0.240303	-0.761361	-0.46377	-1.43168	-1.47611	0.51378	-5.77e-15	2	0.191552
Solyc02g066980.1	1.45679	-0.149235	-0.636059	-0.671499	-1.16734	-1.64378	0.463741	-5.83e-15	2	0.0713702
Solyc02g067100.3	1.26251	-0.175632	0.0828934	-1.16977	-0.369908	-1.92652	0.987706	-4.33e-15	2	0.839468
Solyc02g067103.1	1.01153	0.704202	-0.790627	-0.925104	-0.192331	-1.54481	-0.896904	-4.44e-15	2	0.551044
Solyc02g067107.1	1.3158	0.16746	-1.00678	-0.47648	-1.1653	-1.38172	-0.252169	-5.66e-15	2	0.17916
Solyc02g067550.2	1.40344	-0.0145827	-0.51323	-0.875631	-0.845896	-1.77732	0.348007	-5.11e-15	2	0.0647365
Solyc02g067680.1	1.25583	0.316437	-0.577857	-0.994408	-0.474329	-1.77342	-0.183051	-5.33e-15	2	0.148957
Solyc02g067850.2	1.26108	-0.00317577	-0.0728408	-1.18506	-0.31977	-1.93777	0.628411	-4.55e-15	2	0.586836
Solyc02g067870.3	1.3687	0.0977065	-0.878044	-0.588358	-1.11297	-1.5123	-0.0629509	-5.55e-15	2	0.0620949
Solyc02g068050.4	1.40562	-0.0458526	-0.900824	-0.458948	-1.3309	-1.42998	0.133353	-5.94e-15	2	0.14062
Solyc02g068190.1	1.40285	0.00364354	-0.849649	-0.55685	-1.20669	-1.50989	0.0947548	-5.83e-15	2	0.0689888
Solyc02g068260.3	0.935514	0.734595	-1.14372	-0.526386	-0.552331	-1.15813	-1.17884	-4.44e-15	2	0.845019
Solyc02g068315.1	1.44222	-0.290243	-0.282514	-0.869459	-0.948703	-1.79993	0.909822	-5.88e-15	2	0.321494
Solyc02g068400.3	1.44897	-0.127443	-0.734964	-0.586566	-1.25127	-1.56717	0.365083	-6.05e-15	2	0.0778052
Solyc02g068540.2	1.48352	-0.659325	-0.300684	-0.523507	-1.46008	-1.54004	1.44204	-5.55e-15	2	0.738341
Solyc02g069053.1	1.49009	-0.361578	-0.642075	-0.48644	-1.45694	-1.51258	0.772863	-5.77e-15	2	0.27191
Solyc02g069055.1	1.47754	-0.282783	-0.489657	-0.705095	-1.17762	-1.68673	0.759208	-5.61e-15	2	0.184622
Solyc02g069057.1	1.48793	-0.331631	-0.639602	-0.516701	-1.41437	-1.53633	0.730344	-5.94e-15	2	0.233135
Solyc02g069060.4	1.45587	-0.18189	-0.503139	-0.770844	-1.05842	-1.72645	0.601375	-5.83e-15	2	0.114631
Solyc02g069065.1	1.48308	-0.290533	-0.546457	-0.646094	-1.25314	-1.64119	0.732392	-5.61e-15	2	0.179437
Solyc02g069440.3	1.44201	-0.179077	-0.8448	-0.418138	-1.44495	-1.42146	0.367431	-6e-15	2	0.19782
Solyc02g069500.1	1.02022	0.693462	-0.927196	-0.786488	-0.36325	-1.43479	-0.973	-4.83e-15	2	0.545041
Solyc02g069560.3	1.42015	-0.148932	-0.359039	-0.912182	-0.848125	-1.81996	0.649923	-5.22e-15	2	0.194981
Solyc02g069600.3	1.14993	0.523749	-0.79979	-0.87389	-0.448582	-1.59842	-0.637649	-4.55e-15	2	0.273058
Solyc02g069630.3	1.27307	0.216149	-0.410187	-1.07903	-0.416077	-1.85657	0.0776615	-4.88e-15	2	0.221941
Solyc02g069690.1	1.44734	-0.170134	-0.81273	-0.464474	-1.39668	-1.46393	0.375775	-5.77e-15	2	0.159058
Solyc02g069770.3	1.4294	-0.0718064	-0.801505	-0.556092	-1.25279	-1.5279	0.238328	-5.55e-15	2	0.0756763
Solyc02g069880.4	1.262	-0.498042	0.276613	-1.04057	-0.574962	-1.81903	1.59388	-4.22e-15	2	1.33361
Solyc02g069960.4	1.4316	-0.266771	-0.899376	-0.265457	-1.62295	-1.28667	0.4602	-6.19e-15	2	0.383877
Solyc02g070070.1	1.43802	-0.173961	-0.40519	-0.85887	-0.934954	-1.78777	0.655693	-5.44e-15	2	0.165934
Solyc02g070300.4	1.34234	0.156413	-0.908354	-0.590393	-1.06863	-1.49554	-0.169815	-5.5e-15	2	0.0794868
Solyc02g070420.2	0.56428	1.11721	-0.741401	-0.940086	0.433005	-1.24607	-1.4704	-2.44e-15	2	1.71656
Solyc02g070430.3	1.29308	0.195416	-0.442644	-1.04586	-0.481658	-1.84272	0.0862918	-5.22e-15	2	0.176113
Solyc02g070450.2	1.42349	-0.0981083	-0.869714	-0.455671	-1.36536	-1.43979	0.23129	-5.88e-15	2	0.147566
Solyc02g071080.3	0.516439	1.12834	-1.05421	-0.590571	0.0922053	-0.920179	-1.697	-2.78e-15	2	1.92248
Solyc02g071300.1	0.62527	1.0568	-1.03791	-0.64417	0.0107351	-1.04072	-1.58116	-3.22e-15	2	1.5905
Solyc02g071310.3	1.26889	0.0661873	-0.170379	-1.1647	-0.339959	-1.9259	0.460363	-4.66e-15	2	0.454229
Solyc02g071750.3	1.21198	0.428592	-0.791178	-0.849389	-0.567779	-1.62121	-0.491822	-4.88e-15	2	0.169825
Solyc02g072030.1	1.28428	0.285031	-0.922553	-0.646754	-0.911736	-1.50209	-0.368812	-5.66e-15	2	0.114082
Solyc02g072105.1	1.38905	-0.0195664	-0.427412	-0.942067	-0.753577	-1.823	0.413197	-5.22e-15	2	0.123479
Solyc02g072210.1	1.42839	-0.0485211	-0.638271	-0.741596	-1.03514	-1.68247	0.313799	-5.61e-15	2	0.0281204
Solyc02g076850.2	1.322	0.226809	-0.747168	-0.801638	-0.79	-1.65813	-0.165125	-5.38e-15	2	0.0363926
Solyc02g077110.3	1.37132	0.107947	-0.822461	-0.656804	-1.03595	-1.5714	-0.0406839	-5.38e-15	2	0.0301468
Solyc02g077270.4	1.0725	0.49657	-0.353146	-1.21592	0.0303821	-1.83129	-0.296511	-4.55e-15	2	0.590933
Solyc02g077300.2	1.32438	0.218109	-0.704915	-0.837576	-0.753289	-1.6899	-0.12387	-5.33e-15	2	0.0365701
Solyc02g077400.4	1.24003	0.19322	-0.270592	-1.16266	-0.285044	-1.90378	0.205643	-4.88e-15	2	0.380146
Solyc02g077730.3	1.43067	-0.0604187	-0.758385	-0.611868	-1.18844	-1.57545	0.250526	-5.5e-15	2	0.0485742
Solyc02g077910.4	1.12414	0.399696	-0.306109	-1.21772	-0.0466001	-1.8689	-0.122228	-4.55e-15	2	0.529311
Solyc02g077950.3	1.32721	0.214664	-0.814316	-0.727554	-0.88317	-1.59973	-0.192413	-5.22e-15	2	0.0404838
Solyc02g078330.3	1.45268	-0.149383	-0.556528	-0.746773	-1.07632	-1.70398	0.517499	-5.55e-15	2	0.0811024
Solyc02g078400.3	1.43891	-0.298264	-0.262072	-0.878574	-0.935765	-1.8053	0.935437	-5.55e-15	2	0.345784
Solyc02g079360.3	1.43112	-0.15555	-0.398848	-0.876718	-0.902983	-1.79787	0.632835	-5.22e-15	2	0.164392
Solyc02g079370.3	0.538981	1.10919	-1.07001	-0.578159	0.0476481	-0.925468	-1.67951	-2.61e-15	2	1.86232
Solyc02g079380.2	1.28209	0.305157	-0.835166	-0.75208	-0.784996	-1.58871	-0.339702	-5.22e-15	2	0.0832064
Solyc02g079940.3	0.759755	0.963663	-0.794484	-0.928935	0.159264	-1.3727	-1.28079	-3.55e-15	2	1.16741
Solyc02g080610.4	1.31654	0.195089	-0.963374	-0.548252	-1.0791	-1.44225	-0.263748	-5.33e-15	2	0.128506
Solyc02g080910.4	1.33683	0.167052	-0.587415	-0.916469	-0.687041	-1.76477	0.0304596	-5.55e-15	2	0.0558348
Solyc02g080930.3	1.47762	-0.669602	-0.548629	-0.259388	-1.75709	-1.3148	1.29042	-6.36e-15	2	0.801232
Solyc02g080950.3	1.20899	0.353096	-1.09217	-0.469926	-1.01196	-1.30161	-0.582897	-5.44e-15	2	0.328775
Solyc02g081230.4	1.41358	0.000105808	-0.742566	-0.671117	-1.08938	-1.61303	0.171956	-5.83e-15	2	0.0211186
Solyc02g081300.3	1.36886	-0.0799075	-0.264248	-1.0247	-0.645736	-1.87841	0.612167	-5.44e-15	2	0.286287
Solyc02g081440.4	1.37882	0.0801098	-0.61073	-0.848201	-0.830894	-1.73698	0.142813	-5.22e-15	2	0.0242745
Solyc02g082040.3	1.42838	-0.0443806	-0.695292	-0.68871	-1.09491	-1.63817	0.269323	-5.88e-15	2	0.0267928
Solyc02g082060.2	1.35367	0.157265	-0.781657	-0.72928	-0.923098	-1.61971	-0.0858992	-5.77e-15	2	0.0203764
Solyc02g082610.1	1.33201	0.195591	-0.66201	-0.865589	-0.73438	-1.71872	-0.0618186	-5.44e-15	2	0.0371816
Solyc02g082630.2	1.25129	0.261697	-1.08907	-0.423926	-1.1315	-1.2927	-0.446197	-5.22e-15	2	0.300585
Solyc02g082690.3	1.41667	-0.137098	-0.36088	-0.918696	-0.834395	-1.82296	0.631243	-5.11e-15	2	0.190618
Solyc02g082720.4	1.23749	0.365598	-0.643441	-0.959651	-0.483388	-1.73144	-0.299613	-4.88e-15	2	0.151937
Solyc02g082770.3	1.39698	0.0493916	-0.721611	-0.724762	-0.999336	-1.64629	0.113425	-5.61e-15	2	0.00892642
Solyc02g083140.3	1.41401	-0.257181	-0.214204	-0.942627	-0.825369	-1.84155	0.907173	-5.66e-15	2	0.377953
Solyc02g083620.3	1.32291	0.118391	-0.406623	-1.03468	-0.543883	-1.85427	0.224011	-5.11e-15	2	0.173041
Solyc02g083630.3	1.1695	0.378028	-0.39169	-1.15583	-0.175472	-1.84858	-0.148127	-4.77e-15	2	0.386493
Solyc02g083640.4	1.45028	-0.125767	-0.619255	-0.705259	-1.11672	-1.66747	0.440455	-6e-15	2	0.0592779
Solyc02g083780.3	1.42275	-0.14407	-0.901558	-0.377121	-1.46259	-1.37365	0.277701	-5.94e-15	2	0.226171
Solyc02g084100.3	1.38195	-0.0645683	-0.989065	-0.328317	-1.45545	-1.30424	0.101756	-5.97e-15	2	0.274749
Solyc02g084177.1	1.21697	0.15507	-0.159863	-1.21218	-0.207685	-1.92939	0.336599	-4.44e-15	2	0.524352
Solyc02g084190.3	1.39054	0.0237072	-0.52574	-0.888505	-0.808886	-1.77904	0.283163	-5.66e-15	2	0.0579431
Solyc02g084303.1	1.30713	0.249581	-0.871758	-0.684953	-0.901678	-1.55003	-0.282464	-5.66e-15	2	0.0723456
Solyc02g084350.3	1.22501	0.168052	-0.196133	-1.19693	-0.232406	-1.92215	0.292982	-4.77e-15	2	0.474367
Solyc02g084370.2	1.38364	0.0807817	-0.790263	-0.674161	-1.03568	-1.59457	0.0209925	-5.83e-15	2	0.019928
Solyc02g084450.4	1.33457	-0.0119127	-0.246559	-1.0761	-0.533783	-1.89747	0.523942	-5.11e-15	2	0.316929
Solyc02g084950.3	0.589562	1.10374	-0.830395	-0.86291	0.31209	-1.199	-1.51058	-3.33e-15	2	1.64292
Solyc02g085165.1	1.34535	0.146902	-0.912025	-0.580227	-1.08557	-1.48915	-0.158268	-5.61e-15	2	0.0825688
Solyc02g085480.4	1.03297	0.669245	-0.716366	-0.985851	-0.1547	-1.61066	-0.795486	-4.33e-15	2	0.512143
Solyc02g085500.4	1.37065	0.0622075	-0.929628	-0.50323	-1.21908	-1.44248	-0.0452806	-6.16e-15	2	0.114955
Solyc02g085600.1	1.4113	-0.0335123	-0.518683	-0.859108	-0.877585	-1.769	0.372224	-5.77e-15	2	0.0631235
Solyc02g085640.4	1.41788	-0.135478	-0.914118	-0.368289	-1.46535	-1.36285	0.256601	-5.25e-15	2	0.23356
Solyc02g085800.2	1.45274	-0.395668	-0.233338	-0.823736	-1.0325	-1.76928	1.09843	-5.72e-15	2	0.440786
Solyc02g085880.3	1.48045	-0.343897	-0.419706	-0.716843	-1.17861	-1.69879	0.89645	-5.88e-15	2	0.263006
Solyc02g086060.4	1.42059	-0.154311	-0.912765	-0.353514	-1.48886	-1.35241	0.285289	-6.05e-15	2	0.252186
Solyc02g086080.4	1.07562	0.59005	-1.06483	-0.600848	-0.660378	-1.31805	-0.913343	-4.44e-15	2	0.495269
Solyc02g086227.1	1.02775	0.682923	-0.771284	-0.939393	-0.199175	-1.56809	-0.85259	-4.22e-15	2	0.51679
Solyc02g086415.1	1.21428	0.425507	-0.820769	-0.819022	-0.605838	-1.59739	-0.507193	-5.11e-15	2	0.167991
Solyc02g086450.1	1.29963	0.271763	-0.820792	-0.750602	-0.813626	-1.59974	-0.280862	-5.11e-15	2	0.0631917
Solyc02g086470.3	1.40783	0.00550437	-0.804764	-0.608566	-1.15311	-1.55664	0.122176	-5.83e-15	2	0.0416955
Solyc02g088140.3	1.31478	0.222927	-0.909195	-0.62851	-0.980177	-1.50815	-0.268367	-5.55e-15	2	0.0867226
Solyc02g088510.4	1.23734	-0.0213102	-0.00419576	-1.21183	-0.26404	-1.94379	0.701517	-4.77e-15	2	0.706021
Solyc02g088650.1	1.09651	0.596835	-0.908865	-0.784482	-0.473985	-1.48629	-0.818555	-4.55e-15	2	0.385182
Solyc02g089270.1	0.968216	0.720587	-0.602241	-1.08656	0.0470803	-1.64996	-0.79405	-4e-15	2	0.684507
Solyc02g089295.1	1.41387	-0.0796331	-0.438517	-0.895724	-0.847029	-1.80159	0.494213	-5.44e-15	2	0.118256
Solyc02g089470.1	1.45919	-0.168505	-0.576698	-0.71399	-1.12504	-1.6811	0.532106	-5.94e-15	2	0.0866439
Solyc02g089500.4	1.45826	-0.17058	-0.731326	-0.556357	-1.30467	-1.54845	0.431133	-6e-15	2	0.107811
Solyc02g089860.1	1.18506	0.41366	-0.528653	-1.07007	-0.285806	-1.78742	-0.292971	-4.77e-15	2	0.279205
Solyc02g089880.4	1.41381	-0.170759	-0.937275	-0.305775	-1.53834	-1.30779	0.293117	-6.13e-15	2	0.308063
Solyc02g090300.3	1.33344	0.200759	-0.815822	-0.718377	-0.90361	-1.59641	-0.172947	-5.27e-15	2	0.0371916
Solyc02g090310.1	1.35844	0.135544	-0.64633	-0.847656	-0.797238	-1.72222	0.0371794	-5.33e-15	2	0.0229408
Solyc02g090920.2	0.824829	0.859646	-0.557689	-1.12679	0.289284	-1.58382	-0.968371	-3.55e-15	2	1.04503
Solyc02g091260.1	1.24112	0.374672	-0.72472	-0.891076	-0.56456	-1.6765	-0.367718	-5.11e-15	2	0.130209
Solyc02g091300.3	1.31278	0.232973	-0.655259	-0.890491	-0.676216	-1.72613	-0.112321	-5.22e-15	2	0.0558449
Solyc02g091535.1	1.31458	0.226915	-0.643707	-0.89779	-0.671105	-1.73351	-0.0956196	-5.55e-15	2	0.0570161
Solyc02g091600.1	1.28214	0.241745	-1.02325	-0.500634	-1.08415	-1.37838	-0.372667	-5.77e-15	2	0.200403
Solyc02g092050.3	1.36582	-0.0816904	-0.252598	-1.03153	-0.634614	-1.88203	0.622656	-5.11e-15	2	0.300427
Solyc02g092080.2	1.38436	0.0251502	-0.916369	-0.493139	-1.25364	-1.44365	0.0182423	-5.72e-15	2	0.11646
Solyc02g092970.3	0.854174	0.846633	-0.61886	-1.08195	0.200599	-1.56665	-0.990514	-3.55e-15	2	0.951572
Solyc02g093320.4	1.22938	0.378383	-0.966671	-0.641091	-0.835914	-1.459	-0.535912	-4.83e-15	2	0.194266
Solyc02g093350.3	1.41202	-0.241243	-0.223016	-0.947764	-0.814259	-1.84442	0.877736	-5.55e-15	2	0.361664
Solyc02g093400.3	1.39654	0.0236393	-0.852666	-0.567515	-1.18336	-1.51438	0.0632553	-5.83e-15	2	0.0633827
Solyc02g093720.3	1.46012	-0.171954	-0.577725	-0.710439	-1.13082	-1.67877	0.536499	-5.5e-15	2	0.088422
Solyc02g093740.3	1.30547	0.143559	-1.06013	-0.388899	-1.25747	-1.3013	-0.252729	-5.52e-15	2	0.26389
Solyc02g094125.1	1.28217	0.221494	-1.04887	-0.454799	-1.14026	-1.34008	-0.360017	-5.72e-15	2	0.234615
Solyc02g094750.1	1.39392	0.0510866	-0.794409	-0.650601	-1.08024	-1.58206	0.0619617	-5.94e-15	2	0.0253484
Solyc02g094860.3	1.34752	0.143432	-0.584021	-0.906934	-0.714954	-1.76427	0.0675336	-5.44e-15	2	0.0492958
Solyc02g150127.1	1.29892	0.266235	-0.874981	-0.690172	-0.882913	-1.54866	-0.309158	-5.5e-15	2	0.0797771
Solyc03g005020.3	1.32446	0.0303625	-0.272982	-1.08184	-0.507557	-1.89513	0.443838	-5e-15	2	0.293721
Solyc03g005330.1	1.39716	0.000697012	-0.510588	-0.887268	-0.822336	-1.78267	0.327274	-5.66e-15	2	0.0659511
Solyc03g005510.2	1.32748	0.107467	-1.0311	-0.403842	-1.27312	-1.32918	-0.180071	-5.63e-15	2	0.228627
Solyc03g005620.4	1.44739	-0.149258	-0.507234	-0.790893	-1.01949	-1.73725	0.550516	-5.72e-15	2	0.0980092
Solyc03g005980.3	1.41008	0.00969643	-0.66684	-0.752934	-0.98986	-1.67909	0.208776	-5.88e-15	2	0.0133116
Solyc03g006080.4	1.45042	-0.48575	-0.794602	-0.170072	-1.79384	-1.22055	0.853755	-6.2e-15	2	0.643826
Solyc03g006210.2	1.46696	-0.24996	-0.75851	-0.458489	-1.44128	-1.47277	0.529939	-5.72e-15	2	0.200346
Solyc03g006220.4	1.33017	0.156712	-0.519085	-0.967799	-0.622208	-1.80317	0.0917386	-5.55e-15	2	0.0931015
Solyc03g006300.3	0.984684	0.719308	-0.67707	-1.02692	-0.0410593	-1.61143	-0.842618	-3.89e-15	2	0.626227
Solyc03g006590.3	1.40482	-0.0326204	-0.481195	-0.891	-0.833184	-1.79121	0.396173	-5.44e-15	2	0.0847417
Solyc03g006670.4	1.35408	0.0588869	-0.419481	-0.99349	-0.638914	-1.84158	0.302976	-5.11e-15	2	0.141217
Solyc03g006800.1	1.39133	0.0247366	-0.882616	-0.533453	-1.21592	-1.48224	0.0415179	-5.66e-15	2	0.0856124
Solyc03g006970.1	1.4142	-0.00284812	-0.750832	-0.660519	-1.10278	-1.60459	0.17075	-5.66e-15	2	0.024006
Solyc03g007130.4	1.42766	-0.0427125	-0.71387	-0.671079	-1.11392	-1.6229	0.254365	-5.38e-15	2	0.0287885
Solyc03g007330.3	1.23408	0.352048	-1.01126	-0.574865	-0.922026	-1.40688	-0.527077	-5.16e-15	2	0.220822
Solyc03g007360.3	0.962494	0.688365	-0.481126	-1.16973	0.143301	-1.71575	-0.664966	-4.22e-15	2	0.747731
Solyc03g007400.2	0.858709	0.869256	-0.947887	-0.780078	-0.146171	-1.31692	-1.24532	-3.66e-15	2	0.927317
Solyc03g007490.3	1.33372	0.193629	-0.85667	-0.67068	-0.959801	-1.55669	-0.18991	-5.77e-15	2	0.0510445
Solyc03g007530.3	1.46942	-0.409796	-0.765891	-0.293735	-1.6614	-1.33703	0.760852	-6.11e-15	2	0.44369
Solyc03g007560.2	1.41893	-0.0171521	-0.657064	-0.744716	-1.01465	-1.67843	0.25492	-5.83e-15	2	0.0187773
Solyc03g007775.2	0.993494	0.663566	-0.512518	-1.14454	0.0730076	-1.71622	-0.64969	-4e-15	2	0.663447
Solyc03g007790.3	1.46617	-0.222541	-0.73909	-0.50454	-1.38273	-1.5107	0.502545	-6.11e-15	2	0.158436
Solyc03g007800.3	1.33435	0.159127	-0.94543	-0.548046	-1.10706	-1.45453	-0.198715	-5.38e-15	2	0.111127
Solyc03g013340.3	1.18926	0.451288	-0.685553	-0.954995	-0.415744	-1.69384	-0.4541	-4.77e-15	2	0.216898
Solyc03g025160.4	1.39298	-0.062572	-0.95735	-0.373058	-1.41707	-1.34935	0.120077	-6.25e-15	2	0.223747
Solyc03g025210.3	0.564195	1.11976	-0.912635	-0.771315	0.240449	-1.10467	-1.58938	-3.16e-15	2	1.72849
Solyc03g025470.4	1.42646	-0.0641944	-0.809978	-0.552289	-1.25227	-1.52265	0.221412	-5.77e-15	2	0.076407
Solyc03g025650.2	1.48316	-0.298371	-0.660751	-0.524039	-1.3943	-1.53905	0.667058	-5.94e-15	2	0.201936
Solyc03g025790.4	0.999801	0.714027	-0.752129	-0.961699	-0.134691	-1.5673	-0.885424	-4.44e-15	2	0.579803
Solyc03g025860.3	0.947333	0.750213	-1.07116	-0.626388	-0.449218	-1.25001	-1.15314	-4.27e-15	2	0.765537
Solyc03g025900.3	1.45757	-0.154499	-0.687613	-0.615463	-1.23333	-1.59741	0.436817	-5.72e-15	2	0.0812074
Solyc03g026290.3	1.4058	-0.0196129	-0.516202	-0.869986	-0.856073	-1.77425	0.353416	-5.88e-15	2	0.0633519
Solyc03g031420.1	1.22862	0.340311	-0.516232	-1.0527	-0.370856	-1.8033	-0.176645	-4.77e-15	2	0.21648
Solyc03g031470.3	1.27057	0.321281	-0.883754	-0.708099	-0.818674	-1.54385	-0.396117	-5.05e-15	2	0.109088
Solyc03g031980.4	1.33699	-0.00214583	-0.266459	-1.06839	-0.543748	-1.89266	0.496122	-5.11e-15	2	0.293433
Solyc03g032190.3	1.28129	-0.0613804	-0.0574878	-1.16242	-0.380253	-1.93301	0.724511	-4.88e-15	2	0.595073
Solyc03g033370.3	1.46278	-0.320193	-0.800423	-0.342163	-1.58199	-1.37269	0.60542	-6.16e-15	2	0.332245
Solyc03g033550.3	0.675982	1.02089	-0.673587	-1.02328	0.377531	-1.39347	-1.28335	-3.22e-15	2	1.40737
Solyc03g033720.4	1.4554	-0.272399	-0.823747	-0.35925	-1.54505	-1.38172	0.519238	-5.97e-15	2	0.288902
Solyc03g033920.1	1.4604	-0.255579	-0.797508	-0.407309	-1.49301	-1.42538	0.512036	-6.02e-15	2	0.239535
Solyc03g043640.3	1.35133	0.14847	-0.633379	-0.866423	-0.764954	-1.73297	0.0268633	-5.44e-15	2	0.0303034
Solyc03g043910.3	1.32789	0.0605574	-0.32738	-1.06107	-0.530007	-1.88002	0.362651	-5.11e-15	2	0.23695
Solyc03g044020.4	1.45365	-0.215569	-0.811388	-0.426696	-1.4556	-1.43681	0.443692	-6.16e-15	2	0.205027
Solyc03g044060.4	1.30604	0.131796	-0.370219	-1.06762	-0.483642	-1.87013	0.228832	-5e-15	2	0.217266
Solyc03g044080.4	1.45373	-0.187079	-0.790614	-0.476034	-1.39412	-1.47809	0.415622	-5.83e-15	2	0.157791
Solyc03g044090.4	1.01123	0.701853	-0.762997	-0.950083	-0.16381	-1.56553	-0.874845	-4.44e-15	2	0.55347
Solyc03g044420.2	0.568582	1.11679	-0.774724	-0.910652	0.394113	-1.22441	-1.49224	-3e-15	2	1.70272
Solyc03g046250.1	0.68371	1.03085	-0.861908	-0.852649	0.174839	-1.25589	-1.42481	-3.33e-15	2	1.37729
Solyc03g053040.1	0.935569	0.775855	-1.0264	-0.685021	-0.36348	-1.29088	-1.1608	-4.55e-15	2	0.768864
Solyc03g058300.1	1.40411	-0.0165103	-0.51282	-0.874775	-0.848012	-1.77707	0.351123	-5.33e-15	2	0.0650485
Solyc03g058910.3	1.43354	-0.0770819	-0.580664	-0.775792	-1.00729	-1.71477	0.394677	-5.88e-15	2	0.0470288
Solyc03g058950.3	0.916001	0.750978	-0.511338	-1.15564	0.193931	-1.67153	-0.777399	-3.77e-15	2	0.840998
Solyc03g059110.1	1.23055	0.398408	-0.826396	-0.802558	-0.648957	-1.59496	-0.471091	-5.05e-15	2	0.145066
Solyc03g062700.4	1.44048	-0.1401	-0.823269	-0.477107	-1.36864	-1.46965	0.324403	-5.77e-15	2	0.140506
Solyc03g062950.1	1.43877	-0.191978	-0.864077	-0.382711	-1.48392	-1.38958	0.373521	-6.11e-15	2	0.233215
Solyc03g063200.3	1.40458	-0.126928	-0.950963	-0.326685	-1.49553	-1.31876	0.219279	-5.69e-15	2	0.277646
Solyc03g064010.4	1.06895	0.603265	-1.05435	-0.617871	-0.630561	-1.32764	-0.925751	-4.66e-15	2	0.500612
Solyc03g065237.1	1.33668	-0.0586615	-0.195616	-1.0824	-0.537474	-1.90436	0.627199	-5.33e-15	2	0.37761
Solyc03g077980.2	1.27505	0.31883	-0.831487	-0.762388	-0.762337	-1.59242	-0.357361	-5.27e-15	2	0.0899639
Solyc03g078505.1	0.7925	0.907182	-1.07843	-0.621251	-0.242035	-1.1379	-1.38869	-3.5e-15	2	1.14913
Solyc03g078770.3	1.3164	0.203367	-0.571632	-0.948137	-0.619894	-1.77701	-0.0123821	-5.33e-15	2	0.0802546
Solyc03g078830.1	1.13754	0.510265	-0.61413	-1.03367	-0.25337	-1.72369	-0.492748	-4.66e-15	2	0.327961
Solyc03g079880.4	1.16631	0.465727	-0.602658	-1.02938	-0.300633	-1.74018	-0.419485	-4.55e-15	2	0.280056
Solyc03g079960.4	1.43967	-0.188184	-0.392463	-0.859021	-0.9393	-1.78909	0.685237	-5.66e-15	2	0.180545
Solyc03g080180.4	1.0629	0.636845	-0.95011	-0.749638	-0.466541	-1.43369	-0.905136	-4.83e-15	2	0.462677
Solyc03g082470.4	1.4966	-0.404104	-0.539336	-0.553165	-1.396	-1.57311	0.90471	-5.72e-15	2	0.303237
Solyc03g082610.1	1.47949	-0.278386	-0.522157	-0.678945	-1.20908	-1.66617	0.730839	-6.05e-15	2	0.172672
Solyc03g082860.3	1.42581	-0.0497442	-0.782382	-0.593686	-1.20153	-1.55682	0.218658	-6.16e-15	2	0.0536901
Solyc03g083050.3	1.39891	0.0118837	-0.859892	-0.550903	-1.2073	-1.50215	0.0757274	-5.77e-15	2	0.0729713
Solyc03g083130.3	1.14045	0.469803	-1.10696	-0.503294	-0.870987	-1.28167	-0.764646	-5.22e-15	2	0.424998
Solyc03g083160.3	1.29903	0.269737	-0.85233	-0.716441	-0.852365	-1.57072	-0.299087	-5.27e-15	2	0.0717059
Solyc03g083170.3	1.42789	-0.155755	-0.383375	-0.88876	-0.885389	-1.80572	0.643569	-5.55e-15	2	0.176451
Solyc03g083550.1	0.664914	1.02316	-1.0517	-0.636375	-0.0515627	-1.06177	-1.54104	-3.44e-15	2	1.48336
Solyc03g083580.3	1.43617	-0.16996	-0.864281	-0.401929	-1.45488	-1.40381	0.340905	-5.86e-15	2	0.209003
Solyc03g083620.1	1.43969	-0.127259	-0.498313	-0.814116	-0.979779	-1.7513	0.524101	-6e-15	2	0.0937856
Solyc03g083670.3	1.29188	0.278259	-0.88744	-0.682696	-0.880902	-1.53748	-0.335241	-5.27e-15	2	0.0906015
Solyc03g083880.4	1.32938	-0.0930265	-0.138697	-1.09766	-0.517467	-1.9122	0.716261	-5.11e-15	2	0.456487
Solyc03g093250.2	1.33629	0.129482	-0.484558	-0.981211	-0.619048	-1.81873	0.155118	-5.66e-15	2	0.10808
Solyc03g093310.3	1.4186	-0.0757156	-0.871667	-0.471215	-1.33771	-1.44935	0.19696	-5.94e-15	2	0.132297
Solyc03g093650.3	1.45947	-0.162377	-0.683009	-0.61408	-1.23859	-1.59759	0.45153	-5.77e-15	2	0.0855369
Solyc03g093840.3	1.40539	-0.175203	-0.270495	-0.959693	-0.780845	-1.8496	0.748368	-5.33e-15	2	0.288612
Solyc03g093850.2	1.3679	0.00379368	-0.992501	-0.37919	-1.3682	-1.33688	-0.00135624	-5.44e-15	2	0.224263
Solyc03g094040.4	1.38804	0.00206015	-0.9265	-0.463604	-1.29598	-1.42154	0.0454792	-5.66e-15	2	0.13887
Solyc03g094070.4	1.38195	-0.0539774	-0.98458	-0.343388	-1.4363	-1.31682	0.0891434	-5.69e-15	2	0.257617
Solyc03g095490.3	1.24759	0.115332	-0.180736	-1.18218	-0.285698	-1.92562	0.381003	-4.88e-15	2	0.46429
Solyc03g095810.3	1.02752	0.626544	-1.13007	-0.523998	-0.684325	-1.22024	-1.01079	-4.77e-15	2	0.63957
Solyc03g096070.3	1.49015	-0.467466	-0.649142	-0.373545	-1.60518	-1.41842	0.924383	-6.36e-15	2	0.439724
Solyc03g096190.2	1.4664	-0.244489	-0.758219	-0.46369	-1.43367	-1.47672	0.522065	-5.88e-15	2	0.19396
Solyc03g096350.3	1.20185	0.267967	-0.285701	-1.18411	-0.201489	-1.89504	0.0854093	-4.88e-15	2	0.41897
Solyc03g096870.3	1.46702	-0.23824	-0.479922	-0.748854	-1.10699	-1.71594	0.700088	-5.83e-15	2	0.156189
Solyc03g096890.3	1.38495	0.0181809	-0.92202	-0.48111	-1.26936	-1.43401	0.0247221	-5.83e-15	2	0.125589
Solyc03g097090.4	0.824662	0.877139	-1.07728	-0.624521	-0.282092	-1.16302	-1.34379	-3.83e-15	2	1.06543
Solyc03g097370.4	1.27057	0.314395	-0.916518	-0.668442	-0.865279	-1.51065	-0.407999	-5.11e-15	2	0.12299
Solyc03g097400.1	1.01637	0.701275	-0.863549	-0.854098	-0.279889	-1.48871	-0.94168	-4.22e-15	2	0.542578
Solyc03g097420.3	1.43419	-0.109902	-0.497581	-0.826704	-0.955693	-1.75797	0.499013	-5.33e-15	2	0.088699
Solyc03g097740.1	1.198	0.41007	-0.576313	-1.03175	-0.345739	-1.76431	-0.319824	-4.77e-15	2	0.236502
Solyc03g098250.4	1.37324	0.0525152	-0.494862	-0.930894	-0.734559	-1.80246	0.261536	-5.44e-15	2	0.0800834
Solyc03g098290.4	1.22726	-0.0111483	0.00605664	-1.22216	-0.238354	-1.94543	0.693483	-4.33e-15	2	0.730105
Solyc03g098400.2	1.43813	-0.0780482	-0.660132	-0.699947	-1.09972	-1.65444	0.342605	-5.77e-15	2	0.0371003
Solyc03g098650.3	0.84435	0.887414	-0.871696	-0.860067	-0.034239	-1.37389	-1.22075	-3.89e-15	2	0.950191
Solyc03g110890.1	1.12531	0.548243	-0.70888	-0.964673	-0.310909	-1.65731	-0.61247	-4.88e-15	2	0.326395
Solyc03g111380.3	1.15479	0.445934	-0.495035	-1.10569	-0.203109	-1.79617	-0.317785	-4.33e-15	2	0.348498
Solyc03g111400.1	1.44934	-0.121725	-0.623178	-0.704441	-1.11581	-1.66612	0.431856	-5.66e-15	2	0.0570676
Solyc03g111620.1	1.35289	0.104155	-0.949162	-0.507879	-1.18502	-1.43392	-0.120217	-5.77e-15	2	0.122821
Solyc03g112460.3	1.28567	0.276907	-0.623862	-0.938712	-0.580783	-1.74758	-0.15586	-5.33e-15	2	0.0940246
Solyc03g112550.3	1.38743	0.0467428	-0.568043	-0.866129	-0.826646	-1.75807	0.220723	-5.22e-15	2	0.0380466
Solyc03g112630.3	1.4541	-0.141359	-0.700787	-0.611959	-1.23084	-1.59203	0.408583	-5.83e-15	2	0.0757762
Solyc03g112750.4	1.47473	-0.242787	-0.555167	-0.676773	-1.1995	-1.66094	0.656122	-5.72e-15	2	0.138804
Solyc03g113750.3	1.13818	0.541019	-0.808095	-0.871105	-0.434641	-1.58789	-0.668648	-4.77e-15	2	0.2944
Solyc03g113760.3	1.30491	-0.130105	-0.0441732	-1.13063	-0.457163	-1.92298	0.834743	-5.22e-15	2	0.606236
Solyc03g114050.3	1.25008	0.258655	-1.09514	-0.413591	-1.14242	-1.28321	-0.445789	-5.11e-15	2	0.310899
Solyc03g114240.4	1.28684	0.0748335	-0.227326	-1.13435	-0.394573	-1.9129	0.409169	-4.55e-15	2	0.372558
Solyc03g114380.4	1.45331	-0.146257	-0.732025	-0.575023	-1.27303	-1.56056	0.394799	-5.88e-15	2	0.0896277
Solyc03g114790.3	1.08343	0.571487	-0.572301	-1.08261	-0.12177	-1.72698	-0.554606	-4.55e-15	2	0.447902
Solyc03g114800.1	1.36543	0.119799	-0.838299	-0.646926	-1.03809	-1.55901	-0.0687927	-5.38e-15	2	0.0368673
Solyc03g114920.1	1.42488	-0.0501456	-0.792879	-0.581853	-1.21403	-1.54627	0.212193	-5.38e-15	2	0.0590923
Solyc03g115190.4	1.39823	0.0295023	-0.82539	-0.602342	-1.14447	-1.5447	0.0729436	-5.77e-15	2	0.0447474
Solyc03g115300.2	1.19951	0.440864	-0.923602	-0.716775	-0.702439	-1.50148	-0.598951	-4.72e-15	2	0.213291
Solyc03g115490.1	1.37774	0.0950589	-0.800547	-0.672251	-1.02825	-1.58883	-0.00695928	-5.83e-15	2	0.022352
Solyc03g115560.3	1.30638	0.19791	-0.504393	-0.999896	-0.549677	-1.81343	0.0409772	-5.22e-15	2	0.123606
Solyc03g115580.4	1.2822	0.267403	-0.979521	-0.570083	-1.00015	-1.4365	-0.381113	-5.61e-15	2	0.155602
Solyc03g115890.3	1.45609	-0.14792	-0.620405	-0.687764	-1.14765	-1.65691	0.472338	-5.61e-15	2	0.0707321
Solyc03g115950.3	1.33048	0.00995589	-0.263196	-1.07724	-0.523671	-1.89552	0.4805	-5.44e-15	2	0.300538
Solyc03g115990.3	1.47062	-0.342939	-0.359075	-0.768602	-1.10748	-1.73532	0.935896	-5.77e-15	2	0.296031
Solyc03g116150.4	1.41435	-0.0475285	-0.861237	-0.505587	-1.28825	-1.4751	0.162405	-6.38e-15	2	0.104086
Solyc03g116250.2	1.09078	0.57125	-1.05762	-0.604411	-0.677773	-1.3316	-0.880846	-4.61e-15	2	0.462558
Solyc03g116830.4	1.44065	-0.145898	-0.827707	-0.467048	-1.3814	-1.46137	0.329973	-6.05e-15	2	0.149354
Solyc03g117620.4	1.42915	-0.0558572	-0.610983	-0.762309	-1.01367	-1.70037	0.342982	-5.72e-15	2	0.0341303
Solyc03g117820.1	1.38482	-0.0259822	-0.960836	-0.397999	-1.37222	-1.36446	0.0637842	-5.72e-15	2	0.199489
Solyc03g118080.4	1.34147	0.0833024	-1.01115	-0.413626	-1.28298	-1.34715	-0.131075	-5.83e-15	2	0.207961
Solyc03g118190.4	1.46708	-0.356366	-0.783217	-0.327496	-1.61039	-1.3635	0.670354	-5.88e-15	2	0.370342
Solyc03g118310.4	1.4012	0.0366365	-0.690741	-0.747101	-0.981106	-1.66797	0.152993	-5.61e-15	2	0.00906392
Solyc03g118480.4	1.40905	-0.130949	-0.93959	-0.338514	-1.48806	-1.33178	0.232836	-6.27e-15	2	0.26472
Solyc03g118610.4	1.46751	-0.209695	-0.704371	-0.553444	-1.32606	-1.55254	0.506938	-5.83e-15	2	0.129503
Solyc03g119220.3	1.44588	-0.136901	-0.524193	-0.784791	-1.02246	-1.73106	0.520878	-5.5e-15	2	0.0861338
Solyc03g119485.1	1.45452	-0.141377	-0.623295	-0.689847	-1.14222	-1.65755	0.460747	-5.77e-15	2	0.0670514
Solyc03g119630.4	1.17564	0.486087	-0.852293	-0.809435	-0.559792	-1.56238	-0.617559	-5e-15	2	0.232595
Solyc03g120120.3	1.37236	0.108347	-0.806134	-0.674571	-1.01679	-1.587	-0.0302948	-5.38e-15	2	0.0237911
Solyc03g120155.1	1.03092	0.619915	-1.13387	-0.516962	-0.697618	-1.21672	-1.00359	-4.66e-15	2	0.636569
Solyc03g120170.1	1.27696	0.262639	-1.00982	-0.529778	-1.04086	-1.39913	-0.394434	-5.33e-15	2	0.187267
Solyc03g120290.3	1.23027	0.169605	-0.211136	-1.18874	-0.247781	-1.91893	0.280562	-4.88e-15	2	0.451849
Solyc03g120440.3	0.904206	0.82274	-0.948148	-0.778798	-0.210313	-1.34753	-1.17714	-3.66e-15	2	0.815439
Solyc03g120570.3	1.4012	0.0194102	-0.826946	-0.59366	-1.15976	-1.53952	0.0867715	-5.66e-15	2	0.0487527
Solyc03g120585.1	1.41118	0.00320184	-0.771734	-0.642645	-1.11854	-1.58751	0.147776	-5.66e-15	2	0.02866
Solyc03g120680.3	1.31171	0.246881	-0.823332	-0.735255	-0.850069	-1.59534	-0.245927	-5.16e-15	2	0.0535444
Solyc03g120840.3	0.751582	0.972939	-0.834608	-0.889912	0.126037	-1.33432	-1.32142	-2.89e-15	2	1.18971
Solyc03g120980.3	1.44089	-0.353022	-0.866019	-0.22185	-1.6994	-1.25687	0.609877	-6.41e-15	2	0.479344
Solyc03g121080.3	1.44524	-0.144587	-0.501097	-0.799553	-1.00618	-1.743	0.547765	-5.33e-15	2	0.0988192
Solyc03g121420.4	1.4567	-0.225615	-0.429367	-0.801722	-1.03192	-1.75303	0.715538	-5.94e-15	2	0.173652
Solyc03g121760.3	1.31215	-0.0321165	-0.161492	-1.11854	-0.462067	-1.91755	0.611143	-4.66e-15	2	0.432488
Solyc03g121840.3	1.25851	0.260985	-1.07087	-0.448627	-1.11199	-1.31839	-0.43295	-5.44e-15	2	0.270628
Solyc03g122080.3	0.863206	0.858678	-0.728459	-0.993426	0.0906827	-1.49874	-1.08209	-3.77e-15	2	0.905706
Solyc03g123380.1	1.45896	-0.158763	-0.627809	-0.672383	-1.17062	-1.64605	0.48334	-5.88e-15	2	0.0768695
Solyc03g123860.4	1.21055	0.420782	-0.699755	-0.931581	-0.473437	-1.68909	-0.418772	-4.88e-15	2	0.17963
Solyc03g123990.3	1.43628	-0.237816	-0.884174	-0.314291	-1.56746	-1.33071	0.427665	-6.19e-15	2	0.317649
Solyc03g124068.1	1.31924	0.142828	-0.439156	-1.02291	-0.54858	-1.8418	0.166081	-5.44e-15	2	0.152325
Solyc03g150107.1	1.43104	-0.0695081	-0.781824	-0.579703	-1.22731	-1.5488	0.248167	-5.83e-15	2	0.0635958
Solyc03g150110.1	1.43757	-0.0760884	-0.660677	-0.700801	-1.09773	-1.65476	0.339349	-6e-15	2	0.0363386
Solyc03g150153.1	1.406	-0.141165	-0.951256	-0.313584	-1.51478	-1.30882	0.240085	-5.91e-15	2	0.29436
Solyc04g005090.4	0.817054	0.9034	-0.994972	-0.725481	-0.152773	-1.24222	-1.32712	-3.94e-15	2	1.04742
Solyc04g005900.3	1.41624	-0.219636	-0.937483	-0.259123	-1.60339	-1.27057	0.365096	-5.66e-15	2	0.375443
Solyc04g006990.3	1.18312	0.416167	-0.527443	-1.07184	-0.281007	-1.78755	-0.295843	-4.66e-15	2	0.283051
Solyc04g007360.1	1.37046	0.110608	-0.660471	-0.820598	-0.847025	-1.70797	0.0643882	-5.94e-15	2	0.0146657
Solyc04g007450.4	1.43204	-0.0566043	-0.696814	-0.678617	-1.11301	-1.63229	0.286315	-5.61e-15	2	0.0313701
Solyc04g007480.1	1.41583	-0.0757025	-0.455884	-0.884239	-0.861796	-1.79331	0.476714	-5.44e-15	2	0.105672
Solyc04g007510.4	1.43357	-0.062614	-0.710057	-0.660896	-1.13619	-1.61853	0.286264	-5.38e-15	2	0.0358353
Solyc04g007690.3	1.49184	-0.381424	-0.633948	-0.476473	-1.474	-1.50551	0.80761	-6.05e-15	2	0.295407
Solyc04g007720.3	1.37211	-0.125018	-0.221028	-1.02607	-0.656153	-1.88196	0.707803	-5.22e-15	2	0.340393
Solyc04g007910.3	1.36068	-0.109765	-0.204691	-1.04623	-0.616698	-1.89087	0.696358	-5.66e-15	2	0.361382
Solyc04g008090.4	1.4541	-0.234274	-0.4017	-0.818129	-1.0116	-1.765	0.746951	-5.55e-15	2	0.195417
Solyc04g008120.3	0.51508	1.14893	-0.954841	-0.709172	0.23323	-1.01849	-1.66052	-2.39e-15	2	1.8864
Solyc04g008130.3	1.42383	-0.305904	-0.2024	-0.915521	-0.876845	-1.82581	0.98696	-5.11e-15	2	0.41391
Solyc04g008200.4	1.46327	-0.215299	-0.494055	-0.753918	-1.09261	-1.71751	0.656745	-5.88e-15	2	0.136467
Solyc04g008205.1	1.41004	-0.0430925	-0.877972	-0.488975	-1.30132	-1.45818	0.144626	-5.77e-15	2	0.116178
Solyc04g008230.3	1.40204	-0.0146081	-0.882885	-0.504551	-1.26884	-1.46559	0.0993337	-6e-15	2	0.104179
Solyc04g008300.1	1.43072	-0.188642	-0.350766	-0.891307	-0.891747	-1.80992	0.714027	-5.88e-15	2	0.213956
Solyc04g008400.1	1.48577	-0.364033	-0.685003	-0.436734	-1.50909	-1.46796	0.747631	-5.61e-15	2	0.297324
Solyc04g008410.3	1.32345	0.124495	-1.02787	-0.420069	-1.24669	-1.33992	-0.203004	-5.33e-15	2	0.217826
Solyc04g008780.4	1.42651	-0.0724797	-0.823873	-0.530153	-1.27913	-1.50417	0.22429	-5.94e-15	2	0.0905929
Solyc04g008830.1	1.44331	-0.095998	-0.669561	-0.677747	-1.13453	-1.6395	0.362718	-5.66e-15	2	0.0452298
Solyc04g008840.3	1.46581	-0.188889	-0.623392	-0.65353	-1.20578	-1.63512	0.530729	-6.05e-15	2	0.0961533
Solyc04g008910.3	1.06597	0.638389	-0.808839	-0.895518	-0.303002	-1.55797	-0.812382	-4.33e-15	2	0.434865
Solyc04g009110.1	1.02764	0.681806	-0.949591	-0.759854	-0.404673	-1.41766	-0.970914	-4.5e-15	2	0.535284
Solyc04g009210.1	1.43016	-0.0761168	-0.803782	-0.55026	-1.26114	-1.52355	0.243152	-6e-15	2	0.0796202
Solyc04g009220.2	1.07315	0.580118	-1.09603	-0.557241	-0.709107	-1.27985	-0.919664	-4.72e-15	2	0.523882
Solyc04g009240.2	1.3464	0.156237	-0.621264	-0.881375	-0.740565	-1.74205	0.0235838	-5.55e-15	2	0.0370136
Solyc04g009250.1	1.26957	0.322622	-0.705073	-0.887119	-0.612396	-1.69307	-0.277866	-5.11e-15	2	0.0947625
Solyc04g009520.3	1.42409	-0.127264	-0.408749	-0.88808	-0.876523	-1.80243	0.584472	-5.55e-15	2	0.149195
Solyc04g009525.1	1.43259	-0.0611051	-0.727263	-0.644226	-1.15384	-1.60389	0.272466	-6.05e-15	2	0.0389828
Solyc04g009590.4	1.46946	-0.242976	-0.734736	-0.491747	-1.40495	-1.50233	0.535612	-6.11e-15	2	0.176947
Solyc04g010030.1	1.46066	-0.169034	-0.602454	-0.689169	-1.15528	-1.66133	0.515548	-5.66e-15	2	0.0838573
Solyc04g010050.4	1.46225	-0.176586	-0.688469	-0.597197	-1.26378	-1.58543	0.468809	-6.49e-15	2	0.097139
Solyc04g010090.3	1.3599	0.121902	-0.878634	-0.603168	-1.08118	-1.51853	-0.0989991	-5.72e-15	2	0.0597424
Solyc04g012060.3	1.34738	0.148333	-0.599566	-0.896148	-0.726249	-1.75512	0.0498429	-5.88e-15	2	0.0435411
Solyc04g014360.3	1.33872	0.110492	-0.454885	-0.99433	-0.610351	-1.83147	0.203093	-5.33e-15	2	0.12547
Solyc04g014470.3	0.735974	0.985859	-0.906028	-0.815804	0.0621964	-1.2614	-1.38844	-2.83e-15	2	1.23942
Solyc04g014613.1	1.45822	-0.171568	-0.73392	-0.552733	-1.30894	-1.54539	0.430847	-5.72e-15	2	0.109778
Solyc04g014800.3	1.23388	0.351649	-0.572589	-1.01293	-0.420598	-1.7736	-0.231331	-5e-15	2	0.182282
Solyc04g014887.1	1.29652	0.192575	-1.03888	-0.45021	-1.16783	-1.34627	-0.31071	-5.77e-15	2	0.220972
Solyc04g014970.2	1.39023	0.0670178	-0.706506	-0.750743	-0.958384	-1.66331	0.0976188	-5.66e-15	2	0.00719646
Solyc04g015500.3	1.39944	-0.0405898	-0.920959	-0.437893	-1.34666	-1.40805	0.112078	-5.83e-15	2	0.159337
Solyc04g015540.1	1.26107	0.336566	-0.899328	-0.698309	-0.815789	-1.52901	-0.429091	-5.22e-15	2	0.12507
Solyc04g016080.2	1.34597	-0.323424	0.0183294	-1.04088	-0.643573	-1.8769	1.16184	-4.44e-15	2	0.73882
Solyc04g016430.3	1.45237	-0.132159	-0.631244	-0.68897	-1.139	-1.6553	0.441808	-5.88e-15	2	0.0619522
Solyc04g016540.2	1.42506	-0.0339146	-0.6813	-0.709846	-1.06488	-1.65353	0.263312	-6.11e-15	2	0.0225105
Solyc04g024435.1	1.43787	-0.0774983	-0.655294	-0.705072	-1.09345	-1.65855	0.34505	-5.72e-15	2	0.0368567
Solyc04g039840.1	0.699729	0.980332	-1.10273	-0.577327	-0.168386	-1.03659	-1.5124	-3.94e-15	2	1.41382
Solyc04g039845.1	1.20711	0.437142	-0.824913	-0.819337	-0.594821	-1.59264	-0.527106	-5.05e-15	2	0.179219
Solyc04g050190.4	1.35405	0.140581	-0.62523	-0.869404	-0.766209	-1.73737	0.0439711	-5.22e-15	2	0.0309415
Solyc04g050780.2	1.4459	-0.124958	-0.763695	-0.557248	-1.2807	-1.54048	0.342104	-5.94e-15	2	0.0890199
Solyc04g051190.3	1.16265	0.473272	-1.02547	-0.610454	-0.774265	-1.38679	-0.715084	-4.72e-15	2	0.321575
Solyc04g051540.3	1.34993	0.145843	-0.610533	-0.885244	-0.74222	-1.74777	0.0461211	-5.33e-15	2	0.0380724
Solyc04g054290.3	1.30196	0.233813	-0.956227	-0.579543	-1.01894	-1.45822	-0.315994	-5.72e-15	2	0.12606
Solyc04g054700.3	1.41802	-0.107845	-0.899343	-0.410829	-1.41187	-1.39848	0.22576	-5.61e-15	2	0.187987
Solyc04g054720.4	1.36016	0.11399	-0.578309	-0.895841	-0.748021	-1.76383	0.114747	-5.44e-15	2	0.0438156
Solyc04g054900.3	1.45193	-0.131547	-0.622319	-0.698069	-1.12796	-1.66261	0.446913	-5.88e-15	2	0.0619556
Solyc04g055000.3	1.38759	0.0425779	-0.873348	-0.556819	-1.18151	-1.49916	0.0214473	-5.5e-15	2	0.0718168
Solyc04g055190.4	1.37543	0.104738	-0.76969	-0.710483	-0.980016	-1.61922	-0.000467343	-5.5e-15	2	0.0136295
Solyc04g056410.3	1.37142	0.0797211	-0.552452	-0.898691	-0.764355	-1.77414	0.182647	-5.55e-15	2	0.0497361
Solyc04g056640.1	0.99799	0.715097	-0.74403	-0.969057	-0.123917	-1.5722	-0.881542	-4e-15	2	0.584754
Solyc04g058130.3	1.44369	-0.19622	-0.401057	-0.846411	-0.959972	-1.78134	0.691289	-5.33e-15	2	0.177643
Solyc04g058180.4	1.43298	-0.0972958	-0.517705	-0.817978	-0.961972	-1.74978	0.466876	-5.55e-15	2	0.0755314
Solyc04g063340.3	1.04727	0.60664	-1.11637	-0.537539	-0.695977	-1.24533	-0.972321	-4.72e-15	2	0.589327
Solyc04g064740.4	1.39619	0.0511618	-0.705762	-0.741585	-0.978818	-1.65982	0.121481	-5.38e-15	2	0.00792808
Solyc04g064760.3	1.44682	-0.198206	-0.833941	-0.414677	-1.45808	-1.42196	0.402937	-6.44e-15	2	0.20747
Solyc04g071000.1	1.17504	0.472981	-0.961125	-0.686891	-0.70164	-1.45938	-0.671439	-5e-15	2	0.265705
Solyc04g071280.3	1.29173	0.287149	-0.825083	-0.753799	-0.797775	-1.59689	-0.306405	-5.38e-15	2	0.0714539
Solyc04g071400.4	0.99688	0.701963	-0.661746	-1.0371	-0.0470922	-1.62846	-0.806787	-4.44e-15	2	0.602542
Solyc04g071670.1	1.06763	0.608321	-1.04498	-0.630975	-0.613083	-1.33768	-0.926901	-4.5e-15	2	0.497148
Solyc04g071680.2	1.45698	-0.150288	-0.632129	-0.674563	-1.16424	-1.64648	0.467939	-5.5e-15	2	0.0719153
Solyc04g072043.1	1.43757	-0.145614	-0.842994	-0.448957	-1.39837	-1.44408	0.319287	-6.33e-15	2	0.162883
Solyc04g072860.3	1.19842	0.288735	-0.310797	-1.17636	-0.202544	-1.8861	0.037896	-4.55e-15	2	0.402392
Solyc04g074220.4	1.27739	0.310868	-0.722249	-0.866014	-0.647998	-1.68085	-0.272125	-5.44e-15	2	0.0830168
Solyc04g074650.2	1.49993	-0.494277	-0.513621	-0.492032	-1.48609	-1.52451	1.05507	-6.16e-15	2	0.429906
Solyc04g074760.3	1.42185	-0.0668396	-0.844603	-0.510409	-1.29515	-1.48439	0.202049	-6e-15	2	0.102536
Solyc04g074810.4	1.45269	-0.189889	-0.799175	-0.463628	-1.40758	-1.46699	0.414016	-6.44e-15	2	0.167236
Solyc04g075000.1	1.45297	-0.435602	-0.810017	-0.207354	-1.74523	-1.25337	0.769354	-6.25e-15	2	0.555559
Solyc04g076010.3	1.38163	0.0891125	-0.706916	-0.763825	-0.92918	-1.66823	0.0647898	-5.72e-15	2	0.00736334
Solyc04g076030.3	1.35236	0.10125	-0.955248	-0.498364	-1.1958	-1.4256	-0.120021	-5.5e-15	2	0.130106
Solyc04g076037.1	1.41172	0.000620476	-0.636617	-0.775727	-0.967373	-1.69935	0.242495	-5.33e-15	2	0.018196
Solyc04g076070.1	1.24671	0.355223	-0.935961	-0.665969	-0.832293	-1.49191	-0.481182	-5.38e-15	2	0.157457
Solyc04g076310.4	1.3738	-0.238608	-0.114054	-1.02114	-0.684181	-1.87938	0.947409	-5.22e-15	2	0.503354
Solyc04g076400.3	1.37519	0.0793572	-0.876768	-0.57778	-1.13612	-1.508	-0.0350543	-5.61e-15	2	0.0645138
Solyc04g077180.3	1.44522	-0.380901	-0.848277	-0.216044	-1.71622	-1.2551	0.662931	-6.27e-15	2	0.504154
Solyc04g077280.3	1.43468	-0.333445	-0.885383	-0.215856	-1.69534	-1.24749	0.567996	-6.02e-15	2	0.47546
Solyc04g077300.3	1.44427	-0.374563	-0.852389	-0.217316	-1.71249	-1.25548	0.650818	-5.8e-15	2	0.498397
Solyc04g077540.4	1.39916	-0.247687	-0.176941	-0.974528	-0.769423	-1.85794	0.91833	-4.88e-15	2	0.420097
Solyc04g077570.1	1.16973	0.430196	-0.511181	-1.08874	-0.24316	-1.79238	-0.30552	-4.66e-15	2	0.313962
Solyc04g078325.1	1.47677	-0.260616	-0.531516	-0.684636	-1.19614	-1.66899	0.698335	-5.66e-15	2	0.15652
Solyc04g078470.3	1.46662	-0.332144	-0.785387	-0.349092	-1.58079	-1.38119	0.63315	-6.27e-15	2	0.334103
Solyc04g078650.4	1.00028	0.638477	-0.466508	-1.17225	0.0921084	-1.7442	-0.58175	-4.55e-15	2	0.67127
Solyc04g078770.4	1.21444	0.413233	-0.691909	-0.93576	-0.474644	-1.6953	-0.402377	-4.88e-15	2	0.175029
Solyc04g078940.3	1.37403	-0.23908	-0.114256	-1.0207	-0.685049	-1.87917	0.947969	-4.77e-15	2	0.503178
Solyc04g078980.4	1.16033	0.283435	-0.20659	-1.23718	-0.0884168	-1.91066	0.11608	-4.11e-15	2	0.556519
Solyc04g079270.4	1.22963	0.301973	-1.10039	-0.431214	-1.09007	-1.28366	-0.513119	-5.5e-15	2	0.326226
Solyc04g079560.3	1.30673	0.0964819	-0.315196	-1.08802	-0.467459	-1.88781	0.317967	-4.77e-15	2	0.26527
Solyc04g079570.1	1.24621	0.0451407	-0.0928982	-1.19845	-0.278026	-1.93852	0.543704	-5.11e-15	2	0.572869
Solyc04g079750.4	1.41406	-0.137728	-0.927098	-0.34923	-1.48299	-1.34424	0.251214	-5.72e-15	2	0.253903
Solyc04g079910.4	1.44076	-0.0881084	-0.64805	-0.704605	-1.09935	-1.6602	0.365564	-5.55e-15	2	0.0411572
Solyc04g080120.1	1.45246	-0.148748	-0.747734	-0.555981	-1.29426	-1.54404	0.387911	-6.38e-15	2	0.0984276
Solyc04g080490.4	1.35697	0.0562675	-0.986661	-0.426576	-1.29152	-1.36882	-0.074799	-5.61e-15	2	0.185308
Solyc04g080510.3	1.37297	0.111012	-0.769671	-0.71431	-0.971567	-1.62069	-0.00969741	-5.66e-15	2	0.0137592
Solyc04g080520.1	1.44566	-0.12725	-0.547944	-0.770469	-1.03686	-1.71888	0.490655	-5.44e-15	2	0.0739441
Solyc04g080640.1	1.43326	-0.0616228	-0.660643	-0.710995	-1.07833	-1.66027	0.318051	-5.77e-15	2	0.031009
Solyc04g080720.4	1.3882	-0.22743	-0.163559	-0.99721	-0.726752	-1.86928	0.89751	-5.44e-15	2	0.431512
Solyc04g080800.4	0.827527	0.878426	-1.06325	-0.642707	-0.264474	-1.18024	-1.33626	-3.61e-15	2	1.05043
Solyc04g081080.1	1.44499	-0.105068	-0.62965	-0.710277	-1.10095	-1.66794	0.402946	-5.61e-15	2	0.0490481
Solyc04g081810.4	1.40928	-0.0874845	-0.403303	-0.918491	-0.816899	-1.8175	0.529524	-5.33e-15	2	0.146189
Solyc04g082110.4	1.1729	0.483309	-0.926122	-0.730084	-0.647812	-1.49404	-0.663116	-4.88e-15	2	0.2549
Solyc04g082220.3	0.931351	0.784317	-0.706715	-1.00895	0.0137323	-1.55921	-0.95816	-4.22e-15	2	0.743535
Solyc04g082355.1	1.46628	-0.193337	-0.6015	-0.671444	-1.18664	-1.65046	0.55202	-6.05e-15	2	0.0992729
Solyc04g082430.3	1.43061	-0.142945	-0.415953	-0.871717	-0.905846	-1.7933	0.602725	-5.33e-15	2	0.148061
Solyc04g082490.3	1.27401	0.0390942	-0.14997	-1.16313	-0.352723	-1.92823	0.514047	-5.11e-15	2	0.474324
Solyc04g082840.4	1.39757	-0.0993605	-0.337454	-0.960755	-0.756685	-1.84482	0.591434	-5.88e-15	2	0.206688
Solyc04g150160.1	1.45375	-0.287214	-0.831966	-0.334574	-1.57398	-1.35997	0.535583	-6.02e-15	2	0.319768
Solyc04g150163.1	1.05566	0.650325	-0.914126	-0.791857	-0.407162	-1.46398	-0.900772	-4.5e-15	2	0.467615
Solyc04g150172.1	1.44681	-0.235553	-0.363049	-0.848207	-0.968697	-1.78513	0.774892	-5.66e-15	2	0.223649
Solyc05g005060.3	1.45084	-0.35598	-0.838096	-0.256766	-1.67186	-1.29302	0.632965	-6.13e-15	2	0.440915
Solyc05g005170.4	1.39825	-0.0719938	-0.946168	-0.380092	-1.41701	-1.35892	0.141472	-5.58e-15	2	0.216128
Solyc05g005650.3	1.30236	0.256741	-0.885702	-0.673401	-0.907918	-1.53703	-0.302383	-5.61e-15	2	0.0817289
Solyc05g005670.1	1.43077	-0.154517	-0.877505	-0.39875	-1.4493	-1.39735	0.309252	-5.69e-15	2	0.207796
Solyc05g006000.3	0.928835	0.800667	-0.882203	-0.847299	-0.165302	-1.42203	-1.10035	-4e-15	2	0.743939
Solyc05g006020.3	1.35896	0.118553	-0.893126	-0.584385	-1.10215	-1.50215	-0.103802	-5.16e-15	2	0.0702023
Solyc05g006690.3	1.44059	-0.101348	-0.575681	-0.76356	-1.03405	-1.7095	0.433797	-5.72e-15	2	0.0562036
Solyc05g006855.1	1.44887	-0.233449	-0.839702	-0.375723	-1.51142	-1.39087	0.45106	-6.05e-15	2	0.255361
Solyc05g007280.3	1.49062	-0.347983	-0.61695	-0.525683	-1.41022	-1.54576	0.769701	-6.16e-15	2	0.245992
Solyc05g007680.1	1.31956	0.23215	-0.753944	-0.797767	-0.790563	-1.65318	-0.17755	-4.94e-15	2	0.0384918
Solyc05g007730.4	1.05683	0.585466	-1.13081	-0.511483	-0.741007	-1.2302	-0.950851	-4.61e-15	2	0.585148
Solyc05g007750.4	1.40356	-0.0702184	-0.4057	-0.927637	-0.796502	-1.82114	0.502467	-5.22e-15	2	0.142439
Solyc05g007760.2	1.41414	-0.00909881	-0.783294	-0.621749	-1.14819	-1.5721	0.158134	-5.5e-15	2	0.0370814
Solyc05g007830.3	1.40148	0.0348809	-0.678861	-0.757495	-0.969851	-1.67686	0.163575	-5.83e-15	2	0.00965565
Solyc05g008320.1	1.15095	0.522715	-0.864292	-0.809372	-0.523808	-1.5451	-0.67953	-5.16e-15	2	0.276421
Solyc05g008380.4	1.38032	0.037375	-0.498646	-0.919053	-0.759283	-1.7975	0.281288	-5.33e-15	2	0.0754918
Solyc05g008640.1	1.44148	-0.131392	-0.807892	-0.50219	-1.33957	-1.49132	0.321891	-5.94e-15	2	0.121263
Solyc05g008890.3	1.23854	0.300719	-0.460653	-1.0786	-0.36016	-1.832	-0.0808817	-4.88e-15	2	0.23359
Solyc05g009100.4	1.47213	-0.269873	-0.737712	-0.464541	-1.44409	-1.48149	0.573288	-6.38e-15	2	0.208877
Solyc05g009250.1	1.32472	0.198894	-0.911565	-0.61205	-1.0152	-1.50133	-0.234556	-5.33e-15	2	0.0844102
Solyc05g009430.3	1.38695	0.0259219	-0.9034	-0.509473	-1.23791	-1.45912	0.0258128	-5.94e-15	2	0.10349
Solyc05g009680.1	1.33906	-0.0805509	-0.177316	-1.0812	-0.545627	-1.90508	0.671802	-5e-15	2	0.400827
Solyc05g009850.4	1.44237	-0.0938597	-0.646782	-0.701731	-1.10559	-1.65893	0.374895	-5.55e-15	2	0.0435776
Solyc05g010260.4	1.46538	-0.192223	-0.687815	-0.585341	-1.28388	-1.57772	0.492305	-5.66e-15	2	0.109057
Solyc05g010640.3	1.42198	-0.113065	-0.88745	-0.421462	-1.40537	-1.41014	0.241439	-6e-15	2	0.179013
Solyc05g010680.2	1.24289	0.312675	-0.506134	-1.04943	-0.396594	-1.81054	-0.129157	-4.55e-15	2	0.201115
Solyc05g010685.1	1.41636	-0.199845	-0.93539	-0.281126	-1.57481	-1.28901	0.337295	-6.11e-15	2	0.34348
Solyc05g011820.3	1.34086	0.179503	-0.844192	-0.676172	-0.964578	-1.56628	-0.160712	-5.66e-15	2	0.0431372
Solyc05g011860.1	1.10981	0.553191	-1.03091	-0.632083	-0.672069	-1.36802	-0.836349	-4.66e-15	2	0.411129
Solyc05g011970.3	1.36994	-0.0487645	-1.01281	-0.308363	-1.46111	-1.27916	0.062531	-6.08e-15	2	0.300876
Solyc05g012550.4	1.44486	-0.126341	-0.775777	-0.542746	-1.29631	-1.52762	0.336022	-5.72e-15	2	0.0965325
Solyc05g012580.1	0.559637	1.12193	-0.756425	-0.925145	0.422301	-1.23033	-1.48746	-2.55e-15	2	1.72939
Solyc05g013220.2	0.758964	0.931459	-1.09779	-0.592631	-0.23038	-1.09061	-1.43733	-3.89e-15	2	1.2492
Solyc05g013410.3	1.16474	0.477074	-1.0053	-0.636515	-0.746255	-1.41005	-0.707136	-4.94e-15	2	0.305222
Solyc05g013760.4	0.718797	0.992713	-0.726883	-0.984628	0.277113	-1.39086	-1.27791	-2.78e-15	2	1.28226
Solyc05g014270.4	1.3977	-0.060989	-0.395105	-0.941603	-0.771869	-1.82874	0.496012	-4.88e-15	2	0.15076
Solyc05g014300.1	1.44253	-0.266656	-0.867811	-0.308064	-1.58722	-1.32992	0.481198	-6.05e-15	2	0.336278
Solyc05g014390.4	1.37782	-0.0251922	-0.371198	-0.981427	-0.696139	-1.8482	0.459397	-5.44e-15	2	0.173015
Solyc05g014740.1	1.44639	-0.165334	-0.467238	-0.81382	-0.994953	-1.75582	0.601159	-5.61e-15	2	0.123827
Solyc05g017900.3	1.41689	-0.0912767	-0.892425	-0.433192	-1.38197	-1.41637	0.205969	-5.94e-15	2	0.165736
Solyc05g021530.3	1.2266	0.395803	-0.917756	-0.704644	-0.756746	-1.51023	-0.528692	-4.83e-15	2	0.173607
Solyc05g021570.3	1.39447	0.0415172	-0.611417	-0.824566	-0.883544	-1.72816	0.199206	-5.33e-15	2	0.0215831
Solyc05g023825.1	1.2693	0.249478	-1.05375	-0.465033	-1.10816	-1.33964	-0.404516	-5.77e-15	2	0.243289
Solyc05g044470.3	1.3734	0.0431689	-0.941275	-0.475296	-1.25774	-1.42105	-0.0250367	-5.83e-15	2	0.134903
Solyc05g046280.3	1.44425	-0.202673	-0.39459	-0.846982	-0.96114	-1.78222	0.705159	-5.77e-15	2	0.184989
Solyc05g049980.3	1.45694	-0.202597	-0.469713	-0.784631	-1.04763	-1.73881	0.65442	-6.11e-15	2	0.139969
Solyc05g050130.4	1.45609	-0.330228	-0.824642	-0.301215	-1.62265	-1.33379	0.603977	-6.13e-15	2	0.377604
Solyc05g050210.4	0.81179	0.899656	-0.672565	-1.03888	0.211447	-1.50104	-1.10463	-3.44e-15	2	1.0454
Solyc05g050350.2	1.49067	-0.652501	-0.44009	-0.39808	-1.61091	-1.43993	1.33812	-5.3e-15	2	0.711102
Solyc05g050960.4	1.40051	0.0395492	-0.727625	-0.712435	-1.01942	-1.63845	0.123881	-5.88e-15	2	0.0106476
Solyc05g051410.3	1.37373	-0.0460062	-1.00248	-0.325242	-1.44583	-1.29591	0.0653877	-6.08e-15	2	0.280136
Solyc05g051540.3	1.44018	-0.259399	-0.874531	-0.30625	-1.58519	-1.32675	0.46598	-5.91e-15	2	0.334999
Solyc05g051780.4	1.25507	-0.199132	0.115324	-1.17126	-0.363531	-1.92269	1.04426	-4.88e-15	2	0.903987
Solyc05g052010.2	1.4695	-0.260377	-0.749092	-0.460033	-1.44442	-1.47586	0.551633	-6.11e-15	2	0.205595
Solyc05g052130.3	1.47022	-0.210128	-0.616547	-0.643549	-1.22628	-1.62989	0.566652	-5.61e-15	2	0.11112
Solyc05g052150.4	1.34309	-0.368972	0.0540075	-1.02813	-0.662892	-1.86438	1.25309	-4.77e-15	2	0.819314
Solyc05g052300.4	1.1828	0.475323	-0.815373	-0.842748	-0.532153	-1.59528	-0.576879	-4.77e-15	2	0.217075
Solyc05g052460.3	1.41842	-0.0202293	-0.627645	-0.770545	-0.985038	-1.69972	0.279259	-5.44e-15	2	0.0230533
Solyc05g052650.2	1.4719	-0.5151	-0.71339	-0.243412	-1.74084	-1.29695	0.951573	-6.08e-15	2	0.595279
Solyc05g052660.1	1.40557	0.00150057	-0.834775	-0.572295	-1.19264	-1.52471	0.107907	-5.77e-15	2	0.0599554
Solyc05g052870.4	1.45906	-0.250074	-0.801726	-0.407255	-1.49048	-1.42439	0.501082	-6.11e-15	2	0.236684
Solyc05g053200.3	1.43707	-0.0736899	-0.681095	-0.682285	-1.11789	-1.6389	0.322075	-5.66e-15	2	0.0364322
Solyc05g053520.3	0.573648	1.09762	-1.02217	-0.649101	0.0853476	-1.00894	-1.63047	-2.78e-15	2	1.73495
Solyc05g053690.2	1.47156	-0.216847	-0.640092	-0.614623	-1.26218	-1.60661	0.560717	-5.66e-15	2	0.118434
Solyc05g053950.4	1.19736	0.412311	-1.02935	-0.580321	-0.861123	-1.3858	-0.627949	-5.27e-15	2	0.276856
Solyc05g054220.3	1.34045	0.187779	-0.75399	-0.774235	-0.85039	-1.64809	-0.112231	-5.33e-15	2	0.0235194
Solyc05g054240.3	1.35464	0.100096	-0.947372	-0.507364	-1.18843	-1.43472	-0.113033	-5.88e-15	2	0.121928
Solyc05g054930.3	1.31423	0.0799827	-0.313389	-1.08083	-0.487604	-1.88704	0.343485	-5.22e-15	2	0.260631
Solyc05g055030.2	1.46154	-0.407784	-0.793716	-0.260042	-1.69019	-1.30335	0.739212	-5.83e-15	2	0.475162
Solyc05g055510.3	1.34229	-0.0930952	-0.17218	-1.07701	-0.556515	-1.90385	0.69375	-5.33e-15	2	0.407048
Solyc05g055520.1	1.17594	0.396582	-1.12053	-0.451988	-0.985209	-1.26354	-0.665949	-5.38e-15	2	0.397342
Solyc05g055780.4	1.16864	0.437486	-1.07972	-0.526398	-0.884006	-1.32066	-0.69881	-5.27e-15	2	0.358722
Solyc05g055890.3	1.37732	-0.0516238	-0.995697	-0.330003	-1.44568	-1.3024	0.0782199	-5.77e-15	2	0.273748
Solyc05g055950.1	1.43555	-0.249182	-0.887619	-0.298745	-1.58641	-1.31722	0.442126	-5.8e-15	2	0.338928
Solyc05g150146.1	1.39324	0.020776	-0.878397	-0.535614	-1.21643	-1.48538	0.0501893	-5.94e-15	2	0.0837327
Solyc06g005300.4	1.31803	0.235713	-0.786054	-0.767692	-0.822512	-1.62692	-0.204404	-5.5e-15	2	0.042019
Solyc06g005310.3	1.37374	0.109338	-0.718065	-0.765018	-0.914771	-1.6637	0.0274903	-5.5e-15	2	0.00853834
Solyc06g005330.3	1.21252	0.388334	-0.579478	-1.02137	-0.378856	-1.76575	-0.289968	-5.11e-15	2	0.211964
Solyc06g005560.4	1.45873	-0.184752	-0.752017	-0.521961	-1.34713	-1.52001	0.438124	-6e-15	2	0.1302
Solyc06g007380.1	1.23186	0.0335067	-0.0492269	-1.21614	-0.242736	-1.94342	0.590352	-4.88e-15	2	0.645793
Solyc06g008560.2	0.539598	1.13953	-0.82261	-0.856517	0.370861	-1.15891	-1.55783	-2.33e-15	2	1.78928
Solyc06g008780.3	1.38254	0.0868337	-0.707148	-0.762225	-0.932507	-1.66753	0.067991	-5.61e-15	2	0.00727782
Solyc06g008810.3	1.3263	0.209829	-0.860403	-0.675726	-0.942259	-1.55572	-0.216282	-5.38e-15	2	0.0560198
Solyc06g009040.4	1.48123	-0.283902	-0.533226	-0.664101	-1.22914	-1.65496	0.731522	-6.22e-15	2	0.175308
Solyc06g009220.4	1.35396	0.152218	-0.821364	-0.684817	-0.975227	-1.58269	-0.105169	-5.77e-15	2	0.0307919
Solyc06g009330.3	1.45188	-0.212535	-0.818266	-0.421081	-1.45936	-1.43087	0.434598	-5.72e-15	2	0.208079
Solyc06g009780.4	1.32128	0.220232	-0.676926	-0.864581	-0.718297	-1.71036	-0.108151	-5.55e-15	2	0.0433269
Solyc06g011350.3	1.47294	-0.223632	-0.620484	-0.628827	-1.24879	-1.61948	0.583914	-5.5e-15	2	0.121744
Solyc06g035430.3	1.31731	-0.146578	-0.057219	-1.11352	-0.494513	-1.91729	0.850195	-5.11e-15	2	0.58291
Solyc06g036180.3	1.36362	0.114409	-0.606439	-0.871594	-0.779826	-1.74593	0.0951783	-5.55e-15	2	0.0316014
Solyc06g036460.4	1.41185	-0.0264483	-0.844887	-0.540512	-1.24152	-1.50254	0.142311	-6.05e-15	2	0.0794781
Solyc06g036470.3	1.10577	0.586985	-0.8465	-0.846258	-0.416124	-1.54447	-0.762116	-4.66e-15	2	0.357323
Solyc06g048900.1	0.980546	0.715457	-1.05828	-0.637722	-0.482147	-1.28263	-1.0934	-4.33e-15	2	0.683935
Solyc06g050440.3	1.45334	-0.386723	-0.824361	-0.242254	-1.69696	-1.28269	0.687563	-5.83e-15	2	0.4781
Solyc06g050560.3	1.39311	0.0347453	-0.574923	-0.852934	-0.850682	-1.751	0.233763	-5.77e-15	2	0.0344835
Solyc06g050830.2	1.32451	0.21997	-0.820046	-0.724435	-0.88257	-1.59524	-0.204083	-5.72e-15	2	0.0435981
Solyc06g050860.3	0.997808	0.701978	-0.666904	-1.03288	-0.0530216	-1.62557	-0.810286	-4.22e-15	2	0.599206
Solyc06g051040.4	1.46858	-0.265523	-0.444868	-0.758192	-1.10307	-1.72494	0.763929	-5.72e-15	2	0.18974
Solyc06g051190.3	1.49731	-0.463514	-0.583479	-0.450313	-1.52518	-1.48766	0.962685	-6e-15	2	0.398333
Solyc06g051300.3	1.41919	-0.01516	-0.702936	-0.701099	-1.06452	-1.64208	0.221114	-5.77e-15	2	0.0187435
Solyc06g051370.1	1.38634	0.0499745	-0.86662	-0.569689	-1.16396	-1.50904	0.0150654	-5.88e-15	2	0.0646194
Solyc06g051460.4	0.731053	0.989634	-0.806473	-0.914214	0.181355	-1.34039	-1.32699	-3.22e-15	2	1.24443
Solyc06g051940.4	1.43512	-0.0901741	-0.554421	-0.790522	-0.994665	-1.72825	0.431647	-5.55e-15	2	0.0589023
Solyc06g053420.4	1.45752	-0.158914	-0.589254	-0.709348	-1.12663	-1.67601	0.509514	-6e-15	2	0.0794614
Solyc06g054010.3	1.38844	0.0498346	-0.58603	-0.852244	-0.843185	-1.74713	0.204051	-5.88e-15	2	0.0306821
Solyc06g054060.1	1.47315	-0.235716	-0.68444	-0.552996	-1.33798	-1.55616	0.558715	-5.72e-15	2	0.145833
Solyc06g054460.1	1.43387	-0.0803344	-0.573015	-0.780521	-1.00286	-1.71898	0.404622	-5.94e-15	2	0.0501193
Solyc06g059730.3	1.29377	0.260484	-0.618324	-0.935934	-0.596589	-1.75093	-0.127948	-5.33e-15	2	0.0864398
Solyc06g060050.1	1.33547	0.130114	-0.482186	-0.983401	-0.615457	-1.82	0.155786	-5.11e-15	2	0.110181
Solyc06g060070.3	1.44662	-0.261278	-0.853924	-0.331418	-1.56442	-1.3523	0.482578	-5.88e-15	2	0.309842
Solyc06g060320.4	1.24669	-0.187061	0.121856	-1.18149	-0.339661	-1.92541	1.03089	-4.44e-15	2	0.918443
Solyc06g060530.1	1.48855	-0.322119	-0.574209	-0.592225	-1.32698	-1.59997	0.760301	-5.88e-15	2	0.209612
Solyc06g060800.4	1.27806	0.278559	-0.975083	-0.581535	-0.980099	-1.44318	-0.394564	-5.72e-15	2	0.154441
Solyc06g060820.2	1.37144	0.0511116	-0.940102	-0.482447	-1.24579	-1.42565	-0.0359572	-5.77e-15	2	0.130244
Solyc06g060940.2	1.32547	0.203048	-0.894103	-0.634415	-0.989754	-1.52057	-0.228943	-5.55e-15	2	0.073199
Solyc06g061250.3	1.24593	0.362513	-0.697723	-0.910723	-0.550005	-1.69633	-0.331638	-4.88e-15	2	0.127365
Solyc06g062680.3	1.08425	0.581968	-0.612215	-1.054	-0.153609	-1.70355	-0.596935	-4.22e-15	2	0.431638
Solyc06g064510.2	1.40211	0.0194434	-0.60284	-0.818714	-0.903329	-1.72862	0.237504	-5.5e-15	2	0.0245425
Solyc06g065380.4	1.18161	0.435858	-0.578806	-1.03866	-0.313639	-1.75865	-0.359454	-4.66e-15	2	0.262754
Solyc06g065450.3	1.43441	-0.114701	-0.830862	-0.488849	-1.34341	-1.4752	0.281849	-6e-15	2	0.125755
Solyc06g065510.4	1.34134	0.174166	-0.652631	-0.862874	-0.752472	-1.72298	-0.0239489	-5.55e-15	2	0.0321671
Solyc06g065680.3	1.441	-0.168312	-0.842907	-0.429777	-1.42848	-1.43047	0.352823	-5.88e-15	2	0.184777
Solyc06g066520.1	1.37237	0.112644	-0.717274	-0.767742	-0.909421	-1.66502	0.0231521	-5.5e-15	2	0.00883888
Solyc06g066670.4	1.10654	0.519566	-0.510151	-1.11596	-0.120533	-1.77109	-0.436312	-4e-15	2	0.430115
Solyc06g066750.3	1.42994	-0.0525077	-0.732731	-0.644696	-1.14858	-1.60241	0.256116	-5.94e-15	2	0.0367279
Solyc06g068310.1	1.45626	-0.243768	-0.812194	-0.400294	-1.49397	-1.4166	0.484751	-5.88e-15	2	0.239076
Solyc06g068630.4	1.29773	0.273287	-0.725717	-0.845303	-0.702726	-1.67773	-0.219127	-5.44e-15	2	0.0598505
Solyc06g068970.3	1.43928	-0.103402	-0.780821	-0.55506	-1.27144	-1.53399	0.298811	-6.16e-15	2	0.0834767
Solyc06g069590.3	1.46896	-0.20898	-0.581389	-0.678587	-1.18447	-1.65835	0.588621	-5.88e-15	2	0.111267
Solyc06g069670.4	1.47968	-0.268625	-0.555324	-0.655736	-1.23412	-1.64684	0.694117	-5.77e-15	2	0.159464
Solyc06g071335.1	1.35228	0.0837996	-0.97607	-0.460008	-1.24272	-1.39348	-0.108276	-5.66e-15	2	0.159934
Solyc06g071540.3	1.45049	-0.14009	-0.749797	-0.560599	-1.28506	-1.54651	0.373758	-6.05e-15	2	0.0929906
Solyc06g071560.3	0.609095	1.08889	-0.878653	-0.819328	0.23623	-1.17609	-1.52125	-3e-15	2	1.59119
Solyc06g071590.3	1.42219	-0.0275134	-0.74245	-0.652223	-1.12623	-1.60326	0.212739	-5.5e-15	2	0.0296793
Solyc06g071760.1	1.35354	0.000498698	-0.322617	-1.03142	-0.605334	-1.87317	0.454326	-5e-15	2	0.226905
Solyc06g071840.3	1.20824	0.411242	-0.98247	-0.637013	-0.809442	-1.44082	-0.594899	-5.33e-15	2	0.229915
Solyc06g072530.3	1.46937	-0.418399	-0.28714	-0.763833	-1.12498	-1.73071	1.09567	-5.5e-15	2	0.413847
Solyc06g072740.1	1.45829	-0.239163	-0.800692	-0.418434	-1.47482	-1.43318	0.485679	-5.61e-15	2	0.222462
Solyc06g072750.3	1.37516	0.0704786	-0.894621	-0.551017	-1.1683	-1.4856	-0.033963	-5.61e-15	2	0.0803046
Solyc06g072770.3	1.08869	0.606024	-0.923039	-0.771677	-0.477648	-1.47012	-0.841603	-4.88e-15	2	0.403825
Solyc06g072810.4	1.46377	-0.18854	-0.571558	-0.703672	-1.1459	-1.67569	0.565103	-5.83e-15	2	0.0991977
Solyc06g072960.1	1.45639	-0.18633	-0.772285	-0.497777	-1.37229	-1.49814	0.426832	-6.27e-15	2	0.144076
Solyc06g073000.4	1.43617	-0.138141	-0.45423	-0.843801	-0.943565	-1.77375	0.569845	-5.77e-15	2	0.121303
Solyc06g073510.3	1.40184	-0.00375794	-0.529445	-0.868634	-0.850043	-1.77032	0.321131	-5.77e-15	2	0.055646
Solyc06g073520.3	1.20001	0.41547	-0.604654	-1.01082	-0.371121	-1.74815	-0.346877	-5.33e-15	2	0.222351
Solyc06g073710.4	1.4133	-0.202148	-0.267729	-0.943422	-0.813738	-1.84154	0.789945	-5.55e-15	2	0.298732
Solyc06g073820.3	0.72481	0.973144	-1.05648	-0.641475	-0.126228	-1.10771	-1.47083	-3.16e-15	2	1.31874
Solyc06g074360.4	1.2406	0.358479	-0.635395	-0.963682	-0.483758	-1.73699	-0.283713	-5.11e-15	2	0.149808
Solyc06g075040.1	1.43494	-0.0685768	-0.645834	-0.720525	-1.07067	-1.66943	0.338267	-5.83e-15	2	0.0338303
Solyc06g075410.4	1.43157	-0.0656553	-0.60106	-0.764859	-1.0154	-1.70422	0.364103	-5.77e-15	2	0.0388277
Solyc06g075420.1	1.30166	-0.150595	-0.0185082	-1.13255	-0.454754	-1.9224	0.882273	-4.33e-15	2	0.649562
Solyc06g075480.4	1.36268	0.0417818	-0.423755	-0.980708	-0.666874	-1.83689	0.325289	-5.11e-15	2	0.133613
Solyc06g075490.1	1.4298	-0.0787118	-0.811099	-0.539991	-1.27293	-1.51472	0.242062	-5.83e-15	2	0.0858461
Solyc06g075650.3	1.414	-0.0793028	-0.439744	-0.894953	-0.848002	-1.80103	0.4929	-5.44e-15	2	0.117334
Solyc06g075970.4	1.47129	-0.21793	-0.592318	-0.661041	-1.20893	-1.6453	0.594461	-5.83e-15	2	0.116907
Solyc06g076210.3	1.39845	0.0384559	-0.790943	-0.645963	-1.09322	-1.58135	0.0829055	-5.5e-15	2	0.026552
Solyc06g076220.3	1.40243	0.0298081	-0.773845	-0.65839	-1.0853	-1.59454	0.107147	-5.88e-15	2	0.0224589
Solyc06g082000.4	1.3652	-0.0461849	-0.296043	-1.02297	-0.637299	-1.87431	0.541028	-5.11e-15	2	0.250795
Solyc06g082080.3	1.49095	-0.435087	-0.404739	-0.651122	-1.28271	-1.65133	1.04104	-6.05e-15	2	0.363008
Solyc06g082530.3	0.85702	0.835664	-0.586926	-1.10576	0.222478	-1.5886	-0.952858	-3.11e-15	2	0.954406
Solyc06g082850.4	1.24272	-0.106266	0.063671	-1.20012	-0.299101	-1.938	0.872528	-4.55e-15	2	0.812202
Solyc06g082860.4	0.958347	0.75166	-0.689905	-1.0201	-0.0116081	-1.58736	-0.898828	-3.77e-15	2	0.683596
Solyc06g083100.2	1.43158	-0.151229	-0.872602	-0.407753	-1.43938	-1.40545	0.307692	-5.97e-15	2	0.19884
Solyc06g083130.4	1.46818	-0.252329	-0.752179	-0.463676	-1.43723	-1.47797	0.537689	-5.83e-15	2	0.198526
Solyc06g083800.4	1.36244	-0.354579	0.00111294	-1.00897	-0.705333	-1.8617	1.19613	-4.88e-15	2	0.722518
Solyc06g084080.4	1.33692	-0.0252996	-0.236383	-1.07524	-0.539976	-1.89842	0.55053	-5e-15	2	0.327595
Solyc06g084370.1	1.43487	-0.242913	-0.889037	-0.302919	-1.5797	-1.32023	0.431925	-5.8e-15	2	0.331907
Solyc06g084580.1	1.46475	-0.199845	-0.547054	-0.717849	-1.13288	-1.68828	0.598269	-5.61e-15	2	0.110848
Solyc06g084610.4	1.20796	0.253594	-0.278857	-1.18269	-0.212986	-1.89813	0.111187	-4.77e-15	2	0.416171
Solyc06g150117.1	1.44325	-0.370813	-0.855961	-0.216475	-1.71156	-1.25406	0.642886	-5.83e-15	2	0.496947
Solyc06g150127.1	1.14733	0.526891	-0.789652	-0.884571	-0.432693	-1.60556	-0.635448	-4.77e-15	2	0.277759
Solyc06g150135.1	1.24565	0.307768	-1.0479	-0.505511	-1.02314	-1.35696	-0.486457	-5.11e-15	2	0.247012
Solyc07g005310.3	1.22549	0.406871	-0.829358	-0.802999	-0.640891	-1.5918	-0.485541	-5.27e-15	2	0.15258
Solyc07g005540.1	1.30433	0.257148	-0.69866	-0.862822	-0.693458	-1.69703	-0.177146	-5.11e-15	2	0.0559951
Solyc07g005790.4	1.42503	-0.185634	-0.330933	-0.908465	-0.864788	-1.82034	0.72297	-5.22e-15	2	0.230561
Solyc07g005910.3	1.367	-0.00746905	-0.357978	-1.00155	-0.657013	-1.8575	0.442205	-5.11e-15	2	0.18788
Solyc07g005950.4	1.29772	0.165393	-1.06188	-0.401232	-1.23018	-1.30618	-0.286076	-5.5e-15	2	0.261145
Solyc07g006170.4	0.646325	1.0576	-0.774299	-0.929626	0.312365	-1.29436	-1.4051	-3e-15	2	1.47939
Solyc07g006910.4	1.45689	-0.261814	-0.815265	-0.379814	-1.52141	-1.39995	0.509313	-6.27e-15	2	0.265292
Solyc07g007020.3	1.35687	0.110448	-0.921006	-0.546312	-1.14467	-1.46885	-0.110586	-5.83e-15	2	0.0940712
Solyc07g007300.3	1.10902	0.565523	-0.992556	-0.681983	-0.611815	-1.40922	-0.828736	-4.83e-15	2	0.391354
Solyc07g007550.3	1.25594	0.352871	-0.759973	-0.848841	-0.634495	-1.65147	-0.359359	-5e-15	2	0.107487
Solyc07g008090.4	1.26486	0.228198	-1.08818	-0.404878	-1.1755	-1.28626	-0.396248	-5.25e-15	2	0.298179
Solyc07g008210.4	1.30341	-0.208428	0.0261674	-1.12115	-0.480269	-1.91426	0.997674	-5e-15	2	0.729755
Solyc07g008430.2	1.4638	-0.215092	-0.749667	-0.499037	-1.38485	-1.50442	0.48445	-6e-15	2	0.157308
Solyc07g008530.1	1.15576	0.42687	-1.13017	-0.452463	-0.955135	-1.24985	-0.717	-5.44e-15	2	0.432585
Solyc07g008660.3	1.44102	-0.164932	-0.840611	-0.435475	-1.42138	-1.43524	0.349379	-5.66e-15	2	0.179137
Solyc07g008850.3	1.24593	0.361497	-0.915697	-0.691727	-0.800763	-1.51292	-0.476802	-5.33e-15	2	0.148871
Solyc07g009440.2	1.38172	0.0891947	-0.758771	-0.712146	-0.98841	-1.62502	0.0297779	-5.72e-15	2	0.0115789
Solyc07g009520.2	1.22376	0.40591	-0.745019	-0.884649	-0.545573	-1.65898	-0.427364	-4.88e-15	2	0.153455
Solyc07g014610.4	1.46941	-0.206373	-0.614302	-0.64874	-1.2187	-1.63366	0.562625	-5.61e-15	2	0.108278
Solyc07g014680.4	1.35435	0.127824	-0.581442	-0.900733	-0.733005	-1.76386	0.0922595	-5.55e-15	2	0.0459058
Solyc07g017260.2	1.24408	0.360669	-0.933828	-0.670924	-0.822514	-1.49423	-0.487766	-5.61e-15	2	0.159346
Solyc07g017670.3	0.988986	0.693867	-1.09088	-0.591969	-0.548452	-1.25024	-1.08353	-4.22e-15	2	0.686642
Solyc07g017825.1	1.05326	0.624525	-0.623108	-1.05468	-0.108196	-1.68251	-0.666871	-4.55e-15	2	0.491644
Solyc07g017930.1	1.14462	0.532468	-0.836659	-0.84043	-0.478964	-1.56669	-0.675288	-4.88e-15	2	0.284275
Solyc07g018300.3	1.35176	0.161431	-0.786626	-0.726567	-0.923173	-1.6161	-0.0953787	-5.22e-15	2	0.0220312
Solyc07g019500.2	1.46007	-0.415894	-0.796033	-0.248139	-1.7035	-1.29238	0.749632	-6e-15	2	0.494214
Solyc07g021115.1	1.38934	0.0282293	-0.887938	-0.52963	-1.21728	-1.47765	0.0327953	-6.27e-15	2	0.0887016
Solyc07g024070.3	1.37765	0.0995845	-0.715573	-0.761659	-0.925025	-1.66363	0.0435362	-5.33e-15	2	0.0078241
Solyc07g025210.2	1.41182	-0.0528571	-0.880216	-0.478744	-1.3169	-1.45088	0.157516	-6.22e-15	2	0.124573
Solyc07g025230.2	1.43227	-0.0712384	-0.773563	-0.58747	-1.22021	-1.55617	0.256271	-6e-15	2	0.060539
Solyc07g041230.3	1.36758	0.0882119	-0.551401	-0.904386	-0.751722	-1.77621	0.170848	-5.44e-15	2	0.0518936
Solyc07g041290.3	1.45968	-0.165608	-0.694889	-0.599188	-1.25647	-1.58528	0.448304	-5.88e-15	2	0.0908363
Solyc07g042000.4	1.18956	0.461426	-0.757803	-0.893181	-0.485011	-1.64224	-0.517677	-5.11e-15	2	0.206243
Solyc07g042030.2	1.40496	-0.03657	-0.894544	-0.473849	-1.31139	-1.44197	0.123883	-6.27e-15	2	0.128069
Solyc07g042560.4	1.27502	0.280621	-0.984644	-0.571001	-0.988158	-1.43225	-0.40402	-5.27e-15	2	0.164424
Solyc07g043330.3	1.14674	0.481571	-1.06652	-0.561789	-0.809456	-1.33498	-0.754848	-4.77e-15	2	0.377064
Solyc07g043500.1	1.3175	0.112358	-1.05356	-0.376297	-1.29185	-1.29918	-0.202334	-5.69e-15	2	0.263621
Solyc07g045255.1	1.37537	0.0273316	-0.950164	-0.452539	-1.28897	-1.40341	-0.00765744	-6.27e-15	2	0.15272
Solyc07g045260.3	1.25921	0.290232	-1.02946	-0.519977	-1.02593	-1.37853	-0.448256	-5.38e-15	2	0.217788
Solyc07g045410.2	1.43554	-0.0806752	-0.763691	-0.591175	-1.22157	-1.56156	0.276819	-6.27e-15	2	0.0612331
Solyc07g045450.1	1.09464	0.588178	-0.700249	-0.982574	-0.246641	-1.65092	-0.665401	-4.44e-15	2	0.387464
Solyc07g045510.4	1.40998	-0.0748228	-0.907413	-0.427742	-1.377	-1.40696	0.171647	-6.05e-15	2	0.169278
Solyc07g047990.1	1.34785	0.139845	-0.912874	-0.574817	-1.09601	-1.48637	-0.14844	-5.55e-15	2	0.0836293
Solyc07g048050.3	1.05576	0.549748	-0.41914	-1.18637	0.0260929	-1.79477	-0.419289	-4.44e-15	2	0.581087
Solyc07g049260.4	1.42331	-0.168571	-0.908974	-0.345762	-1.50353	-1.34785	0.308867	-5.61e-15	2	0.263316
Solyc07g049320.4	1.42599	-0.103641	-0.459318	-0.863034	-0.903213	-1.78269	0.51557	-5.55e-15	2	0.108711
Solyc07g049400.1	1.32263	0.107491	-1.04405	-0.38607	-1.28767	-1.31093	-0.188789	-5.38e-15	2	0.24952
Solyc07g049500.3	1.23707	0.00789298	-0.0331468	-1.21182	-0.2585	-1.9435	0.638939	-4.22e-15	2	0.663571
Solyc07g049680.4	1.38401	-0.0955078	-0.294068	-0.994438	-0.701264	-1.86362	0.615028	-5.55e-15	2	0.251894
Solyc07g052555.1	1.45915	-0.158927	-0.637192	-0.663031	-1.18158	-1.63836	0.477268	-5.72e-15	2	0.0771912
Solyc07g052560.3	1.46219	-0.174515	-0.608425	-0.679246	-1.16945	-1.65409	0.519609	-5.77e-15	2	0.086838
Solyc07g052680.1	0.895756	0.787263	-0.557292	-1.12573	0.190387	-1.63233	-0.861738	-3.89e-15	2	0.870337
Solyc07g052740.3	1.38006	0.0929244	-0.705266	-0.76772	-0.922167	-1.6704	0.0602848	-5.72e-15	2	0.00757464
Solyc07g052870.2	1.30913	0.196101	-0.512965	-0.992266	-0.562017	-1.80895	0.0378616	-5e-15	2	0.116037
Solyc07g053080.4	1.47988	-0.31656	-0.710318	-0.452998	-1.47493	-1.47734	0.660573	-6.33e-15	2	0.248603
Solyc07g053210.3	1.38606	-0.0155952	-0.949345	-0.421119	-1.34539	-1.38465	0.0561778	-6.22e-15	2	0.176955
Solyc07g053570.4	1.24281	0.099656	-0.149505	-1.19296	-0.270471	-1.93138	0.425183	-4.44e-15	2	0.505714
Solyc07g053700.4	1.46639	-0.211045	-0.720465	-0.534878	-1.34621	-1.53622	0.498109	-5.66e-15	2	0.137679
Solyc07g053940.1	1.2655	-0.132963	0.0418048	-1.17434	-0.360596	-1.93228	0.897068	-4.55e-15	2	0.76355
Solyc07g054060.3	1.47615	-0.240889	-0.616694	-0.618571	-1.26746	-1.61318	0.611913	-5.44e-15	2	0.135598
Solyc07g054140.3	1.4544	-0.152635	-0.566844	-0.734921	-1.09252	-1.69525	0.515345	-5.88e-15	2	0.0801882
Solyc07g054170.3	1.47329	-0.268496	-0.728039	-0.476753	-1.43126	-1.49251	0.577757	-5.83e-15	2	0.201081
Solyc07g054220.1	1.48963	-0.332499	-0.600579	-0.556552	-1.37095	-1.57088	0.75787	-5.77e-15	2	0.224038
Solyc07g054420.2	1.41535	-0.146245	-0.342927	-0.926176	-0.825892	-1.82834	0.65683	-5.33e-15	2	0.208848
Solyc07g054480.3	1.18974	0.286469	-0.28376	-1.19245	-0.174174	-1.89357	0.0594885	-4.11e-15	2	0.438896
Solyc07g054610.3	1.26595	0.336597	-0.799067	-0.803477	-0.701269	-1.62046	-0.361709	-5.16e-15	2	0.0960057
Solyc07g054690.1	1.45607	-0.163521	-0.551941	-0.740604	-1.08996	-1.7012	0.541429	-5.33e-15	2	0.0892528
Solyc07g055870.4	1.39325	0.0460645	-0.821913	-0.617403	-1.11832	-1.55381	0.050872	-5.72e-15	2	0.0385341
Solyc07g055880.1	1.33343	0.0975185	-1.0226	-0.40834	-1.27687	-1.3371	-0.159711	-5.94e-15	2	0.219326
Solyc07g056060.4	1.43576	-0.179068	-0.870087	-0.386609	-1.47356	-1.39073	0.350443	-5.8e-15	2	0.225589
Solyc07g056160.4	1.46308	-0.191918	-0.550013	-0.721147	-1.12569	-1.68986	0.58459	-5.83e-15	2	0.10539
Solyc07g056250.3	1.30538	0.178104	-0.45549	-1.028	-0.519886	-1.83634	0.103119	-5.11e-15	2	0.154517
Solyc07g061920.4	1.3491	0.0331365	-0.356788	-1.02545	-0.601011	-1.86497	0.383195	-5.33e-15	2	0.196541
Solyc07g062450.3	1.44379	-0.159469	-0.822837	-0.461487	-1.39395	-1.45893	0.353258	-5.83e-15	2	0.157567
Solyc07g062685.2	1.36962	-0.145819	-0.191166	-1.03263	-0.649391	-1.8858	0.75861	-5.11e-15	2	0.380728
Solyc07g063080.4	1.39189	-0.0305645	-0.940583	-0.420739	-1.35547	-1.38841	0.0841276	-5.61e-15	2	0.176071
Solyc07g063450.3	1.23939	0.280762	-1.09894	-0.421206	-1.11698	-1.28211	-0.480903	-5.5e-15	2	0.319876
Solyc07g063500.4	1.45	-0.121335	-0.671955	-0.656707	-1.17114	-1.6266	0.398457	-6.05e-15	2	0.0582343
Solyc07g063560.4	1.44956	-0.122623	-0.704532	-0.622401	-1.2101	-1.59757	0.378441	-5.83e-15	2	0.0650347
Solyc07g064020.4	1.03178	0.668898	-0.995023	-0.705651	-0.47395	-1.37517	-0.982459	-4.39e-15	2	0.542969
Solyc07g064120.2	1.45936	-0.160067	-0.632974	-0.666321	-1.17827	-1.64126	0.481787	-5.66e-15	2	0.0777434
Solyc07g064720.3	1.38939	0.0658567	-0.671018	-0.784224	-0.919272	-1.69077	0.123216	-5.66e-15	2	0.00924579
Solyc07g065040.3	1.45023	-0.262352	-0.346489	-0.841392	-0.985392	-1.78189	0.825563	-5.88e-15	2	0.250551
Solyc07g065210.4	1.46921	-0.270889	-0.440954	-0.757366	-1.10573	-1.7247	0.774479	-5.72e-15	2	0.195315
Solyc07g065320.4	1.46078	-0.410379	-0.254974	-0.795426	-1.07713	-1.75119	1.10553	-5.44e-15	2	0.433259
Solyc07g065330.3	1.36573	0.0113229	-0.383149	-0.993905	-0.660879	-1.85016	0.397543	-5.33e-15	2	0.165634
Solyc07g065450.3	1.31055	0.250586	-0.803816	-0.757323	-0.822777	-1.61301	-0.238257	-5.38e-15	2	0.0506094
Solyc07g065600.3	1.47133	-0.2671	-0.46292	-0.741313	-1.12595	-1.71271	0.754093	-5.72e-15	2	0.182673
Solyc07g065880.4	1.35956	0.0776977	-0.481232	-0.956023	-0.684948	-1.81394	0.23363	-5.33e-15	2	0.0947973
Solyc07g066040.1	1.35279	0.159928	-0.745799	-0.76692	-0.878497	-1.65061	-0.0656977	-5.61e-15	2	0.0164936
Solyc07g066540.1	1.42723	-0.0930815	-0.846499	-0.487646	-1.33233	-1.46914	0.239467	-5.94e-15	2	0.122288
Solyc07g066550.4	1.47848	-0.463793	-0.712544	-0.302138	-1.67229	-1.35052	0.876379	-5.75e-15	2	0.487294
Solyc07g066560.1	1.36464	0.109407	-0.877322	-0.596728	-1.09645	-1.51646	-0.0797067	-5.72e-15	2	0.0600468
Solyc08g005240.3	1.1427	0.529855	-0.922235	-0.750318	-0.580246	-1.4899	-0.728999	-4.77e-15	2	0.304046
Solyc08g005460.3	1.32046	-0.173319	-0.0404815	-1.10666	-0.510914	-1.91382	0.900904	-4.88e-15	2	0.610833
Solyc08g005540.2	1.46297	-0.198537	-0.529959	-0.734472	-1.1115	-1.70096	0.607851	-5.88e-15	2	0.114475
Solyc08g006180.4	1.03058	0.672553	-0.718826	-0.984308	-0.153018	-1.6077	-0.802008	-4.22e-15	2	0.516877
Solyc08g006550.4	1.40374	-0.00204867	-0.854389	-0.5473	-1.21969	-1.50252	0.0999605	-5.88e-15	2	0.0748241
Solyc08g007430.2	0.946037	0.761637	-0.671018	-1.03666	0.0238243	-1.59266	-0.900765	-4e-15	2	0.716275
Solyc08g007560.3	1.4729	-0.233825	-0.683672	-0.555406	-1.33458	-1.558	0.556442	-5.88e-15	2	0.143788
Solyc08g007730.2	1.34904	0.121445	-0.940395	-0.530091	-1.15191	-1.4498	-0.139809	-5.72e-15	2	0.110359
Solyc08g008300.1	1.44157	-0.096831	-0.736998	-0.607737	-1.21271	-1.57966	0.318584	-6.05e-15	2	0.0597856
Solyc08g008305.1	1.42634	-0.411327	-0.132526	-0.882491	-0.936554	-1.80024	1.18955	-5.11e-15	2	0.563951
Solyc08g008660.4	1.31749	0.234795	-0.729857	-0.822431	-0.759397	-1.67239	-0.165234	-5.44e-15	2	0.0405451
Solyc08g013740.4	1.35697	-0.187092	-0.116248	-1.05363	-0.617663	-1.89475	0.870013	-5.33e-15	2	0.490729
Solyc08g013750.3	1.41857	-0.0501966	-0.840573	-0.527801	-1.26835	-1.49663	0.180219	-6.05e-15	2	0.0892267
Solyc08g013940.3	1.47729	-0.262953	-0.532426	-0.681909	-1.2003	-1.66708	0.701168	-5.88e-15	2	0.158179
Solyc08g013960.1	1.39328	0.0241789	-0.872444	-0.545011	-1.20511	-1.49327	0.0491722	-5.88e-15	2	0.0776419
Solyc08g014280.3	0.879804	0.808014	-0.571244	-1.11657	0.202686	-1.61354	-0.901648	-3.77e-15	2	0.903823
Solyc08g014350.1	1.41425	-0.0111462	-0.61378	-0.789327	-0.956942	-1.71253	0.27521	-5.27e-15	2	0.0244086
Solyc08g014370.1	1.36968	0.0908861	-0.886953	-0.573612	-1.13224	-1.50065	-0.0588861	-5.94e-15	2	0.0696789
Solyc08g014390.1	1.3407	0.168891	-0.623347	-0.886246	-0.725916	-1.74213	0.00354387	-5.11e-15	2	0.0404303
Solyc08g016808.1	1.4372	-0.321771	-0.234576	-0.880852	-0.93533	-1.8061	0.98864	-5.55e-15	2	0.387422
Solyc08g022180.1	1.43732	-0.118363	-0.818021	-0.500937	-1.33371	-1.48735	0.295875	-5.94e-15	2	0.118516
Solyc08g023490.4	1.34372	0.174424	-0.835306	-0.682836	-0.961275	-1.57386	-0.147255	-5.22e-15	2	0.0387164
Solyc08g028875.1	1.12953	0.544374	-0.952789	-0.721116	-0.595332	-1.45628	-0.770899	-4.88e-15	2	0.337544
Solyc08g036507.1	1.42456	-0.0870488	-0.853918	-0.483597	-1.3327	-1.46389	0.225589	-5.83e-15	2	0.124282
Solyc08g036533.1	1.34745	0.129365	-0.934793	-0.542027	-1.13494	-1.45867	-0.147719	-5.55e-15	2	0.103793
Solyc08g036600.3	1.34056	0.0614197	-1.02988	-0.3721	-1.33333	-1.31181	-0.111378	-6e-15	2	0.247975
Solyc08g042030.3	1.43917	-0.171165	-0.415404	-0.852602	-0.942998	-1.78331	0.644688	-5.44e-15	2	0.157755
Solyc08g061950.1	1.44109	-0.157392	-0.834897	-0.448804	-1.40487	-1.44643	0.342095	-6e-15	2	0.166387
Solyc08g062110.3	1.44698	-0.113926	-0.715244	-0.617812	-1.21072	-1.59191	0.358416	-6.05e-15	2	0.0627567
Solyc08g062180.3	1.21753	0.391648	-0.991029	-0.618145	-0.845634	-1.43152	-0.571801	-5.61e-15	2	0.223829
Solyc08g062650.2	1.41082	-0.000935336	-0.616304	-0.793577	-0.946144	-1.71367	0.258464	-5.66e-15	2	0.0225029
Solyc08g062770.3	1.43208	-0.0579114	-0.65849	-0.715676	-1.07089	-1.66335	0.31403	-5.66e-15	2	0.0297719
Solyc08g062940.4	1.44572	-0.107673	-0.629679	-0.708372	-1.10447	-1.66686	0.406767	-5.77e-15	2	0.0501939
Solyc08g063030.2	1.41598	-0.138649	-0.355832	-0.921499	-0.830636	-1.82483	0.636933	-5.22e-15	2	0.19544
Solyc08g065440.4	1.41136	-0.0199288	-0.836459	-0.554974	-1.22322	-1.51429	0.138363	-5.72e-15	2	0.0703801
Solyc08g066050.3	1.37925	-0.300262	-0.0783018	-1.00069	-0.725149	-1.86623	1.06242	-4.88e-15	2	0.575358
Solyc08g066520.3	1.37225	0.112517	-0.774097	-0.710668	-0.974604	-1.61714	-0.0148922	-5.55e-15	2	0.0147221
Solyc08g066650.3	1.46805	-0.255475	-0.457275	-0.755296	-1.10395	-1.72211	0.740756	-5.72e-15	2	0.177173
Solyc08g067000.3	1.15561	0.510146	-0.74088	-0.92488	-0.399465	-1.64511	-0.577973	-4.77e-15	2	0.266027
Solyc08g067060.2	1.40048	-0.0208564	-0.897809	-0.481818	-1.2941	-1.44549	0.0985239	-5.72e-15	2	0.12178
Solyc08g067250.4	1.38029	-0.0283325	-0.976076	-0.375877	-1.39255	-1.3428	0.0570279	-5.72e-15	2	0.223062
Solyc08g067510.1	1.43994	-0.117881	-0.521817	-0.800242	-0.994272	-1.73982	0.494444	-5.61e-15	2	0.0800803
Solyc08g067570.1	1.14048	0.536715	-0.887308	-0.789888	-0.531091	-1.52148	-0.715609	-5e-15	2	0.299052
Solyc08g067730.2	1.37091	0.116207	-0.769288	-0.717833	-0.964151	-1.6222	-0.0170936	-5.72e-15	2	0.0138848
Solyc08g067740.4	1.44413	-0.20286	-0.847541	-0.393726	-1.47967	-1.40256	0.400672	-5.61e-15	2	0.227062
Solyc08g068040.3	1.3326	0.19032	-0.880454	-0.642464	-0.991339	-1.53229	-0.201022	-5.94e-15	2	0.0630212
Solyc08g068110.1	1.4819	-0.303544	-0.495487	-0.682872	-1.21199	-1.67122	0.785898	-5.61e-15	2	0.200172
Solyc08g068320.3	1.43324	-0.132485	-0.447533	-0.853221	-0.928269	-1.77959	0.566022	-6e-15	2	0.123705
Solyc08g068665.1	1.42748	-0.392708	-0.148126	-0.886645	-0.929818	-1.80445	1.15156	-5.55e-15	2	0.531306
Solyc08g074307.2	1.3519	-0.0688026	-0.226534	-1.05656	-0.587036	-1.8933	0.621264	-5e-15	2	0.334422
Solyc08g074730.2	1.41123	-0.0718773	-0.900243	-0.439112	-1.36496	-1.41734	0.172116	-5.88e-15	2	0.158856
Solyc08g074740.3	1.42593	-0.1389	-0.887642	-0.399391	-1.43999	-1.39449	0.279415	-6.27e-15	2	0.203752
Solyc08g075120.3	1.49934	-0.473505	-0.484721	-0.541117	-1.4255	-1.56515	1.04387	-6.27e-15	2	0.396821
Solyc08g075430.3	1.4486	-0.116793	-0.642865	-0.688942	-1.13177	-1.65261	0.411336	-5.88e-15	2	0.0540936
Solyc08g075510.4	1.28065	0.239719	-1.03104	-0.48933	-1.09566	-1.36788	-0.374906	-5.5e-15	2	0.210402
Solyc08g075640.4	1.17889	0.320311	-0.311526	-1.18767	-0.160608	-1.88194	-0.00906937	-4.55e-15	2	0.432149
Solyc08g075820.4	1.42344	-0.0894659	-0.86201	-0.471964	-1.3451	-1.45337	0.223719	-6e-15	2	0.133418
Solyc08g075880.4	1.16449	0.453406	-0.554387	-1.06351	-0.261615	-1.76754	-0.36881	-4.33e-15	2	0.302565
Solyc08g076110.2	1.31636	0.200878	-0.953341	-0.563899	-1.05995	-1.45521	-0.265539	-5.66e-15	2	0.119155
Solyc08g076300.3	1.44683	-0.11865	-0.591422	-0.736761	-1.07528	-1.69144	0.448701	-5.94e-15	2	0.059543
Solyc08g076310.3	1.41057	-0.00161205	-0.610343	-0.798612	-0.940205	-1.71772	0.263476	-5.5e-15	2	0.0240485
Solyc08g076610.4	0.930482	0.79886	-0.883557	-0.845785	-0.169326	-1.42191	-1.0986	-4.44e-15	2	0.740205
Solyc08g077110.4	1.4504	-0.167404	-0.791953	-0.491043	-1.36945	-1.48829	0.385706	-5.83e-15	2	0.140365
Solyc08g077230.3	1.44574	-0.111636	-0.728046	-0.606061	-1.22227	-1.5812	0.346431	-5.77e-15	2	0.0653487
Solyc08g077320.3	1.40486	-0.0580357	-0.914296	-0.432523	-1.3624	-1.40736	0.142273	-6.22e-15	2	0.164247
Solyc08g077385.1	1.301	0.233755	-0.96104	-0.573718	-1.02448	-1.45268	-0.319141	-5.16e-15	2	0.130479
Solyc08g077700.3	1.48812	-0.387571	-0.67212	-0.428427	-1.52562	-1.46271	0.791022	-6e-15	2	0.323796
Solyc08g077810.2	1.42	-0.0350867	-0.584392	-0.800526	-0.95529	-1.72597	0.330279	-5.77e-15	2	0.0361379
Solyc08g078090.1	1.40297	0.0319757	-0.693944	-0.741004	-0.991029	-1.6641	0.157705	-5.11e-15	2	0.0095203
Solyc08g078150.1	1.30873	0.127703	-1.06407	-0.372365	-1.28313	-1.28976	-0.231999	-5.69e-15	2	0.27603
Solyc08g078560.3	1.2746	0.21695	-1.07439	-0.417152	-1.17511	-1.30332	-0.370437	-5.77e-15	2	0.275017
Solyc08g078680.4	0.780279	0.933285	-0.695548	-1.01802	0.231236	-1.46162	-1.16952	-3.66e-15	2	1.12276
Solyc08g078800.1	1.21456	-0.00524206	0.02526	-1.23458	-0.207929	-1.94701	0.69777	-4.77e-15	2	0.770766
Solyc08g078970.1	1.49101	-0.36208	-0.49911	-0.629821	-1.29406	-1.63329	0.869791	-6.11e-15	2	0.255929
Solyc08g079120.3	1.30324	0.243195	-0.620432	-0.926004	-0.622359	-1.74923	-0.103911	-5.44e-15	2	0.0753789
Solyc08g079550.1	1.30818	0.253504	-0.730887	-0.830792	-0.735348	-1.67288	-0.193477	-5.66e-15	2	0.0490362
Solyc08g079930.2	1.45167	-0.638797	-0.128763	-0.684111	-1.23459	-1.6524	1.52762	-5.72e-15	2	0.82001
Solyc08g080250.4	1.3087	0.228078	-0.933396	-0.603378	-1.00075	-1.48287	-0.292212	-5.72e-15	2	0.105575
Solyc08g080400.2	1.37353	0.110514	-0.745733	-0.738307	-0.944862	-1.64118	0.00713986	-5.66e-15	2	0.010096
Solyc08g080580.4	1.42227	-0.0384679	-0.787366	-0.596433	-1.19213	-1.55663	0.198685	-5.88e-15	2	0.0507679
Solyc08g080590.3	1.43667	-0.263913	-0.88524	-0.287521	-1.60324	-1.30865	0.465461	-5.97e-15	2	0.357404
Solyc08g080660.1	1.48221	-0.369413	-0.402423	-0.710376	-1.1927	-1.69468	0.945726	-5.72e-15	2	0.294569
Solyc08g080770.3	1.42102	-0.291258	-0.205942	-0.923824	-0.86137	-1.83078	0.962979	-5.55e-15	2	0.402498
Solyc08g080870.3	0.914561	0.784315	-0.61994	-1.07894	0.113859	-1.60618	-0.899662	-3.55e-15	2	0.804062
Solyc08g080890.3	0.982885	0.71212	-0.635016	-1.05999	-0.00236362	-1.6379	-0.803701	-4.44e-15	2	0.64109
Solyc08g080960.4	1.36835	0.0171259	-0.982167	-0.403313	-1.33875	-1.35736	-0.0140824	-5.41e-15	2	0.200379
Solyc08g081420.4	1.40853	0.0162621	-0.731805	-0.692989	-1.05543	-1.62779	0.155385	-6.22e-15	2	0.0151547
Solyc08g081450.4	1.42306	-0.0335783	-0.629763	-0.759719	-1.00536	-1.69391	0.297505	-5.72e-15	2	0.0254369
Solyc08g081500.3	1.24459	0.374444	-0.800858	-0.818177	-0.652156	-1.61785	-0.418632	-5e-15	2	0.123378
Solyc08g081535.1	1.10573	0.584468	-0.905762	-0.784439	-0.487263	-1.49268	-0.798276	-4.72e-15	2	0.366867
Solyc08g081640.3	1.34288	0.0647829	-1.02142	-0.386235	-1.31932	-1.32524	-0.110665	-6.02e-15	2	0.232457
Solyc08g081710.3	1.40076	0.0109723	-0.849467	-0.562269	-1.19668	-1.51296	0.0840743	-6e-15	2	0.0659094
Solyc08g081740.3	1.43631	-0.0714724	-0.698212	-0.66663	-1.1345	-1.62526	0.30729	-5.72e-15	2	0.0375658
Solyc08g081765.1	1.28163	0.217932	-1.05441	-0.445151	-1.15129	-1.33164	-0.358485	-5.44e-15	2	0.242982
Solyc08g081820.4	1.47188	-0.218843	-0.608933	-0.644106	-1.22918	-1.63153	0.584626	-5.88e-15	2	0.117449
Solyc08g081850.1	1.45827	-0.162008	-0.58883	-0.707437	-1.13027	-1.67495	0.51436	-5.77e-15	2	0.0812197
Solyc08g082070.3	1.43501	-0.0784195	-0.763193	-0.593401	-1.21799	-1.56305	0.273829	-6.11e-15	2	0.0597748
Solyc08g082130.3	1.07301	0.579592	-0.555042	-1.09756	-0.0907732	-1.73225	-0.554887	-4.44e-15	2	0.47597
Solyc08g082160.3	1.05807	0.525274	-0.372697	-1.21065	0.0467252	-1.81678	-0.351936	-4.77e-15	2	0.606127
Solyc08g082210.4	1.46254	-0.271557	-0.397993	-0.792991	-1.05712	-1.74991	0.804414	-5.77e-15	2	0.219636
Solyc08g082357.1	1.07599	0.584568	-1.07707	-0.58348	-0.681666	-1.30377	-0.913495	-5.11e-15	2	0.50358
Solyc08g082980.2	1.47856	-0.425372	-0.724492	-0.328693	-1.63511	-1.37269	0.811634	-6.44e-15	2	0.427304
Solyc08g083100.3	1.13902	0.462724	-1.1216	-0.480139	-0.897041	-1.26131	-0.764042	-4.5e-15	2	0.44336
Solyc08g083270.3	1.33573	-0.0686937	-0.181628	-1.08541	-0.534701	-1.90626	0.651423	-5e-15	2	0.396049
Solyc08g150102.1	0.947551	0.780404	-0.853931	-0.874024	-0.160708	-1.45745	-1.05154	-4.11e-15	2	0.69711
Solyc09g005090.1	1.44495	-0.352297	-0.85542	-0.237228	-1.68652	-1.27256	0.615912	-6.05e-15	2	0.460709
Solyc09g005290.1	1.41199	-0.108669	-0.382265	-0.921057	-0.821001	-1.8216	0.574927	-5.55e-15	2	0.16671
Solyc09g005540.3	1.20015	0.368855	-1.09489	-0.474117	-0.993779	-1.29894	-0.607932	-5.38e-15	2	0.340142
Solyc09g005570.3	1.44603	-0.115694	-0.738326	-0.592013	-1.23942	-1.56965	0.345501	-5.94e-15	2	0.0715243
Solyc09g005850.3	1.44761	-0.167417	-0.808862	-0.471327	-1.38867	-1.46984	0.374367	-6.27e-15	2	0.153317
Solyc09g006005.1	1.46471	-0.412931	-0.781816	-0.269961	-1.68354	-1.31386	0.754794	-6e-15	2	0.469307
Solyc09g007010.1	1.46626	-0.268325	-0.773004	-0.424927	-1.48213	-1.44424	0.547296	-5.94e-15	2	0.233573
Solyc09g007050.1	1.4032	-0.15932	-0.281333	-0.962547	-0.772113	-1.85042	0.717649	-5.11e-15	2	0.273419
Solyc09g007140.4	1.28715	-0.0435535	-0.0888368	-1.15476	-0.392821	-1.93059	0.67707	-4.66e-15	2	0.545871
Solyc09g007430.1	1.25349	0.350602	-0.90028	-0.703808	-0.797922	-1.52832	-0.450398	-5.27e-15	2	0.133878
Solyc09g007520.3	1.46344	-0.20391	-0.738301	-0.521228	-1.35702	-1.52272	0.475598	-6e-15	2	0.140046
Solyc09g007830.3	1.42928	-0.0660842	-0.572836	-0.790356	-0.98356	-1.72398	0.383741	-5.5e-15	2	0.0463026
Solyc09g007980.1	1.17488	0.17881	-0.0974315	-1.25626	-0.102722	-1.93706	0.343842	-4.44e-15	2	0.652687
Solyc09g008020.4	1.49591	-0.394707	-0.542499	-0.558704	-1.38714	-1.57724	0.888718	-6.55e-15	2	0.291496
Solyc09g008150.3	1.46858	-0.230159	-0.510955	-0.72747	-1.13189	-1.69909	0.667271	-5.5e-15	2	0.139849
Solyc09g008380.3	1.32513	0.126721	-0.430943	-1.02091	-0.560797	-1.84426	0.195339	-5.22e-15	2	0.153027
Solyc09g008440.1	1.31207	0.172718	-1.0129	-0.471883	-1.16516	-1.37527	-0.264026	-5.77e-15	2	0.186607
Solyc09g008690.3	1.43137	-0.209212	-0.89444	-0.327715	-1.5411	-1.33846	0.378575	-5.8e-15	2	0.29339
Solyc09g009000.4	1.4628	-0.229179	-0.463882	-0.769741	-1.07644	-1.73048	0.697536	-6e-15	2	0.157576
Solyc09g009220.4	1.36542	0.130136	-0.734215	-0.761337	-0.905306	-1.65478	-0.0140169	-5.61e-15	2	0.0110792
Solyc09g009280.1	1.35066	0.160231	-0.689727	-0.821166	-0.81383	-1.69456	-0.0284033	-5.66e-15	2	0.0195763
Solyc09g009350.2	1.26178	0.23515	-1.08922	-0.407711	-1.16734	-1.28647	-0.407187	-5.63e-15	2	0.29984
Solyc09g009500.3	1.38597	-0.0233259	-0.40733	-0.955314	-0.73542	-1.83198	0.432278	-5.33e-15	2	0.140126
Solyc09g009703.1	1.1943	0.448979	-0.71706	-0.926221	-0.455103	-1.67324	-0.471925	-5.11e-15	2	0.202871
Solyc09g009810.1	0.99816	0.665185	-0.533472	-1.12987	0.0509416	-1.70716	-0.666209	-4.22e-15	2	0.643779
Solyc09g010030.3	1.39513	0.0541419	-0.740289	-0.708982	-1.01433	-1.63178	0.0938591	-6e-15	2	0.0106696
Solyc09g010320.3	1.27693	0.26213	-1.01076	-0.528305	-1.04261	-1.39788	-0.394312	-5.44e-15	2	0.188265
Solyc09g010670.4	1.42881	-0.0931197	-0.837845	-0.497844	-1.32255	-1.47878	0.245336	-5.83e-15	2	0.11511
Solyc09g010680.3	1.26713	0.264938	-0.491646	-1.04042	-0.444412	-1.81995	-0.0491127	-5.11e-15	2	0.176453
Solyc09g010810.3	1.42676	-0.103	-0.464941	-0.85882	-0.908838	-1.7797	0.510837	-5.55e-15	2	0.10508
Solyc09g011227.1	1.3955	0.0466907	-0.793425	-0.648761	-1.08501	-1.58162	0.0691015	-5.88e-15	2	0.0258031
Solyc09g011540.2	1.4832	-0.550015	-0.642902	-0.290287	-1.70696	-1.34415	1.05046	-6.41e-15	2	0.59799
Solyc09g011770.3	1.04384	0.564553	-0.41805	-1.19034	0.0475316	-1.78979	-0.440328	-4.11e-15	2	0.606171
Solyc09g011820.4	1.27684	0.244072	-0.483392	-1.03752	-0.46307	-1.82432	-0.0128289	-5.11e-15	2	0.169115
Solyc09g011970.3	1.40629	0.00647083	-0.596013	-0.816747	-0.912897	-1.72992	0.261216	-5.61e-15	2	0.0273959
Solyc09g013160.3	1.30795	0.18106	-1.01646	-0.472548	-1.15799	-1.37294	-0.278705	-5.83e-15	2	0.190538
Solyc09g014160.3	1.44104	-0.208218	-0.371314	-0.861503	-0.941686	-1.79218	0.729026	-5.88e-15	2	0.204717
Solyc09g014210.3	1.32604	0.116284	-1.02771	-0.41462	-1.2575	-1.33718	-0.19079	-5.55e-15	2	0.220222
Solyc09g014580.3	1.36512	-0.064552	-0.271768	-1.0288	-0.63383	-1.8792	0.584469	-5.33e-15	2	0.277937
Solyc09g015300.1	1.11876	0.512066	-0.535793	-1.09503	-0.160412	-1.76206	-0.442575	-4.88e-15	2	0.394518
Solyc09g015890.4	1.40841	-0.11852	-0.936853	-0.353039	-1.46844	-1.34346	0.216339	-5.86e-15	2	0.247434
Solyc09g020010.2	1.40386	-0.0352911	-0.470442	-0.898124	-0.824367	-1.79652	0.407356	-4.88e-15	2	0.0918923
Solyc09g042760.2	1.00702	0.692561	-0.673769	-1.02582	-0.0738002	-1.62607	-0.801067	-4.33e-15	2	0.577159
Solyc09g050030.1	1.42038	-0.0682026	-0.854534	-0.497641	-1.30825	-1.47268	0.197388	-5.88e-15	2	0.111602
Solyc09g050068.1	0.812587	0.886678	-1.08389	-0.615375	-0.276426	-1.14697	-1.36224	-3.83e-15	2	1.10017
Solyc09g055320.1	0.582827	1.10703	-0.904083	-0.785771	0.232456	-1.12973	-1.56496	-2.33e-15	2	1.67189
Solyc09g057950.3	1.47501	-0.277502	-0.721884	-0.475625	-1.43622	-1.49279	0.595178	-6.22e-15	2	0.207734
Solyc09g059440.1	1.32184	-0.155263	-0.0597513	-1.10683	-0.509133	-1.91485	0.861281	-5.44e-15	2	0.578429
Solyc09g059515.1	1.37818	0.0672754	-0.562374	-0.88308	-0.79252	-1.76579	0.194295	-5.66e-15	2	0.0427725
Solyc09g059550.1	1.3009	0.24922	-0.626537	-0.923582	-0.621252	-1.74556	-0.116897	-5e-15	2	0.0759567
Solyc09g060100.3	1.2361	0.330162	-1.04434	-0.521918	-0.98895	-1.36401	-0.51705	-5.77e-15	2	0.250197
Solyc09g061250.4	1.28859	0.294357	-0.787928	-0.79502	-0.745564	-1.62921	-0.292021	-5e-15	2	0.0694735
Solyc09g061465.1	1.39082	-0.0699102	-0.967307	-0.353607	-1.43807	-1.33159	0.124222	-6.38e-15	2	0.245043
Solyc09g061610.1	1.39835	-0.0328548	-0.918611	-0.44688	-1.33368	-1.41479	0.10225	-5.94e-15	2	0.151358
Solyc09g061790.1	0.957384	0.724606	-1.10915	-0.572835	-0.527092	-1.21221	-1.14098	-4.72e-15	2	0.768521
Solyc09g061930.4	1.34537	-0.02918	-0.256244	-1.05994	-0.568261	-1.89148	0.542839	-4.77e-15	2	0.301108
Solyc09g064740.4	0.927989	0.801094	-0.83122	-0.897863	-0.106358	-1.46379	-1.06667	-4.11e-15	2	0.742063
Solyc09g064900.1	1.32622	0.107495	-1.03451	-0.399209	-1.27692	-1.32443	-0.182397	-5.88e-15	2	0.234
Solyc09g065760.4	1.3632	0.125558	-0.838466	-0.650296	-1.03054	-1.56027	-0.0773902	-5.88e-15	2	0.0368358
Solyc09g065880.4	1.37373	-0.00502352	-0.387568	-0.981138	-0.687971	-1.84506	0.418643	-5.22e-15	2	0.159279
Solyc09g065930.4	1.43686	-0.197191	-0.872967	-0.366705	-1.50089	-1.37488	0.375245	-6.13e-15	2	0.250027
Solyc09g066280.4	1.27102	0.300863	-0.614809	-0.957076	-0.537984	-1.75273	-0.185027	-5.22e-15	2	0.115016
Solyc09g072630.3	1.4535	-0.195338	-0.798912	-0.459253	-1.41454	-1.46391	0.42223	-6.33e-15	2	0.17252
Solyc09g072640.3	1.48883	-0.383014	-0.440455	-0.665357	-1.25455	-1.66161	0.940166	-5.72e-15	2	0.292587
Solyc09g072800.3	1.46531	-0.18959	-0.677793	-0.597928	-1.26893	-1.58821	0.495163	-5.94e-15	2	0.104261
Solyc09g074470.3	1.41044	-0.0114445	-0.573097	-0.825894	-0.910595	-1.74051	0.303048	-5.33e-15	2	0.036733
Solyc09g074570.1	1.19539	0.109572	-0.0576826	-1.24728	-0.149909	-1.94398	0.472639	-4.77e-15	2	0.674933
Solyc09g074590.1	0.845239	0.851644	-0.602915	-1.09397	0.225924	-1.57051	-0.987123	-3.44e-15	2	0.978617
Solyc09g074750.3	1.46907	-0.209454	-0.677959	-0.58166	-1.2956	-1.57725	0.524344	-6.27e-15	2	0.120349
Solyc09g074830.3	1.24959	0.354064	-0.684994	-0.918662	-0.546806	-1.70554	-0.310629	-4.88e-15	2	0.124648
Solyc09g075060.3	1.18268	0.466205	-0.713729	-0.935155	-0.42791	-1.67261	-0.495031	-5.11e-15	2	0.222709
Solyc09g075480.3	1.15379	0.46772	-0.550589	-1.07092	-0.237788	-1.76628	-0.387311	-4.44e-15	2	0.323204
Solyc09g075550.3	1.45293	-0.137518	-0.608021	-0.707389	-1.11955	-1.67112	0.465338	-5.44e-15	2	0.0660433
Solyc09g075970.3	1.21084	0.430705	-0.798016	-0.843526	-0.572751	-1.61551	-0.499533	-4.66e-15	2	0.171746
Solyc09g075990.3	1.40737	-0.0146521	-0.853307	-0.539411	-1.23532	-1.49847	0.119266	-5.55e-15	2	0.0798471
Solyc09g082060.3	1.45284	-0.186648	-0.470625	-0.795568	-1.02736	-1.74507	0.630294	-5.5e-15	2	0.131549
Solyc09g082180.3	1.32384	0.213623	-0.868502	-0.668963	-0.946382	-1.54834	-0.227314	-5.61e-15	2	0.0607791
Solyc09g082190.1	1.30456	0.244551	-0.635899	-0.913211	-0.638327	-1.73942	-0.116329	-5.11e-15	2	0.0692741
Solyc09g082370.4	1.08819	0.604826	-0.754692	-0.938327	-0.286581	-1.60934	-0.72656	-5.22e-15	2	0.392398
Solyc09g083200.4	1.42062	-0.0195793	-0.699096	-0.701943	-1.06605	-1.64379	0.23021	-5.94e-15	2	0.0195751
Solyc09g090030.2	1.41843	-0.0127923	-0.702049	-0.703585	-1.06033	-1.64362	0.218222	-5.44e-15	2	0.0180509
Solyc09g090300.3	1.41643	-0.124043	-0.37862	-0.913771	-0.8374	-1.81863	0.60004	-5.33e-15	2	0.172577
Solyc09g090320.2	1.44683	-0.153389	-0.493984	-0.799458	-1.00977	-1.74405	0.565531	-5.83e-15	2	0.105593
Solyc09g090340.3	1.412	-0.0079993	-0.803468	-0.60053	-1.16971	-1.55285	0.14295	-5.66e-15	2	0.04592
Solyc09g090360.3	1.20718	0.41557	-0.648063	-0.974691	-0.421018	-1.72287	-0.376278	-4.77e-15	2	0.196895
Solyc09g090445.1	1.40085	-0.0773619	-0.94086	-0.382632	-1.41817	-1.36287	0.152949	-5.77e-15	2	0.213534
Solyc09g090470.3	1.47958	-0.427794	-0.719176	-0.332608	-1.63228	-1.37668	0.818779	-6e-15	2	0.426489
Solyc09g090480.2	1.43107	-0.217359	-0.896904	-0.316805	-1.55469	-1.32914	0.388942	-5.77e-15	2	0.307716
Solyc09g090530.4	1.35461	-0.369357	0.0285552	-1.01381	-0.693101	-1.86036	1.23645	-5e-15	2	0.77531
Solyc09g090910.3	1.28062	0.141159	-0.30508	-1.1167	-0.395444	-1.89358	0.259007	-4.88e-15	2	0.300157
Solyc09g090970.4	1.47699	-0.288253	-0.714478	-0.474261	-1.44208	-1.49306	0.616016	-6.33e-15	2	0.215979
Solyc09g090990.2	1.48225	-0.299368	-0.674254	-0.508626	-1.41103	-1.52552	0.659449	-6.16e-15	2	0.208463
Solyc09g091000.4	1.47345	-0.290309	-0.74113	-0.442015	-1.47512	-1.46361	0.60114	-5.77e-15	2	0.23608
Solyc09g091220.3	1.42456	-0.0351584	-0.649052	-0.740351	-1.0296	-1.67873	0.286849	-5.61e-15	2	0.0235722
Solyc09g091460.3	1.36233	0.0507444	-0.974033	-0.439037	-1.28464	-1.38299	-0.0581862	-5.72e-15	2	0.171058
Solyc09g091650.3	1.26968	-0.105319	0.00898467	-1.17335	-0.361768	-1.93425	0.834158	-5.11e-15	2	0.705802
Solyc09g092280.1	1.31947	0.232824	-0.775947	-0.776343	-0.814844	-1.63517	-0.193348	-5.33e-15	2	0.0398203
Solyc09g092510.3	1.40859	-0.00699423	-0.571177	-0.830416	-0.902415	-1.743	0.297785	-5.61e-15	2	0.037056
Solyc09g097860.4	1.35009	0.0158909	-1.03232	-0.333655	-1.39686	-1.28637	-0.0458871	-5.61e-15	2	0.281364
Solyc09g098115.1	1.3845	0.0689988	-0.621653	-0.831841	-0.858384	-1.72725	0.151825	-5.66e-15	2	0.0197082
Solyc09g098270.4	1.16743	0.444558	-0.541195	-1.07079	-0.258379	-1.7757	-0.346895	-4.88e-15	2	0.303371
Solyc09g098380.3	1.44607	-0.107593	-0.641345	-0.697129	-1.11773	-1.65768	0.398797	-6.05e-15	2	0.0497333
Solyc10g005000.4	1.31643	0.2379	-0.742164	-0.812165	-0.769317	-1.66305	-0.17809	-5.38e-15	2	0.0410955
Solyc10g005080.3	1.32494	-0.14559	-0.0759035	-1.10344	-0.514966	-1.91414	0.836116	-5e-15	2	0.551987
Solyc10g005450.2	1.40184	-0.15281	-0.964694	-0.28434	-1.54536	-1.28149	0.248255	-5.94e-15	2	0.330957
Solyc10g005460.3	1.49302	-0.61791	-0.381974	-0.493134	-1.49875	-1.52105	1.32616	-5.94e-15	2	0.641544
Solyc10g006300.4	1.4834	-0.346438	-0.439707	-0.697254	-1.20501	-1.68444	0.886724	-5.83e-15	2	0.256806
Solyc10g006610.4	1.40088	0.0288704	-0.80039	-0.629357	-1.11683	-1.56916	0.0906802	-6e-15	2	0.0326804
Solyc10g007300.2	1.45639	-0.20115	-0.786754	-0.468487	-1.40846	-1.47366	0.438969	-6.11e-15	2	0.168826
Solyc10g007330.1	1.45255	-0.27561	-0.341935	-0.835002	-0.997844	-1.77818	0.848179	-5.66e-15	2	0.261668
Solyc10g007710.3	1.44744	-0.12658	-0.751441	-0.569418	-1.26891	-1.55174	0.352734	-6.05e-15	2	0.0842015
Solyc10g007940.1	1.4426	-0.135532	-0.805691	-0.501382	-1.34259	-1.49144	0.329474	-5.77e-15	2	0.123001
Solyc10g008210.3	1.48175	-0.300463	-0.500018	-0.681268	-1.21308	-1.66976	0.778302	-5.66e-15	2	0.196346
Solyc10g008310.1	1.34856	0.14309	-0.590232	-0.901414	-0.722567	-1.76036	0.0638533	-5.11e-15	2	0.0461903
Solyc10g008700.3	1.46015	-0.249496	-0.796232	-0.414417	-1.48349	-1.43114	0.503918	-6e-15	2	0.230825
Solyc10g008750.3	1.39988	-0.0279971	-0.907896	-0.463985	-1.31507	-1.43016	0.10228	-6.11e-15	2	0.136458
Solyc10g009080.4	0.600964	1.09274	-0.919144	-0.774557	0.195403	-1.13295	-1.55412	-2.44e-15	2	1.62193
Solyc10g009365.1	1.29814	0.267471	-0.688625	-0.876982	-0.668001	-1.70456	-0.18559	-5.22e-15	2	0.0640223
Solyc10g009620.3	1.01926	0.679845	-1.01605	-0.683058	-0.482893	-1.34754	-1.01268	-4.27e-15	2	0.578593
Solyc10g018290.2	1.00352	0.676362	-1.08943	-0.590452	-0.570681	-1.25909	-1.05681	-4.55e-15	2	0.654954
Solyc10g018850.2	1.0772	0.570412	-1.10394	-0.543675	-0.731204	-1.27133	-0.910688	-4.83e-15	2	0.52345
Solyc10g024420.3	1.4051	-0.0204752	-0.874925	-0.509696	-1.26765	-1.47203	0.113329	-6.05e-15	2	0.100289
Solyc10g039383.1	1.07642	0.619338	-0.747986	-0.947768	-0.25911	-1.60904	-0.74339	-4.22e-15	2	0.416849
Solyc10g046770.3	1.23228	0.395197	-0.791941	-0.83554	-0.613869	-1.6238	-0.44318	-4.88e-15	2	0.139917
Solyc10g047040.3	1.33133	0.206189	-0.729584	-0.807934	-0.797639	-1.66993	-0.122922	-5.77e-15	2	0.0293523
Solyc10g047540.3	1.37635	0.0298343	-0.462185	-0.944004	-0.727344	-1.81567	0.316976	-5.55e-15	2	0.100272
[truncated: 6,467 more rows]
