# Supplementary material for: Investigating Host and Parasitic Plant Interaction by Tissue-Specific Gene Analyses on Tomato and Cuscuta campestris Interface at Three Haustorial Developmental Stages
Source: Front Plant Sci. 2022 Feb 10;12:764843. doi: 10.3389/fpls.2021.764843 (PMC8866705; doi:10.3389/fpls.2021.764843)
Supplement: Supplementary file 14 [file Table_7.XLSX]

## Sheet: Supplemental Table S7. tomato S
Supplemental Table S7. The gene list of SOM8 GCN modules from tomato host tissue LCM RNA-Seq data.
Gene_ID	Module_ID	ITAG4.0_annotations	Betweenness	Degree
Solyc01g005130.2	1	Zinc finger protein 1 (AHRD V3.3 *** A0A2G2XSH3_CAPBA)	0.00249993	1
Solyc01g005370.3	1	Calcium-dependent protein kinase (AHRD V3.3 *-* CDPK_DAUCA)	0.000903389	1
Solyc01g005410.4	1	Caleosin (AHRD V3.3 *** A0A200QL80_9MAGN)	0.00188413	1
Solyc01g005470.3	1	protein PLANT CADMIUM RESISTANCE 2-like (AHRD V3.3 *** A0A1U8ETE7_CAPAN)	0.00110625	1
Solyc01g006500.4	1	Pentatricopeptide repeat-containing protein (AHRD V3.3 *** A0A2I0XE98_9ASPA)	0	1
Solyc01g009160.2	1	Late embryogenesis abundant (LEA) hydroxyproline-rich glycoprotein family (AHRD V3.3 *** Q84VP8_ARATH)	0.00234184	1
Solyc01g010430.4	1	Actin cross-linking protein, putative (DUF569) (AHRD V3.3 *** Q8GXC9_ARATH)	0.008199	1
Solyc01g010590.2	1	Peptidyl-prolyl cis-trans isomerase (AHRD V3.3 *** A0A1U8HBC6_CAPAN)	0.00164419	1
Solyc01g060240.4	1	Unknown protein	0.00198823	1
Solyc01g066520.3	1	Dihydrolipoamide acetyltransferase component of pyruvate dehydrogenase complex (AHRD V3.3 *** A0A024B875_SOLTU)	0.00278468	1
Solyc01g066940.3	1	Vesicle-associated membrane protein (AHRD V3.3 *** A0A1U8E616_CAPAN)	0.021745	1
Solyc01g079400.3	1	Protein trichome birefringence-like 6 (AHRD V3.3 *** A0A2G3AKU6_CAPAN)	0.00159761	1
Solyc01g080500.2	1	Plant/F10N7-170 protein, putative (AHRD V3.3 *** G7IFN2_MEDTR)	0.00966877	1
Solyc01g080660.3	1	serine/arginine-rich SC35-like splicing factor SCL28 (AHRD V3.3 *-* A0A2I4G9K3_9ROSI)	0.00360162	1
Solyc01g080890.2	1	hypothetical protein (AHRD V3.3 -** AT1G32460.1)	0.000701969	1
Solyc01g081060.4	1	Solyc01g081060	0.00243855	1
Solyc01g081190.4	1	Calcium-binding EF hand family protein (AHRD V3.3 *** A0A2U1PWG2_ARTAN)	1.84303e-06	1
Solyc01g087330.4	1	RING/FYVE/PHD-type zinc finger family protein (AHRD V3.3 *-* A0A2U1QBS4_ARTAN)	0.0022006	1
Solyc01g087570.2	1	hypothetical protein (AHRD V3.3 *-* AT3G57450.1)	0.00296361	1
Solyc01g087840.3	1	Subtilisin-like protease (AHRD V3.3 *** O82006_SOLLC)	0	1
Solyc01g090693.1	1	3-hydroxyisobutyryl-CoA hydrolase-like protein 1, mitochondrial (AHRD V3.3 *** A0A1U8EBI0_CAPAN)	0.00444706	1
Solyc01g091160.4	1	arginase 1	0	1
Solyc01g095630.3	1	WRKY transcription factor 41	0.0231768	1
Solyc01g095750.2	1	Long chain acyl-CoA synthetase 5 (AHRD V3.3 *** A0A2G3BTB6_CAPCH)	0	1
Solyc01g096100.2	1	Transmembrane protein (AHRD V3.3 *** A0A1P8B1K1_ARATH)	0.0114245	1
Solyc01g096230.4	1	P-loop containing nucleoside triphosphate hydrolases superfamily protein (AHRD V3.3 *** A0A2U1NSJ9_ARTAN)	2.3685e-05	1
Solyc01g097330.3	1	Light-inducible protein CPRF2 (AHRD V3.3 *** A0A2G2W7C8_CAPBA)	0.00362952	1
Solyc01g097520.4	1	annexin 5	0.00463068	1
Solyc01g098590.3	1	Phosphoglycerate mutase-like protein AT74 (AHRD V3.3 *** A0A2G2YZL9_CAPAN)	0.00195061	1
Solyc01g098830.3	1	RING/U-box superfamily protein (AHRD V3.3 *** AT3G05250.1)	0.00129263	1
Solyc01g100370.3	1	Adenine nucleotide alpha hydrolases-like superfamily protein (AHRD V3.3 *** A0A2U1PDN0_ARTAN)	0.0093984	1
Solyc01g100990.3	1	Zinc finger transcription factor 13	0.00294587	1
Solyc01g102700.4	1	Leucine-rich repeat receptor-like protein kinase 1 (AHRD V3.3 *** A0A1P8SF01_NICBE)	0.000625537	1
Solyc01g103470.2	1	proline-rich receptor-like protein kinase PERK4 (AHRD V3.3 --* XP_026410247.1)	0	1
Solyc01g103580.3	1	DUF679 domain-containing protein (AHRD V3.3 *** A0A1Q3DCM8_CEPFO)	0.000233658	1
Solyc01g103590.4	1	Lactoylglutathione lyase / glyoxalase (AHRD V3.3 *** A0A1Y1HY85_KLENI)	1.58395e-06	1
Solyc01g106060.3	1	Glutamine amidotransferase (AHRD V3.3 *** A0A200PUF5_9MAGN)	0.0222194	1
Solyc01g106890.2	1	hypothetical protein (AHRD V3.3 *** AT3G19660.1)	0	1
Solyc01g109110.3	1	Extra-large guanine nucleotide-binding protein 2 (AHRD V3.3 *** A0A1U8DXD5_CAPAN)	0.000576312	1
Solyc01g109460.3	1	Polyol monosaccharide transporter 4	0.00896751	1
Solyc01g110150.2	1	Prostatic spermine-binding-like protein (AHRD V3.3 *-* O65687_ARATH)	0.00521572	1
Solyc01g111620.3	1	High-affinity nickel-transport family protein (AHRD V3.3 *** F4JM82_ARATH)	0.00324458	1
Solyc02g021440.4	1	Non-specific serine/threonine protein kinase (AHRD V3.3 *** A0A2G3A4W0_CAPAN)	0.0200079	1
Solyc02g037510.3	1	Cationic amino acid transporter 2, vacuolar (AHRD V3.3 *** A0A2G3A4Q3_CAPAN)	0.00400154	1
Solyc02g062430.3	1	D-2-hydroxyglutarate dehydrogenase, mitochondrial (AHRD V3.3 *** A0A2G2XBI2_CAPBA)	0.00101927	1
Solyc02g067340.4	1	R2R3MYB transcription factor 96	0	1
Solyc02g067660.4	1	Alpha/Beta hydrolase fold protein (AHRD V3.3 *** A0A2U1Q6M2_ARTAN)	0.034164	1
Solyc02g069100.4	1	Cathepsin B-like cysteine proteinase (AHRD V3.3 *** Q6ST24_SOLTU)	0.00214402	1
Solyc02g071520.3	1	Bidirectional sugar transporter SWEET (AHRD V3.3 *** M1AAY0_SOLTU)	0.00881238	1
Solyc02g077220.3	1	GDSL esterase/lipase (AHRD V3.3 *** A0A2G3D5Q5_CAPCH)	0.000574759	1
Solyc02g078760.1	1	hypothetical protein (AHRD V3.3 *** AT1G11125.1)	0.00157751	1
Solyc02g079220.4	1	Sugar transporter protein 1	0.00157789	1
Solyc02g080430.3	1	Mediator of RNA polymerase II transcription subunit 21 (AHRD V3.3 *** A0A2G3CWI4_CAPCH)	3.69395e-06	1
Solyc02g081080.3	1	O-fucosyltransferase (AHRD V3.3 *** A0A2P5F0G9_TREOI)	0.000274386	1
Solyc02g082260.3	1	3-hydroxy-3-methylglutaryl CoA reductase	0.0263951	1
Solyc02g082360.4	1	Eukaryotic translation initiation factor 6 (AHRD V3.3 *** A0A2I4DGM7_9ROSI)	7.68743e-06	1
Solyc02g082420.3	1	RING/U-box superfamily protein (AHRD V3.3 *** A0A2U1LI04_ARTAN)	0.000732409	1
Solyc02g083250.3	1	Cellular retinaldehyde-binding/triple function, C-terminal (AHRD V3.3 *** B6SN40_MAIZE)	0.00517212	1
Solyc02g083360.1	1	Protein methionine S-oxide reductase (AHRD V3.3 *** A0A2K3M6B6_TRIPR)	0.00123398	1
Solyc02g083380.3	1	Big1 (AHRD V3.3 *-* AT2G17710.1)	0	1
Solyc02g084570.4	1	Cytochrome P450 (AHRD V3.3 *** A0A2U1M5X8_ARTAN)	0.00813907	1
Solyc02g085180.5.1	1	alpha/beta fold family protein	0.00204266	1
Solyc02g086270.4	1	Protein kinase family protein (AHRD V3.3 *** A0A2U1MH78_ARTAN)	0.00932324	1
Solyc02g087190.1	1	Peroxidase (AHRD V3.3 *** K4BBM6_SOLLC)	0.00617399	1
Solyc02g090180.3	1	Oligopeptidase B (AHRD V3.3 *** A0A2I0V9Y9_9ASPA)	0	1
Solyc02g091000.4	1	Late embryogenesis abundant protein (AHRD V3.3 *** A0A200QZD5_9MAGN)	0.0017586	1
Solyc03g006320.1	1	Ethylene-responsive transcription factor 4 (AHRD V3.3 *-* A0A2G2VSG2_CAPBA)	0	1
Solyc03g007220.3	1	Membrane receptor-like protein 1 (AHRD V3.3 *-* B3TJG2_CAPAN)	0	1
Solyc03g007250.1	1	Cyclic nucleotide gated channel 1 (AHRD V3.3 *-* A0A2U1KHS4_ARTAN)	0.00204266	1
Solyc03g032210.3	1	AMP-dependent synthetase/ligase (AHRD V3.3 *** A0A200QNF3_9MAGN)	0	1
Solyc03g033310.4	1	RNA-binding (RRM/RBD/RNP motifs) family protein (AHRD V3.3 *-* F4JNU2_ARATH)	0.00268602	1
Solyc03g059030.4	1	CDK5RAP3-like protein (AHRD V3.3 *** A0A2G2Y5I9_CAPAN)	0.0055125	1
Solyc03g078490.4	1	Glycosyltransferase (AHRD V3.3 *** A0A2I4HTK4_9ROSI)	1.16476e-06	1
Solyc03g080120.1	1	Unknown protein	0	1
Solyc03g080150.3	1	Peroxidase (AHRD V3.3 *** K4BHZ1_SOLLC)	8.78683e-06	1
Solyc03g083480.4	1	LEAF RUST 10 DISEASE-RESISTANCE LOCUS RECEPTOR-LIKE PROTEIN KINASE-like 2.1 (AHRD V3.3 *** A0A1U8FAX0_CAPAN)	0	1
Solyc03g093450.3	1	Protein kinase domain (AHRD V3.3 *** A0A200Q2H7_9MAGN)	0	1
Solyc03g097000.3	1	Pentatricopeptide repeat-containing protein (AHRD V3.3 *** A0A2G3CXB3_CAPCH)	0	1
Solyc03g097830.3	1	Poly(A) polymerase I (AHRD V3.3 *** A0A1J3FW86_NOCCA)	0.00733463	1
Solyc03g098750.3	1	Unknown protein	3.32991e-05	1
Solyc03g112970.1	1	pectinesterase 1 (AHRD V3.3 *** A0A2I4F4J2_9ROSI)	0.000719239	1
Solyc03g113220.3	1	Hypersensitive-induced response protein (AHRD V3.3 *** A6YGE4_CARPA)	0.0923983	1
Solyc03g114600.4	1	Alternaria stem canker resistance	0.000417071	1
Solyc03g115410.3	1	Plant intracellular Ras-group-related LRR protein (AHRD V3.3 *** A0A2R6PRR8_ACTCH)	0.0126633	1
Solyc03g115730.3	1	Unknown protein	0	1
Solyc03g116890.3	1	WRKY transcription factor 39	0.00387439	1
Solyc03g117000.3	1	Vesicle transport protein (AHRD V3.3 *** A0A1U8FZ01_CAPAN)	0.00133203	1
Solyc03g117030.2	1	Polynucleotidyl transferase, ribonuclease H-like superfamily protein (AHRD V3.3 *** F4HU15_ARATH)	0.00106775	1
Solyc03g117345.1	1	Unknown protein	0.00293973	1
Solyc03g117670.4	1	Snf1 kinase interactor-like protein (AHRD V3.3 *** A0A1P8AVK8_ARATH)	0.00249623	1
Solyc03g119600.1	1	NIMIN2b protein (AHRD V3.3 *** Q0MR95_TOBAC)	0.00113838	1
Solyc03g123420.1	1	proline-rich receptor-like protein kinase PERK2 (AHRD V3.3 *-* A0A2I4FTL8_9ROSI)	0.00140298	1
Solyc04g005100.3	1	transcription factor MYB1R1-like (AHRD V3.3 *** A0A2I4GKI8_9ROSI)	0.00174838	1
Solyc04g010250.3	1	Alpha/beta-Hydrolases superfamily protein (AHRD V3.3 *** Q8RXN7_ARATH)	0.00565384	1
Solyc04g014500.3	1	Nudix hydrolase 4 (AHRD V3.3 *** A0A2G2XAD0_CAPBA)	0.0165376	1
Solyc04g016050.3	1	Ribosome biogenesis GTPase A (AHRD V3.3 *-* A0A1J3EQ97_NOCCA)	6.40619e-07	1
Solyc04g049620.2	1	2-oxoglutarate (2OG) and Fe(II)-dependent oxygenase superfamily protein (AHRD V3.3 *** F4JT13_ARATH)	0.00128493	1
Solyc04g050490.4	1	DUF239 domain-containing protein/DUF4409 domain-containing protein (AHRD V3.3 *** A0A1Q3BPI9_CEPFO)	0.00023337	1
Solyc04g051780.3	1	Programmed cell death protein 2-like (AHRD V3.3 *** A0A1J3FQK3_NOCCA)	0.00311684	1
Solyc04g056320.3	1	Zinc finger, C2H2 (AHRD V3.3 *** A0A2U1PTD0_ARTAN)	0.00819549	1
Solyc04g056330.1	1	AIG2-like (Avirulence induced gene) family protein (AHRD V3.3 *** Q9FIQ3_ARATH)	0.00227964	1
Solyc04g064530.1	1	polyadenylate-binding protein 1-B-binding protein (AHRD V3.3 *** AT4G19950.1)	0.000867013	1
Solyc04g071330.4	1	Armadillo repeat-containing protein 7-like (AHRD V3.3 *** A0A2K3L4G0_TRIPR)	0.000333754	1
Solyc04g071900.4	1	Peroxidase (AHRD V3.3 *** K4BTH7_SOLLC)	8.37899e-05	1
Solyc04g074850.3	1	ripening regulated protein DDTFR18	0.00205541	1
Solyc04g076680.2	1	MADS box transcription factor AGAMOUS (AHRD V3.3 *-* A0A1Q1NK16_PAELC)	0.0222267	1
Solyc04g076880.3	1	phosphoenolpyruvate carboxykinase	0.00160447	1
Solyc04g077510.4	1	Growth-regulating factor 8 (AHRD V3.3 *** A0A2G2ZR93_CAPAN)	0.00204266	1
Solyc04g077620.1	1	Uncharacterized conserved protein UCP031279 (AHRD V3.3 -** AT1G10140.1)	0.0011626	1
Solyc04g077840.2	1	F-box/kelch-repeat protein (AHRD V3.3 *-* A0A2G2ZRE5_CAPAN)	0.0034351	1
Solyc04g078630.3	1	SPRY domain, Concanavalin A-like lectin/glucanase domain protein (AHRD V3.3 *** A0A2U1NV09_ARTAN)	0.0102049	1
Solyc04g079940.3	1	NAC domain-containing protein (AHRD V3.3 *** A0A2U1N781_ARTAN)	0.00156111	1
Solyc04g080540.2	1	DNA polymerase epsilon catalytic subunit A (AHRD V3.3 *** AT1G19530.2)	0.186231	1
Solyc04g081960.1	1	Syringolide-induced protein 14-1-1 (AHRD V3.3 *** A0A2K3M7L2_TRIPR)	4.82351e-06	1
Solyc04g082450.3	1	Integral membrane protein hemolysin-III-like protein (AHRD V3.3 *** A0A2K3N7X1_TRIPR)	0	1
Solyc04g150132.1	1	Unknown protein	0.00204266	1
Solyc05g005930.3	1	Glycosyltransferase (AHRD V3.3 *** A0A2I4G8J4_9ROSI)	0.00340398	1
Solyc05g006980.3	1	Homeobox-leucine zipper protein HOX16 (AHRD V3.3 *** A0A1U8EXU3_CAPAN)	0.00421426	1
Solyc05g007060.4	1	Plant/T7N9-9 protein (AHRD V3.3 *** G7K9S9_MEDTR)	0.00208007	1
Solyc05g007110.2	1	WRKY transcription factor 76	0	1
Solyc05g007460.3	1	Sphinganine C(4)-monooxygenase 1 (AHRD V3.3 *** A0A2G3B7R8_CAPCH)	0.0388131	1
Solyc05g009340.1	1	Unknown protein	0.000172915	1
Solyc05g012310.4	1	Ureide permease (AHRD V3.3 *** A0A2R6PBP7_ACTCH)	0	1
Solyc05g015710.3	1	transmembrane protein (AHRD V3.3 *** AT1G27290.2)	0.00686012	1
Solyc05g016060.4	1	cysteine-rich and transmembrane domain-containing protein WIH1 (AHRD V3.3 *-* XP_004239248.1)	2.53752e-06	1
Solyc05g018390.3	1	Protein VERNALIZATION INSENSITIVE 3 (AHRD V3.3 *** A0A2G3CGH2_CAPCH)	0.000821293	1
Solyc05g023995.1	1	Unknown protein	0.00946184	1
Solyc05g041910.3	1	Cytochrome b561 and DOMON domain-containing protein (AHRD V3.3 *** A0A2G3BZZ3_CAPCH)	0.0473898	1
Solyc05g044620.3	1	Unknown protein	8.57611e-05	1
Solyc05g046010.4	1	Peroxidase (AHRD V3.3 *** K4C0T4_SOLLC)	0	1
Solyc05g048810.4	1	tRNA-specific adenosine deaminase 1-like protein (AHRD V3.3 *** A0A2K3PA98_TRIPR)	0.000572697	1
Solyc05g050380.4	1	Cyclic nucleotide-gated ion channel 1 (AHRD V3.3 *** A0A2G2WSK7_CAPBA)	0.00548776	1
Solyc05g051060.3	1	Homeodomain-like superfamily protein (AHRD V3.3 *** A0A2U1PJR7_ARTAN)	0.00167632	1
Solyc05g052210.3	1	transmembrane protein (AHRD V3.3 *-* AT3G51580.1)	0.00397545	1
Solyc05g054120.1	1	Cysteine proteinase inhibitor (AHRD V3.3 *** A0A059TCM2_TOBAC)	2.84222e-05	1
Solyc05g055160.3	1	DnaJ protein (AHRD V3.3 *** Q43177_SOLTU)	0.00980608	1
Solyc06g008300.4	1	Hcr2-5D (AHRD V3.3 *** Q9ZTJ6_SOLLC)	0.00433838	1
Solyc06g009130.3	1	Magnesium/proton exchanger family member (AHRD V3.3 *** K4C3U3_SOLLC)	0.00381611	1
Solyc06g011540.4	1	Myosin family protein (AHRD V3.3 *-* A0A2U1N6F7_ARTAN)	0.00451544	1
Solyc06g016750.3	1	Nuclear factor Y, subunit C10 (AHRD V3.3 *-* A0A1P8AN83_ARATH)	0.00141743	1
Solyc06g036130.4	1	Protein DETOXIFICATION (AHRD V3.3 *** Q6V7U8_SOLLC)	0.000161685	1
Solyc06g043070.4	1	hypothetical protein (AHRD V3.3 *** AT3G04020.1)	0.00618571	1
Solyc06g050630.3	1	Arogenate dehydrogenase 1, chloroplastic (AHRD V3.3 *** A0A2G3C5J6_CAPCH)	0.000520683	1
Solyc06g051120.4	1	trihelix transcription factor ASIL2-like (AHRD V3.3 *** A0A2I4DGU9_9ROSI)	0.00177473	1
Solyc06g053700.1	1	hypothetical protein (AHRD V3.3 *** AT1G04330.1)	0.00204266	1
Solyc06g054150.1	1	Heat shock protein (AHRD V3.3 *** Q8VY73_ARATH)	3.73469e-05	1
Solyc06g054580.4	1	RING/U-box superfamily protein (AHRD V3.3 *** A0A2U1M9Z7_ARTAN)	0.00724715	1
Solyc06g060990.4	1	Coiled-coil domain-containing protein 97 (AHRD V3.3 *** A0A1J3E117_NOCCA)	0.00022952	1
Solyc06g061240.4	1	PLATZ transcription factor family protein (AHRD V3.3 *** F4IEB6_ARATH)	5.95652e-05	1
Solyc06g066740.3	1	Nuclear pore complex protein NUP50A (AHRD V3.3 *** A0A2G3C8N3_CAPCH)	0.00145124	1
Solyc06g066800.2	1	Nucleotide-diphospho-sugar transferases superfamily protein (AHRD V3.3 *** AT1G64980.3)	0.00249292	1
Solyc06g067910.3	1	DUF642 domain-containing protein (AHRD V3.3 *** A0A1Q3BMB3_CEPFO)	0.00204266	1
Solyc06g068570.4	1	AP2-like ethylene-responsive transcription factor (AHRD V3.3 *** A0A2G2ZC69_CAPAN)	0	1
Solyc06g069120.3	1	BnaA05g33450D protein (AHRD V3.3 *** A0A078J4B8_BRANA)	0.00635833	1
Solyc06g069190.4	1	Eukaryotic aspartyl protease family protein (AHRD V3.3 *** A0A2U1MGD4_ARTAN)	0.0350456	1
Solyc06g069360.3	1	PHD and RING finger domain-containing protein (AHRD V3.3 *-* A0A2K3N8F5_TRIPR)	0.00662988	1
Solyc06g069570.3	1	SNAP25-like proteinous protein SNAP33 (AHRD V3.3 *** A0A1U8F981_CAPAN)	0.0277696	1
Solyc06g069890.4	1	Nucleosome assembly protein family (AHRD V3.3 *** A9RDK1_PHYPA)	0.00418195	1
Solyc06g071280.4	1	Enhanced disease susceptibility 1 protein (AHRD V3.3 *** Q2TQV0_SOLTU)	0.0095595	1
Solyc06g071980.3	1	P-loop containing nucleoside triphosphate hydrolases superfamily protein (AHRD V3.3 *** A0A2U1N2C4_ARTAN)	0.00235754	1
Solyc06g076560.2	1	Class I heat shock protein (AHRD V3.3 *** A0A2K3M3P7_TRIPR)	0.00265542	1
Solyc06g082160.4	1	SAGA-associated factor 11 (AHRD V3.3 *** A0A2G2XZK1_CAPAN)	3.90278e-05	1
Solyc06g082270.2	1	Mitochondrial import inner membrane translocase subunit TIM17-like protein (AHRD V3.3 *** A0A2K3N0X5_TRIPR)	0.00633532	1
Solyc06g082440.1	1	Non-specific serine/threonine protein kinase (AHRD V3.3 *** G4XMX3_SOLLC)	0.00250617	1
Solyc06g082470.3	1	MAP kinase kinase kinase 42	0.00310369	1
Solyc06g082480.3	1	PAP/OAS1 substrate-binding domain superfamily (AHRD V3.3 *-* F4J4G2_ARATH)	1.68664e-05	1
Solyc06g083390.4	1	RPM1-interacting protein 4 (AHRD V3.3 *** A0A1P8SF00_NICBE)	0.0772053	1
Solyc06g083470.4	1	NAD(P)-binding Rossmann-fold superfamily protein (AHRD V3.3 *** F4IKL5_ARATH),Pfam:PF13561	0	1
Solyc06g150128.1	1	hypothetical protein (AHRD V3.3 *** AT4G39235.2)	0.00462124	1
Solyc07g005130.3	1	Alpha/beta-Hydrolases superfamily protein (AHRD V3.3 *** A0A2U1LIY6_ARTAN)	0.00630032	1
Solyc07g005740.1	1	Pentatricopeptide repeat (AHRD V3.3 *** A0A200QWP2_9MAGN)	0	1
Solyc07g006300.4	1	Protein ECERIFERUM 3 (AHRD V3.3 *** A0A2G3BXC2_CAPCH)	1.39503e-06	1
Solyc07g006510.3	1	Cyclic nucleotide-gated ion channel-like protein (AHRD V3.3 *** A0A2K3MW13_TRIPR)	0.000597983	1
Solyc07g007130.1	1	NHL domain protein (AHRD V3.3 *** A0A1P8BDM5_ARATH)	0.00218202	1
Solyc07g007170.3	1	RING/U-box superfamily protein (AHRD V3.3 *** AT2G15580.2)	0.00338065	1
Solyc07g007660.1	1	Armadillo-like helical (AHRD V3.3 *** A0A2U1PY40_ARTAN)	0.0348587	1
Solyc07g014670.3	1	Cytochrome P450 (AHRD V3.3 *-* A0A200QZM5_9MAGN)	0.00186667	1
Solyc07g017520.4	1	conserved oligomeric Golgi complex subunit 3 (AHRD V3.3 *-* A0A2I4FHP6_9ROSI)	0.00136533	1
Solyc07g018000.3	1	DNA ligase 4 (AHRD V3.3 *** A0A2G2Y445_CAPAN)	0.00205553	1
Solyc07g049210.3	1	PHD finger family protein / bromo-adjacent homology (BAH) domain-containing protein (AHRD V3.3 *** A0A2U1QHU8_ARTAN)	0	1
Solyc07g054270.3	1	DUF789 domain-containing protein (AHRD V3.3 *** A0A1Q3CP56_CEPFO)	0.00203235	1
Solyc07g054780.1	1	Wound induced protein (AHRD V3.3 *** Q04129_SOLLC)	0.0169159	1
Solyc07g056360.1	1	Transcription factor PAR2 (AHRD V3.3 *** A0A1U8H7M7_CAPAN)	1.16945e-05	1
Solyc07g056390.4	1	Endoplasmic reticulum oxidoreductin-1 (AHRD V3.3 *** A0A2G2WEL6_CAPBA)	0.0868498	1
Solyc07g056500.4	1	glutathione S-transferase T5	0.00220371	1
Solyc07g063310.3	1	LanC-like protein GCR2 (AHRD V3.3 *** A0A2G3C2B6_CAPCH)	0.00273442	1
Solyc07g064900.3	1	DUF3537 domain-containing protein (AHRD V3.3 *** A0A1Q3D045_CEPFO)	0.00437782	1
Solyc08g005150.3	1	RBR-type E3 ubiquitin transferase (AHRD V3.3 *** A0A2G2XWS5_CAPAN)	1.11515e-05	1
Solyc08g005190.4	1	Pre-mRNA-splicing factor CWC22-like protein (AHRD V3.3 *** A0A2G3BQE7_CAPCH)	0.0155321	1
Solyc08g005430.3	1	Growth-regulating factor 4 (AHRD V3.3 *** A0A2G3BQA5_CAPCH)	0	1
Solyc08g014450.4	1	Protein kinase domain (AHRD V3.3 *** A0A200QJI2_9MAGN)	0.000279436	1
Solyc08g028970.3	1	Vacuolar iron transporter-like protein 3 (AHRD V3.3 *-* A0A2G3AWL9_CAPCH)	0	1
Solyc08g041820.3	1	Homeobox protein knotted-1-like 3-like (AHRD V3.3 *** A0A2K3PJ30_TRIPR)	0.0259355	1
Solyc08g062330.3	1	Ankyrin repeat family protein (AHRD V3.3 *** F8WLA0_CITUN)	0.00204321	1
Solyc08g065640.3	1	PITH domain-containing protein (AHRD V3.3 *** A0A1Q3BPB8_CEPFO)	0.00120527	1
Solyc08g067470.3	1	6-hydroxynicotinate 3-monooxygenase (AHRD V3.3 *** A0A1J3E208_NOCCA)	0	1
Solyc08g067960.3	1	CHY-type/CTCHY-type/RING-type Zinc finger protein (AHRD V3.3 *** A0A2U1Q2D4_ARTAN)	0.00819105	1
Solyc08g068700.1	1	Tyramine n-hydroxycinnamoyl transferase (AHRD V3.3 *** Q5D8C0_CAPAN)	0.000357447	1
Solyc08g068770.3	1	Tyramine n-hydroxycinnamoyl transferase (AHRD V3.3 *** Q5D8C0_CAPAN)	0.00914093	1
Solyc08g068840.3	1	Transcription factor IIIB 90 kDa subunit (AHRD V3.3 --* A0A2G2XT56_CAPBA)	0.00144334	1
Solyc08g074660.1	1	F-box/kelch-repeat protein SKIP25 (AHRD V3.3 *** A0A2G2XM52_CAPBA)	0.000833137	1
Solyc08g076860.3	1	PLATZ transcription factor family protein (AHRD V3.3 *** F4IEB6_ARATH)	0.00027298	1
Solyc08g078130.4	1	Enoyl-CoA hydratase (AHRD V3.3 *** A0A1Y1IHQ1_KLENI)	0.0113355	1
Solyc08g079060.4	1	Trehalose 6-phosphate phosphatase (AHRD V3.3 *** A0A2G3DBS1_CAPCH)	0.0116828	1
Solyc09g007800.3	1	acyl-CoA-binding domain protein (AHRD V3.3 *-* AT2G37195.2)	0	1
Solyc09g008450.3	1	Ankyrin repeat-containing protein (AHRD V3.3 *** A0A2U1KVX6_ARTAN)	3.48327e-05	1
Solyc09g008830.3	1	Sequence-specific DNA binding transcription factor (AHRD V3.3 *** A0A2U1LFW8_ARTAN)	0.166501	1
Solyc09g009340.3	1	Unknown protein	0	1
Solyc09g009690.3	1	Inosine/uridine-preferring nucleoside hydrolase domain-containing protein (AHRD V3.3 *** A0A2U1L4C1_ARTAN)	0.00612754	1
Solyc09g010850.4	1	Protein kinase APK1B, chloroplastic (AHRD V3.3 *** A0A2G2VY45_CAPBA)	0.000222395	1
Solyc09g010940.4	1	Haloacid dehalogenase-like hydrolase (HAD) superfamily protein (AHRD V3.3 *** A0A1P8BF18_ARATH)	0.00794862	1
Solyc09g011600.3	1	glutathione S-transferase	3.88065e-05	1
Solyc09g013140.3	1	DUF962 domain-containing protein (AHRD V3.3 *** A0A1Q3BKN1_CEPFO)	0.00139779	1
Solyc09g031655.1	1	Unknown protein	0.00204266	1
Solyc09g056160.4	1	hypothetical protein (AHRD V3.3 *** AT5G48470.1)	0.0134211	1
Solyc09g057870.4	1	protein FAR1-RELATED SEQUENCE 7 (AHRD V3.3 *** A0A2I4EFQ2_9ROSI)	0.0045229	1
Solyc09g074730.3	1	Homeobox protein LUMINIDEPENDENS (AHRD V3.3 *** A0A2G3CTU2_CAPCH)	0.0192273	1
Solyc09g074930.3	1	REF/SRPP-like protein (AHRD V3.3 *** A0A2G3CTD5_CAPCH)	0.00276976	1
Solyc09g075610.3	1	GATA transcription factor 15 (AHRD V3.3 *** A0A2G2ZVK4_CAPAN)	0	1
Solyc09g082160.4	1	hypothetical protein (AHRD V3.3 *** AT1G05430.1)	2.549e-05	1
Solyc09g083210.3	1	Protein kinase-like domain-containing protein (AHRD V3.3 *** A0A2U1MF72_ARTAN)	0.00103268	1
Solyc09g090120.3	1	histone acetyltransferase subunit NuA4-domain protein (AHRD V3.3 *** AT4G14385.8)	0.0025761	1
Solyc09g090730.2	1	AMT1	0	1
Solyc09g091480.4	1	RING/U-box superfamily protein (AHRD V3.3 *** A0A2U1MK33_ARTAN)	1.14836e-06	1
Solyc09g092010.1	1	Receptor like protein kinase S.2 (AHRD V3.3 *-* A0A2G3AS19_CAPCH)	0.00135056	1
Solyc09g092480.1	1	Glycosyltransferase (AHRD V3.3 *** A0A2I4GJH4_9ROSI)	0.0016741	1
Solyc09g098425.1	1	CRIB domain-containing protein RIC1 (AHRD V3.3 *** A0A2G3CR99_CAPCH)	7.59295e-05	1
Solyc09g098510.3	1	Extensin-3 (AHRD V3.3 *-* A0A2G2ZT41_CAPAN)	0.00344571	1
Solyc10g005210.4	1	DNA-3-methyladenine glycosylase I (AHRD V3.3 *** B6TPB7_MAIZE)	0.000350451	1
Solyc10g008130.3	1	RNA-binding (RRM/RBD/RNP motifs) family protein (AHRD V3.3 *** AT3G56510.5)	0.00386905	1
Solyc10g008480.3	1	DUF789 domain-containing protein (AHRD V3.3 *** A0A1Q3CP56_CEPFO)	0.00485252	1
Solyc10g009380.3	1	DUF688 domain-containing protein (AHRD V3.3 *** A0A1Q3BEA6_CEPFO)	0.000518877	1
Solyc10g012170.3	1	Calmodulin-binding receptor-like cytoplasmic kinase 2 (AHRD V3.3 *** A0A2G3BDH9_CAPCH)	0.00649411	1
Solyc10g037880.3	1	Blue copper protein (AHRD V3.3 *** A0A2I0WGC8_9ASPA)	0	1
Solyc10g039380.2	1	DNA repair REX1-B protein (AHRD V3.3 *** AT5G04910.1)	0.00104485	1
Solyc10g045380.2	1	Vacuolar protein sorting-associated protein 62 (AHRD V3.3 *** A0A200RA51_9MAGN)	0.00407983	1
Solyc10g045610.1	1	Protein kinase-like domain-containing protein (AHRD V3.3 *-* A0A2U1MF72_ARTAN)	0.00197379	1
Solyc10g047640.3	1	GATA transcription factor 28 (AHRD V3.3 *** A0A2G3AWS2_CAPCH)	0.000279153	1
Solyc10g074530.2	1	SEC1 family transport protein SLY1 (AHRD V3.3 --* XP_006486614.1)	1.85879e-06	1
Solyc10g074740.2	1	Calcium-binding protein CAST (AHRD V3.3 *** A0A1U8EHD5_CAPAN)	0.0154178	1
Solyc10g078430.2	1	Transcription factor-like protein DPB (AHRD V3.3 *** A0A1U8EC19_CAPAN)	0.000326353	1
Solyc10g079260.2	1	Protein FATTY ACID EXPORT 1, chloroplastic (AHRD V3.3 *** A0A1U8E9B3_CAPAN)	0.00615651	1
Solyc10g081230.3	1	Presenilin (AHRD V3.3 *-* A0A2G2YNL8_CAPAN)	0.000279975	1
Solyc10g081575.1	1	Unknown protein	0.00223278	1
Solyc10g085030.1	1	Heme-binding-like protein (AHRD V3.3 *** A0A2I0X8X3_9ASPA)	0.000247248	1
Solyc11g005270.1	1	Glutaredoxin (AHRD V3.3 *** A0A2U1PQX2_ARTAN)	0	1
Solyc11g007410.3	1	Receptor-like protein kinase (AHRD V3.3 *** A0A2K3PPP5_TRIPR)	0.000203884	1
Solyc11g007550.1	1	S-adenosyl-L-methionine-dependent methyltransferases superfamily protein (AHRD V3.3 *** F4JWB9_ARATH)	0	1
Solyc11g008680.2	1	Acyl-[acyl-carrier-protein] desaturase (AHRD V3.3 *** A0A2G3B0E0_CAPCH)	0.00848182	1
Solyc11g010250.1	1	Avr9/Cf-9 rapidly elicited protein 75 (AHRD V3.3 *** Q9FQY9_TOBAC)	0.00632965	1
Solyc11g011030.2	1	Pto-responsive gene 1	4.51021e-05	1
Solyc11g011190.1	1	Exostosin-like protein (AHRD V3.3 *** A0A2U1NB95_ARTAN)	0.00341167	1
Solyc11g011980.3	1	WD40 repeat (AHRD V3.3 *** A0A200RBE1_9MAGN)	0.000120269	1
Solyc11g012260.3	1	MBOAT (Membrane bound O-acyl transferase) family protein (AHRD V3.3 *-* A0A2U1LYZ9_ARTAN)	0.00212992	1
Solyc11g012450.2	1	Inositol transporter 4	0.00408257	1
Solyc11g017270.2	1	leucine-rich repeat receptor-like tyrosine-protein kinase PXC3 (AHRD V3.3 *** A0A1U8GF47_CAPAN)	0.00126176	1
Solyc11g045670.3	1	S-acyltransferase (AHRD V3.3 *** A0A2G2ZGM7_CAPAN)	0	1
Solyc11g065930.3	1	Xanthine dehydrogenase (AHRD V3.3 *** A0A2G2VNZ2_CAPBA)	0.00124218	1
Solyc11g066310.2	1	transmembrane protein (AHRD V3.3 *** AT1G10660.4)	0.00265196	1
Solyc11g068550.1	1	Late embryogenesis abundant (LEA) hydroxyproline-rich glycoprotein family (AHRD V3.3 *** Q9M287_ARATH)	0.00579775	1
Solyc11g068710.3	1	F-box family protein (AHRD V3.3 *-* A0A2U1LJ24_ARTAN)	0.081231	1
Solyc12g005990.2	1	Protein-tyrosine-phosphatase IBR5 (AHRD V3.3 *** A0A1U8E2D0_CAPAN)	3.82763e-05	1
Solyc12g010400.2	1	hypothetical protein (AHRD V3.3 *-* AT2G46490.1)	3.11093e-05	1
Solyc12g011440.2	1	60S ribosomal protein L18a-like protein (AHRD V3.3 *-* A0A2G2Z4N3_CAPAN)	0.00219235	1
Solyc12g017960.1	1	hypothetical protein (AHRD V3.3 *** AT2G44010.1)	0.000290561	1
Solyc12g035130.2	1	RNA helicase DEAD36	0.107348	1
Solyc12g056460.3	1	MADS-box transcription factor (AHRD V3.3 *** Q1EMR8_PLAMJ)	0.00455145	1
Solyc12g056510.3	1	Trihelix transcription factor GTL1 (AHRD V3.3 *** A0A2G3B3E4_CAPCH)	0.000135148	1
Solyc12g089240.2	1	B-box zinc finger protein 22 (AHRD V3.3 *** A0A1U8F0C2_CAPAN)	0.000186334	1
Solyc12g098310.2	1	Cyclin-dependent kinase inhibitor (AHRD V3.3 *** A0A2G2VID6_CAPBA)	0.00632498	1
Solyc01g005160.4	2	Avr9/Cf-9 rapidly elicited protein 1	0.00885408	2
Solyc01g005500.3	2	NAD(P)-binding Rossmann-fold superfamily protein (AHRD V3.3 *** A0A2U1PL19_ARTAN),Pfam:PF13561	0.00195388	2
Solyc01g006050.2	2	transmembrane protein 45B-like (AHRD V3.3 *** A0A2I4DQK0_9ROSI)	0.00186527	2
Solyc01g008300.2	2	HXXXD-type acyl-transferase family protein (AHRD V3.3 *** F4JBC7_ARATH)	0.00512544	2
Solyc01g009320.2	2	RING-type E3 ubiquitin transferase (AHRD V3.3 *** A0A2G3DFC2_CAPCH)	0.00240389	2
Solyc01g009330.1	2	RING-type E3 ubiquitin transferase (AHRD V3.3 *** A0A1U8EN04_CAPAN)	0.000334283	2
Solyc01g057080.1	2	Ethylene-responsive transcription factor (AHRD V3.3 *-* A0A2G2X462_CAPBA)	0.00428781	2
Solyc01g058720.4	2	Calcium-binding EF-hand (AHRD V3.3 *** A0A2U1NQC6_ARTAN)	0.000497642	2
Solyc01g073800.2	2	Cysteine/Histidine-rich C1 domain family protein (AHRD V3.3 *** A0A2U1L9L8_ARTAN)	2.30004e-06	2
Solyc01g073890.3	2	Cysteine/Histidine-rich C1 domain family protein (AHRD V3.3 *-* Q9ZUW8_ARATH)	0.0047147	2
Solyc01g080560.1	2	Inosine-uridine preferring nucleoside hydrolase family protein (AHRD V3.3 *** A0A2U1LEG5_ARTAN)	0.00207045	2
Solyc01g080920.3	2	RING-type E3 ubiquitin transferase (AHRD V3.3 *** A0A2G2XSX8_CAPBA)	0.00468944	2
Solyc01g086680.4	2	glutathione S-transferase T1	0.00600112	2
Solyc01g087960.3	2	Carboxypeptidase (AHRD V3.3 *** A0A2G3C5U0_CAPCH)	0.00247168	2
Solyc01g090210.4	2	U-box domain-containing protein 35 (AHRD V3.3 *** A0A2I4F8Y4_9ROSI)	0.000947475	2
Solyc01g091360.4	2	DUF1499 family protein (AHRD V3.3 *** AT3G60810.1)	0	2
Solyc01g094960.3	2	mitogen-activated protein kinase 5	0.00759404	2
Solyc01g094970.4	2	Pectin lyase-like superfamily protein (AHRD V3.3 *** A0A1I9LS88_ARATH)	0.0035565	2
Solyc01g098140.4	2	Alpha/beta-hydrolases superfamily protein (AHRD V3.3 *** A0A2U1LX98_ARTAN)	0.000275038	2
Solyc01g098850.3	2	NAD(P)-binding Rossmann-fold superfamily protein (AHRD V3.3 *** A0A1P8AU36_ARATH),Pfam:PF13561	0.00019657	2
Solyc01g099060.3	2	GDSL esterase/lipase (AHRD V3.3 *** A0A199UFA2_ANACO)	0.000481855	2
Solyc01g101050.3	2	Peroxidase (AHRD V3.3 *** K4B1D5_SOLLC)	0	2
Solyc01g101170.4	2	Viridiflorene synthase (AHRD V3.3 *** TPS31_SOLLC)	0.00127026	2
Solyc01g101180.4	2	Terpene synthase (AHRD V3.3 *** G5CV44_SOLLC)	0	2
Solyc01g103650.3	2	Alpha/beta-Hydrolases superfamily protein (AHRD V3.3 *** Q9XID7_ARATH)	1.40941e-05	2
Solyc01g104750.4	2	WAT1-related protein (AHRD V3.3 *** K4B247_SOLLC)	0.000236371	2
Solyc01g105630.4	2	Calmodulin (AHRD V3.3 *** A0A1U8DW89_CAPAN)	0	2
Solyc01g106600.2	2	Pathogenesis-related protein 1 (AHRD V3.3 *** E2GEU1_9ROSI)	0.00226232	2
Solyc01g107820.2	2	TOMATO WOUND-INDUCED 1	0.0738869	2
Solyc01g109720.3	2	Alpha/beta-Hydrolases superfamily protein (AHRD V3.3 *** Q9ASW5_ARATH)	0.0107725	2
Solyc01g111825.1	2	Unknown protein	0.000928408	2
Solyc01g150165.1	2	transmembrane protein 184C (AHRD V3.3 *-* XP_010316698.1)	6.28441e-06	2
Solyc02g032950.3	2	WRKY transcription factor 16	0.0117972	2
Solyc02g036480.1	2	Late embryogenesis abundant (LEA) hydroxyproline-rich glycoprotein family (AHRD V3.3 *** Q9SLI0_ARATH)	0.00483706	2
Solyc02g063480.2	2	Eukaryotic aspartyl protease family protein (AHRD V3.3 *** A0A2U1ML86_ARTAN)	3.5554e-06	2
Solyc02g067600.1	2	Unknown protein	0.000268403	2
Solyc02g067630.3	2	abscission polygalacturonase 2	0.000422225	2
Solyc02g067640.3	2	Pectin lyase-like superfamily protein (AHRD V3.3 *** O22817_ARATH)	0.00151718	2
Solyc02g067780.3	2	Cysteine-rich receptor-like protein kinase 2 (AHRD V3.3 *** A0A2G2VMT5_CAPBA)	5.87509e-05	2
Solyc02g068460.1	2	VQ motif-containing protein 22 (AHRD V3.3 *** A0A2G3D3T0_CAPCH)	0.000486077	2
Solyc02g070090.1	2	FAD-binding Berberine family protein (AHRD V3.3 *** A0A2U1KT07_ARTAN)	0.00189799	2
Solyc02g070110.1	2	FAD-binding Berberine family protein (AHRD V3.3 *** A0A2U1LDC6_ARTAN)	0.00165116	2
Solyc02g071470.4	2	2-oxoglutarate (2OG) and Fe(II)-dependent oxygenase superfamily protein (AHRD V3.3 *** Q9SB33_ARATH)	5.59032e-05	2
Solyc02g071970.1	2	N66 matrix protein (AHRD V3.3 *** XP_004233072.1)	2.86177e-06	2
Solyc02g072570.2	2	Transcription factor TGA like domain (AHRD V3.3 *** A0A200Q9U0_9MAGN)	0	2
Solyc02g076830.1	2	Cell attachment protein in somatic embryogenesis (AHRD V3.3 *** Q6I6Y6_DAUCA)	0	2
Solyc02g076910.3	2	Cysteine protease (AHRD V3.3 *** A0A2U1Q178_ARTAN)	0.000432111	2
Solyc02g076930.2	2	ARM repeat superfamily protein (AHRD V3.3 *** A0A2U1Q4E6_ARTAN)	0.000901168	2
Solyc02g077290.2	2	glutamate receptor-like 1.2	0.0080093	2
Solyc02g079180.1	2	Heat shock transcription factor (AHRD V3.3 *-* A0A1Y1I763_KLENI)	0.000955556	2
Solyc02g079440.3	2	FAD-binding Berberine family protein (AHRD V3.3 *** A0A2U1MQE5_ARTAN)	0.0015655	2
Solyc02g079460.1	2	FAD-binding Berberine family protein (AHRD V3.3 *** A0A2U1MQE5_ARTAN)	0	2
Solyc02g079530.4	2	G-type lectin S-receptor-like serine/threonine-protein kinase (AHRD V3.3 *** A0A2G2VAF6_CAPBA)	0.00165434	2
Solyc02g080840.1	2	F-box plant-like protein, putative (AHRD V3.3 *** A0A072V4I2_MEDTR)	0.00196277	2
Solyc02g080850.1	2	F-box plant-like protein, putative (AHRD V3.3 *** A0A072V4I2_MEDTR)	0.000298371	2
Solyc02g082920.4	2	acidic extracellular 26 kD chitinase	0.00190606	2
Solyc02g085010.1	2	hypothetical protein (AHRD V3.3 *-* AT2G18210.1)	0.031401	2
Solyc02g090350.4	2	Geraniol 8-hydroxylase (AHRD V3.3 *** A0A2G2XIM9_CAPBA)	0.000499118	2
Solyc02g090490.3	2	Patatin (AHRD V3.3 *** A0A059P1E3_CAPAN)	0.0327741	2
Solyc02g092120.3	2	phytosulfokines-like (AHRD V3.3 *** A0A2I4HMI7_9ROSI)	0.000336012	2
Solyc02g092820.4	2	IAA-amido synthetase 3-4	0.00203808	2
Solyc02g092890.1	2	GPI-anchored CFEM domain protein ARB_01545-like isoform X2 (AHRD V3.3 *-* XP_021803343.1)	0.00354271	2
Solyc02g093710.1	2	B3 DNA binding domain (AHRD V3.3 *-* A0A200R4H2_9MAGN)	0.0379714	2
Solyc02g093860.3	2	Lysine histidine transporter-like 1 (AHRD V3.3 *** A0A1U8FZ64_CAPAN)	0.00826179	2
Solyc02g093950.3	2	Ankyrin repeat (AHRD V3.3 *** A0A200QY43_9MAGN)	9.3783e-07	2
Solyc02g150150.1	2	Unknown protein	9.1517e-07	2
Solyc03g005040.1	2	Calcium-binding EF-hand family protein (AHRD V3.3 *** A0A2U1QB61_ARTAN)	0.000292347	2
Solyc03g006230.1	2	Transmembrane protein (AHRD V3.3 *** O49522_ARATH)	0.00149305	2
Solyc03g006545.1	2	Terpene synthase (AHRD V3.3 *-* A0A076GH23_POPTR)	0	2
Solyc03g006550.4	2	Terpene synthase (AHRD V3.3 *** A0A076GH23_POPTR)	0.00209526	2
Solyc03g020010.1	2	Lemir (AHRD V3.3 *** O48625_SOLLC)	0.000256395	2
Solyc03g020050.3	2	VIROID-INDUCIBLE PROTEINASE INHIBITOR II	0.00896516	2
Solyc03g031830.1	2	RING/U-box superfamily protein (AHRD V3.3 *** Q8GXD8_ARATH)	0.00282789	2
Solyc03g031870.3	2	AMP-dependent synthetase/ligase (AHRD V3.3 *** A0A200PYF6_9MAGN)	0.000309613	2
Solyc03g033680.1	2	Expression of terpenoids 2 (AHRD V3.3 *-* U5L363_SOLLC)	5.27065e-05	2
Solyc03g043880.3	2	SlBCAT4	0.00419435	2
Solyc03g044180.1	2	transmembrane protein (AHRD V3.3 -** AT4G37290.1)	0.0127381	2
Solyc03g044830.4	2	Transducin/WD40 repeat-like superfamily protein (AHRD V3.3 *** A0A2U1MAA7_ARTAN)	0.00156657	2
Solyc03g059205.1	2	Unknown protein	0.000182622	2
Solyc03g082530.1	2	Small auxin up-regulated RNA37	0.000776244	2
Solyc03g083660.1	2	Plant invertase/pectin methylesterase inhibitor superfamily protein (AHRD V3.3 *** A0A2U1KPL8_ARTAN)	0.000804422	2
Solyc03g083690.1	2	Unknown protein	0.00210073	2
Solyc03g083710.1	2	Plant invertase/pectin methylesterase inhibitor superfamily protein (AHRD V3.3 *** A0A2U1LKC0_ARTAN)	0.00235912	2
Solyc03g096540.3	2	PLAT/LH2 domain-containing protein (AHRD V3.3 *** A0A2U1NEA8_ARTAN)	7.35366e-06	2
Solyc03g096660.2	2	NAD(P)-binding Rossmann-fold superfamily protein (AHRD V3.3 *** A0A1P8AYM6_ARATH),Pfam:PF13561	0.0016995	2
Solyc03g097410.1	2	Inositol-tetrakisphosphate 1-kinase (AHRD V3.3 *** A0A2G3CXH1_CAPCH)	0.013903	2
Solyc03g097840.3	2	Phosphate carrier protein, mitochondrial (AHRD V3.3 *** A0A2G3A0N1_CAPAN)	0.0379248	2
Solyc03g098670.1	2	Kunitz-type protease inhibitor (AHRD V3.3 *** J9XUY3_TOBAC)	0	2
Solyc03g098730.1	2	Kunitz-type protease inhibitor (AHRD V3.3 *** J9XUY3_TOBAC)	0.0341508	2
Solyc03g098735.1	2	Unknown protein	9.44176e-05	2
Solyc03g098740.1	2	Biotic cell death-associated protein (AHRD V3.3 *** Q850R9_NICGU)	0.00083196	2
Solyc03g098760.3	2	Serine protease inhibitor 1 (AHRD V3.3 *** A0A2G2XWX1_CAPAN)	6.86699e-07	2
Solyc03g111800.2	2	Leucine-rich repeat receptor-like kinase (AHRD V3.3 *** A0A0M3L7B4_SOLLC)	8.91604e-06	2
Solyc03g113120.4	2	WRKY transcription factor 73	0.000941598	2
Solyc03g114200.4	2	Bidirectional sugar transporter SWEET (AHRD V3.3 *** A0A142DVG6_SOLTU)	0	2
Solyc03g114230.2	2	bHLH transcription factor 082	0.000285491	2
Solyc03g114237.1	2	Basic helix-loop-helix (BHLH) DNA-binding superfamily protein (AHRD V3.3 *** A0A2U1KIU4_ARTAN)	0.00463874	2
Solyc03g115620.2	2	weak chloroplast movement under blue light protein (DUF827) (AHRD V3.3 --* AT1G12150.2)	0.00337632	2
Solyc03g116510.1	2	DUF761 domain-containing protein (AHRD V3.3 *** A0A1Q3BDS4_CEPFO)	0	2
Solyc03g117860.3	2	RBR-type E3 ubiquitin transferase (AHRD V3.3 *** A0A2G3A2R7_CAPAN)	0.00456872	2
Solyc03g120260.4	2	Coatomer subunit beta' (AHRD V3.3 *-* A0A1Q3BXD5_CEPFO)	0.00311499	2
Solyc03g121190.4	2	Unknown protein	0.00363997	2
Solyc03g123680.1	2	RING/U-box superfamily protein (AHRD V3.3 *** A0A2U1LDD8_ARTAN)	9.18258e-06	2
Solyc04g005660.4	2	transcription factor PRE6-like (AHRD V3.3 *** A0A2I4HLH0_9ROSI)	0.000556164	2
Solyc04g009910.3	2	Phosphoenolpyruvate carboxylase kinase (AHRD V3.3 *** Q9SDY0_SOLLC)	0.000973609	2
Solyc04g010200.1	2	ABC transporter G family member (AHRD V3.3 *** A0A2K3PJ14_TRIPR)	0.000828785	2
Solyc04g010210.1	2	ABC transporter G family member (AHRD V3.3 *** A0A2K3PJ14_TRIPR)	0.00335026	2
Solyc04g012050.3	2	Ethylene-responsive transcription factor (AHRD V3.3 *** A0A2G2XAK1_CAPBA)	0.000943075	2
Solyc04g016000.3	2	Heat shock transcription factor protein 8 (AHRD V3.3 *** A0A1W6LWG5_FRAAN)	0.000146194	2
Solyc04g024780.1	2	DNA ligase 1-like (AHRD V3.3 *** A0A1U7VHC8_NICSY)	0.00246495	2
Solyc04g025530.3	2	Glutamate decarboxylase (AHRD V3.3 *** A0A2G2YVX0_CAPAN)	0.00825133	2
Solyc04g040180.3	2	S-adenosyl-L-methionine-dependent methyltransferases superfamily protein (AHRD V3.3 *** A0A1Y1ICE6_KLENI)	0.0103336	2
Solyc04g049920.4	2	RNA-binding (RRM/RBD/RNP motifs) family protein (AHRD V3.3 *** A0A2U1QNE1_ARTAN)	9.96642e-07	2
Solyc04g057830.1	2	DUF4228 domain-containing protein (AHRD V3.3 *** A0A1Q3B2B9_CEPFO)	0.00283827	2
Solyc04g058160.2	2	Calcium-dependent protein kinase (AHRD V3.3 --* CDPK_DAUCA)	0.0017473	2
Solyc04g058170.1	2	Calcium-dependent protein kinase (AHRD V3.3 *-* B2KTA9_WHEAT)	4.57585e-07	2
Solyc04g064880.4	2	Pathogen-related protein (AHRD V3.3 *** A0A1U8GE43_CAPAN)	0.00244832	2
Solyc04g071600.3	2	Abscisic acid stress ripening 5	0.000158526	2
Solyc04g072000.4	2	Chitinase (AHRD V3.3 *** A0A2U1LR12_ARTAN)	0.00126109	2
Solyc04g072280.3	2	Laccase (AHRD V3.3 *** K4BTL5_SOLLC)	0.00220397	2
Solyc04g074360.3	2	Glycosyltransferase (AHRD V3.3 *** A0A2G3CNS7_CAPCH)	3.4341e-05	2
Solyc04g074390.3	2	Glycosyltransferase (AHRD V3.3 *** A0A2G3CNS7_CAPCH)	0.013707	2
Solyc04g076730.1	2	Unknown protein	0.0244641	2
Solyc04g077240.4	2	SlBCAT6	2.6377e-05	2
Solyc04g077810.1	2	ZCF37 (AHRD V3.3 *** A0A2U1NT51_ARTAN)	0.000311582	2
Solyc04g078660.2	2	HXXXD-type acyl-transferase family protein (AHRD V3.3 *** A0A2U1LZ70_ARTAN)	0.000126667	2
Solyc04g079820.3	2	Inositol polyphosphate-related phosphatase (AHRD V3.3 *** A0A200Q277_9MAGN)	0.00241938	2
Solyc04g080820.2	2	cytokinin oxidase4	0.000683639	2
Solyc05g005810.4	2	Serine/threonine-protein kinase WNK (With No Lysine)-like protein (AHRD V3.3 *** Q9ZUI7_ARATH)	0.00932347	2
Solyc05g005830.3	2	WAT1-related protein (AHRD V3.3 *** K4BWB0_SOLLC)	3.47338e-05	2
Solyc05g008220.4	2	Plastid movement impaired protein (AHRD V3.3 *** A0A072VEV4_MEDTR)	0.00117499	2
Solyc05g010170.2	2	RING/U-box superfamily protein (AHRD V3.3 *-* Q93YQ5_ARATH)	0.00389305	2
Solyc05g010340.3	2	Uridine kinase (AHRD V3.3 *** A0A200QQP2_9MAGN)	0.00553768	2
Solyc05g010720.4	2	Enoyl-CoA delta isomerase 1, peroxisomal (AHRD V3.3 *** A0A2G3B729_CAPCH)	0.000808855	2
Solyc05g012180.3	2	Methyl esterase 11 (AHRD V3.3 *** A0A2U1LRP6_ARTAN)	0.00215452	2
Solyc05g012430.1	2	Leucine-rich repeat receptor-like protein kinase PXL1 (AHRD V3.3 *-* PXL1_ARATH)	0.000851864	2
Solyc05g014590.3	2	Basic helix-loop-helix (BHLH) DNA-binding superfamily protein (AHRD V3.3 *** A0A2U1MR86_ARTAN)	0.00275768	2
Solyc05g015850.4	2	WRKY transcription factor 75	0.00622592	2
Solyc05g051350.2	2	Rhamnogalacturonate lyase (AHRD V3.3 *** A0A200QXQ6_9MAGN)	1.32915e-05	2
Solyc05g051710.4	2	sorbin/SH3 domain protein (AHRD V3.3 *** AT5G09960.1)	5.41097e-05	2
Solyc05g054650.1	2	Zinc finger protein (AHRD V3.3 *** A0A200PZ96_9MAGN)	0.00258949	2
Solyc05g055660.3	2	Flowering locus T (AHRD V3.3 *** J9WPJ0_TOBAC)	0.00269776	2
Solyc06g007390.4	2	LOB domain-containing protein 15 (AHRD V3.3 *** A0A2G2Z7B6_CAPAN)	0.000347228	2
Solyc06g008570.1	2	collagen alpha-1(II) chain (AHRD V3.3 *-* XP_012092475.2)	0.00025795	2
Solyc06g050250.1	2	Adenine/guanine permease AZG1 (AHRD V3.3 *** A0A2G2WI90_CAPBA)	0.00296655	2
Solyc06g060600.3	2	Trehalose 6-phosphate phosphatase (AHRD V3.3 *** A0A1U8H254_CAPAN)	1.06687e-05	2
Solyc06g061170.3	2	Mitochondrial carnitine/acylcarnitine carrier-like protein (AHRD V3.3 *** A0A2G2ZAG7_CAPAN)	3.07408e-05	2
Solyc06g061210.4	2	Fucosyltransferase 2 (AHRD V3.3 *** A0A1P8B2Z4_ARATH)	0.000537078	2
Solyc06g066590.4	2	Protein PLANT CADMIUM RESISTANCE 8 (AHRD V3.3 *** A0A2G2WLP0_CAPBA)	0.000505185	2
Solyc06g071070.1	2	NAD(P)-binding Rossmann-fold superfamily protein (AHRD V3.3 *** A0A2U1L921_ARTAN),Pfam:PF13561	6.19906e-05	2
Solyc06g072520.2	2	bHLH transcription factor GBOF-1	0.00532307	2
Solyc06g074140.1	2	RING-type E3 ubiquitin transferase (AHRD V3.3 *** A0A2G3CBE3_CAPCH)	0.00358582	2
Solyc06g075320.3	2	vicilin-like seed storage protein isoform X1 (AHRD V3.3 *** A0A2I4GN49_9ROSI)	0	2
Solyc06g076550.4	2	Glycosyltransferase (AHRD V3.3 *** A0A2I4FFY8_9ROSI)	4.20116e-05	2
Solyc06g083000.1	2	Calmodulin-like protein 5 (AHRD V3.3 *** A0A2G2WMY5_CAPBA)	1.63299e-05	2
Solyc06g083020.3	2	Carboxypeptidase (AHRD V3.3 *** A0A2G2WN52_CAPBA)	9.74698e-06	2
Solyc06g083480.4	2	NAD(P)-binding Rossmann-fold superfamily protein (AHRD V3.3 *** A0A1P8AYK7_ARATH)	6.09123e-05	2
Solyc07g005150.3	2	receptor-like protein 12 (AHRD V3.3 *** A0A1S3ZS92_TOBAC)	0	2
Solyc07g007240.3	2	Metallocarboxypeptidase inhibitor (AHRD V3.3 *** A0A2G3BXM1_CAPCH)	0.000543931	2
Solyc07g020870.3	2	RING-type E3 ubiquitin transferase (AHRD V3.3 *** A0A200QDL2_9MAGN)	0.000676362	2
Solyc07g049460.3	2	laccase	3.07984e-05	2
Solyc07g049670.4	2	Alcohol acyl transferase (AHRD V3.3 *** Q6QLX5_PYRCO)	4.96307e-05	2
Solyc07g052120.4	2	Sesquiterpene synthase (AHRD V3.3 *** A0A2G3AYX6_CAPCH)	0.0134045	2
Solyc07g053420.4	2	RING/U-box superfamily protein (AHRD V3.3 *-* A0A2U1LDD8_ARTAN)	0.000929228	2
Solyc07g054980.3	2	R2R3MYB transcription factor 85	0.000943567	2
Solyc07g055690.1	2	Lectin-domain receptor-like kinase (AHRD V3.3 *** G4XXY5_NICAT)	0	2
Solyc07g056080.1	2	Unknown protein	0.000124834	2
Solyc07g056100.1	2	Unknown protein	9.30227e-05	2
Solyc07g056210.4	2	Heavy metal-associated isoprenylated plant protein 47 (AHRD V3.3 *-* A0A2P4MV36_QUESU)	0.00363287	2
Solyc07g056280.3	2	WRKY transcription factor 30	0.00109558	2
Solyc07g056510.3	2	Glutathione S-transferase-like protein (AHRD V3.3 *** A0A2K3N2T5_TRIPR)	9.86795e-05	2
Solyc07g064650.3	2	Senescence regulator S40 (AHRD V3.3 *** A0A200PYV8_9MAGN)	0.00128742	2
Solyc07g064660.1	2	Geranylgeranyl diphosphate synthase (AHRD V3.3 *** A0A223HEC2_CAMSI)	5.15055e-05	2
Solyc08g005100.3	2	PLATZ transcription factor family protein (AHRD V3.3 *** F4IEB6_ARATH)	5.51319e-06	2
Solyc08g007090.3	2	Expansin-like B1 (AHRD V3.3 *-* A0A2G2W3G6_CAPBA)	3.59627e-05	2
Solyc08g007225.1	2	Phospholipase A1-Ibeta2, chloroplastic (AHRD V3.3 *** A0A2G3BPM7_CAPCH)	0.000388621	2
Solyc08g008150.1	2	Late embryogenesis abundant (LEA) hydroxyproline-rich glycoprotein family (AHRD V3.3 *-* A0A2U1NM32_ARTAN)	0.00305059	2
Solyc08g014010.4	2	Transmembrane protein (AHRD V3.3 *** Q1PDF2_ARATH)	0.00990238	2
Solyc08g016210.3	2	LOW QUALITY PROTEIN: LRR receptor-like serine/threonine-protein kinase GSO1 (AHRD V3.3 *** A0A1U8F7A0_CAPAN)	0.00695089	2
Solyc08g023510.3	2	Unknown protein	0.00417469	2
Solyc08g036505.2	2	Jasmonate ZIM domain protein f (AHRD V3.3 *** I3WTA4_NICAT)	0	2
Solyc08g036620.4	2	Jasmonate ZIM domain protein f (AHRD V3.3 *** I3WTA4_NICAT)	0	2
Solyc08g067630.3	2	histone deacetylase-like protein (AHRD V3.3 *** AT2G25625.2)	0.00206219	2
Solyc08g067640.1	2	Unknown protein	0.00345118	2
Solyc08g068630.4	2	Serine decarboxylase (AHRD V3.3 *** A0A2G2W5V8_CAPBA)	0.00241528	2
Solyc08g068710.1	2	Tyramine n-hydroxycinnamoyl transferase (AHRD V3.3 *** Q5D8C0_CAPAN)	0.0186237	2
Solyc08g068720.1	2	Tyramine N-feruloyltransferase 10/30 (AHRD V3.3 *** A0A2G2W3Q5_CAPBA)	0.000945988	2
Solyc08g068730.1	2	Tyramine n-hydroxycinnamoyl transferase (AHRD V3.3 *** Q5D8C0_CAPAN)	0.00360191	2
Solyc08g074260.3	2	Cytochrome (AHRD V3.3 *** A0A1U8F0H8_CAPAN)	0.0011652	2
Solyc08g074400.2	2	keratin-associated protein (DUF1218) (AHRD V3.3 *** AT4G31130.1)	0.00799618	2
Solyc08g074960.3	2	Major facilitator superfamily protein (AHRD V3.3 *** F4KD53_ARATH)	5.27983e-07	2
Solyc08g075550.4	2	alternative oxidase 1b	5.76267e-05	2
Solyc08g078170.1	2	Ethylene-responsive transcription factor 2 (AHRD V3.3 *** A0A2G3DC56_CAPCH)	0.00277107	2
Solyc08g078590.1	2	Zinc finger protein (AHRD V3.3 *** A0A200PXY0_9MAGN)	0.00249958	2
Solyc08g078650.3	2	Glyco_transf_8 domain-containing protein (AHRD V3.3 *** A0A1Q3D6P8_CEPFO)	0.00012067	2
Solyc08g078840.3	2	Root meristem growth factor 6 (AHRD V3.3 *** A0A2G3CC16_CAPCH)	0	2
Solyc08g081610.4	2	WRKY family transcription factor (AHRD V3.3 *** A0A178V2E9_ARATH)	1.32593e-05	2
Solyc08g081680.2	2	protein LURP-one-related 17 (AHRD V3.3 *** A0A2I4FCH8_9ROSI)	0	2
Solyc08g083170.1	2	bHLH transcription factor 056	0	2
Solyc09g005560.4	2	Trihelix transcription factor GT-3b (AHRD V3.3 *-* A0A1U8EDU3_CAPAN)	0.00957753	2
Solyc09g007790.1	2	Senescence regulator (AHRD V3.3 *** A0A2U1KXJ7_ARTAN)	0.00281905	2
Solyc09g008200.4	2	heavy metal-associated isoprenylated plant protein 3-like (AHRD V3.3 *-* A0A1S4B4L4_TOBAC)	0.00934592	2
Solyc09g009540.4	2	Alpha/beta-Hydrolases superfamily protein (AHRD V3.3 *** A0A2U1QP59_ARTAN)	0.00713744	2
Solyc09g011400.1	2	Protein NRT1/ PTR FAMILY 5.7 (AHRD V3.3 *-* A0A1U8FEF1_CAPAN)	2.76943e-05	2
Solyc09g011520.3	2	Glutathione S-transferase-like protein (AHRD V3.3 *** A8DUB0_SOLLC)	4.43408e-06	2
Solyc09g075700.1	2	Alpha/beta-Hydrolases superfamily protein (AHRD V3.3 *** A0A2U1KC75_ARTAN)	0.00316153	2
Solyc09g082270.4	2	Lipid transfer protein (AHRD V3.3 *** G7K520_MEDTR)	0.00198245	2
Solyc09g082460.3	2	Homocysteine S-methyltransferase (AHRD V3.3 *** A0A200QYH8_9MAGN)	0	2
Solyc09g089910.1	2	Ethylene-responsive transcription factor (AHRD V3.3 *** A0A1U8GJ51_CAPAN)	0.00150307	2
Solyc09g092490.3	2	Glycosyltransferase (AHRD V3.3 *-* A0A2I4GJH4_9ROSI)	4.30715e-06	2
Solyc09g092500.1	2	UDP-glycosyltransferase 75C1 (AHRD V3.3 *** U75C1_SOLLC)	0.0160561	2
Solyc09g092600.3	2	Cytochrome (AHRD V3.3 *** A0A1U8G4E5_CAPAN)	0.000730725	2
Solyc09g098160.3	2	pirin	0.00393527	2
Solyc10g007880.4	2	Cytochrome P450 (AHRD V3.3 *** A0A2U1MAN7_ARTAN)	0.0010143	2
Solyc10g008080.3	2	RING/U-box superfamily protein (AHRD V3.3 *-* A0A2U1LDD8_ARTAN)	0.00242438	2
Solyc10g008330.4	2	MLP-like protein 423 (AHRD V3.3 *** A0A2I4G2T9_9ROSI)	0.000213492	2
Solyc10g018340.1	2	Small auxin up-regulated RNA71	0.000120788	2
Solyc10g049910.2	2	Cyclase (AHRD V3.3 *-* A0A2U1Q436_ARTAN)	0.000615572	2
Solyc10g052600.1	2	S-adenosyl-L-methionine-dependent methyltransferases superfamily protein (AHRD V3.3 *-* Q9M144_ARATH)	0.00132123	2
Solyc10g055200.1	2	Dirigent protein (AHRD V3.3 *** K4D1B3_SOLLC)	0.0448767	2
Solyc10g055800.2	2	Chitinase (AHRD V3.3 *** B9VRK7_CAPAN)	0.00139465	2
Solyc10g055810.2	2	chitinase Z15140	0	2
Solyc10g075090.3	2	Non-specific lipid-transfer protein (AHRD V3.3 *** K4D1V1_SOLLC)	0.00116	2
Solyc10g075103.1	2	Non-specific lipid-transfer protein (AHRD V3.3 *** K4D1V1_SOLLC)	0.00154617	2
Solyc10g084110.2	2	Pkinase domain-containing protein (AHRD V3.3 *** A0A1Q3B9U2_CEPFO)	9.14959e-06	2
Solyc10g085380.2	2	NAD(P)-binding Rossmann-fold superfamily protein (AHRD V3.3 *** A0A2U1PL19_ARTAN),Pfam:PF13561	4.69482e-05	2
Solyc11g005480.2	2	Citrate binding protein (AHRD V3.3 *** Q8H9C1_SOLTU)	0.000129702	2
Solyc11g006030.1	2	RING-type E3 ubiquitin transferase (AHRD V3.3 *** A0A2G2VFH1_CAPBA)	0.00377297	2
Solyc11g006050.1	2	Ethylene-responsive transcription factor (AHRD V3.3 *** F1DGA5_COFAR)	0.00442448	2
Solyc11g006670.1	2	ovate family protein 29	0	2
Solyc11g007470.1	2	Glycosyltransferase (AHRD V3.3 *** A0A2I4G8J4_9ROSI)	0	2
Solyc11g007490.1	2	Glycosyltransferase (AHRD V3.3 *** A0A288W8G7_GARJA)	0.000395173	2
Solyc11g008600.1	2	cotton fiber protein (AHRD V3.3 *** AT5G57510.1)	0.00114014	2
Solyc11g010210.1	2	WEB family protein At4g27595, chloroplastic-like (AHRD V3.3 *** A0A2I4GYN3_9ROSI)	0.000388403	2
Solyc11g010430.2	2	Dihydrofolate reductase-like protein (AHRD V3.3 *** A0A2K3MS55_TRIPR)	0.00244481	2
Solyc11g010860.3	2	RING/U-box superfamily protein (AHRD V3.3 *-* Q3ED97_ARATH)	0.000150164	2
Solyc11g011240.1	2	geranylgeranyl pyrophosphate synthase 1	0.000297691	2
Solyc11g017450.2	2	Xyloglucan endotransglucosylase/hydrolase (AHRD V3.3 *** A0A2I4H9X6_9ROSI)	2.25021e-06	2
Solyc11g018772.1	2	Peroxidase (AHRD V3.3 *** M1CN26_SOLTU)	0.00131834	2
Solyc11g019910.1	2	Plant invertase/pectin methylesterase inhibitor superfamily protein (AHRD V3.3 *** A0A2U1KPL8_ARTAN)	0.00542616	2
Solyc11g067180.2	2	Fatty acyl-CoA reductase (AHRD V3.3 *** A0A2G2XZ88_CAPAN)	0.00228501	2
Solyc11g067330.1	2	Acylsugar acyltransferase 3 (AHRD V3.3 *** A0A0B5J4M4_SOLHA)	0.000150894	2
Solyc11g068940.1	2	RING-type E3 ubiquitin transferase (AHRD V3.3 *** A0A2G2VPS7_CAPBA)	0.0049761	2
Solyc11g069680.1	2	Acyltransferase-like protein (AHRD V3.3 *** Q589X8_TOBAC)	0.00501597	2
Solyc11g069880.1	2	Ripening-related protein grip22 (AHRD V3.3 *** A0A1U8EJN4_CAPAN)	1.89144e-06	2
Solyc11g071830.2	2	DnaJ protein like (AHRD V3.3 *** A0A2I0X6P9_9ASPA)	0.00342067	2
Solyc12g005440.1	2	HXXXD-type acyl-transferase family protein (AHRD V3.3 *** F4JBC7_ARATH)	2.17617e-06	2
Solyc12g005640.2	2	R2R3MYB transcription factor 68	0.0016245	2
Solyc12g006280.3	2	Homeodomain-like protein (AHRD V3.3 *-* A0A2U1MEU4_ARTAN)	0.00321388	2
Solyc12g009550.2	2	Leucine-rich repeat receptor-like protein kinase PXL1 (AHRD V3.3 *-* A0A1D6GYD2_MAIZE)	6.72996e-06	2
Solyc12g010710.1	2	Unknown protein	0.00360662	2
Solyc12g013640.2	2	ABC transporter G family member 21 (AHRD V3.3 *** A0A2G3BLU7_CAPCH)	9.33467e-05	2
Solyc12g049400.2	2	Tify (AHRD V3.3 *** A0A200Q172_9MAGN)	0.00158447	2
Solyc12g055710.1	2	RING/U-box superfamily protein (AHRD V3.3 *** A0A2U1LDD8_ARTAN)	0	2
Solyc12g056180.3	2	1-aminocyclopropane-1-carboxylate synthase (AHRD V3.3 *** Q9SC82_TOBAC)	0.000221439	2
Solyc12g056590.2	2	Ethylene Response Factor D.2	0.000319097	2
Solyc12g088330.1	2	ZCF37 (AHRD V3.3 *** A0A2U1NT51_ARTAN)	0.00847092	2
Solyc12g088850.1	2	EF-hand domain (AHRD V3.3 *** A0A200QZ93_9MAGN)	0.000863419	2
Solyc12g096740.1	2	Pectin lyase-like superfamily protein (AHRD V3.3 *** O22817_ARATH)	0.00462829	2
Solyc12g096750.2	2	LEU70481 abscission polygalacturonase	3.59242e-05	2
Solyc12g099130.2	2	R2R3MYB transcription factor 108	0.00036354	2
Solyc12g100170.1	2	2-oxoglutarate (2OG) and Fe(II)-dependent oxygenase superfamily protein (AHRD V3.3 *** A0A2U1LXD5_ARTAN)	0.00117869	2
Solyc01g006620.3	3	C2 calcium/lipid-binding plant phosphoribosyltransferase family protein (AHRD V3.3 *** A0A061DXG0_THECC)	2.96059e-05	3
Solyc01g060260.4	3	Glycine-rich protein family (AHRD V3.3 *-* AT5G49350.2)	3.94277e-05	3
Solyc01g081600.3	3	Non-specific lipid-transfer protein (AHRD V3.3 *** K4AY52_SOLLC)	0.00113916	3
Solyc01g087800.2	3	Subtilisin-like protease (AHRD V3.3 *** O82777_SOLLC)	0	3
Solyc01g090610.3	3	2-oxoglutarate (2OG) and Fe(II)-dependent oxygenase superfamily protein (AHRD V3.3 *** Q9C938_ARATH)	0.00222557	3
Solyc01g090630.4	3	2-oxoglutarate (2OG) and Fe(II)-dependent oxygenase superfamily protein (AHRD V3.3 *** Q9C938_ARATH)	7.26224e-05	3
Solyc01g095720.3	3	Alpha/beta-Hydrolases superfamily protein (AHRD V3.3 *** A0A2U1L1L1_ARTAN)	0	3
Solyc01g097470.4	3	Neurogenic locus notch-like protein (AHRD V3.3 *** F4JIF2_ARATH)	1.05629e-05	3
Solyc01g102895.1	3	Germin-like protein subfamily 1 member 20 (AHRD V3.3 *** A0A2G2XXE7_CAPAN)	0.000888727	3
Solyc01g105880.4	3	Monoterpenoid synthase 2	3.04605e-05	3
Solyc01g106920.4	3	Nucleobase-ascorbate transporter 8 (AHRD V3.3 *** A0A1U8DZ27_CAPAN)	3.97474e-05	3
Solyc02g069730.3	3	CASP-like protein (AHRD V3.3 *** A0A2G3D4D7_CAPCH)	7.12053e-05	3
Solyc02g076670.3	3	Myb domain, Homeodomain-like protein (AHRD V3.3 *** A0A2U1Q384_ARTAN)	0.00131311	3
Solyc02g076710.3	3	Cysteine protease CP14 (AHRD V3.3 *** T2BRA8_TOBAC)	0	3
Solyc02g077020.3	3	Phospholipase A1-II 1 (AHRD V3.3 *** A5YW95_CAPAN)	0.0149889	3
Solyc02g078250.4	3	CASP-like protein (AHRD V3.3 *** A0A218WXP0_PUNGR)	0.000439837	3
Solyc02g084780.4	3	Peroxidase (AHRD V3.3 *** K4BAZ3_SOLLC)	0.00426206	3
Solyc02g084790.3	3	Peroxidase (AHRD V3.3 *** K4BAZ4_SOLLC)	0	3
Solyc02g090630.4	3	Patatin (AHRD V3.3 *** A0A2G3D8S9_CAPCH)	0	3
Solyc02g092420.4	3	Phototropic-responsive NPH3 family protein (AHRD V3.3 *-* A0A2U1NGE5_ARTAN)	0.000511874	3
Solyc03g005650.1	3	Disease resistance protein (AHRD V3.3 *** A0A200Q3R7_9MAGN)	0.00252491	3
Solyc03g006760.4	3	NBS-LRR resistance protein (AHRD V3.3 *** A0A2K3PMF0_TRIPR)	0.00204266	3
Solyc03g020060.3	3	Proteinase inhibitor type-2 (AHRD V3.3 *** A0A2G2V3L6_CAPBA)	0	3
Solyc03g020070.4	3	Proteinase inhibitor type-2 (AHRD V3.3 *** A0A2G2XU31_CAPAN)	0.000951411	3
Solyc03g020080.4	3	Proteinase inhibitor type-2 (AHRD V3.3 *** A0A2G2XU31_CAPAN)	0.00130639	3
Solyc03g083998.1	3	Bifunctional inhibitor/lipid-transfer protein/seed storage 2S albumin superfamily protein (AHRD V3.3 *** A0A2U1PU47_ARTAN)	0.00204266	3
Solyc03g098795.1	3	Proteinase inhibitor type-2 (AHRD V3.3 *** A0A2G2XU31_CAPAN)	0.00826631	3
Solyc03g111885.1	3	Cytochrome P450 (AHRD V3.3 *** A0A2U1PEB2_ARTAN)	0.00341742	3
Solyc03g113690.1	3	ABC transporter G family member 23 (AHRD V3.3 *** A0A2G2WRI2_CAPBA)	0.000658265	3
Solyc04g007030.4	3	Disease resistance protein (AHRD V3.3 *** A0A2U1N8H9_ARTAN)	9.10142e-07	3
Solyc04g007050.4	3	Disease resistance protein (AHRD V3.3 *** A0A2U1N8H9_ARTAN)	0.0032105	3
Solyc04g008480.2	3	Homeodomain-like protein (AHRD V3.3 *** A0A2U1MEU4_ARTAN)	5.96094e-05	3
Solyc04g015220.4	3	Disease resistance protein (AHRD V3.3 *** A0A2U1N8H9_ARTAN)	2.65433e-05	3
Solyc04g016190.1	3	Glycosyltransferase (AHRD V3.3 *** A0A0A1WDL3_NICAT)	0.00234392	3
Solyc04g077250.4	3	Branched-chain-amino-acid aminotransferase (AHRD V3.3 *** Q94CF8_CAPAN)	1.06149e-05	3
Solyc04g079240.3	3	Patatin (AHRD V3.3 *** A0A2G2X0P5_CAPBA)	3.92349e-05	3
Solyc04g079830.2	3	Homeobox protein BEL1-like protein (AHRD V3.3 *** A0A2G2X0S6_CAPBA)	0.00116813	3
Solyc05g007600.1	3	Unknown protein	0	3
Solyc05g007630.3	3	Resistance protein R1 (AHRD V3.3 *** Q4VFY3_SOLDE)	0.000890391	3
Solyc05g008145.1	3	DNA-directed RNA polymerase subunit beta (AHRD V3.3 *-* A0A2G2XEV3_CAPBA)	0.00011123	3
Solyc05g009280.4	3	3-ketoacyl-CoA synthase (AHRD V3.3 *** A0A1U8EJW1_CAPAN)	0.00102502	3
Solyc05g046180.1	3	Unknown protein	0.00221646	3
Solyc06g050530.3	3	Laccase (AHRD V3.3 *** K4C5J7_SOLLC)	3.92216e-07	3
Solyc06g053520.4	3	Spermidine synthase (AHRD V3.3 *** A0A2G3B8N0_CAPCH),Pfam:PF01564	0.000676684	3
Solyc06g054030.2	3	Bifunctional inhibitor/lipid-transfer protein/seed storage 2S albumin superfamily protein (AHRD V3.3 *** A0A2U1NA97_ARTAN)	0.00407983	3
Solyc06g054640.2	3	DUF506 domain-containing protein (AHRD V3.3 *-* A0A1Q3CFM9_CEPFO)	0.00505594	3
Solyc06g062390.3	3	Acid phosphatase 1 (AHRD V3.3 *** A0A314KN17_NICAT)	0.00391193	3
Solyc06g074390.3	3	Fatty acyl-CoA reductase (AHRD V3.3 *** A0A1U8H367_CAPAN)	0	3
Solyc06g076760.2	3	Laccase (AHRD V3.3 *** K4CA34_SOLLC)	0.000384511	3
Solyc06g076800.3	3	Cytochrome P450 (AHRD V3.3 *** A0A200R4M3_9MAGN)	3.84343e-05	3
Solyc06g082240.2	3	Laccase (AHRD V3.3 *** K4CA83_SOLLC)	3.24773e-05	3
Solyc07g005630.3	3	defensin-like protein 1 (AHRD V3.3 -** XP_020080865.1),Pfam:PF00304	0.000384511	3
Solyc07g006560.3	3	Hypersensitive response assisting protein (AHRD V3.3 *** Q9SWC6_CAPAN)	0.170412	3
Solyc07g007250.4	3	Metallocarboxypeptidase inhibitor (AHRD V3.3 *** A0A2G3BXM1_CAPCH)	0.000484557	3
Solyc07g008205.1	3	EPIDERMAL PATTERNING FACTOR-like protein 8 (AHRD V3.3 *** A0A2I4H6E6_9ROSI),Pfam:PF17181	1.55579e-06	3
Solyc07g053890.3	3	O-acyltransferase WSD1-like protein (AHRD V3.3 *** A0A2K3N315_TRIPR)	0.0689911	3
Solyc07g062200.2	3	bHLH transcription factor 088	6.70649e-05	3
Solyc08g006020.4	3	NAC domain-containing protein (AHRD V3.3 *** A0A2G3AGF8_CAPAN)	0.000191419	3
Solyc08g006850.4	3	Patatin (AHRD V3.3 *** PAT0_SOLTU)	0.00314912	3
Solyc08g065380.3	3	Transcription factor MYB1R1 (AHRD V3.3 *** A0A2I0WJG7_9ASPA)	0.00119143	3
Solyc08g065670.4	3	Protein phosphatase 2C family protein (AHRD V3.3 *** A0A2U1LRS6_ARTAN)	0.0030992	3
Solyc08g068130.1	3	BURP domain-containing protein (AHRD V3.3 *-* A0A2U1NKA9_ARTAN)	0.00712673	3
Solyc08g068140.4	3	BURP domain-containing protein 3 (AHRD V3.3 *-* A0A2G3BT77_CAPCH)	3.61646e-05	3
Solyc08g074650.4	3	Polyphenol oxidase (AHRD V3.3 *** R4JDV1_TOBAC)	8.71092e-05	3
Solyc08g078030.4	3	Transferase domain-containing protein (AHRD V3.3 *** A0A1Q3BID0_CEPFO)	4.88908e-06	3
Solyc08g079980.1	3	Subtilisin-like protease (AHRD V3.3 *** Q9LWA3_SOLLC)	0.00134267	3
Solyc08g081400.4	3	bell-like homeodomain protein 3	0	3
Solyc09g005425.1	3	Kirola (AHRD V3.3 *** A0A2U1MSQ9_ARTAN)	0.00108945	3
Solyc09g005500.3	3	Kirola (AHRD V3.3 *** A0A2U1MSQ9_ARTAN)	0.000457651	3
Solyc09g009520.3	3	Alpha/beta-Hydrolases superfamily protein (AHRD V3.3 *** Q9SJM9_ARATH)	4.07038e-05	3
Solyc09g014350.3	3	Glycerol-3-phosphate acyltransferase, expressed (AHRD V3.3 *** D8L9N9_WHEAT)	0	3
Solyc09g063150.3	3	Glutathione S-transferase (AHRD V3.3 *** A0A200PVK3_9MAGN)	0.000499608	3
Solyc09g084450.3	3	Protease inhibitor I (AHRD V3.3 *** Q07459_SOLTU)	0.0777951	3
Solyc09g084490.4	3	Proteinase inhibitor 1 PPI3B2 (AHRD V3.3 *** Q4FE26_SOLTU)	0.0043887	3
Solyc09g090790.3	3	R2R3MYB transcription factor 79	0.0030992	3
Solyc09g092470.2	3	sesquiterpene synthase 14	0.000384511	3
Solyc10g007960.1	3	cytochrome P450 CYP74C3	5.51648e-06	3
Solyc10g009270.3	3	bHLH transcription factor154	0.00252768	3
Solyc10g039390.1	3	heavy metal-associated isoprenylated plant protein 3 (AHRD V3.3 *** A0A1S3YFF0_TOBAC)	0.00273018	3
Solyc10g076210.2	3	Peroxidase (AHRD V3.3 *** K4D1W3_SOLLC)	0.00196099	3
Solyc10g076220.3	3	Peroxidase (AHRD V3.3 *** K4D1W4_SOLLC)	0.00179008	3
Solyc10g083400.1	3	Cytochrome P450 (AHRD V3.3 *** A0A200Q6A4_9MAGN)	0.0033104	3
Solyc10g086100.2	3	Proteinase inhibitor I-B (AHRD V3.3 *** A0A1U8EBY9_CAPAN)	0.000224768	3
Solyc10g086380.1	3	Transcription factor GRAS (AHRD V3.3 *** A0A200PU13_9MAGN)	0	3
Solyc11g007180.3	3	GDSL esterase/lipase (AHRD V3.3 *** A0A314ZTH8_PRUYE)	0.00222557	3
Solyc11g011110.3	3	GDSL esterase/lipase (AHRD V3.3 *** A0A1U8GTX9_CAPAN)	6.79212e-05	3
Solyc11g066700.2	3	GDSL esterase/lipase (AHRD V3.3 *** A0A2G2VQ31_CAPBA)	0.00051524	3
Solyc12g009450.3	3	NBS-LRR protein (AHRD V3.3 *** Q9SM52_SOLAC)	0.000229363	3
Solyc12g010410.3	3	Homeobox protein knotted-1-like 3 (AHRD V3.3 *** A0A1U8H944_CAPAN)	2.75593e-06	3
Solyc12g019230.2	3	Pectin lyase-like superfamily protein (AHRD V3.3 *** A0A1I9LP65_ARATH)	0.000676684	3
Solyc12g036490.3	3	Phospholipase A1-II 1 (AHRD V3.3 *** A0A2G3D5M3_CAPCH)	0	3
Solyc12g098540.2	3	Apyrase (AHRD V3.3 *** A0A2G3AV93_CAPCH)	0.00324305	3
Solyc01g100010.3	4	F-box domain, Phloem protein 2-like protein (AHRD V3.3 *** A0A2U1MNC1_ARTAN)	0.00532933	4
Solyc01g104740.3	4	Multiprotein-bridging factor 1c (AHRD V3.3 *** A0A1U8F6N4_CAPAN)	0.0045637	4
Solyc02g085910.4	4	LOB domain-containing protein (AHRD V3.3 *** A0A2U1NKN8_ARTAN)	0	4
Solyc02g094000.1	4	EF_hand_5 domain-containing protein/EF_hand_6 domain-containing protein (AHRD V3.3 *** A0A1Q3B940_CEPFO)	0	4
Solyc03g007890.3	4	class 2 small heat shock protein Le-HSP17.6	0.00891321	4
Solyc03g113930.3	4	22.0 kDa class IV heat shock protein (AHRD V3.3 *** A0A2G3ATG3_CAPCH)	0.00204266	4
Solyc03g115230.3	4	Solanum lycopersicum heat shock protein	0.0206999	4
Solyc03g116530.3	4	Lactoylglutathione lyase / glyoxalase I family protein (AHRD V3.3 *** A0A2U1MV65_ARTAN)	0.000870773	4
Solyc03g117630.1	4	Heat shock 70 kDa protein (AHRD V3.3 *** A0A1U8FVW2_CAPAN)	0	4
Solyc03g123540.3	4	17.4 kDa class III heat shock protein (AHRD V3.3 *** A0A2G3D1F4_CAPCH)	0	4
Solyc04g011440.4	4	ethylene-responsive heat shock protein cognate 70	0.0277165	4
Solyc04g011450.2	4	Heat shock cognate 70 kDa protein (AHRD V3.3 *-* A0A2G3CE27_CAPCH)	0.000124104	4
Solyc04g064870.3	4	Pathogen-related protein (AHRD V3.3 *** A0A1U8GE43_CAPAN)	0	4
Solyc04g072160.3	4	ripening regulated protein DDTFR8	0	4
Solyc04g079250.3	4	Patatin (AHRD V3.3 *** A0A2G2ZRS1_CAPAN)	0	4
Solyc05g005150.1	4	F-box/Kelch repeat-containing F-box family protein (AHRD V3.3 *** C4PVT9_ARATH)	0.00455792	4
Solyc05g007770.3	4	NAC domain TF	0	4
Solyc05g008310.4	4	S receptor kinase (AHRD V3.3 *** A4UWL9_BRANA)	0.00153655	4
Solyc05g014280.4	4	small heat shock protein 1	0.00204266	4
Solyc06g011370.4	4	Chaperone protein ClpB (AHRD V3.3 *-* B2IUM0_NOSP7)	0	4
Solyc06g011380.2	4	Chaperone protein ClpB (AHRD V3.3 *-* B2IUM0_NOSP7)	0.006117	4
Solyc06g011400.2	4	Chaperone protein ClpB (AHRD V3.3 *** B2IUM0_NOSP7)	0.0101694	4
Solyc06g036290.3	4	heat shock protein 90	0.00882271	4
Solyc06g072430.3	4	BAG family molecular chaperone regulator 5, mitochondrial (AHRD V3.3 *-* A0A2I0XHJ2_9ASPA)	0.000353526	4
Solyc06g076020.3	4	heat shock protein 70 kD	0.0210093	4
Solyc06g082560.3	4	Chaperone protein ClpB (AHRD V3.3 *** A0A2U1LVY3_ARTAN)	0.00084669	4
Solyc06g150138.1	4	Unknown protein	0.0141998	4
Solyc07g042230.1	4	Ethylene-responsive transcription factor (AHRD V3.3 *-* A0A2G2WJA8_CAPBA)	0	4
Solyc07g065160.4	4	Pirin-like protein (AHRD V3.3 *** A0A2G3C2M5_CAPCH)	0	4
Solyc08g006330.3	4	UDP-xylose phenolic glycosyltransferase	0.00207513	4
Solyc08g007780.3	4	Expansin (AHRD V3.3 *** K4CIR5_SOLLC)	0	4
Solyc08g028780.1	4	DUF868 domain-containing protein (AHRD V3.3 *** A0A1Q3AW51_CEPFO)	0.0107588	4
Solyc08g062437.1	4	17.9 kDa class II heat shock protein (AHRD V3.3 *** A0A2G3CY92_CAPCH)	0.00401181	4
Solyc08g078700.2	4	mitochondrial small heat shock protein	0.005889	4
Solyc09g008970.1	4	plant/protein (AHRD V3.3 *** AT3G10020.1)	0.00147488	4
Solyc09g015010.2	4	Gag-asp_proteas domain-containing protein (AHRD V3.3 *-* A0A1Q3CQ35_CEPFO)	0.0101694	4
Solyc09g015020.1	4	Class I heat shock protein (AHRD V3.3 *** A0A2K3KSJ8_TRIPR)	0	4
Solyc09g082230.1	4	N-acetyltransferase (AHRD V3.3 *** A0A2N9Z4V7_PAEPO)	0	4
Solyc09g092690.3	4	Peptidylprolyl isomerase (AHRD V3.3 *** A0A2G2W2H8_CAPBA)	0.00237868	4
Solyc10g005620.3	4	FAD/NAD(P)-binding oxidoreductase family protein (AHRD V3.3 *** A0A2U1PF28_ARTAN)	0.00228816	4
Solyc10g054010.1	4	BZIP transcription factor (AHRD V3.3 *** Q8GTZ1_CAPCH)	0.000490462	4
Solyc10g084170.1	4	Bag family molecular chaperone regulator mitochondrial-like (AHRD V3.3 *** A0A2K3P7D1_TRIPR)	0.000618046	4
Solyc11g066100.2	4	Heat shock protein 70 (AHRD V3.3 *** S8C6K2_9LAMI)	0.00394205	4
Solyc12g014010.2	4	Glycosyltransferase (AHRD V3.3 *** Q94IF2_TOBAC)	0	4
Solyc12g096570.1	4	auxin-regulated gene involved in organ size (AHRD V3.3 -** AT3G59900.1)	0.00204266	4
Solyc01g010710.4	5	Carboxypeptidase (AHRD V3.3 *** A0A2I4FWA2_9ROSI)	0.0248732	5
Solyc01g111160.3	5	Unknown protein	0	5
Solyc02g078380.3	5	Stem-specific protein TSJT1 (AHRD V3.3 *** A0A1U8FVZ0_CAPAN)	0.184729	5
Solyc02g078890.1	5	BnaA08g25420D protein (AHRD V3.3 *** A0A078G8I6_BRANA)	0.0324492	5
Solyc02g081850.4	5	Cationic amino acid transporter 1 (AHRD V3.3 *** A0A1U8FM22_CAPAN)	0.000163317	5
Solyc02g082430.4	5	MLO-like protein (AHRD V3.3 *** K4BAB3_SOLLC)	0.00146133	5
Solyc02g085630.3	5	Homeobox-leucine zipper protein ATHB-21 (AHRD V3.3 *** A0A1U8FVX0_CAPAN)	0	5
Solyc03g013160.4	5	Amino acid transporter (AHRD V3.3 *** A0A200QES2_9MAGN)	0	5
Solyc03g031760.4	5	Homeobox-leucine zipper protein HDG2-like (AHRD V3.3 *** A0A2K3P3R2_TRIPR)	0	5
Solyc03g034055.1	5	Retrovirus-related Pol polyprotein from transposon TNT 1-94 (AHRD V3.3 *-* A0A2K3MN99_TRIPR)	0.000874572	5
Solyc03g112100.3	5	High-affinity nitrate transporter 3.2 (AHRD V3.3 *** A0A2G3CY81_CAPCH)	0	5
Solyc03g150111.1	5	Unknown protein	0	5
Solyc04g082915.1	5	Unknown protein	2.74551e-06	5
Solyc05g005940.3	5	Protein NRT1/ PTR FAMILY 1.2 (AHRD V3.3 *** A0A1J3DU78_NOCCA)	0.0280481	5
Solyc06g033850.3	5	Dehydration-responsive element-binding protein 2d-like (AHRD V3.3 *-* A0A2K3MMA2_TRIPR)	0.183381	5
Solyc06g051680.1	5	Protein EARLY FLOWERING 4 (AHRD V3.3 *** A0A2G2Z8T4_CAPAN)	0.024065	5
Solyc06g062370.4	5	acid phosphatase 1-like (AHRD V3.3 *** A0A1U7W9D3_NICSY)	0.00101775	5
Solyc06g062670.3	5	Protein indeterminate-domain 7 (AHRD V3.3 *** A0A2G3C8G8_CAPCH)	0.182044	5
Solyc06g069270.1	5	Unknown protein	0	5
Solyc07g006570.4	5	S-like ribonuclease (AHRD V3.3 *** Q9FQL6_PRUDU)	0.171738	5
Solyc07g007260.4	5	Metallocarboxypeptidase inhibitor (AHRD V3.3 *-* A0A2G3BXM1_CAPCH)	0	5
Solyc07g044970.1	5	P-loop containing nucleoside triphosphate hydrolase (AHRD V3.3 *** A0A2U1P4X5_ARTAN),Pfam:PF13671	0	5
Solyc08g008000.2	5	Serine/threonine dehydratase (AHRD V3.3 *** A8J977_CHLRE)	0	5
Solyc08g014000.3	5	lipoxygenase A	0.000546185	5
Solyc08g062370.3	5	2-oxoglutarate (2OG) and Fe(II)-dependent oxygenase superfamily protein (AHRD V3.3 *** Q9SYM7_ARATH)	0.00611151	5
Solyc08g082000.4	5	hypothetical protein (AHRD V3.3 *-* AT5G53220.7)	0.00120922	5
Solyc09g011190.1	5	Legume-specific protein (AHRD V3.3 *-* S5VL86_9FABA)	0	5
Solyc09g014540.3	5	MLP-like protein 43 (AHRD V3.3 *** A0A2U1L1Z2_ARTAN)	0.000996518	5
Solyc09g030450.3	5	Receptor-like kinase (AHRD V3.3 *** G7K0V8_MEDTR)	0.0341793	5
Solyc09g082670.3	5	Heat shock transcription factor (AHRD V3.3 *-* A0A1Y1I763_KLENI)	0.006117	5
Solyc09g084460.3	5	Protease inhibitor I (AHRD V3.3 *** Q07459_SOLTU)	0.00204605	5
Solyc09g090080.1	5	Phosphate transporter (AHRD V3.3 *** Q9AYT3_TOBAC)	0.00318081	5
Solyc09g090900.4	5	3-isopropylmalate dehydratase large subunit (AHRD V3.3 *** A0A2G3CJZ4_CAPCH)	0	5
Solyc10g009290.1	5	bHLH transcription factor155	0	5
Solyc10g075150.2	5	Non-specific lipid-transfer protein (AHRD V3.3 *** A0A2G2YKI8_CAPAN)	0	5
Solyc12g087840.1	5	RING/U-box superfamily protein (AHRD V3.3 *-* A0A2U1LC40_ARTAN)	0.00260076	5
Solyc12g094610.3	5	RING-type E3 ubiquitin transferase (AHRD V3.3 *** A0A1U8F899_CAPAN)	0.0137778	5
Solyc01g105620.4	7	RING/U-box superfamily protein (AHRD V3.3 *-* F4JJ02_ARATH)	0.00996907	7
Solyc02g070130.1	7	FAD-binding Berberine family protein (AHRD V3.3 *** A0A2U1LDC6_ARTAN)	0	7
Solyc02g071420.4	7	Ypt/Rab-GAP domain of gyp1p superfamily protein (AHRD V3.3 *** A0A2U1PS98_ARTAN)	0	7
Solyc02g071430.3	7	2-oxoglutarate (2OG) and Fe(II)-dependent oxygenase superfamily protein (AHRD V3.3 *** F4I629_ARATH)	0.00407983	7
Solyc02g087120.4	7	Protein ALTERED XYLOGLUCAN 4-like (AHRD V3.3 *-* A0A2G3D9F7_CAPCH)	0.0113328	7
Solyc04g077260.3	7	blind-like3	0.00204266	7
Solyc06g054310.1	7	Fantastic four-like protein (AHRD V3.3 *** A0A2K3NF15_TRIPR)	0	7
Solyc07g040890.1	7	Alpha/beta-hydrolases superfamily protein (AHRD V3.3 *** A0A2U1LX98_ARTAN)	0.00144641	7
Solyc07g054720.2	7	Proteinase inhibitor type-2 (AHRD V3.3 *-* A0A2G3A0T9_CAPAN)	0.00704431	7
Solyc08g077910.3	7	Expansin-like B1 (AHRD V3.3 *** A0A2G2VI71_CAPBA)	0	7
Solyc08g078910.1	7	Bifunctional inhibitor/lipid-transfer protein/seed storage 2S albumin superfamily protein (AHRD V3.3 *** A0A2U1PU47_ARTAN)	0.00204266	7
Solyc08g078920.2	7	Bifunctional inhibitor/lipid-transfer protein/seed storage 2S albumin superfamily protein (AHRD V3.3 *** A0A2U1PU47_ARTAN)	0.00407983	7
Solyc09g089680.4	7	2-oxoglutarate (2OG) and Fe(II)-dependent oxygenase superfamily protein (AHRD V3.3 *** A0A2U1QA13_ARTAN)	0	7
Solyc10g009240.3	7	3-ketoacyl-CoA synthase (AHRD V3.3 *** A0A1U8ENL9_CAPAN)	0	7
Solyc10g055820.3	7	Chitinase (AHRD V3.3 *** B9VRK7_CAPAN)	0	7
Solyc12g098780.2	7	extensin-2-like (AHRD V3.3 *-* A0A1U8ESB3_CAPAN)	0.00216809	7
Solyc12g098790.1	7	Unknown protein	0.000936546	7
Solyc01g067300.3	9	CASP-like protein (AHRD V3.3 *-* A0A0K9RZ96_SPIOL)	0	9
Solyc02g063510.1	9	hypothetical protein (AHRD V3.3 *-* AT5G67020.1)	0	9
Solyc02g072190.4	9	WRKY transcription factor 79	0.00408257	9
Solyc07g055710.3	9	Heat stress transcription factor A-5 (AHRD V3.3 *** A0A2G2Z4R4_CAPAN)	0.000301812	9
Solyc12g010030.3	9	Leucine aminopeptidase, chloroplastic (AHRD V3.3 *** AMPL_SOLTU)	0.00611608	9
Solyc03g111280.1	11	Cytochrome P450 (AHRD V3.3 *** A0A200QGE7_9MAGN)	0.00204266	11
Solyc03g111290.2	11	Cytochrome P450 (AHRD V3.3 *** A0A200QGE7_9MAGN)	0	11
Solyc03g111300.1	11	Cytochrome P450 (AHRD V3.3 *** A0A200QGE7_9MAGN)	0.0040837	11
Solyc05g056380.3	11	patatin-like phospholipase domain protein (AHRD V3.3 *** AT1G76980.2)	0.000453885	11
Solyc02g071450.3	14	2-oxoglutarate (2OG) and Fe(II)-dependent oxygenase superfamily protein (AHRD V3.3 *** Q9SB33_ARATH)	0	14
Solyc05g052050.1	14	DNA-binding protein Pti4	0.006117	14
Solyc08g081620.4	14	LEU13054 endo-1,4-beta-glucanase precursor	0	14
Solyc09g089660.4	14	Actin-related protein 9 (AHRD V3.3 *** A0A2G2ZUV2_CAPAN)	0	14
Solyc03g093390.4	15	beta expansin precursor 2	0	15
Solyc03g098700.1	15	Cysteine protease inhibitor 1 (AHRD V3.3 *** CPI1_SOLTU)	0.00203717	15
Solyc09g083435.1	15	Proteinase inhibitor 1 PPI3A2 (AHRD V3.3 *** Q4FE23_SOLTU)	0	15
Solyc09g089490.4	15	Proteinase inhibitor (AHRD V3.3 *** Q93X99_IPOBA)	0.00203717	15
Solyc02g077420.3	17	Phospholipase A1-II 1 (AHRD V3.3 *** A0A2G3D5J6_CAPCH)	0.006117	17
Solyc03g083996.1	17	Bifunctional inhibitor/lipid-transfer protein/seed storage 2S albumin superfamily protein (AHRD V3.3 *-* A0A2U1PU47_ARTAN)	0	17
Solyc06g062380.3	17	acid phosphatase 1-like (AHRD V3.3 *** A0A1U7W9D3_NICSY)	0	17
Solyc09g014525.1	17	MLP-like protein 43 (AHRD V3.3 *** A0A2U1L1Z2_ARTAN)	0	17
Solyc02g036220.1	22	Stigma-specific Stig1 family protein (AHRD V3.3 *** A0A2U1PTF1_ARTAN)	0	22
Solyc02g036240.1	22	Stigma-specific Stig1 family protein (AHRD V3.3 *** A0A2U1PTF1_ARTAN)	0.00204266	22
