# Supplementary material for: Investigating Host and Parasitic Plant Interaction by Tissue-Specific Gene Analyses on Tomato and Cuscuta campestris Interface at Three Haustorial Developmental Stages
Source: Front Plant Sci. 2022 Feb 10;12:764843. doi: 10.3389/fpls.2021.764843 (PMC8866705; doi:10.3389/fpls.2021.764843)
Supplement: Supplementary file 15 [file Table_8.XLSX]

## Sheet: SOM3_ID_ex_0.80(1) default node
Supplemental Table S8. The gene list of SOM3 GCN modules from tomato host tissue LCM RNA-Seq data.
Gene_ID	Module_ID	ITAG4.0_annotations	Betweenness	Degree
Solyc01g005670.3	1	BTB/POZ domain-containing protein (AHRD V3.3 *** A0A2I0X876_9ASPA)	0.00258534	174
Solyc01g005790.1	1	Pentatricopeptide repeat (AHRD V3.3 *** A0A200QH82_9MAGN)	0.000103066	10
Solyc01g005930.3	1	Lipase/lipooxygenase%2C PLAT/LH2 family protein (AHRD V3.3 *** AT1G55280.2)	0.0109343	69
Solyc01g005970.3	1	F-box/kelch-repeat protein (AHRD V3.3 *** A0A1U8GYH7_CAPAN)	0.0059535	230
Solyc01g006260.4	1	Ribonuclease P/MRP protein subunit POP5 (AHRD V3.3 *** A0A200Q6K4_9MAGN)	0.00225179	37
Solyc01g006860.3	1	Co-chaperone, HscB-like protein (AHRD V3.3 *** A8IK66_CHLRE)	0.00184525	155
Solyc01g007180.3	1	Spc97/Spc98 family of spindle pole body (SBP) component (AHRD V3.3 *** A0A2K3MUW2_TRIPR)	0	5
Solyc01g008760.4	1	mediator-associated protein 2-like (AHRD V3.3 *** A0A1U8E6W4_CAPAN)	1.94884e-06	4
Solyc01g010250.4	1	6-phosphogluconolactonase (AHRD V3.3 *** B6U0H2_MAIZE)	0.000293702	21
Solyc01g010990.2	1	Son of sevenless protein (AHRD V3.3 *** Q9LQY7_ARATH)	0.00177399	226
Solyc01g014090.1	1	Synaptotagmin-4 (AHRD V3.3 *-* A0A2G2X4F1_CAPBA)	0.00223562	50
Solyc01g014620.1	1	Unknown protein	0.00198154	15
Solyc01g016410.4	1	RING/U-box superfamily protein (AHRD V3.3 *-* A0A2U1PQW6_ARTAN)	0.00201317	156
Solyc01g022740.3	1	F-box/kelch-repeat protein (AHRD V3.3 *** A0A2G3DG30_CAPCH)	0.0032159	111
Solyc01g044558.1	1	Cyclin-A1-1 (AHRD V3.3 *-* A0A1U8GEH4_CAPAN)	1.20834e-05	5
Solyc01g049910.4	1	Membrane-bound transcription factor site-2 protease (AHRD V3.3 *** A0A200QAL7_9MAGN)	0.00533308	59
Solyc01g065570.2	1	DnaJ domain-containing protein (AHRD V3.3 *** A0A1Q3B8J9_CEPFO)	0.000955327	33
Solyc01g066560.3	1	Protein DETOXIFICATION (AHRD V3.3 *** A0A2G3DGJ0_CAPCH)	0.00660378	159
Solyc01g066770.3	1	Chaperone protein dnaJ 49 (AHRD V3.3 *** A0A2G3B5J1_CAPCH)	0.00273254	177
Solyc01g067280.3	1	F-box-like protein (AHRD V3.3 *** AT4G15563.9)	0.00247375	214
Solyc01g067820.3	1	DNA mismatch repair protein (AHRD V3.3 *** AT3G62450.1)	0.00218064	133
Solyc01g068020.4	1	Polyketide cyclase / dehydrase and lipid transport protein (AHRD V3.3 *** Q1G3L2_ARATH)	0.00387555	163
Solyc01g068370.4	1	histone-lysine N-methyltransferase SUVR3 (AHRD V3.3 *** A0A2I4DIZ4_9ROSI)	9.21964e-06	4
Solyc01g068520.1	1	Unknown protein	0.000219257	49
Solyc01g079860.3	1	ATP-dependent (S)-NAD(P)H-hydrate dehydratase (AHRD V3.3 *** A0A1U8EBN0_CAPAN)	0.00566921	185
Solyc01g080780.2	1	Translocase of chloroplast, chloroplastic (AHRD V3.3 *** A0A2G3ALC2_CAPAN)	0.000857237	23
Solyc01g080990.3	1	S-adenosyl-L-methionine-dependent methyltransferases superfamily protein (AHRD V3.3 *** A0A2U1LGR9_ARTAN)	0.000924745	15
Solyc01g086975.1	1	Unknown protein	0.00453677	157
Solyc01g087910.4	1	F-box/WD-40 repeat-containing protein (AHRD V3.3 *** A0A1J3H907_NOCCA)	0.00417629	224
Solyc01g089900.4	1	Mannosyltransferase (AHRD V3.3 *** A0A1U8EDJ7_CAPAN)	0.00458035	213
Solyc01g090680.3	1	Uncharacterized conserved protein (UCP012943) (AHRD V3.3 *** AT4G25170.1)	0.00233178	136
Solyc01g091030.3	1	Small auxin up-regulated RNA1	0.00232408	81
Solyc01g091570.3	1	Thioesterase superfamily (AHRD V3.3 *** A0A200QUL3_9MAGN)	0.00427614	165
Solyc01g091610.1	1	Pentatricopeptide repeat-containing protein (AHRD V3.3 *** A0A2I0X2S8_9ASPA)	3.51678e-05	5
Solyc01g094520.3	1	F-box/kelch-repeat protein SKIP4 (AHRD V3.3 *** A0A2G3BT10_CAPCH)	0.00388722	178
Solyc01g094570.3	1	Alpha/beta-Hydrolases superfamily protein (AHRD V3.3 *** A0A2U1MXT7_ARTAN)	0.00660694	224
Solyc01g094600.2	1	Pentatricopeptide repeat-containing protein (AHRD V3.3 *** A0A2I0XIB8_9ASPA)	0.00169567	16
Solyc01g094990.2	1	DUF604 domain-containing protein (AHRD V3.3 *** A0A1Q3C751_CEPFO)	0.00425246	36
Solyc01g095230.4	1	U11/U12 small nuclear ribonucleoprotein 59 kDa protein (AHRD V3.3 *** A0A2G3BSX0_CAPCH)	0.00313286	180
Solyc01g095895.1	1	Unknown protein	0.00364204	147
Solyc01g095950.1	1	DNA-directed RNA polymerase subunit beta (AHRD V3.3 *-* A0A1U8QD58_CAPAN)	0.00224133	9
Solyc01g096300.4	1	Ubiquitin-specific protease family C19 protein (AHRD V3.3 *-* A0A2K3NKS0_TRIPR)	0.00330011	173
Solyc01g096620.4	1	Cilia-and flagella-associated protein 20 (AHRD V3.3 *-* A0A2G2YYL7_CAPAN)	0.000110062	18
Solyc01g097160.3	1	FAD/NAD(P)-binding oxidoreductase family protein (AHRD V3.3 *** A0A2K3P5V9_TRIPR)	0.00195974	77
Solyc01g097390.4	1	NAD(P)-linked oxidoreductase, aldo/keto reductase family protein (AHRD V3.3 *** A0A1Y1HY98_KLENI)	0.00381038	50
Solyc01g099850.3	1	Folate receptor-like (AHRD V3.3 *** A0A200PWQ4_9MAGN)	0.00243923	210
Solyc01g100400.3	1	Pseudouridine synthase (AHRD V3.3 *** A0A200PWH1_9MAGN)	0.00274365	124
Solyc01g100840.3	1	Trafficking protein particle complex subunit 4 (AHRD V3.3 *** A0A1U8GQD3_CAPAN)	0.00407597	225
Solyc01g102680.4	1	Protein kinase-like domain-containing protein (AHRD V3.3 *** A0A2U1P0D3_ARTAN)	0.000326238	9
Solyc01g102880.3	1	Disease resistance protein (TIR-NBS-LRR class) (AHRD V3.3 *-* A0A2K3P9V5_TRIPR)	0.00297701	43
Solyc01g103610.4	1	Disease resistance protein (AHRD V3.3 *** A0A2U1Q881_ARTAN)	0.000609324	83
Solyc01g103630.4	1	Lactoylglutathione lyase / glyoxalase (AHRD V3.3 *** A0A1Y1HY85_KLENI)	0.000523723	23
Solyc01g104290.3	1	Pathogenesis-related thaumatin superfamily protein (AHRD V3.3 *** A0A1P8AMN6_ARATH)	0.000199482	14
Solyc01g104630.3	1	Pentatricopeptide repeat-containing protein (AHRD V3.3 *** A0A1U8E783_CAPAN)	0.00250939	205
Solyc01g105410.4	1	Protein EXORDIUM-like 2 (AHRD V3.3 *** B1Q489_CAPCH)	0.0102864	158
Solyc01g106110.2	1	F-box protein PP2-B10 (AHRD V3.3 *** A0A2G3BV22_CAPCH)	0.000165766	8
Solyc01g109330.3	1	Cytochrome c biogenesis protein CCS1, chloroplastic (AHRD V3.3 *** A0A2G2VTA9_CAPBA)	0.00133719	78
Solyc01g111550.3	1	protein MCM10 homolog (AHRD V3.3 *** A0A2I4EWG7_9ROSI)	0.00158527	78
Solyc01g111810.3	1	Ribosomal L18p/L5e family protein (AHRD V3.3 *** F4HXR7_ARATH)	0.00342168	170
Solyc01g112070.4	1	O-fucosyltransferase family protein (AHRD V3.3 *** A0A061DZG6_THECC)	0.000247016	15
Solyc01g112180.4	1	Integral membrane protein hemolysin-III-like protein (AHRD V3.3 *** A0A2K3N7X1_TRIPR)	0.000797567	113
Solyc01g112190.3	1	Plant regulator RWP-RK family protein, putative (AHRD V3.3 *** A0A061FD78_THECC)	0.000143962	5
Solyc02g005003.1	1	Unknown protein	0.00505864	219
Solyc02g005607.1	1	RWP-RK domain-containing protein (AHRD V3.3 *-* A0A1Q3AZ30_CEPFO)	0.000277342	20
Solyc02g011760.1	1	Photosystem I iron-sulfur center (AHRD V3.3 *-* A0A141SC60_9ERIC)	0.0015102	142
Solyc02g049108.1	1	DUF639 domain-containing protein (AHRD V3.3 *** A0A1Q3B335_CEPFO)	0.00165596	7
Solyc02g050180.4	1	DUF639 domain-containing protein (AHRD V3.3 *-* A0A1Q3B335_CEPFO)	0.0014142	41
Solyc02g062040.3	1	RING/U-box superfamily protein (AHRD V3.3 *** A0A2U1ML59_ARTAN)	0.00525768	156
Solyc02g063390.4	1	3-oxo-5-alpha-steroid 4-dehydrogenase (DUF1295) (AHRD V3.3 *** O81042_ARATH)	0.00140179	45
Solyc02g064740.3	1	Chaperone protein DnaJ (AHRD V3.3 *** A0A2G2XBH3_CAPBA)	0.00148677	117
Solyc02g068480.3	1	U4/U6.U5 tri-snRNP-associated protein 2 (AHRD V3.3 *** A0A2G2XD80_CAPBA)	0.00341108	213
Solyc02g068820.3	1	Receptor-like protein kinase (AHRD V3.3 *** A0A2R6Q6W2_ACTCH)	0.00152241	61
Solyc02g069400.3	1	Alpha/Beta hydrolase fold protein (AHRD V3.3 *** A0A2U1NSZ5_ARTAN)	0.00286491	192
Solyc02g069860.4	1	Nuclear transcription factor Y subunit A-7 (AHRD V3.3 *** A0A2G3D4E1_CAPCH)	0.00230452	205
Solyc02g070560.3	1	Phospho-N-acetylmuramoyl-pentapeptide-transferase-like protein (AHRD V3.3 *** A0A2G2XE40_CAPBA)	0.000986983	52
Solyc02g071570.4	1	Pentatricopeptide repeat-containing protein, chloroplastic (AHRD V3.3 *** A0A2G3A7D3_CAPAN)	0.00121723	100
Solyc02g071720.2	1	GDSL esterase/lipase At1g29670-like (AHRD V3.3 *** A0A1S3XHA6_TOBAC)	0.00116195	59
Solyc02g072120.3	1	ER lumen protein-retaining receptor (AHRD V3.3 *** A0A1U8FK40_CAPAN)	0.000286474	45
Solyc02g072310.3	1	Protein NSP-INTERACTING KINASE 1 (AHRD V3.3 *** A0A2G3A7N6_CAPAN)	0.00143404	17
Solyc02g077700.1	1	transmembrane protein (AHRD V3.3 *** AT2G33855.1)	4.5834e-05	22
Solyc02g078010.4	1	transmembrane protein (AHRD V3.3 *** AT1G28250.1)	0.000690613	30
Solyc02g078030.3	1	VQ motif-containing protein 4 (AHRD V3.3 *** A0A2G2XER5_CAPBA)	0.00528295	240
Solyc02g078350.3	1	Pentatricopeptide repeat (AHRD V3.3 *** A0A200QWY0_9MAGN)	0.00216905	90
Solyc02g078470.4	1	Tetratricopeptide-like helical (AHRD V3.3 *-* A0A2U1KJF7_ARTAN)	0.00572113	191
Solyc02g078860.3	1	PAP-specific phosphatase HAL2-like (AHRD V3.3 *** A0A1U8FL20_CAPAN)	0.000689903	59
Solyc02g079350.3	1	Equilibrative nucleotide transporter like (AHRD V3.3 *** A0A2R6QTM2_ACTCH)	0.000135873	22
Solyc02g080180.1	1	Oligosaccharyltransferase complex/magnesium transporter family protein (AHRD V3.3 *** AT1G61790.2)	0.00114222	12
Solyc02g082600.4	1	Trypsin family protein with PDZ domain-containing protein (AHRD V3.3 *-* A0A178UPC0_ARATH)	0.000529164	59
Solyc02g084510.3	1	Zinc finger CCCH domain-containing protein 19 (AHRD V3.3 *-* A0A2G2XGC4_CAPBA)	0.000939498	27
Solyc02g085470.3	1	Transcription initiation factor IIB-like protein (AHRD V3.3 *** A0A2K3NHT1_TRIPR)	0.00680974	208
Solyc02g086070.2	1	Zinc transporter (AHRD V3.3 *** F4KA71_ARATH)	2.47053e-05	7
Solyc02g087180.4	1	Mediator of RNA polymerase II transcription subunit 4 (AHRD V3.3 *** A0A2G2XIE7_CAPBA)	0.00279407	235
Solyc02g087510.3	1	Protein kinase G11A (AHRD V3.3 *** A0A1U8FQE1_CAPAN)	0.000828911	53
Solyc02g087780.3	1	Aldose 1-epimerase (AHRD V3.3 *** A0A2G3D9R9_CAPCH)	0.00162662	121
Solyc02g087800.3	1	Aldose 1-epimerase (AHRD V3.3 *** A0A1U8FRP0_CAPAN)	0.00121415	47
Solyc02g088270.3	1	hypothetical protein (DUF1997) (AHRD V3.3 *** AT5G39530.1)	5.07826e-05	12
Solyc02g088955.1	1	DNA mismatch repair protein MLH3 (AHRD V3.3 *-* A0A2G2XFY3_CAPBA)	0.00160759	119
Solyc02g089390.3	1	ARM repeat superfamily protein (AHRD V3.3 *-* A0A2U1PEI4_ARTAN)	0.0029	189
Solyc02g089960.3	1	transmembrane family 220 helix protein (AHRD V3.3 *** AT2G23755.1)	0.000320923	22
Solyc02g090000.3	1	CASP-like protein (AHRD V3.3 *** A0A1Q3CXS6_CEPFO)	0.00492931	134
Solyc02g091450.2	1	Unknown protein	0.00311452	233
Solyc02g092280.1	1	Ribosomal protein L2 (AHRD V3.3 *-* A0A290WL33_SOLLC)	0.00212496	11
Solyc02g093380.1	1	Pentatricopeptide repeat-containing protein (AHRD V3.3 *** A0A2U1PB47_ARTAN)	0.000192366	17
Solyc02g093930.4	1	sister chromatid cohesion 1 protein 2 (AHRD V3.3 *** A0A2I4GMH3_9ROSI)	0.000598377	70
Solyc03g005660.4	1	Disease resistance protein (AHRD V3.3 *** A0A2U1N8H9_ARTAN)	0.00359968	144
Solyc03g006380.4	1	Defective in cullin neddylation protein (AHRD V3.3 *-* A0A2G2WWP7_CAPBA)	0.000767292	83
Solyc03g007260.3	1	Cyclic nucleotide-gated ion channel 1 (AHRD V3.3 *** A0A2G2X7E9_CAPBA)	0.000848815	76
Solyc03g007350.1	1	Pentatricopeptide repeat (AHRD V3.3 *** A0A200QLX8_9MAGN)	0.00196703	108
Solyc03g007840.1	1	Pentatricopeptide repeat (AHRD V3.3 *** A0A200PUJ6_9MAGN)	0.00176725	8
Solyc03g007920.4	1	Glutaminyl-peptide cyclotransferase (AHRD V3.3 *** A0A1U8FZB4_CAPAN)	0.00202294	121
Solyc03g025370.3	1	NAD(P)-binding Rossmann-fold superfamily protein (AHRD V3.3 *** Q8H1Q6_ARATH)	0.00121162	51
Solyc03g025400.3	1	Short-chain dehydrogenase TIC 32, chloroplastic (AHRD V3.3 *** A0A2G2X783_CAPBA)	0.00423896	194
Solyc03g033300.3	1	Ammonium transporter (AHRD V3.3 *** A0A2G3CKX5_CAPCH)	0.000724981	38
Solyc03g033795.1	1	AAA-ATPase At3g50940-like (AHRD V3.3 *-* A0A2I4EX93_9ROSI)	0	1
Solyc03g033820.1	1	P-loop containing nucleoside triphosphate hydrolases superfamily protein (AHRD V3.3 *** A0A2U1NGS8_ARTAN)	6.68128e-05	18
Solyc03g044880.4	1	Exostosin-like protein (AHRD V3.3 *** A0A2U1PVZ1_ARTAN)	0.00143207	88
Solyc03g046590.3	1	AUGMIN subunit 5 (AHRD V3.3 *** AUG5_ARATH)	0.00110446	128
Solyc03g059160.3	1	Ion channel CASTOR (AHRD V3.3 *** A0A2G2XVV6_CAPAN)	0.00267859	155
Solyc03g063603.1	1	Unknown protein	0.000516693	21
Solyc03g071560.4	1	RNA-binding protein (AHRD V3.3 *-* A0A1Y1HYH4_KLENI)	0.00483098	230
Solyc03g077930.3	1	40S ribosomal protein S9 (AHRD V3.3 *-* A0A2G3CFV4_CAPCH)	0.00169638	14
Solyc03g078270.2	1	Phenylalanine ammonia-lyase (AHRD V3.3 *-* A0A2G2YQA4_CAPAN)	0.00251847	23
Solyc03g078280.3	1	Phenylalanine ammonia-lyase (AHRD V3.3 *-* A0A2G3BJ81_CAPCH)	0.000517621	33
Solyc03g082850.3	1	3'-5' exonuclease domain (AHRD V3.3 *** A0A200Q766_9MAGN)	0.00371279	250
Solyc03g082990.3	1	Nephrocystin-3 (AHRD V3.3 *** A0A1J3CQK4_NOCCA)	0.00899151	97
Solyc03g083000.3	1	Transmembrane protein (AHRD V3.3 *-* F4IJ67_ARATH)	0.00678614	189
Solyc03g083260.1	1	coiled-coil protein (AHRD V3.3 *-* AT2G31410.1)	0.000130621	37
Solyc03g083450.1	1	Succinate dehydrogenase assembly factor 4, mitochondrial (AHRD V3.3 *** A0A2G3CX04_CAPCH)	0.000551013	117
Solyc03g093210.3	1	Nucleic acid-binding, OB-fold protein (AHRD V3.3 *** A0A2U1P2W4_ARTAN)	0.00163156	25
Solyc03g093347.1	1	Unknown protein	0.00474952	89
Solyc03g094050.4	1	Unknown protein	0	2
Solyc03g096220.3	1	tRNA-splicing endonuclease subunit (AHRD V3.3 *-* F4J8D6_ARATH)	0.00168686	140
Solyc03g097150.3	1	Inositol-tetrakisphosphate 1-kinase (AHRD V3.3 *** A0A2G2VB14_CAPBA)	0.00459336	142
Solyc03g097750.4	1	Translocon-associated protein subunit beta (AHRD V3.3 *** V4N6V6_EUTSA),Pfam:PF05753	0.00277182	110
Solyc03g112080.1	1	Manganese-dependent ADP-ribose/CDP-alcohol diphosphatase (AHRD V3.3 *** A0A1U8FY22_CAPAN)	0.00264154	66
Solyc03g114330.3	1	Peroxisomal membrane protein PEX14 (AHRD V3.3 *** A0A2G2ZCJ2_CAPAN)	0.00347418	170
Solyc03g114420.1	1	Calmodulin (AHRD V3.3 *** B6SJJ2_MAIZE)	0.00196739	10
Solyc03g114850.4	1	Squamosa promoter binding protein 6a	0.00307054	185
Solyc03g115400.2	1	RNA helicase family protein (AHRD V3.3 *-* A0A2U1MR71_ARTAN)	0.00200888	21
Solyc03g116000.1	1	Pentatricopeptide repeat-containing protein (AHRD V3.3 *** A0A1U8G5F5_CAPAN)	4.32412e-07	3
Solyc03g117090.3	1	stress response NST1-like protein (AHRD V3.3 *-* AT1G80980.2)	0.00446752	219
Solyc03g118250.4	1	mRNA cap guanine-N7 methyltransferase (AHRD V3.3 *** A0A2G3CZT9_CAPCH)	0.00169753	88
Solyc03g119570.3	1	Carbon catabolite repressor protein 4-like protein 5 (AHRD V3.3 *** A0A1J3I9F8_NOCCA)	0.00146452	145
Solyc03g120540.3	1	Peroxyureidoacrylate/ureidoacrylate amidohydrolase (AHRD V3.3 *** A0A2K3NBB8_TRIPR)	0.00835347	251
Solyc03g121900.1	1	Bifunctional inhibitor/plant lipid transfer protein/seed storage helical domain containing protein (AHRD V3.3 *** A0A2P5DNS6_PARAD)	4.50636e-06	15
Solyc03g122270.4	1	Inter-alpha-trypsin inhibitor heavy chain-like protein (AHRD V3.3 *** Q8L798_ARATH)	0.00602221	165
Solyc03g123440.3	1	DNA demethylase 4	0.00231244	170
Solyc03g123940.1	1	60S ribosomal protein L44 (AHRD V3.3 *** A0A2G3CYG5_CAPCH)	0.00177117	100
Solyc03g150117.1	1	Retrovirus-related Pol polyprotein from transposon TNT 1-94 (AHRD V3.3 *-* A0A1J3HZ90_NOCCA)	0.000764568	38
Solyc03g150147.1	1	Unknown protein	0.00383193	94
Solyc04g008590.3	1	Pyruvate dehydrogenase E1 component subunit beta-like protein (AHRD V3.3 *** A0A2K3P721_TRIPR)	0.00276319	188
Solyc04g015570.3	1	Zinc finger AN1 and C2H2 domain-containing stress-associated protein 16 (AHRD V3.3 *** A0A2G2XAH5_CAPBA)	0.000933871	63
Solyc04g016250.3	1	Mitochondrial glycoprotein (AHRD V3.3 *** A0A2U1NRX0_ARTAN)	7.66072e-05	6
Solyc04g018055.1	1	Glyceraldehyde-3-phosphate dehydrogenase (AHRD V3.3 *-* A0A2G3C9S8_CAPCH)	0.00399096	96
Solyc04g045560.4	1	Squamosa promoter-binding protein 3	0.000500531	35
Solyc04g050180.3	1	Unknown protein	0.00224465	215
Solyc04g050310.3	1	Unknown protein	7.43425e-05	29
Solyc04g050470.4	1	Ammonium transporter (AHRD V3.3 *** A0A2K3LM80_TRIPR)	0.00345887	160
Solyc04g050550.3	1	Pentatricopeptide repeat-containing protein (AHRD V3.3 *** A0A2G3B9N8_CAPCH)	0.00682035	96
Solyc04g056260.2	1	Mitochondrial substrate carrier family protein (AHRD V3.3 *** A0A1P8BDA7_ARATH)	0.004466	67
Solyc04g064545.1	1	Unknown protein	0.000856417	71
Solyc04g064590.3	1	MAP kinase kinase kinase 33	0.00136175	6
Solyc04g064805.1	1	Retrovirus-related Pol polyprotein from transposon TNT 1-94 (AHRD V3.3 *-* A0A2K3PAJ3_TRIPR)	0.000304487	17
Solyc04g072010.3	1	Carboxypeptidase D (AHRD V3.3 *** A0A2U1MZB8_ARTAN)	0.00539649	245
Solyc04g072120.2	1	WD repeat protein (AHRD V3.3 *** AT1G71780.1)	0.0039787	222
Solyc04g074000.3	1	Receptor protein kinase, putative (AHRD V3.3 *** A0A061FG24_THECC)	0.000283602	15
Solyc04g076460.4	1	LRR receptor-like serine/threonine-protein kinase GSO1 (AHRD V3.3 *** A0A1U8F0D9_CAPAN)	3.68088e-05	17
Solyc04g077850.3	1	RING-type E3 ubiquitin transferase (AHRD V3.3 *-* A0A2U1KPH2_ARTAN)	0.00263216	109
Solyc04g078500.1	1	cyclinJ18	0.000216638	5
Solyc04g078740.2	1	Subtilisin-like protease-like protein (AHRD V3.3 *** A0A2K3MUK4_TRIPR)	0.00350177	116
Solyc04g079410.3	1	Protein OSB1, mitochondrial (AHRD V3.3 *** A0A1J3HEF5_NOCCA)	0.00406061	38
Solyc04g080110.4	1	APO protein 4, mitochondrial (AHRD V3.3 *-* A0A1U8GKI3_CAPAN)	0.00247517	16
Solyc04g080350.4	1	Phosphorylated adapter RNA export protein (AHRD V3.3 *** A0A200QMN1_9MAGN)	0.00299008	205
Solyc04g081350.3	1	Transcription factor E2FC (AHRD V3.3 *** M5BC45_TOBAC)	0.0010359	88
Solyc04g081690.2	1	Unknown protein	2.03107e-06	4
Solyc05g005990.3	1	Protein NRT1/ PTR FAMILY 1.1 (AHRD V3.3 *-* PTR32_ARATH)	0.0033244	106
Solyc05g006200.4	1	tRNA (guanine(37)-N1)-methyltransferase (AHRD V3.3 *** A0A2G2YE57_CAPAN)	0.00297221	161
Solyc05g007080.4	1	Pectate lyase (AHRD V3.3 *** A0A2G2YDT9_CAPAN)	4.9311e-06	3
Solyc05g008390.3	1	RING/FYVE/PHD zinc finger superfamily protein (AHRD V3.3 *-* A0A2U1L203_ARTAN)	0.000403887	51
Solyc05g008750.3	1	Style cell-cycle inhibitor 1 (AHRD V3.3 *-* SCI1_ARATH)	0.00563812	246
Solyc05g008770.3	1	Amino-acid permease BAT1-like protein (AHRD V3.3 *-* A0A2G3B695_CAPCH)	0.00649733	198
Solyc05g008940.3	1	Protein kinase family protein (AHRD V3.3 *-* A0A2U1MH78_ARTAN)	4.81746e-05	12
Solyc05g010345.1	1	F-box domain-containing protein/FBD domain-containing protein (AHRD V3.3 *** A0A1Q3BUG5_CEPFO)	0.00255343	53
Solyc05g010560.1	1	Unknown protein	0.00703337	45
Solyc05g011850.1	1	Sulfotransferase (AHRD V3.3 *** A0A2G3B6Y1_CAPCH)	0.00146072	36
Solyc05g012140.3	1	Pentatricopeptide repeat-containing protein, chloroplastic (AHRD V3.3 *** A0A1U8ELM4_CAPAN)	0.00483456	205
Solyc05g012190.3	1	Cell division control protein 48-like protein B (AHRD V3.3 *** A0A2G2VL01_CAPBA)	0.0027458	152
Solyc05g014110.3	1	Alpha/beta-Hydrolases superfamily protein (AHRD V3.3 *** A0A2U1Q7Z2_ARTAN)	0.00514808	207
Solyc05g014275.2	1	DUF659 domain-containing protein/Dimer_Tnp_hAT domain-containing protein (AHRD V3.3 *** A0A1Q3C897_CEPFO)	0.00589037	249
Solyc05g018657.1	1	Retrovirus-related Pol polyprotein from transposon TNT 1-94 (AHRD V3.3 *-* A0A1J3JSN7_NOCCA)	0.00311027	134
Solyc05g025907.1	1	Unknown protein	0.000500512	18
Solyc05g026215.1	1	Unknown protein	0.00136081	96
Solyc05g041420.4	1	MAP kinase kinase kinase 36	0.000278062	24
Solyc05g045826.1	1	Ribosomal protein S3 (AHRD V3.3 *-* A0A290WKX3_SOLLC)	0.000550583	14
Solyc05g047560.1	1	Glycosyltransferase (AHRD V3.3 *** F4KHR9_ARATH)	0.00121063	126
Solyc05g052275.1	1	Unknown protein	0.00142948	8
Solyc05g052590.1	1	Pkinase domain-containing protein (AHRD V3.3 *** A0A1Q3DF19_CEPFO)	0.00445893	35
Solyc05g150127.1	1	Pleckstrin homology (PH) domain-containing protein (AHRD V3.3 *-* F4IPT2_ARATH)	0.000683357	12
Solyc05g150130.1	1	Alcohol dehydrogenase (AHRD V3.3 *-* A0A2U1MN94_ARTAN)	0.00361674	57
Solyc06g005350.3	1	Rab family GTPase (AHRD V3.3 *** A0A1Y1I3W2_KLENI)	0.00309892	39
Solyc06g007300.2	1	Pentatricopeptide repeat-containing protein (AHRD V3.3 *** A0A2U1LV08_ARTAN)	0.000605788	32
Solyc06g008190.1	1	Pentatricopeptide repeat-containing protein, mitochondrial (AHRD V3.3 *** A0A2G3C427_CAPCH)	0.000961916	94
Solyc06g010060.1	1	Protein transport protein Sec61 subunit beta (AHRD V3.3 *-* A0A2G3C6S8_CAPCH)	1.43117e-06	7
Solyc06g042980.3	1	hypothetical protein (AHRD V3.3 *-* AT3G12590.1)	0.00610247	63
Solyc06g050565.1	1	Unknown protein	0.000195807	44
Solyc06g051740.1	1	Unknown protein	0.000573899	8
Solyc06g062520.1	1	Dof zinc finger protein (AHRD V3.3 *-* A0A2K3L897_TRIPR)	4.47209e-05	17
Solyc06g062910.2	1	Unknown protein	0.00336816	106
Solyc06g065900.4	1	Serine-rich protein (AHRD V3.3 *** Q8L8M8_ARATH)	0.00274344	77
Solyc06g066210.1	1	Unknown protein	0.00174952	164
Solyc06g067990.3	1	Lys-63-specific deubiquitinase BRCC36 (AHRD V3.3 *** A0A2G3C915_CAPCH)	0.00479041	234
Solyc06g068610.3	1	Transcriptional regulator of RNA polII, SAGA, subunit (AHRD V3.3 *** Q58G10_ARATH)	0.00197001	27
Solyc06g071130.3	1	Zinc finger protein (AHRD V3.3 *** A0A200QF78_9MAGN)	0.000304842	13
Solyc06g071420.3	1	RING/U-box superfamily protein (AHRD V3.3 *-* A0A2U1KE89_ARTAN)	0.00246867	78
Solyc06g073230.4	1	tRNA-dihydrouridine synthase (AHRD V3.3 *** Q7XUN7_ORYSJ)	0.00370122	233
Solyc06g074080.3	1	Histone deacetylase (AHRD V3.3 *** A0A2G2WMQ3_CAPBA)	0.000247987	40
Solyc06g075310.4	1	Adenylate kinase isoenzyme 6 homolog (AHRD V3.3 *** A0A2G3CAY7_CAPCH),Pfam:PF13238	0.00268049	86
Solyc06g076540.1	1	Class I heat shock protein (AHRD V3.3 *** A0A2K3M3P7_TRIPR)	1.01463e-05	3
Solyc06g076965.1	1	Unknown protein	0.00149921	101
Solyc06g082880.2	1	Pentatricopeptide repeat-containing protein (AHRD V3.3 *** A0A2G2ZEA4_CAPAN)	1.07175e-05	16
Solyc06g083060.4	1	MIP18 family protein (AHRD V3.3 *** A0A2G3CCB8_CAPCH)	0.00347402	105
Solyc06g083220.3	1	P-loop containing nucleoside triphosphate hydrolases superfamily protein (AHRD V3.3 *** A0A2K3MR94_TRIPR)	0.00350065	25
Solyc06g083330.2	1	acidic leucine-rich nuclear phosphoprotein 32 family B protein (AHRD V3.3 *-* AT3G25130.1)	0.00153192	49
Solyc06g084040.3	1	E3 ubiquitin protein ligase DRIP2 (AHRD V3.3 *** A0A2G2X5V3_CAPBA)	0.000735295	43
Solyc06g084770.2	1	cytochrome P450 CYP72A219 (AHRD V3.3 --* XP_004244272.1)	0.000420599	8
Solyc07g005750.3	1	F-box family protein (AHRD V3.3 *** S8DYG8_9LAMI)	0.00297398	147
Solyc07g005930.4	1	DNA-directed RNA polymerase (AHRD V3.3 *** A0A2G3BXA8_CAPCH)	0.00242904	216
Solyc07g006120.3	1	Autophagy-related protein 18b (AHRD V3.3 *** A0A2G3BX89_CAPCH)	0.00112699	97
Solyc07g006160.3	1	AFG1-like ATPase family protein (AHRD V3.3 *** A0A2U1Q7V4_ARTAN)	0.00406511	218
Solyc07g006330.2	1	Mannosyltransferase (AHRD V3.3 *** A0A2G2YZQ2_CAPAN)	0.00328174	118
Solyc07g008545.1	1	Purple acid phosphatase (AHRD V3.3 *** A0A2G2WCI9_CAPBA)	0.00214292	54
Solyc07g008570.3	1	Purple acid phosphatase (AHRD V3.3 *** A0A2G2WCI9_CAPBA)	0.00266471	33
Solyc07g008620.1	1	EIX receptor 1	0.00712012	98
Solyc07g008890.3	1	Pentatricopeptide repeat (AHRD V3.3 *** A0A200QW33_9MAGN)	0.00208013	81
Solyc07g025400.4	1	Unknown protein	0.00488484	199
Solyc07g039530.1	1	Alpha/beta-Hydrolases superfamily protein (AHRD V3.3 *** A0A1I9LML0_ARATH)	0.000908864	27
Solyc07g041830.4	1	MTD1 (AHRD V3.3 *-* Q9LLM3_MEDTR)	0.00277112	208
Solyc07g042760.1	1	Pentatricopeptide repeat (AHRD V3.3 *** A0A200R9C5_9MAGN)	7.10283e-05	5
Solyc07g043510.3	1	Cysteine proteinases superfamily protein (AHRD V3.3 *** F4J076_ARATH)	0.00467526	198
Solyc07g045400.1	1	pentatricopeptide repeat-containing protein At5g61990, mitochondrial (AHRD V3.3 *-* A0A2I4EZP8_9ROSI)	0.00112426	28
Solyc07g047890.4	1	Sterile alpha motif (SAM) domain-containing protein (AHRD V3.3 -** AT3G07760.5)	0.00192975	159
Solyc07g052200.1	1	Pre-mRNA-splicing factor syf2 (AHRD V3.3 *-* A0A1J3JVC4_NOCCA)	0.00010777	19
Solyc07g054400.3	1	Centromere protein S (AHRD V3.3 *** A0A1J3FK69_NOCCA)	0.000898658	17
Solyc07g054540.4	1	Lipoyl synthase, mitochondrial (AHRD V3.3 *** A0A2G2WDJ9_CAPBA)	0.00440551	232
Solyc07g055170.1	1	DNA repair protein XRCC3-like protein (AHRD V3.3 *** A0A2G2WEA0_CAPBA)	0.00201861	14
Solyc07g061870.1	1	glycine-rich cell wall structural protein 1.0-like (AHRD V3.3 *** XP_010324450.1)	0	1
Solyc07g061935.1	1	C2 domain-containing protein (AHRD V3.3 *-* A0A2G2Z4M9_CAPAN)	0.0023709	123
Solyc07g062460.4	1	Peptide-N4-(N-acetyl-beta-glucosaminyl)asparagine amidase A (AHRD V3.3 *** A0A1U8HCG0_CAPAN)	0.000682668	27
Solyc07g063820.3	1	G-type lectin S-receptor-like serine/threonine-protein kinase (AHRD V3.3 *** A0A2G2Z5Q1_CAPAN)	0.00265117	77
Solyc07g065810.2	1	RING/U-box superfamily protein (AHRD V3.3 *** A0A2U1QJE6_ARTAN)	0.00281039	45
Solyc07g066530.4	1	Tetratricopeptide repeat (TPR)-like superfamily protein (AHRD V3.3 *** AT1G56090.2)	0.0036819	71
Solyc08g005140.3	1	Protein kinase superfamily protein (AHRD V3.3 *** Q94K14_ARATH)	0.00368499	69
Solyc08g006090.3	1	Peptidyl-prolyl cis-trans isomerase (AHRD V3.3 *** A0A2G2W455_CAPBA)	0.00409563	133
Solyc08g006910.4	1	transcriptional corepressor LEUNIG-like (AHRD V3.3 *** A0A2I4H8H0_9ROSI)	0.000456888	58
Solyc08g006970.4	1	Plant intracellular Ras-group-related LRR protein (AHRD V3.3 *** A0A2R6PDI6_ACTCH)	0.00332121	42
Solyc08g007030.3	1	ubiquitin family protein (AHRD V3.3 *** AT2G35360.1)	0.00979184	203
Solyc08g022030.3	1	Myosin heavy chain-related protein (AHRD V3.3 *** Q8H1E5_ARATH)	0.00323833	200
Solyc08g022100.1	1	Unknown protein	0.0026135	151
Solyc08g023580.4	1	WD repeat-containing protein 48-like (AHRD V3.3 *-* A0A2I4FK32_9ROSI)	0.000390071	29
Solyc08g059730.1	1	G-type lectin S-receptor-like serine/threonine-protein kinase SD2-5 (AHRD V3.3 *** A0A1U8EHB8_CAPAN)	0.00280845	108
Solyc08g062420.3	1	Myb/SANT-like domain (AHRD V3.3 *** A0A200QQD5_9MAGN)	0.00326524	205
Solyc08g066060.2	1	Unknown protein	0.000716168	19
Solyc08g067420.4	1	DNAse I-like superfamily protein (AHRD V3.3 *-* A0A178UDZ2_ARATH)	0.00419682	232
Solyc08g075470.3	1	WAT1-related protein (AHRD V3.3 *** K4CMR4_SOLLC)	0.00152259	131
Solyc08g075650.3	1	Formin-like protein (AHRD V3.3 *** A0A2G3AG05_CAPAN)	0.00315161	213
Solyc08g076410.4	1	Shikimate kinase-like protein (AHRD V3.3 *** S8CW00_9LAMI)	0.00224649	47
Solyc08g080380.4	1	Cytochrome P450 (AHRD V3.3 *** A0A2U1Q499_ARTAN)	0.000684613	73
Solyc08g080390.3	1	Cytochrome P450 (AHRD V3.3 *** A0A2U1KE50_ARTAN)	0.00225873	25
Solyc08g080980.4	1	Unknown protein	0.00267125	38
Solyc08g081050.4	1	Bromo adjacent homology (BAH) domain (AHRD V3.3 *-* A0A200QRT9_9MAGN)	0.000975888	166
Solyc08g082350.4	1	F-box protein (AHRD V3.3 *** A0A2I0VRX1_9ASPA)	2.39438e-05	8
Solyc08g082450.3	1	GDSL esterase/lipase (AHRD V3.3 *** A0A2G3DB10_CAPCH)	0.000505638	77
Solyc08g150101.1	1	Unknown protein	0.000742366	44
Solyc08g150147.1	1	Serine-threonine protein kinase, plant-type, putative (AHRD V3.3 *** B9RCR3_RICCO)	0.00109737	32
Solyc09g005990.4	1	Pentatricopeptide repeat-containing protein (AHRD V3.3 *** A0A2K3LL89_TRIPR)	0.00350862	197
Solyc09g006000.3	1	zinc/iron-chelating domain protein (AHRD V3.3 *** AT5G02710.3)	0.00322638	144
Solyc09g008050.3	1	Glycosyltransferase (AHRD V3.3 *** A0A1Q3DDP0_CEPFO)	0.000475473	61
Solyc09g008145.1	1	Unknown protein	7.07064e-06	5
Solyc09g009400.4	1	APO domain (AHRD V3.3 *** A0A200QVA6_9MAGN)	0.00211138	141
Solyc09g009510.4	1	Alpha/beta-Hydrolases superfamily protein (AHRD V3.3 *** A0A2U1QP59_ARTAN)	0.00388325	232
Solyc09g009590.1	1	Zinc finger A20 and AN1 domain stress-associated protein (AHRD V3.3 *** A0A2K3KXY3_TRIPR)	0.00360856	62
Solyc09g009670.3	1	Solute carrier family 35 protein (DUF914) (AHRD V3.3 *** A0A1I9LLD6_ARATH)	0.00177003	8
Solyc09g009895.1	1	Unknown protein	0.00104438	29
Solyc09g011250.3	1	Mitochondrial glycoprotein (AHRD V3.3 *** A0A200QYU1_9MAGN)	0	2
Solyc09g011780.3	1	R2R3MYB transcription factor 1	0.00186636	54
Solyc09g014430.1	1	Unknown protein	7.82315e-05	27
Solyc09g020190.3	1	Non-specific phospholipase C1 (AHRD V3.3 *** A0A2G2YK91_CAPAN)	0.00277418	203
Solyc09g025310.4	1	NAC domain-containing protein (AHRD V3.3 *** A0A2U1P959_ARTAN)	0.000103674	9
Solyc09g031680.3	1	Mitochondrial uncoupling protein (AHRD V3.3 *** O24391_SOLTU)	0.000966511	34
Solyc09g031900.4	1	hypothetical protein (AHRD V3.3 --* AT2G28330.1)	0.00151302	57
Solyc09g055180.4	1	Protein kinase domain (AHRD V3.3 *** A0A200Q8Z3_9MAGN)	0.00124126	61
Solyc09g059380.1	1	Unknown protein	0.00106076	69
Solyc09g059390.2	1	Ethylene-responsive transcription factor (AHRD V3.3 *-* A0A2G3A8F6_CAPAN)	0.000233675	55
Solyc09g059430.3	1	RPM1-interacting protein 4 (AHRD V3.3 *** A0A1P8SF00_NICBE)	0.00203954	46
Solyc09g065990.3	1	E3 ubiquitin protein ligase DRIP2 (AHRD V3.3 *** A0A2G2X5V3_CAPBA)	0.00307905	36
Solyc09g074740.2	1	Cation efflux family protein (AHRD V3.3 *-* A0A2U1NZ88_ARTAN)	6.01278e-05	9
Solyc09g075140.3	1	Alpha/beta-Hydrolases superfamily protein (AHRD V3.3 *** A0A2U1LF81_ARTAN)	0.00170098	40
Solyc09g075490.4	1	Mitochondrial carrier protein (AHRD V3.3 *** A0A200PWJ1_9MAGN)	0.00350348	220
Solyc09g075840.4	1	Unknown protein	0.000174514	35
Solyc09g090830.4	1	BolA protein (AHRD V3.3 *-* A0A200Q3B2_9MAGN)	0.00187677	73
Solyc09g091060.3	1	golgin subfamily A member 6-like protein 2 (AHRD V3.3 *** A0A2I4DJB1_9ROSI)	0.00209798	125
Solyc09g091700.4	1	2-alkenal reductase (NADP(+)-dependent)-like (AHRD V3.3 *** A0A2I4HQE7_9ROSI)	0.000236414	9
Solyc09g092360.3	1	Pentatricopeptide repeat-containing protein (AHRD V3.3 *** A0A1U8G455_CAPAN)	0.00190081	120
Solyc09g092420.2	1	Amino acid/polyamine transporter I (AHRD V3.3 *** A0A200R6T7_9MAGN)	0.00686177	45
Solyc09g097850.1	1	Cysteine proteinase inhibitor (AHRD V3.3 *** A0A2G3BAN0_CAPCH)	0.00507273	71
Solyc09g098490.4	1	clathrin interactor EPSIN 2-like (AHRD V3.3 *** A0A2I4ETK3_9ROSI)	0	2
Solyc10g005830.3	1	Ureidoglycolate hydrolase (AHRD V3.3 *** A0A1P8B223_ARATH)	0.00309121	107
Solyc10g006200.4	1	Ribonuclease 3-like protein 2 (AHRD V3.3 *** A0A2G3BC36_CAPCH)	0.00386083	221
Solyc10g007460.4	1	Zinc finger protein (AHRD V3.3 *-* A0A200PME8_9MAGN)	0.00258407	41
Solyc10g008100.3	1	Glucosidase 2 subunit beta (AHRD V3.3 *** A0A2G3BC38_CAPCH)	0.00162236	148
Solyc10g009020.3	1	RING/U-box superfamily protein (AHRD V3.3 *** F4JAD0_ARATH)	0.00445693	117
Solyc10g009230.1	1	death domain associated protein (AHRD V3.3 --* AT2G46735.1)	0.000336831	39
Solyc10g012320.3	1	Ubiquitin-conjugating enzyme (AHRD V3.3 *** A0A200QU68_9MAGN)	7.56176e-05	3
Solyc10g044720.3	1	Unknown protein	0.000365655	101
Solyc10g047200.1	1	Unknown protein	8.88764e-05	66
Solyc10g062130.1	1	Unknown protein	0.00534302	58
Solyc10g075112.1	1	Transposase, MuDR, plant (AHRD V3.3 *-* A0A1R3JJ83_COCAP)	5.45142e-05	11
Solyc10g076840.2	1	2-oxoglutarate (2OG) and Fe(II)-dependent oxygenase superfamily protein (AHRD V3.3 *** Q9XIA5_ARATH)	0.00607267	114
Solyc10g079590.1	1	Histidine-tRNA ligase (AHRD V3.3 *** A0A1I9LTH3_ARATH)	9.35173e-06	6
Solyc10g083350.2	1	Heme-binding-like protein, chloroplastic (AHRD V3.3 *** A0A1U8EAT6_CAPAN)	0.000254609	80
Solyc10g084100.2	1	RING/U-box superfamily protein (AHRD V3.3 *** A0A2U1PM96_ARTAN)	0.00101801	30
Solyc10g084180.2	1	Protein indeterminate-domain 2 (AHRD V3.3 *** A0A2G3BGA0_CAPCH)	0.000425268	36
Solyc10g084340.2	1	AP2-like ethylene-responsive transcription factor (AHRD V3.3 *** A0A220QTH6_9SOLA)	0.000400311	53
Solyc10g085180.2	1	PHD finger protein ALFIN-LIKE 1 (AHRD V3.3 *** A0A1U8E9Y3_CAPAN)	0.00409659	232
Solyc10g085400.3	1	D-alanine--D-alanine ligase (AHRD V3.3 *** A0A200QQE9_9MAGN)	0.00177197	103
Solyc10g085950.2	1	ABC transporter protein (AHRD V3.3 *** A0A1L4BHU2_ORYSI)	7.0482e-06	7
Solyc10g086530.1	1	Transcription factor GRAS (AHRD V3.3 *** A0A200R547_9MAGN)	6.70235e-05	17
Solyc10g150103.1	1	Unknown protein	0.000426774	9
Solyc11g005635.1	1	Ubiquitin (AHRD V3.3 *-* G8H6H0_PAPSO)	0.000807474	21
Solyc11g005650.1	1	Ubiquitin (AHRD V3.3 *** F2Z6M3_IPONI)	0.000423434	12
Solyc11g007060.2	1	40S ribosomal protein S27 (AHRD V3.3 *-* AT5G47940.1)	0.00284037	141
Solyc11g007320.2	1	Galactose oxidase/kelch repeat superfamily protein (AHRD V3.3 *** F4IMW1_ARATH)	0.0070444	248
Solyc11g007510.2	1	transmembrane protein (AHRD V3.3 --* AT2G37300.6)	0.00251903	124
Solyc11g010630.4	1	Kinase-interacting protein 1 (AHRD V3.3 *** A0A1U8F6F0_CAPAN)	0.00285417	187
Solyc11g010870.2	1	Unknown protein	1.36656e-06	4
Solyc11g012420.2	1	Cytochrome b561 and DOMON domain-containing protein (AHRD V3.3 *** A0A2G2VD03_CAPBA)	0.00108849	24
Solyc11g013520.3	1	Histone acetyltransferase (AHRD V3.3 *** A0A2G3CMD1_CAPCH)	0.00261941	215
Solyc11g013770.2	1	Unknown protein	0.00689007	201
Solyc11g017000.2	1	DUF668 domain-containing protein/DUF3475 domain-containing protein (AHRD V3.3 *** A0A1Q3CI27_CEPFO)	0.0129906	165
Solyc11g017060.2	1	Unknown protein	0.00585958	178
Solyc11g017310.3	1	Pentatricopeptide repeat-containing protein, chloroplastic (AHRD V3.3 *-* A0A2G2WYH4_CAPBA)	0.000894908	28
Solyc11g018740.3	1	ALBINO3-like protein 2, chloroplastic (AHRD V3.3 *** A0A1U8G0A5_CAPAN)	0.00387403	200
Solyc11g042440.1	1	hypothetical protein (AHRD V3.3 *-* AT1G55365.1)	0.000604345	156
Solyc11g044280.1	1	Major facilitator superfamily (AHRD V3.3 *** A0A200Q8Q5_9MAGN)	0.00663581	73
Solyc11g044990.1	1	Protein kinase family protein (AHRD V3.3 *-* F4J8A5_ARATH)	0.000225126	7
Solyc11g065780.3	1	CC-NBS-LRR type resistance-like protein (AHRD V3.3 *-* E3W9R6_CAPCH)	0.00141283	44
Solyc11g065790.1	1	Disease resistance protein I2 (AHRD V3.3 *-* Q9XET3_SOLLC)	0.00115601	70
Solyc11g066330.2	1	Major facilitator superfamily (AHRD V3.3 *** A0A2U1Q7R9_ARTAN)	0.00277839	117
Solyc11g068460.2	1	Calcium-binding EF-hand family protein (AHRD V3.3 *** A0A2U1NS17_ARTAN)	0.00167566	173
Solyc11g069550.1	1	Lysine ketoglutarate reductase trans-splicing protein (DUF707) (AHRD V3.3 *** A0A1P8AMP7_ARATH)	0.00549636	244
Solyc11g070040.3	1	Pentatricopeptide repeat-containing protein, mitochondrial (AHRD V3.3 *** A0A2G2VQK3_CAPBA)	0.000525156	8
Solyc11g071420.3	1	I2C2	0.00174408	38
Solyc11g071580.2	1	aldehyde oxidase 5pseudogene	3.92403e-05	2
Solyc11g072910.1	1	Receptor-like protein kinase THESEUS 1 (AHRD V3.3 *** A0A2G2VN90_CAPBA)	0.00499181	89
Solyc11g150140.1	1	Serine/threonine-protein kinase Nek6 (AHRD V3.3 --* NEK6_ARATH)	0	1
Solyc12g008640.3	1	Gamma-glutamyltranspeptidase (AHRD V3.3 *** A0A200QPW0_9MAGN),Pfam:PF01019	0.00102171	126
Solyc12g011130.2	1	Rab family GTPase (AHRD V3.3 *** A0A1Y1I8A7_KLENI)	0.00263377	136
Solyc12g013770.3	1	Mannan endo-1,4-beta-mannosidase 1 (AHRD V3.3 *** A0A2G2YDQ8_CAPAN)	0.00120957	139
Solyc12g013870.3	1	RNA-binding S4 domain-containing protein (AHRD V3.3 *** A0A2U1NIP7_ARTAN)	0.0045835	81
Solyc12g016200.1	1	Unknown protein	0.00153408	27
Solyc12g019570.2	1	Serine carboxypeptidase-like 18 (AHRD V3.3 *** A0A2G3A0B2_CAPAN)	0.00311167	159
Solyc12g020110.2	1	SNF2_N domain-containing protein/Helicase_C domain-containing protein/HIRAN domain-containing protein/zf-C3HC4_2 domain-containing protein (AHRD V3.3 *** A0A1Q3CI53_CEPFO)	0.0109614	200
Solyc12g035520.3	1	Calmodulin-binding transcription activator 4 (AHRD V3.3 *** A0A2G2YFA1_CAPAN)	0.00698876	238
Solyc12g038580.2	1	Trehalose-phosphatase/synthase 7 (AHRD V3.3 *-* A0A2U1PMZ4_ARTAN)	1.11215e-05	6
Solyc12g042545.1	1	Unknown protein	7.57192e-06	2
Solyc12g044690.3	1	Lysine--tRNA ligase (AHRD V3.3 *-* A0A2G3CAI2_CAPCH)	0	2
Solyc12g049530.2	1	Phosphoinositide phosphatase SAC2 (AHRD V3.3 *-* A0A2G2V918_CAPBA)	0.000538182	70
Solyc12g049540.3	1	Phosphoinositide phosphatase SAC2 (AHRD V3.3 *-* A0A2G2V918_CAPBA)	0.000737878	43
Solyc12g055910.3	1	RING/U-box protein (AHRD V3.3 *** A0A1P8B7Y2_ARATH)	0.00811075	237
Solyc12g088450.3	1	C5orf35 (AHRD V3.3 *** AT5G23200.1)	0.000857207	120
Solyc12g088500.2	1	cyclin A3_5	0.000649628	19
Solyc12g088950.3	1	Leucine-rich repeat family protein (AHRD V3.3 *-* A0A061GNA0_THECC)	0.000960396	108
Solyc12g089145.1	1	Unknown protein	0.00126665	11
Solyc12g094480.3	1	hypothetical protein (AHRD V3.3 *** AT1G20430.1)	0.00189871	36
Solyc12g095980.2	1	Late embryogenesis abundant (LEA) hydroxyproline-rich glycoprotein family (AHRD V3.3 *** A0A2U1MMJ0_ARTAN)	0	4
Solyc12g099790.3	1	Calcium-dependent protein kinase (AHRD V3.3 *** B2KTB3_WHEAT)	9.43474e-05	38
Solyc12g099850.1	1	Pentatricopeptide repeat (AHRD V3.3 *** A0A200QKE9_9MAGN)	0.00208121	188
Solyc00g500095.1	2	Phenylalanine ammonia-lyase (AHRD V3.3 *** A0A2G2VZP0_CAPBA)	0.00140576	55
Solyc01g005920.3	2	Amino acid/polyamine transporter I (AHRD V3.3 *** A0A200RCI7_9MAGN)	0.00908965	150
Solyc01g006300.3	2	LECEVI1A	2.75102e-05	29
Solyc01g006400.4	2	Pistil extensin like protein, partial CDS only (AHRD V3.3 *-* Q7DLN2_TOBAC)	0.00231751	91
Solyc01g007040.4	2	RING-type E3 ubiquitin transferase (AHRD V3.3 *-* A0A2G3AY39_CAPCH)	0.00261965	25
Solyc01g007220.4	2	Late embryogenesis abundant (LEA) hydroxyproline-rich glycoprotein family (AHRD V3.3 *** Q9SVC8_ARATH)	0.00387291	173
Solyc01g007970.2	2	Cysteine-rich receptor-like protein kinase 2 (AHRD V3.3 *** A0A2G2YVX5_CAPAN)	0.000730448	8
Solyc01g049690.4	2	transcription factor Pur-alpha 1 (AHRD V3.3 *-* A0A2I4G155_9ROSI)	0.00166996	75
Solyc01g067480.4	2	Acyl-CoA-binding domain-containing protein 4-like (AHRD V3.3 *** A0A2K3NUA0_TRIPR)	0.00124639	58
Solyc01g067710.3	2	(Sodium/potassium)/proton exchanger 3	0.00286582	190
Solyc01g067730.3	2	Acyl carrier protein (AHRD V3.3 *** A0A1U8EET6_CAPAN)	0.00197114	177
Solyc01g068050.3	2	tRNA:m(4)X modification enzyme TRM13 homolog (AHRD V3.3 *** A0A2I4DJN8_9ROSI)	0.00267164	173
Solyc01g068640.3	2	AarF domain-containing protein kinase 4 (AHRD V3.3 *** A0A2G2XSA9_CAPBA)	0.0027004	159
Solyc01g079260.4	2	WRKY transcription factor 23	0.0034211	94
Solyc01g081270.2	2	Glutathione S-transferase (AHRD V3.3 *** A0A200PVK3_9MAGN)	0.00297707	37
Solyc01g091840.4	2	UDP-galactose/UDP-glucose transporter 2 (AHRD V3.3 *** A0A2G3DE09_CAPCH)	0.00329141	63
Solyc01g094750.4	2	Cytochrome P450 (AHRD V3.3 *** A0A2U1NG86_ARTAN)	0.00313052	7
Solyc01g094860.4	2	Transmembrane protein-related protein (AHRD V3.3 *** A0A2U1LWU9_ARTAN)	0.00205196	153
Solyc01g096040.4	2	Eukaryotic aspartyl protease family protein (AHRD V3.3 *** A0A072U5I5_MEDTR)	0.0017128	145
Solyc01g097920.3	2	Cysteine synthase (AHRD V3.3 *** A0A1U8E591_CAPAN)	0.00101464	51
Solyc01g099220.3	2	DNA polymerase (AHRD V3.3 *** A0A2G3AW20_CAPCH)	0.00360981	192
Solyc01g099565.1	2	Unknown protein	0.00150721	95
Solyc01g100380.4	2	Calreticulin (AHRD V3.3 *** A0A2G3AWT5_CAPCH)	0.00319289	178
Solyc01g105070.3	2	LECEVI16G peroxidase precursor	0.00191213	62
Solyc01g105530.3	2	minichromosome maintenance 9 (AHRD V3.3 *-* AT2G14050.1)	0.00479754	123
Solyc01g106040.3	2	GATA transcription factor 24 (AHRD V3.3 *** A0A2G3AWR4_CAPCH)	0.00152265	52
Solyc01g108412.1	2	protein unc-13 homolog isoform X1 (AHRD V3.3 *-* XP_019066501.1)	7.38905e-05	16
Solyc01g108420.2	2	Unknown protein	0.00129158	168
Solyc01g108950.3	2	B3 domain-containing protein (AHRD V3.3 *-* A0A1Q3CKL9_CEPFO)	0.00218454	27
Solyc01g112220.4	2	Protein kinase superfamily protein (AHRD V3.3 *** A0A2U1KP77_ARTAN)	0.000764637	48
Solyc01g150157.1	2	GATA transcription factor 26 (AHRD V3.3 *-* A0A2G2XLP4_CAPBA)	0.00132312	49
Solyc02g005100.2	2	Unknown protein	7.09193e-05	9
Solyc02g020900.1	2	Unknown protein	0.0109708	109
Solyc02g022850.1	2	FAD-binding Berberine family protein (AHRD V3.3 *** A0A1P8ATP1_ARATH)	7.63561e-05	15
Solyc02g036350.3	2	1-aminocyclopropane-1-carboxylate oxidase EF501822	0.00716595	92
Solyc02g061820.4	2	Ankyrin repeat (AHRD V3.3 *** A0A200QEF9_9MAGN)	0.00675166	78
Solyc02g062710.1	2	HXXXD-type acyl-transferase family protein (AHRD V3.3 *** A0A2K3MRI0_TRIPR)	0.00467599	22
Solyc02g062800.2	2	Ribosome biogenesis protein BMS1-like protein (AHRD V3.3 *-* A0A2G2W7A2_CAPBA)	0.00228274	95
Solyc02g069930.1	2	Alpha/beta-Hydrolases superfamily protein (AHRD V3.3 *** Q9LFQ7_ARATH)	0.000817264	5
Solyc02g070520.3	2	alpha-1,2-Mannosidase (AHRD V3.3 *** A0A1U8FJR2_CAPAN)	0.00278106	195
Solyc02g071360.4	2	2-oxoglutarate (2OG) and Fe(II)-dependent oxygenase superfamily protein (AHRD V3.3 *** F4I629_ARATH)	0.00225293	32
Solyc02g071700.3	2	GDSL esterase/lipase (AHRD V3.3 *** A0A2G3A7C5_CAPAN)	0.010602	98
Solyc02g076740.3	2	Unknown protein	0.000295199	74
Solyc02g076750.3	2	Cysteine protease CP14 (AHRD V3.3 *** T2BRA8_TOBAC)	0.00193149	109
Solyc02g076990.3	2	Phospholipase A1-II 1 (AHRD V3.3 *** A0A1U8FS88_CAPAN)	0.00173532	7
Solyc02g077710.1	2	protein E6-like (AHRD V3.3 *-* A0A2I4DTB4_9ROSI)	0.0101629	129
Solyc02g078820.3	2	Lysine ketoglutarate reductase trans-splicing-like protein (DUF707) (AHRD V3.3 *** A0A1P8AQF5_ARATH)	0.0125328	196
Solyc02g079160.2	2	Unknown protein	4.65068e-06	2
Solyc02g079280.3	2	MYB transcription factor (AHRD V3.3 *** A0A0U3IU11_MESCR)	0.00429112	48
Solyc02g079990.3	2	Cysteine-rich receptor-like protein kinase 10 (AHRD V3.3 *** A0A2G3D6H0_CAPCH)	0.000188592	10
Solyc02g080010.2	2	Cysteine-rich receptor-like protein kinase 10 (AHRD V3.3 *** A0A2G2XFS8_CAPBA)	2.68242e-05	3
Solyc02g080040.4	2	Cysteine-rich receptor-like protein kinase 29 (AHRD V3.3 *** A0A2G2XFA8_CAPBA)	0.00213509	47
Solyc02g080050.1	2	Cysteine-rich receptor-like protein kinase (AHRD V3.3 *** A0A2K3NTV2_TRIPR)	0.00145653	33
Solyc02g080080.3	2	Cysteine-rich receptor-like protein kinase 29 (AHRD V3.3 *** A0A2G2XFA8_CAPBA)	0.00309516	64
Solyc02g080200.4	2	Pectinesterase (AHRD V3.3 *** A0A2G2VBJ7_CAPBA)	0.00205266	19
Solyc02g080450.1	2	hypothetical protein (AHRD V3.3 *-* AT4G04745.1)	0.0036581	88
Solyc02g081450.2	2	Late embryogenesis abundant (LEA) hydroxyproline-rich glycoprotein family (AHRD V3.3 *-* Q9SLI0_ARATH)	0.00465024	87
Solyc02g082740.1	2	Dirigent protein (AHRD V3.3 *** K4BAE4_SOLLC)	0.00103246	29
Solyc02g083370.1	2	Unknown protein	0	1
Solyc02g086210.4	2	Protein kinase family protein (AHRD V3.3 *-* A0A2U1MH78_ARTAN)	0.00405073	17
Solyc02g086380.1	2	keratin, type II cytoskeletal I (AHRD V3.3 *** XP_004232330.1)	0.000257523	83
Solyc02g089520.2	2	Zinc finger protein CONSTANS-LIKE 2 (AHRD V3.3 *** A0A2G3ABV8_CAPAN)	0.00173531	30
Solyc02g089740.3	2	Unknown protein	0.00115196	73
Solyc02g090500.3	2	protein SUPPRESSOR OF QUENCHING 1, chloroplastic isoform X4 (AHRD V3.3 --* XP_010313619.1)	0.00199398	2
Solyc02g090970.1	2	MAP kinase kinase kinase 21	0.00186405	42
Solyc02g091520.3	2	Calcium-dependent lipid-binding (CaLB domain) family protein (AHRD V3.3 *** A0A2U1LMA8_ARTAN)	0.00972442	106
Solyc02g092220.1	2	Unknown protein	7.9444e-05	16
Solyc02g092670.1	2	Subtilisin-like protease (AHRD V3.3 *** A9XG40_TOBAC)	0.00290391	170
Solyc02g092710.3	2	2-oxoglutarate (2OG) and Fe(II)-dependent oxygenase superfamily protein (AHRD V3.3 *** A0A2U1KVM6_ARTAN)	0.00108295	44
Solyc02g093250.3	2	Caffeoyl-CoA O-methyltransferase (AHRD V3.3 *** A0A1U8FPA5_CAPAN)	0.00623224	56
Solyc02g093960.3	2	Endosomal targeting BRO1-like domain-containing protein (AHRD V3.3 *** A0A2U1PPW2_ARTAN)	0.00251273	82
Solyc02g094100.4	2	Fidgetin-like protein 1 (AHRD V3.3 *** A0A2G3ACW9_CAPAN)	0.00427294	48
Solyc03g007690.1	2	ABC transporter G family member 8 (AHRD V3.3 *** A0A2G2ZZJ3_CAPAN)	0.00199398	2
Solyc03g007940.4	2	Pectin lyase-like superfamily protein (AHRD V3.3 *** O81746_ARATH)	0	2
Solyc03g019680.3	2	CBS domain containing protein (AHRD V3.3 *** B6U1W0_MAIZE)	0.00348464	140
Solyc03g025380.3	2	Peroxidase (AHRD V3.3 *** K4BF11_SOLLC)	0.00445229	64
Solyc03g026100.1	2	tRNA-specific adenosine deaminase TAD3 (AHRD V3.3 *** TAD3_ARATH)	0	3
Solyc03g026160.4	2	F-box protein PP2-A13 (AHRD V3.3 *** A0A2G3CW98_CAPCH)	0.00391927	81
Solyc03g043930.4	2	Heptahelical transmembrane protein 4 (AHRD V3.3 *** A0A1J3DWA9_NOCCA)	0.000675486	61
Solyc03g063690.1	2	Pentatricopeptide repeat (AHRD V3.3 *** A0A200R2Z2_9MAGN)	0.000299133	86
Solyc03g071855.1	2	Unknown protein	0.00106386	9
Solyc03g078070.3	2	HAT dimerisation domain-containing protein-like (AHRD V3.3 *-* C8TFH5_ORYSI)	2.78271e-05	15
Solyc03g078110.1	2	NAC domain-containing protein 16 (AHRD V3.3 --* A0A1U8EWF0_CAPAN)	0.000101011	10
Solyc03g081330.1	2	Avr9/Cf-9 rapidly elicited protein (AHRD V3.3 -** AT5G54165.1)	3.33356e-06	5
Solyc03g082640.3	2	P-loop containing nucleoside triphosphate hydrolases superfamily protein (AHRD V3.3 *** A0A2U1NSJ9_ARTAN)	0.00449855	75
Solyc03g082690.3	2	RING-type E3 ubiquitin transferase (AHRD V3.3 *** A0A2G2X7G1_CAPBA)	0.0042674	71
Solyc03g083330.3	2	Dipeptidyl peptidase (AHRD V3.3 *** A0A1Y1HMI5_KLENI)	0.00445329	195
Solyc03g095850.1	2	Peptide-N4-(N-acetyl-beta-glucosaminyl)asparagine amidase A (AHRD V3.3 *** A0A200PX65_9MAGN)	0.000209679	75
Solyc03g096460.4	2	wound/stress protein AY568721	0.0124904	79
Solyc03g098180.3	2	DHHA1 domain protein (AHRD V3.3 *** F4HRG2_ARATH)	0.00178693	126
Solyc03g111760.3	2	Argonaute15	0.000343252	16
Solyc03g116370.3	2	Microtubule-associated protein RP/EB family member 1C (AHRD V3.3 *** A0A2G3B798_CAPCH)	0.00409134	15
Solyc03g117070.1	2	Zinc finger protein 4 (AHRD V3.3 *** A0A2G3CZF7_CAPCH)	0.00139968	24
Solyc03g117760.4	2	Unknown protein	0.00098012	164
Solyc03g118040.3	2	calnexin	0.00187321	166
Solyc03g120800.4	2	Peroxidase (AHRD V3.3 *** K4BMM9_SOLLC)	0.00199398	2
Solyc03g120950.3	2	hypothetical protein (AHRD V3.3 *** AT2G42110.1)	0.00028121	18
Solyc03g121100.4	2	acid phosphatase 1-like (AHRD V3.3 *** A0A2G3A413_CAPAN)	0.00118522	44
Solyc04g007130.1	2	hypothetical protein (AHRD V3.3 *** AT1G13360.1)	0.0018904	99
Solyc04g009850.4	2	2-oxoglutarate (2OG) and Fe(II)-dependent oxygenase superfamily protein (AHRD V3.3 *** A0A2U1NTU8_ARTAN)	0.00683862	92
Solyc04g009900.4	2	phosphoenolpyruvate carboxylase kinase	0.0129885	110
Solyc04g011370.4	2	Unknown protein	0.00161336	183
Solyc04g011420.4	2	CASP-like protein (AHRD V3.3 *** A0A2G3CIG5_CAPCH)	0.00123607	46
Solyc04g014220.1	2	RING/U-box superfamily protein (AHRD V3.3 *-* F4JJ02_ARATH)	0.000444633	43
Solyc04g050790.3	2	ubiquitin hydrolase (AHRD V3.3 *** AT5G18310.2)	0.00352482	83
Solyc04g056530.2	2	Ribosomal L18p/L5e family protein (AHRD V3.3 *** F4HXR7_ARATH)	0.00069958	40
Solyc04g071590.3	2	Abscisic acid stress ripening 3	0.0026993	55
Solyc04g072140.4	2	tRNA pseudouridine synthase (AHRD V3.3 *** A0A2G3CNB1_CAPCH)	0.00153318	131
Solyc04g077310.3	2	G-type lectin S-receptor-like serine/threonine-protein kinase (AHRD V3.3 *-* A0A2G3CPF9_CAPCH)	0.00360605	76
Solyc04g079800.4	2	F-box/FBD/LRR-repeat protein (AHRD V3.3 *-* A0A2K3NGD2_TRIPR)	0.00327531	143
Solyc04g150104.1	2	Kirola (AHRD V3.3 *** A0A2G2WRW0_CAPBA)	0.0010776	35
Solyc05g005560.4	2	polygalacturonase isoenzyme 1 beta subunit	0.00397551	128
Solyc05g006430.3	2	Formin-like protein (AHRD V3.3 *** A0A2G2VM92_CAPBA)	0.00758014	56
Solyc05g007470.4	2	P-loop containing nucleoside triphosphate hydrolases superfamily protein (AHRD V3.3 *** A0A2U1QF48_ARTAN)	0.00173343	24
Solyc05g007880.4	2	cyclic dof factor 2-like (AHRD V3.3 *** A0A2I4E3P6_9ROSI)	0.000582148	19
Solyc05g007940.3	2	LERNALX L.esculentum ribonuclease lx	0.00245032	13
Solyc05g008510.3	2	Protein DETOXIFICATION (AHRD V3.3 *** A0A328D6Y5_9ASTE)	0.013116	63
Solyc05g009490.3	2	Unknown protein	4.0502e-05	17
Solyc05g009550.3	2	Regulator of Vps4 activity in the MVB pathway protein (AHRD V3.3 *-* Q9FX63_ARATH)	0.0015717	65
Solyc05g009800.4	2	Leucine-rich repeat receptor-like serine/threonine-protein kinase (AHRD V3.3 *** A0A2I0VIY5_9ASPA)	0.00293713	185
Solyc05g012850.3	2	transmembrane protein (AHRD V3.3 *-* AT3G11810.1)	0.0014942	34
Solyc05g041470.2	2	Ankyrin repeat-containing domain, PGG domain protein (AHRD V3.3 *-* A0A2U1NLI3_ARTAN)	8.65261e-05	4
Solyc05g050340.4	2	WRKY transcription factor 58	0.000250504	22
Solyc05g051480.2	2	Unknown protein	0.000172051	15
Solyc05g053120.1	2	Glycosyltransferase (AHRD V3.3 *** A0A0A1WC49_NICAT)	0.00044308	12
Solyc05g054880.3	2	U4/U6 small nuclear ribonucleoprotein Prp3 (AHRD V3.3 *** A0A1J3FFH9_NOCCA)	0.000144002	45
Solyc05g055460.1	2	Unknown protein	0	1
Solyc05g055535.1	2	Unknown protein	0.00400008	4
Solyc05g055860.4	2	Serine/threonine-protein kinase (AHRD V3.3 *** A0A2G3CIV2_CAPCH)	0.000138339	23
Solyc06g005680.4	2	Two-component response regulator (AHRD V3.3 *-* C0HE02_MAIZE)	0.000355359	16
Solyc06g007910.4	2	Gibberellin regulated protein (AHRD V3.3 *** A0A2U1PE48_ARTAN)	0.00502328	83
Solyc06g049090.3	2	tRNA (guanine(26)-N(2))-dimethyltransferase (AHRD V3.3 *** A0A2I4ER74_9ROSI)	0.00094785	50
Solyc06g051450.2	2	Unknown protein	0.00195119	170
Solyc06g051540.4	2	Protein kinase domain (AHRD V3.3 *** A0A200PWY1_9MAGN)	0.00577138	125
Solyc06g053150.1	2	P-loop containing nucleoside triphosphate hydrolases superfamily protein (AHRD V3.3 *** A0A2U1NSJ9_ARTAN)	0.0102322	54
Solyc06g054140.4	2	hypothetical protein (AHRD V3.3 *** AT1G05430.1)	0.000187539	8
Solyc06g059740.4	2	Alcohol dehydrogenase (AHRD V3.3 *** A0A2U1MN94_ARTAN)	0.00559502	90
Solyc06g060170.3	2	Pectin lyase-like superfamily protein (AHRD V3.3 *** Q84K13_ARATH)	0.00106541	58
Solyc06g060410.3	2	Phosphatidylinositol-4-phosphate 5-kinase, putative (AHRD V3.3 *** Q8LAR3_ARATH)	0.0187144	130
Solyc06g063090.4	2	Alanine aminotransferase 2 (AHRD V3.3 *** A0A2G3C8J0_CAPCH)	0.00758899	147
Solyc06g063360.4	2	Protein STRUBBELIG-RECEPTOR FAMILY 5 (AHRD V3.3 *** A0A2G2ZBB2_CAPAN)	0.000358224	48
Solyc06g065310.3	2	Biotin/lipoate A/B protein ligase family (AHRD V3.3 *** A0A2U1MSZ4_ARTAN)	0.0021808	71
Solyc06g065610.3	2	Protein phosphatase 2C (AHRD V3.3 *** Q8S8Z1_MESCR)	0.00382515	207
Solyc06g065800.3	2	Mitochondrial glycoprotein (AHRD V3.3 *** A0A200PPZ5_9MAGN)	0.00217134	56
Solyc06g072980.4	2	Autophagy-related protein 13 (AHRD V3.3 *** A0A200PMJ6_9MAGN)	0.00440418	204
Solyc06g074500.2	2	DUF868 domain-containing protein (AHRD V3.3 *** A0A1Q3B4B3_CEPFO)	7.01737e-05	14
Solyc06g076130.3	2	GTP-binding Obg/CgtA protein (AHRD V3.3 *-* A0A2K3MSE1_TRIPR)	0.00528681	97
Solyc06g083270.3	2	ER lumen protein retaining receptor (AHRD V3.3 *** A0A200QBW0_9MAGN)	0.00398698	111
Solyc06g083990.3	2	Iron-sulfur cluster carrier protein (AHRD V3.3 *** A0A248JTD7_9PROT)	0.000137628	45
Solyc06g084200.2	2	flocculation FLO11-like protein (AHRD V3.3 *** AT4G02715.2)	0.000405484	50
Solyc07g005620.2	2	Endonuclease/Exonuclease/phosphatase family (AHRD V3.3 *-* T1W908_9ZZZZ)	0.000736913	13
Solyc07g006140.4	2	Cytochrome (AHRD V3.3 *** A0A1U8FG41_CAPAN)	0.00268864	123
Solyc07g007200.4	2	RING/U-box superfamily protein (AHRD V3.3 *-* F4KD57_ARATH)	0.000582711	29
Solyc07g009443.1	2	G-type lectin S-receptor-like serine/threonine-protein kinase (AHRD V3.3 *** A0A2G2Z069_CAPAN)	0.00142436	13
Solyc07g018230.2	2	Protein YIPF (AHRD V3.3 *** A0A2G3BKA5_CAPCH)	3.2401e-05	3
Solyc07g039410.3	2	Disease resistance protein RPP13 (AHRD V3.3 *** A0A2G2X9C3_CAPBA)	0.00119598	12
Solyc07g042020.3	2	Protein trichome birefringence-like 16 (AHRD V3.3 *** A0A1U8H965_CAPAN)	0.00272823	182
Solyc07g042995.1	2	Unknown protein	0.000230964	25
Solyc07g048070.3	2	Cytochrome b561 and DOMON domain-containing protein (AHRD V3.3 *** A0A2G2WDB3_CAPBA)	0.00351589	62
Solyc07g049220.4	2	Serine/threonine protein phosphatase 2A regulatory subunit (AHRD V3.3 *-* A0A2G2WCX9_CAPBA)	0.00300524	159
Solyc07g052440.3	2	transmembrane protein 97-like (AHRD V3.3 *** A0A2I4FME0_9ROSI),Pfam:PF10914	0	4
Solyc07g052460.3	2	transmembrane protein (AHRD V3.3 *** AT3G21710.2)	0.00294956	68
Solyc07g053615.1	2	DnaJ like protein (AHRD V3.3 *** Q9FEW7_SOLLC)	0.00138613	164
Solyc07g054475.1	2	Long chain acyl-CoA synthetase 1 (AHRD V3.3 *-* A0A2G2XR18_CAPBA)	5.83863e-05	24
Solyc07g055210.3	2	Aspartate aminotransferase (AHRD V3.3 *** A0A2G2WE83_CAPBA)	0.00182181	155
Solyc07g062100.4	2	Histone-lysine N-methyltransferase ATX1 (AHRD V3.3 *** A0A2I0W3M9_9ASPA)	0.0030843	23
Solyc07g062510.2	2	Cytochrome (AHRD V3.3 *** A0A2G2WF27_CAPBA)	0.00113471	31
Solyc07g062630.1	2	ABC transporter G family member 10 (AHRD V3.3 *** A0A2G2Z509_CAPAN)	0.00574853	32
Solyc07g062710.4	2	Basic-leucine zipper (BZIP) transcription factor family protein (AHRD V3.3 *-* A0A1I9LST2_ARATH)	0.000229348	13
Solyc07g063145.1	2	Unknown protein	9.06373e-06	6
Solyc07g063410.3	2	NAC domain protein (AHRD V3.3 *** S5RDS7_9ROSA)	0.00138728	24
Solyc07g063720.1	2	G-type lectin S-receptor-like serine/threonine-protein kinase (AHRD V3.3 *** A0A2G3C305_CAPCH)	0	2
Solyc07g063730.3	2	G-type lectin S-receptor-like serine/threonine-protein kinase (AHRD V3.3 *** A0A2G3C305_CAPCH)	0.00273225	34
Solyc07g065410.1	2	hypothetical protein (AHRD V3.3 *** AT5G41761.1)	0.00165455	80
Solyc07g065530.1	2	flocculation protein FLO11 (AHRD V3.3 *** XP_004244068.1)	0.00207723	81
Solyc07g066080.3	2	Ubiquitin-conjugating enzyme (AHRD V3.3 *** A0A200QCU7_9MAGN)	0.00663139	139
Solyc07g150104.1	2	early nodulin-like protein 1 (AHRD V3.3 *** A0A2I4F529_9ROSI)	0.000898665	43
Solyc08g005120.3	2	NAD(P)-binding Rossmann-fold superfamily protein (AHRD V3.3 *-* A0A2U1LGD5_ARTAN)	0.00309716	23
Solyc08g007350.2	2	Werner Syndrome-like exonuclease (AHRD V3.3 *** A0A2I4GID7_9ROSI)	1.18014e-05	3
Solyc08g008320.3	2	Membrane insertase (AHRD V3.3 *** A0A2U1QMK8_ARTAN)	0.000243881	61
Solyc08g008510.3	2	plant UBX domain-containing protein 10-like (AHRD V3.3 *** A0A1S4APS1_TOBAC)	0.00160972	161
Solyc08g023270.3	2	myosin heavy chain-like protein (AHRD V3.3 *** AT4G03620.2)	0.0118047	110
Solyc08g061130.3	2	Transcription factor HY5 (AHRD V3.3 *** A0A1U8E2N7_CAPAN)	0.00244618	162
Solyc08g062970.1	2	Glutaredoxin (AHRD V3.3 *** A0A118JSL8_CYNCS)	0.0012413	19
Solyc08g066770.3	2	Ankyrin repeat (AHRD V3.3 *** A0A200QDM7_9MAGN)	0.00264197	39
Solyc08g067610.3	2	Pleiotropic drug resistance protein (AHRD V3.3 *** C8CA13_CUCSA)	0.000424693	15
Solyc08g068780.3	2	N-hydroxycinnamoyl-CoA:tyramine N-hydroxycinnamoyl transferase THT7-8	0.00514213	125
Solyc08g068930.3	2	transmembrane protein (AHRD V3.3 -** AT5G10745.3)	6.10339e-05	12
Solyc08g069160.3	2	Homeodomain-like, Myb-like domain protein (AHRD V3.3 *-* A0A2U1PHX2_ARTAN)	0.000489153	98
Solyc08g069232.1	2	AIG2-like protein (AHRD V3.3 *** A0A2I4GNX8_9ROSI)	0.000792318	71
Solyc08g074630.2	2	Polyphenol oxidase (AHRD V3.3 *** O49912_TOBAC)	0.000853721	26
Solyc08g074670.3	2	Mediator of RNA polymerase II transcription subunit 28 (AHRD V3.3 *** A0A2G2XM67_CAPBA)	0.00221923	159
Solyc08g075320.4	2	Cytochrome P450 (AHRD V3.3 *** A0A200R6R4_9MAGN)	0.00278187	91
Solyc08g075450.3	2	WAT1-related protein (AHRD V3.3 *** K4CMR2_SOLLC)	0.000662861	108
Solyc08g075930.4	2	Kinesin-like protein (AHRD V3.3 *-* B6U4W1_MAIZE)	0	2
Solyc08g077370.4	2	Purine permease (AHRD V3.3 *** A0A2P5BSS2_TREOI)	0.00829476	94
Solyc08g078550.1	2	Metalloendoproteinase 1-like protein (AHRD V3.3 *** A0A2K3NXA7_TRIPR)	1.93985e-05	6
Solyc08g078870.3	2	Bifunctional inhibitor/lipid-transfer protein/seed storage 2S albumin superfamily protein (AHRD V3.3 *** A0A2U1PU47_ARTAN)	0.000793237	42
Solyc08g080110.3	2	FAM63A-like protein (DUF544) (AHRD V3.3 *-* Q8LE63_ARATH)	0.00507029	151
Solyc08g081260.1	2	Disease resistance protein (TIR-NBS class) (AHRD V3.3 *** AT4G23440.2)	5.2018e-05	5
Solyc08g081490.4	2	mitogen-activated protein kinase 7	0.00549111	110
Solyc08g083190.3	2	Alpha/beta-Hydrolases superfamily protein (AHRD V3.3 *** A0A2U1LI82_ARTAN)	0.00413655	12
Solyc09g005400.3	2	MLP-like protein 43 (AHRD V3.3 *** A0A2U1KXS7_ARTAN)	0.00101829	18
Solyc09g005960.4	2	Valine-tRNA ligase (AHRD V3.3 *** A0A1P8BDZ7_ARATH)	0.00645452	176
Solyc09g008640.1	2	Protein kinase domain (AHRD V3.3 *** A0A200R5B8_9MAGN)	4.97876e-05	3
Solyc09g009470.1	2	F-box/LRR-repeat protein (AHRD V3.3 *** A0A2G2VWV1_CAPBA)	0.000166631	69
Solyc09g011490.3	2	Glutathione S-transferase (AHRD V3.3 *** C0LF68_CAPAN)	0.000214321	5
Solyc09g061410.1	2	CLAVATA3/ESR (CLE)-related protein 41-like (AHRD V3.3 --* XP_022856139.1)	0.00115402	162
Solyc09g061794.1	2	Unknown protein	0.0023181	115
Solyc09g064600.3	2	NBS-LRR disease resistance protein-like (AHRD V3.3 *-* Q5JLD4_ORYSJ)	0	1
Solyc09g074210.3	2	DNAse I-like superfamily protein (AHRD V3.3 *** A0A2U1Q9H2_ARTAN)	0.000603572	30
Solyc09g074675.1	2	Unknown protein	5.03927e-05	7
Solyc09g075040.3	2	SPX (SYG1/Pho81/XPR1) domain-containing protein / zinc finger (C3HC4-type RING finger) protein-like protein (AHRD V3.3 *** B3H7B1_ARATH)	1.99982e-05	8
Solyc09g082570.3	2	Neurogenic locus notch-like protein (AHRD V3.3 *** F4JIF2_ARATH)	0.0109412	67
Solyc09g089630.3	2	Bet1-like SNARE 1-2 (AHRD V3.3 *** A0A2G2ZUX3_CAPAN)	0.00429181	143
Solyc09g090070.1	2	phosphate transporter 1	0.00658581	52
Solyc09g090140.4	2	ferredoxin 1	0.00331193	145
Solyc09g090860.4	2	Sec20 family protein (AHRD V3.3 *** A0A2K3P5W6_TRIPR)	0.000692311	107
Solyc10g006920.3	2	CBS domain (AHRD V3.3 *** A0A200QRX2_9MAGN)	0.00100732	83
Solyc10g009410.1	2	Eukaryotic aspartyl protease family protein (AHRD V3.3 *** A0A072U5I5_MEDTR)	0.00822142	99
Solyc10g011760.3	2	Glucose-6-phosphate 1-epimerase (AHRD V3.3 *** A0A1U8EEQ4_CAPAN)	0.00510271	147
Solyc10g019175.1	2	Unknown protein	0.00014479	5
Solyc10g050920.2	2	Unknown protein	0.00143795	62
Solyc10g074730.3	2	Late embryogenesis abundant protein, LEA-14 (AHRD V3.3 *** A0A2U1LR39_ARTAN)	0.000789505	10
Solyc10g075110.2	2	Non-specific lipid-transfer protein (AHRD V3.3 *** M1AVB9_SOLTU)	0.00324838	72
Solyc10g078240.2	2	Cytochrome P450 (AHRD V3.3 *** A0A2U1MC34_ARTAN)	0.00300084	135
Solyc10g078570.1	2	hypothetical protein (AHRD V3.3 *-* AT1G55365.1)	0.00129605	85
Solyc10g079140.2	2	Guanylate kinase-like (AHRD V3.3 *** A0A200QIC6_9MAGN)	0.00486296	214
Solyc10g081560.3	2	NAD(P)-binding Rossmann-fold superfamily protein (AHRD V3.3 *** F4IKL5_ARATH),Pfam:PF13561	0.00101586	60
Solyc10g083230.1	2	F-box family protein (AHRD V3.3 *** A0A2U1LJ24_ARTAN)	0.00188096	61
Solyc10g084070.1	2	Unknown protein	8.36193e-06	3
Solyc10g084930.2	2	Serine/threonine-protein kinase (AHRD V3.3 *** A0A0K0XQY3_TOBAC)	0.00349082	136
Solyc10g085130.2	2	RING/U-box superfamily protein (AHRD V3.3 *** F4JAD0_ARATH)	0.000825388	33
Solyc10g085215.1	2	UvrABC system C protein (AHRD V3.3 *** AT5G01350.1)	0.00137664	172
Solyc10g085620.2	2	Myb family transcription factor APL (AHRD V3.3 *** A0A1U8E9S3_CAPAN)	0.0002918	9
Solyc11g005770.2	2	Pectinesterase (AHRD V3.3 *** A0A2I4GT13_9ROSI)	0.00281111	65
Solyc11g007030.3	2	Alpha/beta-Hydrolases superfamily protein (AHRD V3.3 *** A0A2U1MAY4_ARTAN)	0.0015879	22
Solyc11g007230.1	2	pentatricopeptide repeat-containing protein At2g27610-like (AHRD V3.3 *** A0A2I4H998_9ROSI)	0	1
Solyc11g007430.3	2	Receptor-like protein kinase (AHRD V3.3 *** A0A2K3L8M9_TRIPR)	0.00688664	87
Solyc11g008530.3	2	Dicer-like 2d	0.000489802	21
Solyc11g008850.2	2	protease Do-like 10, mitochondrial (AHRD V3.3 *** A0A2I4HM77_9ROSI)	0.000717905	83
Solyc11g011350.3	2	Disease resistance protein (TIR-NBS-LRR class) (AHRD V3.3 *** A0A2K3MNP1_TRIPR)	0.00242415	53
Solyc11g011360.2	2	Nudix hydrolase 17, mitochondrial (AHRD V3.3 *** A0A1U8GUV5_CAPAN)	0.00200632	75
Solyc11g017280.2	2	leucine-rich repeat receptor-like tyrosine-protein kinase PXC3 (AHRD V3.3 *** A0A1U8GF47_CAPAN)	0.00379028	82
Solyc11g018720.1	2	ALBINO3-like protein 2, chloroplastic (AHRD V3.3 *-* A0A1U8G0A5_CAPAN)	0.000374343	122
Solyc11g021190.2	2	NAD(P)H-quinone oxidoreductase subunit 5, chloroplastic (AHRD V3.3 *-* I6N9A4_DATST)	0.000596464	6
Solyc11g032100.2	2	Tomato AGAMOUS 12	0.00143398	122
Solyc11g044330.3	2	Zinc finger SWIM domain protein (AHRD V3.3 *** F4JJV9_ARATH)	1.31783e-05	4
Solyc11g056620.3	2	hypothetical protein (AHRD V3.3 *-* AT4G12070.1)	0.00500203	54
Solyc12g005410.2	2	Bile acid:sodium symporter (AHRD V3.3 *** A0A200R883_9MAGN)	0.00457879	213
Solyc12g008910.2	2	Translation machinery-associated protein 22 (AHRD V3.3 *** A0A1U8DZC1_CAPAN)	0.000957127	124
Solyc12g009520.2	2	receptor-like protein 12 (AHRD V3.3 *** A0A1S4DP57_TOBAC)	0.00551482	47
Solyc12g009830.2	2	RING/U-box superfamily protein (AHRD V3.3 *-* Q8L7K7_ARATH)	0.00192048	151
Solyc12g010020.3	2	Leucine aminopeptidase A1	0.00111256	45
Solyc12g014360.2	2	protein trichome birefringence-like 41 (AHRD V3.3 *** A0A2I4GYL0_9ROSI)	0.000448982	28
Solyc12g040320.2	2	Plant intracellular Ras-group-related LRR protein (AHRD V3.3 *** A0A2R6PRR8_ACTCH)	0.00368586	31
Solyc12g042540.1	2	Ephrin-A3 protein (AHRD V3.3 *** Q94K72_ARATH)	0.000615517	37
Solyc12g044950.3	2	lipid desaturase	1.71261e-05	4
Solyc12g056270.2	2	Coenzyme A biosynthesis bifunctional protein CoaBC (AHRD V3.3 *** A0A316X0L4_9FLAO)	0	1
Solyc12g056285.1	2	S-adenosyl-L-methionine-dependent methyltransferase (AHRD V3.3 *-* A0A2U1KJ87_ARTAN)	0.00123618	48
Solyc12g056350.2	2	Stress responsive alpha-beta barrel (AHRD V3.3 *** A0A200QUF2_9MAGN)	0.000525289	23
Solyc12g056960.2	2	'putative glucan 1,3-beta-glucosidase (AHRD V3.3 *** Q5W708_ORYSJ)	0.00783295	113
Solyc12g057000.1	2	VQ domain-containing protein (AHRD V3.3 *-* A0A1Q3AUB2_CEPFO)	0	2
Solyc12g057060.2	2	Glycosyltransferase (AHRD V3.3 *** A0A2G3CNS7_CAPCH)	0.00387263	56
Solyc12g057070.2	2	Glycosyltransferase (AHRD V3.3 *** A0A2G3CNS7_CAPCH)	0.000164474	8
Solyc12g087940.2	2	Eukaryotic aspartyl protease family protein (AHRD V3.3 *** F4K5B9_ARATH)	2.87763e-05	9
Solyc12g088370.2	2	Interferon-related developmental regulator (AHRD V3.3 *** A0A200QG19_9MAGN)	0.00286958	115
Solyc12g096030.1	2	Mitochondrial carrier protein (AHRD V3.3 *** F8WLA3_CITUN)	0.00062106	96
Solyc12g096250.2	2	HXXXD-type acyl-transferase family protein (AHRD V3.3 *** A0A2K3L8P7_TRIPR)	0.000258042	8
Solyc12g096610.2	2	Poly(ADP-ribose) glycohydrolase 1 (AHRD V3.3 *** A0A2G2YAJ8_CAPAN)	0.00307449	35
Solyc12g096890.1	2	F-box protein (AHRD V3.3 *-* A0A2G3B4N2_CAPCH)	7.7898e-05	6
Solyc12g096950.2	2	TLD-domain containing nucleolar protein (AHRD V3.3 *** A0A2U1NM40_ARTAN)	2.36026e-05	7
Solyc00g500406.1	3	Disease resistance protein (TIR-NBS-LRR class) (AHRD V3.3 *-* A0A2K3PDT8_TRIPR)	0.000432568	10
Solyc01g008050.4	3	TRICHOME BIREFRINGENCE-LIKE 27 (AHRD V3.3 *** A0A2U1P3B7_ARTAN)	0.0144588	41
Solyc01g008640.4	3	Cytochrome (AHRD V3.3 *** A0A1U8F0H8_CAPAN)	0.00228112	33
Solyc01g009640.3	3	Pectin lyase-like superfamily protein (AHRD V3.3 *** A0A2U1KXQ2_ARTAN)	0.00158779	72
Solyc01g009810.3	3	Leucine-rich repeat protein (AHRD V3.3 *** A5HKK5_TOBAC)	0.000531948	52
Solyc01g010080.3	3	Potassium channel AKT1 (AHRD V3.3 *** A0A2G3AJ60_CAPAN)	0.00207916	16
Solyc01g016355.1	3	receptor-like protein 12 (AHRD V3.3 *-* A0A1U8DTH8_CAPAN)	0.00129424	54
Solyc01g017540.2	3	Dirigent protein (AHRD V3.3 *** K4AUT5_SOLLC)	0.00133675	31
Solyc01g056600.2	3	Double-stranded RNA-binding protein 1 (AHRD V3.3 *-* A0A2G2XPY3_CAPBA)	0	1
Solyc01g066790.1	3	Unknown protein	0.000707183	23
Solyc01g067020.4	3	Atypical receptor-like kinase 1 (AHRD V3.3 *** C5H8K0_SOLLC)	0.00119708	65
Solyc01g068490.4	3	RING-type E3 ubiquitin transferase (AHRD V3.3 *** A0A200RD53_9MAGN)	0.00210231	72
Solyc01g073670.3	3	Major facilitator superfamily protein (AHRD V3.3 *** A0A2U1LP11_ARTAN),Pfam:PF13347	0.000171399	3
Solyc01g079670.2	3	Cotton fiber protein (AHRD V3.3 *** Q570M0_ARATH)	0.000673317	38
Solyc01g080550.3	3	Inosine-uridine preferring nucleoside hydrolase family protein (AHRD V3.3 *** F4JZJ2_ARATH)	3.92336e-05	15
Solyc01g081340.4	3	S-adenosyl-L-methionine-dependent methyltransferases superfamily protein (AHRD V3.3 *** A0A2U1PMX3_ARTAN)	0.000124014	8
Solyc01g088200.4	3	aldehyde oxidase 4 pseudogene	7.52459e-05	8
Solyc01g091250.3	3	DUF1442 domain-containing protein (AHRD V3.3 *** A0A1Q3BAQ3_CEPFO)	0.000123616	5
Solyc01g094380.2	3	O-glucosyltransferase rumi-like protein (AHRD V3.3 *** A0A1J3GP63_NOCCA)	0.00229394	4
Solyc01g097240.3	3	Pathogenesis-related protein 4 (AHRD V3.3 *** I6VW44_CAPAN)	0.000405328	65
Solyc01g097570.2	3	Protein SUPPRESSOR OF K(+) TRANSPORT GROWTH DEFECT 1 (AHRD V3.3 *-* A0A2G2W7B7_CAPBA)	4.6542e-05	3
Solyc01g099150.5.1	3	Lipoxygenase (AHRD V3.3 *** K4B0V2_SOLLC)	0.00158101	30
Solyc01g101210.4	3	Terpene synthase (AHRD V3.3 *** G5CV43_SOLLC)	0.000772639	44
Solyc01g105900.2	3	Beta myrcene/limonene synthase (AHRD V3.3 *** G1JUH4_SOLLC)	0.00212455	13
Solyc01g106510.2	3	F-box domain-containing protein/DUF295 domain-containing protein (AHRD V3.3 *** A0A1Q3CTB5_CEPFO)	0.000574234	36
Solyc01g106620.2	3	pathogenesis-related protein 1-like (AHRD V3.3 *** A0A2I4HRD5_9ROSI)	0.000271255	57
Solyc01g110825.1	3	Auxin-responsive protein SAUR21 (AHRD V3.3 *** A0A2G2XY95_CAPAN)	0.000407583	15
Solyc02g014730.3	3	Cytochrome P450 (AHRD V3.3 *** A0A2U1QJ26_ARTAN)	0.0010398	39
Solyc02g030300.3	3	G-type lectin S-receptor-like serine/threonine-protein kinase (AHRD V3.3 *** A0A1U8FGU3_CAPAN)	0.00166056	20
Solyc02g032910.3	3	glycine rich protein precursor (AHRD V3.3 *-* NP_001233996.1)	0	1
Solyc02g063020.3	3	Major facilitator superfamily protein (AHRD V3.3 *** A0A2U1P386_ARTAN)	0.00232292	84
Solyc02g064570.2	3	VQ motif-containing protein 29 (AHRD V3.3 *** A0A2G2VXX9_CAPBA)	0.00200819	11
Solyc02g065150.2	3	LOB domain-containing protein 36 (AHRD V3.3 *** A0A2G3D2Y4_CAPCH)	0.00147934	65
Solyc02g067350.3	3	DUF1666 domain-containing protein (AHRD V3.3 *-* A0A1Q3AQV7_CEPFO)	0.00167497	56
Solyc02g067400.3	3	Glutaredoxin family protein (AHRD V3.3 *-* A0A2K3KYH7_TRIPR)	1.09248e-05	4
Solyc02g067790.4	3	High affinity nitrate transporter 2.7 (AHRD V3.3 *** A0A2G2Y0R2_CAPAN)	0	1
Solyc02g067800.4	3	LOB domain-containing protein (AHRD V3.3 *** A0A2U1M8Q7_ARTAN)	4.51843e-05	7
Solyc02g067810.1	3	Cyclin-dependent protein kinase inhibitor SMR6 (AHRD V3.3 *** SMR6_ARATH)	0.00209133	6
Solyc02g069320.1	3	Mitochondrial transcription termination factor family protein (AHRD V3.3 *** A0A178V165_ARATH)	5.92409e-05	3
Solyc02g070160.1	3	FAD-binding Berberine family protein (AHRD V3.3 *** A0A2U1LDC6_ARTAN)	0.000153297	20
Solyc02g070690.1	3	Calcium-dependent lipid-binding (CaLB domain) family protein (AHRD V3.3 *-* O22783_ARATH)	1.6111e-05	4
Solyc02g071560.4	3	Subtilisin-like protease (AHRD V3.3 *** A0A2I0VHD6_9ASPA)	0.00134655	24
Solyc02g072050.2	3	calcium/calcium/calmodulin-dependent Serine/Threonine-kinase (AHRD V3.3 *** AT2G47010.2)	0.00197071	74
Solyc02g072290.1	3	Subtilisin-like protease (AHRD V3.3 *** Q9LWA3_SOLLC)	0.00168391	23
Solyc02g076640.1	3	Transcription factor TGA like domain (AHRD V3.3 *-* A0A200Q9W5_9MAGN)	3.16568e-05	3
Solyc02g076890.1	3	DUF538 family protein (AHRD V3.3 *** B6T6F5_MAIZE)	0.000190968	16
Solyc02g078660.4	3	Hydroxyproline-rich glycoprotein family protein (AHRD V3.3 *-* A0A1P8AWR9_ARATH)	0.00549515	57
Solyc02g079140.2	3	heterogeneous nuclear ribonucleoprotein U-like protein 1 (AHRD V3.3 *-* A0A2I4HRG6_9ROSI)	0.00150999	24
Solyc02g079150.2	3	F-box family protein (AHRD V3.3 *** A0A2U1N101_ARTAN)	0	1
Solyc02g079500.4	3	Peroxidase (AHRD V3.3 *** M1C184_SOLTU)	0.00641984	81
Solyc02g079700.1	3	S-receptor kinase-like protein (AHRD V3.3 *-* Q39393_BRAOL)	3.11169e-05	11
Solyc02g079720.1	3	Calcium-binding protein PBP1 (AHRD V3.3 *** A0A2G3D6J3_CAPCH)	0.000211913	33
Solyc02g079870.4	3	Unknown protein	5.78719e-06	4
Solyc02g080920.3	3	Stigma-specific protein Stig1 (AHRD V3.3 *** A0A200RCL2_9MAGN)	0.00188445	55
Solyc02g083700.4	3	Alpha-mannosidase (AHRD V3.3 *** A0A1U8FVM7_CAPAN)	0.000621633	34
Solyc02g084800.4	3	Peroxidase (AHRD V3.3 *** K4BAZ5_SOLLC)	0.000688489	34
Solyc02g084840.3	3	Dehydrin (AHRD V3.3 *** A0A2R4KWH2_9SOLN)	0.000616953	39
Solyc02g084860.1	3	BZIP transcription factor (AHRD V3.3 *** I6MK31_PRUPE)	0.00371864	104
Solyc02g084980.3	3	Hexosyltransferase (AHRD V3.3 *** A0A2G2XGM6_CAPBA)	0.00137498	21
Solyc02g085170.4	3	Sugar facilitator protein 10	9.08101e-06	22
Solyc02g086120.2	3	Unknown protein	0.000118365	6
Solyc02g087090.4	3	alpha-DOX2	0.000173442	38
Solyc02g088200.4	3	Putative eukaryotic LigT (AHRD V3.3 *-* AT3G16230.2)	1.28481e-05	7
Solyc02g089150.4	3	PI-PLC X domain-containing protein (AHRD V3.3 *** A0A1U8FSV1_CAPAN)	0.00278204	14
Solyc02g089200.4	3	TM29	0.000630829	29
Solyc02g090210.3	3	GDSL esterase/lipase (AHRD V3.3 *** A0A2G3D8U2_CAPCH)	0.00102805	38
Solyc02g090545.1	3	Calcium-transporting ATPase (AHRD V3.3 *** A0A1Q3AP80_CEPFO)	0.00200296	6
Solyc02g091070.3	3	Protein DETOXIFICATION (AHRD V3.3 *** A0A2I4EBU3_9ROSI)	0.000769222	51
Solyc02g091380.1	3	transmembrane protein (AHRD V3.3 *** AT1G49000.1)	0.00263637	20
Solyc02g092210.1	3	Galactosyl transferase GMA12/MNN10 family protein (AHRD V3.3 *** A0A2U1NY56_ARTAN)	0.000396148	79
Solyc02g092760.3	3	Sigma-B regulation protein RsbQ (AHRD V3.3 *** A0A2T0KZ78_9BURK)	0.00836728	48
Solyc02g093070.3	3	2-oxoglutarate (2OG) and Fe(II)-dependent oxygenase superfamily protein (AHRD V3.3 *** A0A2U1Q3D7_ARTAN)	0.00425876	26
Solyc02g094180.3	3	Peroxidase (AHRD V3.3 *** K4BDL3_SOLLC)	0.00690577	51
Solyc03g005200.3	3	Non-specific lipid-transfer protein-like protein (AHRD V3.3 *** A0A1J6K9J7_NICAT)	0.00197286	37
Solyc03g005210.4	3	Bifunctional inhibitor/lipid-transfer protein/seed storage 2S albumin superfamily protein (AHRD V3.3 *** A0A2U1Q1B8_ARTAN)	0.00182244	33
Solyc03g006240.3	3	GDSL esterase/lipase (AHRD V3.3 *** A0A2G2ZLG9_CAPAN)	0	2
Solyc03g006700.3	3	Peroxidase (AHRD V3.3 *** K4BE93_SOLLC)	0.00548051	72
Solyc03g006910.3	3	bHLH transcription factor 019	0.00374739	21
Solyc03g007950.3	3	Pectin lyase-like superfamily protein (AHRD V3.3 *** O81746_ARATH)	0.000539171	7
Solyc03g019750.3	3	alpha-1,4-glucan-protein synthase [UDP-forming]-like (AHRD V3.3 *** A0A1S3YIZ3_TOBAC)	0.000985585	18
Solyc03g019830.4	3	Receptor kinase (AHRD V3.3 *** B6SWV2_MAIZE)	0.00408812	31
Solyc03g025490.3	3	2-oxoglutarate (2OG) and Fe(II)-dependent oxygenase superfamily protein (AHRD V3.3 *** A0A2U1MKA4_ARTAN)	0.00149308	90
Solyc03g025670.3	3	PAR1 (AHRD V3.3 *** A0A2U1P9T7_ARTAN)	0.000953747	95
Solyc03g025760.4	3	O-glucosyltransferase rumi homolog (AHRD V3.3 *** A0A2I4FGK6_9ROSI)	0.000438607	29
Solyc03g026230.1	3	Protein DETOXIFICATION (AHRD V3.3 *** A0A1Q3B1C8_CEPFO)	0.000236997	7
Solyc03g034380.1	3	Bifunctional inhibitor/lipid-transfer protein/seed storage 2S albumin superfamily protein (AHRD V3.3 *** Q9FF39_ARATH)	0	1
Solyc03g043895.1	3	Basic-leucine zipper domain-containing protein (AHRD V3.3 *** A0A2U1MIY1_ARTAN)	0.00602381	108
Solyc03g051780.3	3	Pentatricopeptide repeat-containing protein (AHRD V3.3 *** A0A2I0XAV3_9ASPA)	6.446e-05	10
Solyc03g070430.1	3	Unknown protein	0.00199398	3
Solyc03g078370.1	3	Receptor-like protein kinase (AHRD V3.3 *** A0A2U1PPA0_ARTAN)	0.000194305	3
Solyc03g083370.3	3	GDSL esterase/lipase (AHRD V3.3 *** A0A1U8G8S0_CAPAN)	0.000109965	23
Solyc03g094110.4	3	Nucleotide-diphospho-sugar transferase (AHRD V3.3 *** A0A2U1NTH5_ARTAN)	0.00129905	98
Solyc03g095510.3	3	Serine/threonine-protein kinase AtPK1/AtPK6 (AHRD V3.3 *** A0A2G2X4V7_CAPBA)	0.00481225	36
Solyc03g096545.1	3	PLAT/LH2 domain-containing protein (AHRD V3.3 *** A0A2U1NEA8_ARTAN)	0.000389245	32
Solyc03g097390.3	3	Acyl-[acyl-carrier-protein] hydrolase (AHRD V3.3 *** A0A2G2VB33_CAPBA)	2.19008e-05	14
Solyc03g097500.3	3	Transferase (AHRD V3.3 *** A0A200QGG9_9MAGN)	0.00122068	39
Solyc03g098720.3	3	Kunitz trypsin inhibitor (AHRD V3.3 *** Q39869_SOYBN)	1.67453e-05	37
Solyc03g111510.3	3	RING/U-box superfamily protein (AHRD V3.3 *** A0A2U1NQ36_ARTAN)	0.000211054	46
Solyc03g112030.3	3	Cytochrome P450 71A6 (AHRD V3.3 *** A0A2G3CY66_CAPCH)	0.00114624	76
Solyc03g116070.1	3	Mini zinc finger protein 1 (AHRD V3.3 *** A0A1U8G8V9_CAPAN)	0.000411991	20
Solyc03g119370.2	3	R2R3MYB transcription factor 62	0.00154038	84
Solyc03g120600.4	3	Plant cadmium resistance protein (AHRD V3.3 *** Q2HU50_MEDTR)	0.000332047	31
Solyc03g120900.3	3	WD40 repeat (AHRD V3.3 *** A0A200QDT5_9MAGN)	0.00102121	72
Solyc03g121680.3	3	Beta-fructofuranosidase, insoluble isoenzyme CWINV3 (AHRD V3.3 *** A0A2G2V8U1_CAPBA)	0.00199398	4
Solyc04g007750.4	3	Sn-1 protein (AHRD V3.3 *** Q42393_CAPAN)	2.54312e-05	8
Solyc04g007760.3	3	Sn-1 protein (AHRD V3.3 *** Q42393_CAPAN)	0.000968165	28
Solyc04g011600.4	3	Glycerol-3-phosphate acyltransferase 5 (AHRD V3.3 *** A0A1U8H0F1_CAPAN)	0.00070695	38
Solyc04g011940.3	3	Cytochrome P450 (AHRD V3.3 *** A0A2U1MQD4_ARTAN)	0.00070695	38
Solyc04g014290.1	3	protein PELPK1-like (AHRD V3.3 *** XP_010319537.1)	0.000542378	35
Solyc04g015010.4	3	Microtubule-associated protein 70-2 (AHRD V3.3 *** A0A2G2XYG4_CAPAN)	0.000616196	13
Solyc04g051690.4	3	WRKY transcription factor 51	0.00162542	29
Solyc04g054686.1	3	floral homeotic protein APETALA 1 C-like (AHRD V3.3 *** XP_025886284.1)	0.00244582	45
Solyc04g054770.1	3	Unknown protein	0.00104637	9
Solyc04g071070.2	3	Unknown protein	0.00275877	72
Solyc04g071890.3	3	Peroxidase (AHRD V3.3 *** K4BTH6_SOLLC)	0.00145262	81
Solyc04g072380.3	3	Glutaredoxin domain-containing protein/DEP domain-containing protein/DUF547 domain-containing protein (AHRD V3.3 *** A0A1Q3AUF5_CEPFO)	0.000643491	13
Solyc04g076440.1	3	hypothetical protein (AHRD V3.3 --* AT1G58225.1)	0.00147952	33
Solyc04g078800.3	3	Lipase (AHRD V3.3 *** A0A200QYW4_9MAGN)	0.000815117	47
Solyc04g079700.3	3	Transducin/WD40 repeat-like superfamily protein (AHRD V3.3 *** A0A2U1PM75_ARTAN)	0.00200739	32
Solyc04g079880.4	3	DNA damage-binding protein 1 (AHRD V3.3 *-* A0A2G3CQ10_CAPCH)	7.36149e-05	24
Solyc04g080560.2	3	Unknown protein	0.00134443	17
Solyc05g005720.4	3	Potassium transporter (AHRD V3.3 *** A0A2G2VMI2_CAPBA)	0.00128226	25
Solyc05g007640.3	3	Non-specific serine/threonine protein kinase (AHRD V3.3 *** A0A1U8EVK9_CAPAN)	0.00228174	31
Solyc05g008080.3	3	NOD26-like intrinsic protein 4.2	0.00112103	7
Solyc05g008360.1	3	Mediator of RNA polymerase II transcription subunit (AHRD V3.3 *** Q9ZU37_ARATH)	0.000629015	47
Solyc05g009040.3	3	Receptor-like protein kinase (AHRD V3.3 *** D3G6F0_CAPAN)	0.00367549	10
Solyc05g009170.3	3	Zinc finger protein 8 (AHRD V3.3 *** A0A2G3B627_CAPCH)	0.000626646	23
Solyc05g009990.4	3	Leucine-rich repeat (AHRD V3.3 *** A0A200R8J0_9MAGN)	0.000407007	17
Solyc05g010000.1	3	Protein IDA (AHRD V3.3 *** A0A2G3B6Q4_CAPCH)	0.000885168	63
Solyc05g012660.3	3	Glycosyltransferase (AHRD V3.3 *** F4ISB4_ARATH)	0.000321139	48
Solyc05g012780.4	3	Protein ENHANCED DISEASE RESISTANCE 2-like (AHRD V3.3 *** A0A1J3E5X3_NOCCA)	0.00010844	22
Solyc05g013370.1	3	MADS-box protein (AHRD V3.3 *-* F6M3U9_BETPL)	0.00133807	15
Solyc05g015495.1	3	Glucuronoxylan 4-O-methyltransferase 1 (AHRD V3.3 *** A0A2G2VDV8_CAPBA)	5.42351e-05	10
Solyc05g026460.1	3	Unknown protein	0.000163202	5
Solyc05g039950.2	3	Acyltransferase-like protein (AHRD V3.3 *** Q589X8_TOBAC)	0.00238626	78
Solyc05g046290.3	3	Xyloglucan endotransglucosylase/hydrolase (AHRD V3.3 *** A0A2I4GLN4_9ROSI)	0.000748122	33
Solyc05g050830.3	3	Ethylene-responsive transcription factor (AHRD V3.3 *** A0A2G2WT45_CAPBA)	0.000262733	22
Solyc05g051200.1	3	ethylene-responsive factor 1	0.000567045	11
Solyc05g051920.3	3	Major facilitator superfamily (AHRD V3.3 *** A0A200QUR2_9MAGN)	0.000989412	30
Solyc05g054250.1	3	Heavy metal-associated isoprenylated plant protein 20 (AHRD V3.3 *** A0A1J6IF11_NICAT)	7.96212e-05	27
Solyc05g054820.1	3	Exocyst subunit Exo70 family protein (AHRD V3.3 *** A0A1S6GXC2_TOBAC)	0.00123151	38
Solyc05g055930.2	3	cysteine-rich repeat secretory protein 3-like (AHRD V3.3 *** A0A2I4DKT2_9ROSI)	0.00070695	38
Solyc06g007140.4	3	Omega-3 fatty acid desaturase (AHRD V3.3 *** A9LNM9_SOLLC)	0.00212789	35
Solyc06g007180.3	3	asparagine synthetase 1	0.000331021	7
Solyc06g008530.3	3	Unknown protein	4.70556e-05	11
Solyc06g034360.2	3	Pectinesterase (AHRD V3.3 *** A0A2G2Z8Q4_CAPAN)	0.000734633	8
Solyc06g048930.4	3	Tomato Response regulator 16,17	0	1
Solyc06g050140.1	3	Unknown protein	0.00134301	56
Solyc06g062330.3	3	Glycosyltransferase (AHRD V3.3 *** A0A0A1WDH9_NICAT)	0.0021879	74
Solyc06g062340.3	3	Unknown protein	0	1
Solyc06g062420.4	3	Unknown protein	0.00226805	84
Solyc06g063280.1	3	Zinc finger protein (AHRD V3.3 *** A0A2K3M6E5_TRIPR)	0.001195	48
Solyc06g063430.2	3	NAC domain (AHRD V3.3 *-* A0A200QKH5_9MAGN)	0.000587016	39
Solyc06g065010.4	3	GDSL esterase/lipase 2-like (AHRD V3.3 *** A0A2G2ZB04_CAPAN)	0.00269302	60
Solyc06g065070.1	3	FAD-binding Berberine family protein (AHRD V3.3 *** A0A2U1LDC6_ARTAN)	0.000736359	50
Solyc06g069550.1	3	UDP-glucose 6-dehydrogenase (AHRD V3.3 *** A0A1U8F9G7_CAPAN)	0.000770428	59
Solyc06g071060.1	3	NAD(P)-binding Rossmann-fold superfamily protein (AHRD V3.3 *** A0A2U1Q367_ARTAN),Pfam:PF13561	0.00176362	32
Solyc06g071190.4	3	Rac5-interacting sub-apical pollen tube protein (AHRD V3.3 *** A0A067ZT21_TOBAC)	0.000456993	5
Solyc06g071700.1	3	Amine oxidase (AHRD V3.3 *** A0A2G2V6E4_CAPBA)	0.00131311	101
Solyc06g073155.1	3	Early nodulin-like protein 1-like (AHRD V3.3 *** A0A2K3KNW3_TRIPR)	0	1
Solyc06g074340.3	3	Alpha/beta-Hydrolases superfamily protein (AHRD V3.3 *** B3H6Y0_ARATH)	0.0017623	28
Solyc06g074760.2	3	Ring/U-Box superfamily protein (AHRD V3.3 *-* F4IHN6_ARATH)	0.000510959	28
Solyc06g075450.2	3	Protein NRT1/ PTR FAMILY 2.7 (AHRD V3.3 *** A0A2G3CB24_CAPCH)	0.00065268	55
Solyc06g082250.1	3	Laccase (AHRD V3.3 *-* A0A1S3ZUA0_TOBAC)	0.000587238	37
Solyc06g083500.4	3	Serine/threonine-protein kinase PBS1 (AHRD V3.3 *** A0A2G2WN41_CAPBA)	0.000319494	29
Solyc07g005100.4	3	Chitinase/lysozyme (AHRD V3.3 *** Q43591_TOBAC)	0.000737661	73
Solyc07g006310.1	3	transcription factor IBH1-like (AHRD V3.3 *-* A0A2I4FVW6_9ROSI)	0.00703893	16
Solyc07g006420.1	3	transmembrane protein (AHRD V3.3 *** AT2G18680.1)	0.00189755	55
Solyc07g007800.3	3	Heptahelical transmembrane protein 1 (AHRD V3.3 *** A0A2G3BMP4_CAPCH)	0.000838302	14
Solyc07g008380.2	3	HXXXD-type acyl-transferase family protein (AHRD V3.3 *** F4JBC7_ARATH)	0.000948171	17
Solyc07g008520.3	3	Protein NRT1/ PTR FAMILY 8.1 (AHRD V3.3 *** A0A2G2WCL3_CAPBA)	0.00134653	10
Solyc07g008630.1	3	Ethylene-inducing xylanase receptor 2	0.000896541	29
Solyc07g009290.3	3	defensin-like protein 1 (AHRD V3.3 *** A0A1U7W6X0_NICSY)	0.00150238	32
Solyc07g009405.1	3	Unknown protein	0.00166677	30
Solyc07g009437.1	3	Receptor protein kinase (AHRD V3.3 *-* Q40096_IPOTF)	0	2
Solyc07g017980.1	3	protein PELPK1 (AHRD V3.3 --* XP_004242916.1)	0.00159641	41
Solyc07g041940.3	3	Protein kinase superfamily protein (AHRD V3.3 *** A0A2U1QC97_ARTAN)	0.00714888	58
Solyc07g043250.1	3	VQ motif-containing protein 22 (AHRD V3.3 *** A0A2G2Z0Y6_CAPAN)	0.000367757	55
Solyc07g045000.4	3	Homeodomain-like protein (AHRD V3.3 *-* A0A2U1N2T8_ARTAN)	0.00331815	95
Solyc07g049700.1	3	Disease resistance protein (AHRD V3.3 *** A0A2U1N8H9_ARTAN)	0.00132505	51
Solyc07g052150.4	3	Sesquiterpene synthase (AHRD V3.3 *** A0A2G3AYX6_CAPCH)	0.000695598	43
Solyc07g052970.3	3	BTB domain-containing protein/NPH3 domain-containing protein (AHRD V3.3 *** A0A1Q3D7J0_CEPFO)	0.000688685	52
Solyc07g053070.3	3	Purple acid phosphatase (AHRD V3.3 *** A0A2I4ERF6_9ROSI)	0.000406891	52
Solyc07g053240.3	3	R2R3MYB transcription factor 81	9.95151e-06	3
Solyc07g055490.4	3	Cytochrome (AHRD V3.3 *** A0A2G2Z466_CAPAN)	0.00178803	35
Solyc07g056170.4	3	Subtilisin-like protease (AHRD V3.3 *** A0A2G3C254_CAPCH)	0.00199398	2
Solyc07g056200.3	3	Heavy metal-associated isoprenylated plant protein (AHRD V3.3 *** A0A2R6QEC1_ACTCH)	4.32661e-06	7
Solyc07g056610.2	3	DUF239 domain-containing protein/DUF4409 domain-containing protein (AHRD V3.3 *** A0A1Q3CSL7_CEPFO)	0.000130903	35
Solyc07g064070.3	3	U4/U6 small nuclear ribonucleoprotein Prp31-like (AHRD V3.3 *** A0A2I4E1L8_9ROSI)	0	1
Solyc07g066360.1	3	proline-rich receptor-like protein kinase PERK2 (AHRD V3.3 --* XP_015959884.1)	0.0010398	39
Solyc08g005790.3	3	Pectin acetylesterase (AHRD V3.3 *** K4CI68_SOLLC)	0.00353952	66
Solyc08g005870.2	3	R2R3MYB transcription factor 8	0.00120763	24
Solyc08g005950.2	3	guanine nucleotide-binding protein subunit gamma 2-like (AHRD V3.3 *** A0A2I4GP70_9ROSI)	0.0011065	39
Solyc08g007330.3	3	DNA mismatch repair protein MutS (AHRD V3.3 *** A0A200Q639_9MAGN)	3.13501e-05	2
Solyc08g016804.1	3	Unknown protein	0	1
Solyc08g061880.2	3	Peroxin 10 (AHRD V3.3 *-* A0A2U1M628_ARTAN)	0.00031178	13
Solyc08g062810.1	3	DUF3511 domain-containing protein (AHRD V3.3 *-* A0A1Q3CMD7_CEPFO)	0.00419808	5
Solyc08g067120.3	3	DnaJ protein P58IPK-like protein (AHRD V3.3 *-* A0A2G3BJC2_CAPCH)	3.44729e-06	2
Solyc08g067360.3	3	WRKY transcription factor 45	0.00094243	65
Solyc08g067520.1	3	Non-specific lipid-transfer protein (AHRD V3.3 *** K4CLX8_SOLLC)	0.000634062	59
Solyc08g074795.1	3	F-box/FBD/LRR-repeat protein isoform X2 (AHRD V3.3 *-* XP_025888141.1)	0.00107875	16
Solyc08g076250.3	3	Cytochrome (AHRD V3.3 *** A0A1U8F0H8_CAPAN)	2.30382e-06	3
Solyc08g076620.1	3	Eukaryotic aspartyl protease family protein (AHRD V3.3 *** A0A2U1KXX4_ARTAN)	0.000291317	23
Solyc08g079230.1	3	Bifunctional inhibitor/lipid-transfer protein/seed storage 2S albumin superfamily protein (AHRD V3.3 *** A0A2U1PU47_ARTAN)	0.00615098	47
Solyc08g080270.3	3	UDP-galactose/UDP-glucose transporter 2-like (AHRD V3.3 *** A0A2I4GWU4_9ROSI)	0	1
Solyc08g080630.4	3	Ethylene-responsive proteinase inhibitor 1 (AHRD V3.3 *** A0A1U8G7N9_CAPAN)	0.00149213	78
Solyc08g081810.3	3	Cation/H(+) antiporter 17 (AHRD V3.3 *** A0A2G2XJX1_CAPBA)	0.00217113	14
Solyc08g082890.3	3	R2R3MYB transcription factor 9	5.582e-06	15
Solyc08g083080.3	3	Embryogenesis-associated protein EMB8 (AHRD V3.3 *-* A0A2G2XJV7_CAPBA)	0.00523566	19
Solyc09g005095.1	3	Unknown protein	0.000249959	4
Solyc09g005970.1	3	ABC transporter G family member (AHRD V3.3 *** A0A2K3PJ14_TRIPR)	0.00263297	44
Solyc09g007020.1	3	Pathogenesis-related protein 1 (AHRD V3.3 *** Q75QH2_CAPCH)	0.000868946	26
Solyc09g010200.4	3	Casparian strip membrane protein 1 (AHRD V3.3 *** CASP1_TOBAC)	0.000959215	50
Solyc09g011500.3	3	Glutathione S-transferase (AHRD V3.3 *** C0LF68_CAPAN)	0.00026807	7
Solyc09g014720.3	3	Protein kinase domain (AHRD V3.3 *** A0A200PR58_9MAGN)	0.00279369	46
Solyc09g031790.4	3	Structure-specific endonuclease subunit SLX1 homolog (AHRD V3.3 *** A0A2G2XHX7_CAPBA)	0	3
Solyc09g057960.1	3	Cysteine-rich receptor-like protein kinase (AHRD V3.3 *-* A0A2K3KZ48_TRIPR)	0.00301332	83
Solyc09g059020.4	3	Quinone-oxidoreductase QR1, chloroplastic (AHRD V3.3 *** QR1_TRIVS)	0	1
Solyc09g059240.3	3	Cytochrome P450 (AHRD V3.3 *** A0A2U1Q1Z2_ARTAN)	0.00075624	80
Solyc09g059245.1	3	Unknown protein	0.00390209	26
Solyc09g059460.4	3	membrane protein of ER body-like protein (AHRD V3.3 *-* A0A2I4FK95_9ROSI)	0.00100104	88
Solyc09g061791.1	3	Cytochrome P450 (AHRD V3.3 *** A0A2U1L5B3_ARTAN)	0.000446382	50
Solyc09g065105.1	3	UBN2_3 domain-containing protein (AHRD V3.3 --* A0A1Q3AR18_CEPFO)	0.00215682	2
Solyc09g065440.4	3	Bifunctional inhibitor/lipid-transfer protein/seed storage 2S albumin superfamily protein (AHRD V3.3 *-* A0A2U1NA97_ARTAN)	0.00070695	38
Solyc09g074260.1	3	Leucine-rich repeat receptor-like kinase (AHRD V3.3 *** A0A0K9PKL2_ZOSMR)	0.000108442	4
Solyc09g082290.3	3	Bifunctional inhibitor/lipid-transfer protein/seed storage 2S albumin superfamily protein (AHRD V3.3 *-* A0A2U1NA97_ARTAN)	0.000488638	36
Solyc09g098385.1	3	Ubiquitin (AHRD V3.3 *** K2RZ76_MACPH)	0.00139836	66
Solyc10g007020.1	3	Unknown protein	0.000506454	14
Solyc10g009140.3	3	Hydroxyproline-rich glycoprotein family protein (AHRD V3.3 *-* A0A1P8AWR9_ARATH)	4.06952e-05	17
Solyc10g011910.4	3	WRKY transcription factor 25	7.17877e-05	11
Solyc10g044750.3	3	VHS domain-containing protein/GAT domain-containing protein (AHRD V3.3 *-* A0A1Q3DCS3_CEPFO)	0.000288603	7
Solyc10g045100.2	3	Phosphoglycerate mutase-like protein AT74 (AHRD V3.3 *** A0A2G3D945_CAPCH)	0.00157038	39
Solyc10g050220.2	3	hypothetical protein (AHRD V3.3 *-* AT4G33980.2)	0.000131696	4
Solyc10g050880.2	3	Alpha/beta-Hydrolases superfamily protein (AHRD V3.3 *** A0A2U1KK17_ARTAN)	0.00069362	54
Solyc10g055770.2	3	Major facilitator superfamily (AHRD V3.3 *** A0A2U1P5G0_ARTAN)	0	1
Solyc10g074800.3	3	Tropomyosin (AHRD V3.3 *** Q9C8R6_ARATH)	2.50421e-05	6
Solyc10g075170.3	3	Aspartate aminotransferase (AHRD V3.3 *** A0A2G2VSJ3_CAPBA)	0	1
Solyc10g078410.2	3	F-box protein (AHRD V3.3 *** A0A1U8E9P8_CAPAN)	0.00126642	12
Solyc10g079380.2	3	Heat stress transcription factor B-3 (AHRD V3.3 *-* A0A2G2VW77_CAPBA)	0.00159009	70
Solyc10g079550.3	3	Mitochondrial fission 1 protein (AHRD V3.3 *** A0A2G2YNY3_CAPAN)	0	1
Solyc10g079690.2	3	Unknown protein	0.00238882	33
Solyc10g080460.2	3	Myb family transcription factor APL (AHRD V3.3 *** A0A2G2VWG6_CAPBA)	0.00059301	27
Solyc10g080570.2	3	E3 ubiquitin-protein ligase (AHRD V3.3 *** A0A1U8EER1_CAPAN)	0.0024533	27
Solyc10g081500.1	3	Ankyrin repeat-containing protein (AHRD V3.3 *** A0A2U1MHZ3_ARTAN)	0.000413816	17
Solyc11g006240.2	3	Unknown protein	0.00087842	14
Solyc11g007890.2	3	2-oxoglutarate (2OG) and Fe(II)-dependent oxygenase superfamily protein (AHRD V3.3 *** F4INZ9_ARATH)	0.000600064	48
Solyc11g018800.3	3	Peroxidase (AHRD V3.3 *** K4D6T3_SOLLC)	0.00141084	66
Solyc11g032060.3	3	GDSL esterase/lipase (AHRD V3.3 *** A0A2G2VM87_CAPBA)	0.00104648	55
Solyc11g064800.3	3	Protein LATERAL ROOT PRIMORDIUM 1 (AHRD V3.3 *** A0A2G3B9J0_CAPCH)	0.00318096	58
Solyc11g069220.2	3	MLO-like protein (AHRD V3.3 *** K4DA78_SOLLC)	0	2
Solyc12g005720.1	3	Cysteine-rich receptor-like protein kinase (AHRD V3.3 *** A0A2K3JS14_TRIPR)	0.00082456	62
Solyc12g006040.3	3	NBS-LRR protein (AHRD V3.3 *-* Q9SM52_SOLAC)	0.000521222	6
Solyc12g008900.2	3	cytokinin oxidase6	0.00342288	53
Solyc12g009680.2	3	Heptahelical transmembrane protein 1 (AHRD V3.3 *** A0A1U8E8P1_CAPAN)	0.000872414	13
Solyc12g009730.3	3	receptor-like protein 12 (AHRD V3.3 *** A0A1S4DP57_TOBAC)	0.000564237	33
Solyc12g011200.3	3	WRKY transcription factor 28	0.000618725	27
Solyc12g042460.2	3	4-coumarate:CoA ligase (AHRD V3.3 *** Q42879_LITER)	0.00158806	26
Solyc12g042590.2	3	WRKY transcription factor 43	0.0003138	49
Solyc12g049030.1	3	Fatty acid desaturase (AHRD V3.3 *** A0A200QRI1_9MAGN)	0.00392526	11
Solyc12g049430.1	3	Peptidyl-prolyl cis-trans isomerase-like protein (AHRD V3.3 *** W7U8L5_9STRA)	0.000838034	7
Solyc12g055770.1	3	Exocyst subunit Exo70 family protein (AHRD V3.3 *** A0A1U8ERM7_CAPAN)	0.000788897	23
Solyc12g056480.2	3	Protein STAY-GREEN, chloroplastic (AHRD V3.3 *** A0A2G3AE59_CAPAN)	0.000815445	53
Solyc12g057020.2	3	Carbohydrate esterase, putative (DUF303) (AHRD V3.3 *** Q0WNN6_ARATH)	0.00327548	70
Solyc12g062940.3	3	Exostosin-like protein (AHRD V3.3 *** Q2HVN7_MEDTR)	0.000387549	32
Solyc12g094470.3	3	L-ascorbate oxidase-like protein (AHRD V3.3 *** A0A2G2VIC9_CAPBA)	0.0010163	64
Solyc12g097060.1	3	golgin subfamily A member 6-like protein 2 (AHRD V3.3 *** A0A2I4DJB1_9ROSI)	0.00118963	72
Solyc12g098580.1	3	Glycosyltransferase (AHRD V3.3 *** A0A2Z4BSF1_9APIA)	0.00041805	71
Solyc12g099730.3	3	DUF604 domain-containing protein (AHRD V3.3 *** A0A1Q3CIC6_CEPFO)	0.00122686	66
Solyc12g100030.2	3	receptor-like protein 12 (AHRD V3.3 *** A0A1U8ETX1_CAPAN)	0	1
Solyc12g100240.1	3	Fatty acid desaturase (AHRD V3.3 *-* A0A200QRI1_9MAGN)	0.000717453	40
Solyc12g100260.1	3	Fatty acid desaturase (AHRD V3.3 *-* A0A200QRI1_9MAGN)	0.000582345	38
Solyc12g100270.2	3	Fatty acid hydroxylase superfamily (AHRD V3.3 *** A0A2U1L8N4_ARTAN)	0.000316965	66
Solyc00g500259.1	4	Unknown protein	0.000271334	2
Solyc01g087710.2	4	UPF0114 domain-containing protein (AHRD V3.3 *** A0A1Q3C5D7_CEPFO)	0.00161691	4
Solyc01g099270.2	4	Microtubule-binding protein TANGLED1 (AHRD V3.3 *** A0A2G2Y0A3_CAPAN)	0.000260421	9
Solyc01g102730.3	4	NAD(P)-binding Rossmann-fold superfamily protein (AHRD V3.3 *** Q9ZVQ2_ARATH)	0.00136881	10
Solyc01g150172.1	4	DNA mismatch repair protein MLH3 (AHRD V3.3 *-* A0A2G2XFY3_CAPBA)	2.37252e-05	3
Solyc02g014560.3	4	Calcium uptake protein mitochondrial-like (AHRD V3.3 *** A0A2K3MWX9_TRIPR)	0.00205624	3
Solyc02g089540.3	4	CONSTANS 1	0.00131562	4
Solyc02g089790.4	4	Histone acetyltransferase of the CBP family 12 (AHRD V3.3 *-* F4I4I8_ARATH)	0	1
Solyc03g079860.2	4	DUF616 domain-containing protein (AHRD V3.3 *-* A0A1Q3BIE2_CEPFO)	0.00178123	5
Solyc03g079870.1	4	Unknown protein	0.00199964	3
Solyc03g097100.1	4	Calmodulin (AHRD V3.3 *** B6UHC3_MAIZE)	2.04787e-05	5
Solyc04g049870.1	4	Cytochrome c biogenesis FN (AHRD V3.3 *** A0A0C5B9X0_9SOLA)	0	2
Solyc04g063400.3	4	Auxin efflux carrier component (AHRD V3.3 *-* A0A2Z7CF18_9LAMI)	0.000560603	3
Solyc05g006965.1	4	Small multi-drug export protein (AHRD V3.3 *-* B6T1F5_MAIZE)	0	1
Solyc05g009130.4	4	Core-2 i-branching beta-n-acetylglucosaminyltransferase family protein (AHRD V3.3 *** A0A2K3MN76_TRIPR)	0.00398574	3
Solyc05g013190.4	4	Ribosomal L32p protein family (AHRD V3.3 *-* Q5Q0D8_ARATH)	0.00203632	4
Solyc05g055530.4	4	Serine/threonine protein phosphatase 2A regulatory subunit (AHRD V3.3 *-* A0A1U8GYG2_CAPAN)	0.00748447	20
Solyc06g005730.2	4	Pumilio like 2 (AHRD V3.3 *-* A0A2I0WU47_9ASPA)	0	3
Solyc06g068605.1	4	Unknown protein	0	1
Solyc07g042850.2	4	Unknown protein	0.000111501	4
Solyc08g023540.1	4	Unknown protein	0	1
Solyc08g028700.2	4	Unknown protein	0.00406948	11
Solyc08g065810.1	4	Transcription factor jumonji (JmjC) domain-containing protein (AHRD V3.3 *-* C0SUU8_ARATH)	0.00044937	11
Solyc09g007720.4	4	Unknown protein	8.85519e-06	5
Solyc09g092560.4	4	Cytochrome (AHRD V3.3 *** A0A2G2W281_CAPBA)	0.000249603	4
Solyc10g006550.3	4	protein FLOWERING LOCUS D-like (AHRD V3.3 *-* A0A2I4H638_9ROSI)	0.00231497	7
Solyc10g076580.1	4	Phosphoinositide phosphatase SAC8 (AHRD V3.3 *** A0A2G2YLP1_CAPAN)	8.10179e-05	2
Solyc10g084660.2	4	Actin-depolymerizing factor (AHRD V3.3 *** D9I9X9_HEVBR)	0.000179254	7
Solyc11g020720.1	4	Hydrolase-like protein family (AHRD V3.3 *-* AT1G29120.2)	0.00199398	2
Solyc11g032090.3	4	calcium/calcium/calmodulin-dependent Serine/Threonine-kinase (AHRD V3.3 *** AT2G47010.2)	0.000765774	5
Solyc11g073220.3	4	DNA repair protein RAD51-like protein 4 (AHRD V3.3 *** A0A2G2V833_CAPBA)	0	1
Solyc12g019700.1	4	Unknown protein	0.00494373	18
Solyc12g044440.2	4	Zinc finger protein (AHRD V3.3 *-* A0A200QX85_9MAGN)	0.00095591	3
Solyc01g150144.1	5	Alpha/beta-Hydrolases superfamily protein (AHRD V3.3 *** A0A2U1MWY4_ARTAN)	0.00109575	18
Solyc02g068630.1	5	Pentatricopeptide repeat (AHRD V3.3 *** A0A200QE75_9MAGN)	7.87177e-05	6
Solyc02g084113.1	5	ATP-dependent Clp protease ATP-binding subunit ClpX (AHRD V3.3 *-* A0A2G2W8G5_CAPBA)	0.00183633	6
Solyc02g086580.4	5	ATP-dependent DNA helicase MER3-like protein (AHRD V3.3 *** A0A2G3D990_CAPCH)	0	2
Solyc03g032240.4	5	cation/H(+) antiporter 2-like (AHRD V3.3 *** A0A2I4FW97_9ROSI)	0.00127162	8
Solyc03g078105.1	5	Unknown protein	0.000217941	6
Solyc03g122100.3	5	3-oxoacyl-[acyl-carrier-protein] synthase (AHRD V3.3 *-* A0A2G2ZVR7_CAPAN)	0.00127769	5
Solyc03g150104.1	5	Unknown protein	0	1
Solyc04g015090.3	5	DnaJ domain-containing protein/RRM_6 domain-containing protein (AHRD V3.3 *** A0A1Q3CAH5_CEPFO)	0.000153846	8
Solyc06g054620.4	5	Zinc finger transcription factor 43	4.20168e-05	3
Solyc07g005410.3	5	Cytochrome c oxidase%2C subunit Vib family protein (AHRD V3.3 *** AT5G58005.2)	0.000122472	3
Solyc07g054330.4	5	FBD-associated F-box protein (AHRD V3.3 *** A0A1J3JQY5_NOCCA)	5.79081e-05	5
Solyc07g063640.1	5	Wound-responsive family protein (AHRD V3.3 *-* A0A2U1LJB1_ARTAN)	0.00139961	12
Solyc08g067590.1	5	CW-type Zinc Finger (AHRD V3.3 *-* AT3G62900.3)	1.62662e-05	3
Solyc08g075570.4	5	Urea-proton symporter DUR3 (AHRD V3.3 *** A0A2G3AG00_CAPAN)	0.000200231	9
Solyc08g076760.1	5	RVT_3 domain-containing protein (AHRD V3.3 *-* A0A1Q3BYV9_CEPFO)	2.40807e-05	4
Solyc08g082353.1	5	Unknown protein	0.000716184	9
Solyc09g074280.1	5	Ankyrin repeat-containing protein (AHRD V3.3 *** A0A2U1QG31_ARTAN)	0.000995183	12
Solyc09g074920.3	5	2-oxoglutarate (2OG) and Fe(II)-dependent oxygenase superfamily protein (AHRD V3.3 *** A0A2U1PRS2_ARTAN)	3.78169e-05	2
Solyc09g075380.1	5	DNA ligase 1-like isoform X2 (AHRD V3.3 *-* XP_004247534.1)	0	2
Solyc11g012540.2	5	F-box/kelch-repeat protein (AHRD V3.3 *-* A0A2G3B5C9_CAPCH)	0.000566379	5
Solyc11g028200.1	5	Protein EARLY FLOWERING 4 (AHRD V3.3 *** A0A2G3CBN6_CAPCH)	0.000125537	10
Solyc11g062030.1	5	Unknown protein	0.00394519	8
Solyc12g011033.1	5	Lipoxygenase (AHRD V3.3 *** K4DCJ0_SOLLC)	0.00159696	23
Solyc12g011037.1	5	Lipoxygenase (AHRD V3.3 *-* K4DCJ0_SOLLC)	0.000107856	12
Solyc02g082300.3	6	AT-hook motif nuclear-localized protein 10 (AHRD V3.3 *** A0A2G3A9R6_CAPAN)	0.000132268	4
Solyc04g009820.3	6	GRF1-interacting factor 1 (AHRD V3.3 *-* A0A2G2ZG76_CAPAN)	0.000433511	7
Solyc06g075440.3	6	protein NRT1/ PTR FAMILY 2.7-like (AHRD V3.3 *** A0A2I4HW78_9ROSI)	0.000142208	5
Solyc08g078120.2	6	Acyl-CoA N-acyltransferase with RING/FYVE/PHD-type zinc finger protein (AHRD V3.3 *-* A0A1P8B7I1_ARATH)	4.03822e-05	4
Solyc11g066530.3	6	Unknown protein	0.000816731	7
Solyc05g005685.1	7	Unknown protein	0.000121626	2
Solyc07g021490.3	7	Protein disulfide-isomerase (AHRD V3.3 *-* A0A1U8GVQ2_CAPAN)	0.0010925	8
Solyc09g089570.4	7	Agenet domain protein (AHRD V3.3 *-* G7JN46_MEDTR)	0.00063432	3
Solyc02g069740.4	8	Transcription factor jumonji (Jmj) family protein / zinc finger (C5HC2 type) family protein (AHRD V3.3 *** A0A2U1QN90_ARTAN)	0.000368094	3
Solyc06g050910.1	8	Unknown protein	0.00212558	3
Solyc07g066160.1	8	Zinc finger, C2H2-like protein (AHRD V3.3 *** A0A2U1L2J3_ARTAN)	0.000342428	3
Solyc12g056993.1	8	Unknown protein	0	1
Solyc12g043070.2	9	RING-finger%2C DEAD-like helicase%2C PHD and SNF2 domain-containing protein (AHRD V3.3 *-* AT2G40770.3)	5.95317e-06	2
Solyc12g099780.2	9	RPM1-interacting protein 4 (RIN4) family protein (AHRD V3.3 *-* AT5G19473.1)	2.417e-05	4
Solyc03g082420.3	10	Small heat shock protein, chloroplastic (AHRD V3.3 *** HS21C_SOLLC)	0.00398394	2
Solyc04g150112.1	10	Transmembrane protein, putative (DUF247) (AHRD V3.3 --* Q9SN03_ARATH)	0.00199398	2
Solyc10g008020.3	10	S-adenosyl-L-methionine-dependent methyltransferase (AHRD V3.3 *** A0A2U1PPX3_ARTAN)	0	1
