# Supplementary material for: Investigating Host and Parasitic Plant Interaction by Tissue-Specific Gene Analyses on Tomato and Cuscuta campestris Interface at Three Haustorial Developmental Stages
Source: Front Plant Sci. 2022 Feb 10;12:764843. doi: 10.3389/fpls.2021.764843 (PMC8866705; doi:10.3389/fpls.2021.764843)
Supplement: Supplementary file 18 [file Table_11.XLSX]

## Sheet: 工作表1
Supplemental Table S11. The gRNA sequences that are used in CRISPR constructs for tomato candidate genes.
Gene ID	Target gene name	gRNA 1 sequence (5'->3')	gRNA 2 sequence (5'->3')
Solyc08g016210	CuRe1-like	GGTGGAGTACCTATACTTGA	GCCATTATTTTCACCAGA
Solyc01g106600	PR1	GCGTATCGTTCCATTTTAG	GGCACACCAACTTCAGCAC
Solyc07g056200	NLR	GGGGAAGAATTTGGGCCAGG	GGTTTTTTATCGCCACCAGC
