# Supplementary material for: Investigating Host and Parasitic Plant Interaction by Tissue-Specific Gene Analyses on Tomato and Cuscuta campestris Interface at Three Haustorial Developmental Stages
Source: Front Plant Sci. 2022 Feb 10;12:764843. doi: 10.3389/fpls.2021.764843 (PMC8866705; doi:10.3389/fpls.2021.764843)
Supplement: Supplementary file 19 [file Table_12.XLSX]

## Sheet: Sheet1
Supplemental Table S12. Detailed genotyping results of the T1 CRISPR transgenic plants that are used in this study.
Guide RNA target gene	Gene ID	T1 Plant #ID	Indel %	KO Score	R2	Mutation information	Guide RNA	Usage in experiments
PR1	Solyc01g106600	PR1	36	33	0.64	∆20/wt	g1/wt	control
PR1	Solyc01g106600	PR2	37	34	0.64	∆20/wt	g1/wt	control
PR1	Solyc01g106600	PR3	37	34	0.64	∆20/wt	g1/wt	control
PR1	Solyc01g106600	PR4	66	63	0.66	∆20/∆20	g1/g2	treatment
PR1	Solyc01g106600	PR5	66	62	0.66	+1/∆19/∆19	g1/g2/g1	treatment
PR1	Solyc01g106600	PR6	45	43	0.63	∆20/wt	g1/wt	treatment
NBS-LRR (NLR)	Solyc07g056200	NBS1	92	92	0.92	∆1/+1 (het)	g1	control
NBS-LRR (NLR)	Solyc07g056200	NBS5	99	99	0.99	+1 (homo)	g1	control
NBS-LRR (NLR)	Solyc07g056200	NBS9	99	99	0.99	∆1 (homo)	g1	control
NBS-LRR (NLR)	Solyc07g056200	NBS10	91	91	0.91	∆1/+1 (het)	g1	treatment
NBS-LRR (NLR)	Solyc07g056200	NBS2	91	91	0.91	∆1/+1 (het)	g1	treatment
NBS-LRR (NLR)	Solyc07g056201	NBS4	NA	NA	NA	NA	NA	treatment
NBS-LRR (NLR)	Solyc07g056200	NBS6	91	91	0.92	∆1/+1 (het)	g1	treatment
NBS-LRR (NLR)	Solyc07g056200	NBS8	96	96	0.96	+1 (homo)	g1	treatment
Note: These data are analyzed by using Synthego - Genome Engineering Platforms (https://www.synthego.com/). *Indel % represents indel percentage. All identified sequences that are different from wild type (e.g., all insertions/ deletions found in the sample) are included in the indel percentage. *KO Score represents Knockout Score. Only sequences with a frameshift mutation or a fragment deletion …
